# Supplementary material for: Chromatin accessibility differences between alpha, beta, and delta cells identifies common and cell type-specific enhancers
Source: BMC Genomics. 2023 Apr 17;24:202. doi: 10.1186/s12864-023-09293-6 (PMC10108528; doi:10.1186/s12864-023-09293-6)
Supplement: Supplementary file 9 — Additional file 9: Supplemental Figure 5. Evaluating KEGG and gene network enrichment (Alpha versus Delta). [file 12864_2023_9293_MOESM9_ESM.xlsx]

## Sheet: Consensus Peak Set
Dataset-S1 – Annotated consensus chromatin peak set across alpha, beta and delta cells, along with differential enrichment results between the three pairwise comparisons.
Chr	Start	End	annotation	distanceToTSS	ENSEMBL	SYMBOL	GENENAME
chr1	3011566	3011865	Distal Intergenic	659633	ENSMUSG00000051951	Xkr4	X-linked Kx blood group related 4
chr1	3012591	3012858	Distal Intergenic	658640	ENSMUSG00000051951	Xkr4	X-linked Kx blood group related 4
chr1	3100875	3101238	Distal Intergenic	570260	ENSMUSG00000051951	Xkr4	X-linked Kx blood group related 4
chr1	3110711	3111102	Distal Intergenic	560396	ENSMUSG00000051951	Xkr4	X-linked Kx blood group related 4
chr1	3123517	3123758	Distal Intergenic	547740	ENSMUSG00000051951	Xkr4	X-linked Kx blood group related 4
chr1	3191042	3191356	Distal Intergenic	480142	ENSMUSG00000051951	Xkr4	X-linked Kx blood group related 4
chr1	3203838	3204467	Distal Intergenic	467031	ENSMUSG00000051951	Xkr4	X-linked Kx blood group related 4
chr1	3210413	3210766	Intron (ENSMUST00000162897.1/ENSMUST00000162897.1, intron 1 of 1)	460732	ENSMUSG00000051951	Xkr4	X-linked Kx blood group related 4
chr1	3248538	3249180	Intron (ENSMUST00000070533.4/497097, intron 2 of 2)	422318	ENSMUSG00000051951	Xkr4	X-linked Kx blood group related 4
chr1	3249297	3249571	Intron (ENSMUST00000070533.4/497097, intron 2 of 2)	421927	ENSMUSG00000051951	Xkr4	X-linked Kx blood group related 4
chr1	3264345	3264713	Intron (ENSMUST00000070533.4/497097, intron 2 of 2)	406785	ENSMUSG00000051951	Xkr4	X-linked Kx blood group related 4
chr1	3323075	3323385	Intron (ENSMUST00000070533.4/497097, intron 2 of 2)	348113	ENSMUSG00000051951	Xkr4	X-linked Kx blood group related 4
chr1	3325158	3325475	Intron (ENSMUST00000070533.4/497097, intron 2 of 2)	346023	ENSMUSG00000051951	Xkr4	X-linked Kx blood group related 4
chr1	3360847	3361326	Intron (ENSMUST00000070533.4/497097, intron 2 of 2)	310172	ENSMUSG00000051951	Xkr4	X-linked Kx blood group related 4
chr1	3372565	3373256	Intron (ENSMUST00000070533.4/497097, intron 2 of 2)	298242	ENSMUSG00000051951	Xkr4	X-linked Kx blood group related 4
chr1	3388252	3388765	Intron (ENSMUST00000070533.4/497097, intron 2 of 2)	282733	ENSMUSG00000051951	Xkr4	X-linked Kx blood group related 4
chr1	3396967	3397236	Intron (ENSMUST00000070533.4/497097, intron 2 of 2)	274262	ENSMUSG00000051951	Xkr4	X-linked Kx blood group related 4
chr1	3406052	3406421	Intron (ENSMUST00000070533.4/497097, intron 2 of 2)	265077	ENSMUSG00000051951	Xkr4	X-linked Kx blood group related 4
chr1	3407369	3407703	Intron (ENSMUST00000070533.4/497097, intron 2 of 2)	263795	ENSMUSG00000051951	Xkr4	X-linked Kx blood group related 4
chr1	3416073	3416480	Intron (ENSMUST00000070533.4/497097, intron 2 of 2)	255018	ENSMUSG00000051951	Xkr4	X-linked Kx blood group related 4
chr1	3416950	3417281	Intron (ENSMUST00000070533.4/497097, intron 2 of 2)	254217	ENSMUSG00000051951	Xkr4	X-linked Kx blood group related 4
chr1	3433885	3434208	Intron (ENSMUST00000070533.4/497097, intron 1 of 2)	237290	ENSMUSG00000051951	Xkr4	X-linked Kx blood group related 4
chr1	3477220	3477437	Intron (ENSMUST00000161581.1/ENSMUST00000161581.1, intron 1 of 1)	194061	ENSMUSG00000051951	Xkr4	X-linked Kx blood group related 4
chr1	3508139	3508722	Intron (ENSMUST00000161581.1/ENSMUST00000161581.1, intron 1 of 1)	162776	ENSMUSG00000051951	Xkr4	X-linked Kx blood group related 4
chr1	3514783	3515313	Intron (ENSMUST00000070533.4/497097, intron 1 of 2)	156185	ENSMUSG00000051951	Xkr4	X-linked Kx blood group related 4
chr1	3535395	3535732	Intron (ENSMUST00000070533.4/497097, intron 1 of 2)	135766	ENSMUSG00000051951	Xkr4	X-linked Kx blood group related 4
chr1	3555896	3556097	Intron (ENSMUST00000070533.4/497097, intron 1 of 2)	115401	ENSMUSG00000051951	Xkr4	X-linked Kx blood group related 4
chr1	3580642	3581025	Intron (ENSMUST00000070533.4/497097, intron 1 of 2)	90473	ENSMUSG00000051951	Xkr4	X-linked Kx blood group related 4
chr1	3586453	3586691	Intron (ENSMUST00000070533.4/497097, intron 1 of 2)	84807	ENSMUSG00000051951	Xkr4	X-linked Kx blood group related 4
chr1	3611171	3611600	Intron (ENSMUST00000070533.4/497097, intron 1 of 2)	59898	ENSMUSG00000051951	Xkr4	X-linked Kx blood group related 4
chr1	3640775	3641141	Intron (ENSMUST00000070533.4/497097, intron 1 of 2)	30357	ENSMUSG00000051951	Xkr4	X-linked Kx blood group related 4
chr1	3642771	3643331	Intron (ENSMUST00000070533.4/497097, intron 1 of 2)	28167	ENSMUSG00000051951	Xkr4	X-linked Kx blood group related 4
chr1	3670568	3672649	Promoter (<=1kb)	0	ENSMUSG00000051951	Xkr4	X-linked Kx blood group related 4
chr1	3752050	3752272	Exon (ENSMUST00000194454.1/ENSMUST00000194454.1, exon 1 of 1)	-80552	ENSMUSG00000051951	Xkr4	X-linked Kx blood group related 4
chr1	3781462	3781705	Distal Intergenic	-109964	ENSMUSG00000051951	Xkr4	X-linked Kx blood group related 4
chr1	3782245	3782466	Distal Intergenic	-110747	ENSMUSG00000051951	Xkr4	X-linked Kx blood group related 4
chr1	3840258	3841067	Distal Intergenic	-168760	ENSMUSG00000051951	Xkr4	X-linked Kx blood group related 4
chr1	3842342	3842626	Distal Intergenic	-170844	ENSMUSG00000051951	Xkr4	X-linked Kx blood group related 4
chr1	3953861	3954141	Intron (ENSMUST00000194643.1/ENSMUST00000194643.1, intron 2 of 2)	-282363	ENSMUSG00000051951	Xkr4	X-linked Kx blood group related 4
chr1	3985092	3985485	Exon (ENSMUST00000194643.1/ENSMUST00000194643.1, exon 2 of 3)	-313594	ENSMUSG00000051951	Xkr4	X-linked Kx blood group related 4
chr1	4012022	4012249	Intron (ENSMUST00000208660.1/19888, intron 28 of 29)	-340524	ENSMUSG00000051951	Xkr4	X-linked Kx blood group related 4
chr1	4032950	4033304	Intron (ENSMUST00000208660.1/19888, intron 26 of 29)	-361452	ENSMUSG00000051951	Xkr4	X-linked Kx blood group related 4
chr1	4046835	4047088	Intron (ENSMUST00000208660.1/19888, intron 25 of 29)	362153	ENSMUSG00000025900	Rp1	retinitis pigmentosa 1 (human)
chr1	4061687	4062133	Intron (ENSMUST00000208660.1/19888, intron 25 of 29)	347108	ENSMUSG00000025900	Rp1	retinitis pigmentosa 1 (human)
chr1	4096304	4096546	Intron (ENSMUST00000208660.1/19888, intron 24 of 29)	312695	ENSMUSG00000025900	Rp1	retinitis pigmentosa 1 (human)
chr1	4097248	4097530	Intron (ENSMUST00000208660.1/19888, intron 24 of 29)	311711	ENSMUSG00000025900	Rp1	retinitis pigmentosa 1 (human)
chr1	4142571	4142855	Exon (ENSMUST00000208660.1/19888, exon 22 of 30)	266386	ENSMUSG00000025900	Rp1	retinitis pigmentosa 1 (human)
chr1	4171699	4171949	Intron (ENSMUST00000208660.1/19888, intron 17 of 29)	237292	ENSMUSG00000025900	Rp1	retinitis pigmentosa 1 (human)
chr1	4221389	4221748	Intron (ENSMUST00000208660.1/19888, intron 15 of 29)	187493	ENSMUSG00000025900	Rp1	retinitis pigmentosa 1 (human)
chr1	4228172	4228671	Exon (ENSMUST00000208660.1/19888, exon 14 of 30)	180570	ENSMUSG00000025900	Rp1	retinitis pigmentosa 1 (human)
chr1	4247349	4247649	Intron (ENSMUST00000208660.1/19888, intron 8 of 29)	161592	ENSMUSG00000025900	Rp1	retinitis pigmentosa 1 (human)
chr1	4256226	4256615	Exon (ENSMUST00000195384.1/ENSMUST00000195384.1, exon 2 of 2)	152626	ENSMUSG00000025900	Rp1	retinitis pigmentosa 1 (human)
chr1	4274533	4274939	Intron (ENSMUST00000208660.1/19888, intron 6 of 29)	134302	ENSMUSG00000025900	Rp1	retinitis pigmentosa 1 (human)
chr1	4323016	4323275	Intron (ENSMUST00000208660.1/19888, intron 3 of 29)	85966	ENSMUSG00000025900	Rp1	retinitis pigmentosa 1 (human)
chr1	4332352	4332848	Intron (ENSMUST00000208660.1/19888, intron 3 of 29)	76393	ENSMUSG00000025900	Rp1	retinitis pigmentosa 1 (human)
chr1	4361894	4362248	Intron (ENSMUST00000208660.1/19888, intron 1 of 29)	46993	ENSMUSG00000025900	Rp1	retinitis pigmentosa 1 (human)
chr1	4377624	4378000	Intron (ENSMUST00000208660.1/19888, intron 1 of 29)	31241	ENSMUSG00000025900	Rp1	retinitis pigmentosa 1 (human)
chr1	4390220	4390599	Intron (ENSMUST00000208660.1/19888, intron 1 of 29)	18642	ENSMUSG00000025900	Rp1	retinitis pigmentosa 1 (human)
chr1	4409131	4409478	Promoter (<=1kb)	0	ENSMUSG00000025900	Rp1	retinitis pigmentosa 1 (human)
chr1	4412305	4412686	Distal Intergenic	-3064	ENSMUSG00000025900	Rp1	retinitis pigmentosa 1 (human)
chr1	4426627	4427320	Distal Intergenic	-17386	ENSMUSG00000025900	Rp1	retinitis pigmentosa 1 (human)
chr1	4462464	4462997	Distal Intergenic	34357	ENSMUSG00000025902	Sox17	SRY (sex determining region Y)-box 17
chr1	4474762	4474983	Distal Intergenic	22371	ENSMUSG00000025902	Sox17	SRY (sex determining region Y)-box 17
chr1	4491921	4492601	5' UTR	4753	ENSMUSG00000025902	Sox17	SRY (sex determining region Y)-box 17
chr1	4493140	4493472	5' UTR	3882	ENSMUSG00000025902	Sox17	SRY (sex determining region Y)-box 17
chr1	4496807	4497202	Promoter (<=1kb)	152	ENSMUSG00000025902	Sox17	SRY (sex determining region Y)-box 17
chr1	4497248	4497635	Promoter (<=1kb)	0	ENSMUSG00000025902	Sox17	SRY (sex determining region Y)-box 17
chr1	4532999	4533284	Distal Intergenic	-35645	ENSMUSG00000025902	Sox17	SRY (sex determining region Y)-box 17
chr1	4548940	4549503	Distal Intergenic	-51586	ENSMUSG00000025902	Sox17	SRY (sex determining region Y)-box 17
chr1	4571194	4572328	Distal Intergenic	-73840	ENSMUSG00000025902	Sox17	SRY (sex determining region Y)-box 17
chr1	4608742	4609146	Distal Intergenic	-111388	ENSMUSG00000025902	Sox17	SRY (sex determining region Y)-box 17
chr1	4615484	4615753	Distal Intergenic	-118130	ENSMUSG00000025902	Sox17	SRY (sex determining region Y)-box 17
chr1	4618910	4619253	Distal Intergenic	-121556	ENSMUSG00000025902	Sox17	SRY (sex determining region Y)-box 17
chr1	4627630	4628204	Distal Intergenic	-130276	ENSMUSG00000025902	Sox17	SRY (sex determining region Y)-box 17
chr1	4650158	4650511	Distal Intergenic	135228	ENSMUSG00000033845	Mrpl15	mitochondrial ribosomal protein L15
chr1	4677261	4677482	Distal Intergenic	108257	ENSMUSG00000033845	Mrpl15	mitochondrial ribosomal protein L15
chr1	4678050	4678407	Distal Intergenic	107332	ENSMUSG00000033845	Mrpl15	mitochondrial ribosomal protein L15
chr1	4689136	4689540	Exon (ENSMUST00000182774.1/ENSMUST00000182774.1, exon 1 of 1)	96199	ENSMUSG00000033845	Mrpl15	mitochondrial ribosomal protein L15
chr1	4724550	4725525	Distal Intergenic	60214	ENSMUSG00000033845	Mrpl15	mitochondrial ribosomal protein L15
chr1	4771014	4771261	Exon (ENSMUST00000193658.1/ENSMUST00000193658.1, exon 1 of 1)	14478	ENSMUSG00000033845	Mrpl15	mitochondrial ribosomal protein L15
chr1	4780036	4780472	Exon (ENSMUST00000192286.1/ENSMUST00000192286.1, exon 1 of 1)	5267	ENSMUSG00000033845	Mrpl15	mitochondrial ribosomal protein L15
chr1	4785375	4785974	Promoter (<=1kb)	0	ENSMUSG00000033845	Mrpl15	mitochondrial ribosomal protein L15
chr1	4801520	4801764	Distal Intergenic	-6024	ENSMUSG00000025903	Lypla1	lysophospholipase 1
chr1	4801852	4802128	Distal Intergenic	-5660	ENSMUSG00000025903	Lypla1	lysophospholipase 1
chr1	4807448	4808282	Promoter (<=1kb)	0	ENSMUSG00000025903	Lypla1	lysophospholipase 1
chr1	4819952	4820485	Intron (ENSMUST00000134384.7/18777, intron 2 of 9)	12164	ENSMUSG00000025903	Lypla1	lysophospholipase 1
chr1	4836046	4836343	Intron (ENSMUST00000134384.7/18777, intron 5 of 9)	-21471	ENSMUSG00000033813	Tcea1	transcription elongation factor A (SII) 1
chr1	4841292	4841704	Exon (ENSMUST00000141278.1/18777, exon 2 of 2)	-16110	ENSMUSG00000033813	Tcea1	transcription elongation factor A (SII) 1
chr1	4857363	4858433	Promoter (<=1kb)	0	ENSMUSG00000033813	Tcea1	transcription elongation factor A (SII) 1
chr1	4888401	4889000	Intron (ENSMUST00000081551.13/21399, intron 4 of 9)	30587	ENSMUSG00000033813	Tcea1	transcription elongation factor A (SII) 1
chr1	4906398	4906809	Exon (ENSMUST00000194052.1/ENSMUST00000194052.1, exon 1 of 1)	48584	ENSMUSG00000033813	Tcea1	transcription elongation factor A (SII) 1
chr1	4912320	4912851	3' UTR	54506	ENSMUSG00000033813	Tcea1	transcription elongation factor A (SII) 1
chr1	4914449	4914892	Intron (ENSMUST00000002533.14/58175, intron 3 of 4)	56635	ENSMUSG00000033813	Tcea1	transcription elongation factor A (SII) 1
chr1	4914973	4915360	Intron (ENSMUST00000002533.14/58175, intron 3 of 4)	57159	ENSMUSG00000033813	Tcea1	transcription elongation factor A (SII) 1
chr1	4926824	4927521	Exon (ENSMUST00000168963.1/ENSMUST00000168963.1, exon 1 of 1)	69010	ENSMUSG00000033813	Tcea1	transcription elongation factor A (SII) 1
chr1	4934749	4935264	Intron (ENSMUST00000002533.14/58175, intron 1 of 4)	76935	ENSMUSG00000033813	Tcea1	transcription elongation factor A (SII) 1
chr1	4970561	4971216	Exon (ENSMUST00000144339.1/ENSMUST00000144339.1, exon 1 of 3)	-98802	ENSMUSG00000033793	Atp6v1h	ATPase, H+ transporting, lysosomal V1 subunit H
chr1	4976484	4976957	Exon (ENSMUST00000144339.1/ENSMUST00000144339.1, exon 3 of 3)	-93061	ENSMUSG00000033793	Atp6v1h	ATPase, H+ transporting, lysosomal V1 subunit H
chr1	5015349	5015708	Intron (ENSMUST00000002533.14/58175, intron 1 of 4)	-54310	ENSMUSG00000033793	Atp6v1h	ATPase, H+ transporting, lysosomal V1 subunit H
chr1	5018641	5018958	5' UTR	-51060	ENSMUSG00000033793	Atp6v1h	ATPase, H+ transporting, lysosomal V1 subunit H
chr1	5019206	5019980	5' UTR	-50038	ENSMUSG00000033793	Atp6v1h	ATPase, H+ transporting, lysosomal V1 subunit H
chr1	5064209	5064450	Exon (ENSMUST00000169520.1/ENSMUST00000169520.1, exon 1 of 1)	-5568	ENSMUSG00000033793	Atp6v1h	ATPase, H+ transporting, lysosomal V1 subunit H
chr1	5070158	5070589	Promoter (<=1kb)	0	ENSMUSG00000002459	Rgs20	regulator of G-protein signaling 20
chr1	5071948	5072209	Promoter (1-2kb)	-1663	ENSMUSG00000002459	Rgs20	regulator of G-protein signaling 20
chr1	5082768	5083625	5' UTR	-12483	ENSMUSG00000002459	Rgs20	regulator of G-protein signaling 20
chr1	5109992	5111181	Intron (ENSMUST00000192847.5/108664, intron 7 of 12)	-39707	ENSMUSG00000002459	Rgs20	regulator of G-protein signaling 20
chr1	5124663	5125052	Intron (ENSMUST00000192847.5/108664, intron 9 of 12)	-54378	ENSMUSG00000002459	Rgs20	regulator of G-protein signaling 20
chr1	5127292	5127750	Intron (ENSMUST00000192847.5/108664, intron 9 of 12)	-57007	ENSMUSG00000002459	Rgs20	regulator of G-protein signaling 20
chr1	5129485	5129864	Intron (ENSMUST00000192847.5/108664, intron 9 of 12)	-59200	ENSMUSG00000002459	Rgs20	regulator of G-protein signaling 20
chr1	5179049	5179289	Distal Intergenic	-108764	ENSMUSG00000002459	Rgs20	regulator of G-protein signaling 20
chr1	5234759	5235155	Distal Intergenic	-164474	ENSMUSG00000002459	Rgs20	regulator of G-protein signaling 20
chr1	5285834	5286093	Distal Intergenic	-215549	ENSMUSG00000002459	Rgs20	regulator of G-protein signaling 20
chr1	5327199	5327504	Distal Intergenic	-256914	ENSMUSG00000002459	Rgs20	regulator of G-protein signaling 20
chr1	5342379	5343032	Distal Intergenic	-245461	ENSMUSG00000025905	Oprk1	opioid receptor, kappa 1
chr1	5350153	5350511	Distal Intergenic	-237982	ENSMUSG00000025905	Oprk1	opioid receptor, kappa 1
chr1	5363997	5364381	Distal Intergenic	-224112	ENSMUSG00000025905	Oprk1	opioid receptor, kappa 1
chr1	5405176	5405638	Exon (ENSMUST00000194850.1/ENSMUST00000194850.1, exon 1 of 1)	-182855	ENSMUSG00000025905	Oprk1	opioid receptor, kappa 1
chr1	5427644	5427993	Distal Intergenic	-160500	ENSMUSG00000025905	Oprk1	opioid receptor, kappa 1
chr1	5450957	5451296	Distal Intergenic	-137197	ENSMUSG00000025905	Oprk1	opioid receptor, kappa 1
chr1	5464585	5464985	Distal Intergenic	-123508	ENSMUSG00000025905	Oprk1	opioid receptor, kappa 1
chr1	5489321	5489713	Distal Intergenic	-98780	ENSMUSG00000025905	Oprk1	opioid receptor, kappa 1
chr1	5516330	5516537	Distal Intergenic	-71956	ENSMUSG00000025905	Oprk1	opioid receptor, kappa 1
chr1	5517262	5517675	Distal Intergenic	-70818	ENSMUSG00000025905	Oprk1	opioid receptor, kappa 1
chr1	5541864	5542093	Distal Intergenic	-46400	ENSMUSG00000025905	Oprk1	opioid receptor, kappa 1
chr1	5604235	5604435	3' UTR	15742	ENSMUSG00000025905	Oprk1	opioid receptor, kappa 1
chr1	5699120	5699329	Distal Intergenic	110627	ENSMUSG00000025905	Oprk1	opioid receptor, kappa 1
chr1	5752388	5752806	Distal Intergenic	163895	ENSMUSG00000025905	Oprk1	opioid receptor, kappa 1
chr1	5802554	5802812	Distal Intergenic	114586	ENSMUSG00000033774	Npbwr1	neuropeptides B/W receptor 1
chr1	5842699	5842954	Exon (ENSMUST00000193807.1/ENSMUST00000193807.1, exon 1 of 1)	74444	ENSMUSG00000033774	Npbwr1	neuropeptides B/W receptor 1
chr1	5874929	5875409	Distal Intergenic	41989	ENSMUSG00000033774	Npbwr1	neuropeptides B/W receptor 1
chr1	5915348	5915629	Promoter (1-2kb)	1769	ENSMUSG00000033774	Npbwr1	neuropeptides B/W receptor 1
chr1	5916508	5916981	Promoter (<=1kb)	417	ENSMUSG00000033774	Npbwr1	neuropeptides B/W receptor 1
chr1	5917599	5918011	Promoter (<=1kb)	-201	ENSMUSG00000033774	Npbwr1	neuropeptides B/W receptor 1
chr1	5926783	5927077	Distal Intergenic	-9385	ENSMUSG00000033774	Npbwr1	neuropeptides B/W receptor 1
chr1	5950083	5950392	Distal Intergenic	-32685	ENSMUSG00000033774	Npbwr1	neuropeptides B/W receptor 1
chr1	5950749	5951052	Distal Intergenic	-33351	ENSMUSG00000033774	Npbwr1	neuropeptides B/W receptor 1
chr1	5985719	5985920	Distal Intergenic	-68321	ENSMUSG00000033774	Npbwr1	neuropeptides B/W receptor 1
chr1	6031747	6031975	Distal Intergenic	-114349	ENSMUSG00000033774	Npbwr1	neuropeptides B/W receptor 1
chr1	6053625	6054103	Distal Intergenic	-136227	ENSMUSG00000033774	Npbwr1	neuropeptides B/W receptor 1
chr1	6054261	6054604	Distal Intergenic	-136863	ENSMUSG00000033774	Npbwr1	neuropeptides B/W receptor 1
chr1	6060123	6060344	Distal Intergenic	-142725	ENSMUSG00000033774	Npbwr1	neuropeptides B/W receptor 1
chr1	6077420	6077681	Distal Intergenic	-128516	ENSMUSG00000025907	Rb1cc1	RB1-inducible coiled-coil 1
chr1	6104276	6104630	Distal Intergenic	-101567	ENSMUSG00000025907	Rb1cc1	RB1-inducible coiled-coil 1
chr1	6126436	6126671	Distal Intergenic	-79526	ENSMUSG00000025907	Rb1cc1	RB1-inducible coiled-coil 1
chr1	6135098	6135617	Distal Intergenic	-70580	ENSMUSG00000025907	Rb1cc1	RB1-inducible coiled-coil 1
chr1	6152554	6152892	Distal Intergenic	-53305	ENSMUSG00000025907	Rb1cc1	RB1-inducible coiled-coil 1
chr1	6190495	6190863	Distal Intergenic	-15334	ENSMUSG00000025907	Rb1cc1	RB1-inducible coiled-coil 1
chr1	6214166	6215608	5' UTR	7969	ENSMUSG00000025907	Rb1cc1	RB1-inducible coiled-coil 1
chr1	6272202	6272638	Exon (ENSMUST00000162418.1/12421, exon 3 of 3)	66005	ENSMUSG00000025907	Rb1cc1	RB1-inducible coiled-coil 1
chr1	6282435	6282905	Distal Intergenic	76238	ENSMUSG00000025907	Rb1cc1	RB1-inducible coiled-coil 1
chr1	6287141	6287584	Distal Intergenic	-71634	ENSMUSG00000087247	Alkal1	ALK and LTK ligand 1
chr1	6289657	6289999	Distal Intergenic	-69219	ENSMUSG00000087247	Alkal1	ALK and LTK ligand 1
chr1	6304802	6305188	Distal Intergenic	-54030	ENSMUSG00000087247	Alkal1	ALK and LTK ligand 1
chr1	6306667	6307183	Distal Intergenic	-52035	ENSMUSG00000087247	Alkal1	ALK and LTK ligand 1
chr1	6348859	6349110	Distal Intergenic	-10108	ENSMUSG00000087247	Alkal1	ALK and LTK ligand 1
chr1	6358745	6359613	Promoter (<=1kb)	0	ENSMUSG00000087247	Alkal1	ALK and LTK ligand 1
chr1	6382702	6383230	Exon (ENSMUST00000192950.1/ENSMUST00000192950.1, exon 1 of 1)	23484	ENSMUSG00000087247	Alkal1	ALK and LTK ligand 1
chr1	6406188	6406772	Distal Intergenic	46970	ENSMUSG00000087247	Alkal1	ALK and LTK ligand 1
chr1	6410131	6410436	Distal Intergenic	50913	ENSMUSG00000087247	Alkal1	ALK and LTK ligand 1
chr1	6417276	6417601	Distal Intergenic	58058	ENSMUSG00000087247	Alkal1	ALK and LTK ligand 1
chr1	6428698	6428982	Distal Intergenic	-58249	ENSMUSG00000033740	St18	suppression of tumorigenicity 18
chr1	6441163	6441685	Exon (ENSMUST00000194240.1/ENSMUST00000194240.1, exon 1 of 2)	-45546	ENSMUSG00000033740	St18	suppression of tumorigenicity 18
chr1	6447875	6448255	Distal Intergenic	-38976	ENSMUSG00000033740	St18	suppression of tumorigenicity 18
chr1	6510455	6511461	Intron (ENSMUST00000140079.7/240690, intron 2 of 23)	23224	ENSMUSG00000033740	St18	suppression of tumorigenicity 18
chr1	6624013	6624234	Intron (ENSMUST00000140079.7/240690, intron 2 of 23)	136782	ENSMUSG00000033740	St18	suppression of tumorigenicity 18
chr1	6635570	6635993	Intron (ENSMUST00000140079.7/240690, intron 2 of 23)	148339	ENSMUSG00000033740	St18	suppression of tumorigenicity 18
chr1	6637977	6638582	Intron (ENSMUST00000140079.7/240690, intron 2 of 23)	150746	ENSMUSG00000033740	St18	suppression of tumorigenicity 18
chr1	6638792	6639102	Intron (ENSMUST00000140079.7/240690, intron 2 of 23)	151561	ENSMUSG00000033740	St18	suppression of tumorigenicity 18
chr1	6658131	6658598	Intron (ENSMUST00000140079.7/240690, intron 2 of 23)	170900	ENSMUSG00000033740	St18	suppression of tumorigenicity 18
chr1	6668344	6668917	Intron (ENSMUST00000140079.7/240690, intron 2 of 23)	181113	ENSMUSG00000033740	St18	suppression of tumorigenicity 18
chr1	6716529	6716739	Intron (ENSMUST00000140079.7/240690, intron 2 of 23)	229298	ENSMUSG00000033740	St18	suppression of tumorigenicity 18
chr1	6717872	6718194	Intron (ENSMUST00000140079.7/240690, intron 2 of 23)	230641	ENSMUSG00000033740	St18	suppression of tumorigenicity 18
chr1	6729175	6730199	5' UTR	241944	ENSMUSG00000033740	St18	suppression of tumorigenicity 18
chr1	6733475	6733775	Intron (ENSMUST00000140079.7/240690, intron 2 of 23)	246244	ENSMUSG00000033740	St18	suppression of tumorigenicity 18
chr1	6734626	6735064	5' UTR	247395	ENSMUSG00000033740	St18	suppression of tumorigenicity 18
chr1	6751152	6751406	Intron (ENSMUST00000140079.7/240690, intron 3 of 23)	263921	ENSMUSG00000033740	St18	suppression of tumorigenicity 18
chr1	6752178	6752515	5' UTR	264947	ENSMUSG00000033740	St18	suppression of tumorigenicity 18
chr1	6757414	6757896	Intron (ENSMUST00000140079.7/240690, intron 4 of 23)	270183	ENSMUSG00000033740	St18	suppression of tumorigenicity 18
chr1	6760594	6760939	Intron (ENSMUST00000140079.7/240690, intron 4 of 23)	273363	ENSMUSG00000033740	St18	suppression of tumorigenicity 18
chr1	6778336	6778708	Intron (ENSMUST00000140079.7/240690, intron 6 of 23)	291105	ENSMUSG00000033740	St18	suppression of tumorigenicity 18
chr1	6800137	6800476	Intron (ENSMUST00000140079.7/240690, intron 7 of 23)	-288444	ENSMUSG00000051285	Pcmtd1	protein-L-isoaspartate (D-aspartate) O-methyltransferase domain containing 1
chr1	6800647	6801041	Intron (ENSMUST00000140079.7/240690, intron 7 of 23)	-287879	ENSMUSG00000051285	Pcmtd1	protein-L-isoaspartate (D-aspartate) O-methyltransferase domain containing 1
chr1	6804632	6804885	Intron (ENSMUST00000140079.7/240690, intron 8 of 23)	-284035	ENSMUSG00000051285	Pcmtd1	protein-L-isoaspartate (D-aspartate) O-methyltransferase domain containing 1
chr1	6805765	6806135	Intron (ENSMUST00000140079.7/240690, intron 8 of 23)	-282785	ENSMUSG00000051285	Pcmtd1	protein-L-isoaspartate (D-aspartate) O-methyltransferase domain containing 1
chr1	6812601	6812991	Intron (ENSMUST00000140079.7/240690, intron 11 of 23)	-275929	ENSMUSG00000051285	Pcmtd1	protein-L-isoaspartate (D-aspartate) O-methyltransferase domain containing 1
chr1	6824515	6824890	Intron (ENSMUST00000140079.7/240690, intron 13 of 23)	-264030	ENSMUSG00000051285	Pcmtd1	protein-L-isoaspartate (D-aspartate) O-methyltransferase domain containing 1
chr1	6828937	6829257	Intron (ENSMUST00000140079.7/240690, intron 14 of 23)	-259663	ENSMUSG00000051285	Pcmtd1	protein-L-isoaspartate (D-aspartate) O-methyltransferase domain containing 1
chr1	6846556	6846768	Intron (ENSMUST00000140079.7/240690, intron 20 of 23)	-242152	ENSMUSG00000051285	Pcmtd1	protein-L-isoaspartate (D-aspartate) O-methyltransferase domain containing 1
chr1	6852191	6852482	Intron (ENSMUST00000140079.7/240690, intron 21 of 23)	-236438	ENSMUSG00000051285	Pcmtd1	protein-L-isoaspartate (D-aspartate) O-methyltransferase domain containing 1
chr1	6859140	6859370	3' UTR	-229550	ENSMUSG00000051285	Pcmtd1	protein-L-isoaspartate (D-aspartate) O-methyltransferase domain containing 1
chr1	6866972	6867383	Distal Intergenic	-221537	ENSMUSG00000051285	Pcmtd1	protein-L-isoaspartate (D-aspartate) O-methyltransferase domain containing 1
chr1	6868085	6868627	Distal Intergenic	-220293	ENSMUSG00000051285	Pcmtd1	protein-L-isoaspartate (D-aspartate) O-methyltransferase domain containing 1
chr1	6869130	6869477	Distal Intergenic	-219443	ENSMUSG00000051285	Pcmtd1	protein-L-isoaspartate (D-aspartate) O-methyltransferase domain containing 1
chr1	6878268	6878685	Distal Intergenic	-210235	ENSMUSG00000051285	Pcmtd1	protein-L-isoaspartate (D-aspartate) O-methyltransferase domain containing 1
chr1	6891809	6892138	Distal Intergenic	-196782	ENSMUSG00000051285	Pcmtd1	protein-L-isoaspartate (D-aspartate) O-methyltransferase domain containing 1
chr1	6894434	6894716	Distal Intergenic	-194204	ENSMUSG00000051285	Pcmtd1	protein-L-isoaspartate (D-aspartate) O-methyltransferase domain containing 1
chr1	6899189	6899588	Distal Intergenic	-189332	ENSMUSG00000051285	Pcmtd1	protein-L-isoaspartate (D-aspartate) O-methyltransferase domain containing 1
chr1	6927328	6927754	Distal Intergenic	-161166	ENSMUSG00000051285	Pcmtd1	protein-L-isoaspartate (D-aspartate) O-methyltransferase domain containing 1
chr1	6939175	6939430	Distal Intergenic	-149490	ENSMUSG00000051285	Pcmtd1	protein-L-isoaspartate (D-aspartate) O-methyltransferase domain containing 1
chr1	7010182	7010532	Distal Intergenic	-78388	ENSMUSG00000051285	Pcmtd1	protein-L-isoaspartate (D-aspartate) O-methyltransferase domain containing 1
chr1	7021741	7022108	Distal Intergenic	-66812	ENSMUSG00000051285	Pcmtd1	protein-L-isoaspartate (D-aspartate) O-methyltransferase domain containing 1
chr1	7034641	7034864	Distal Intergenic	-54056	ENSMUSG00000051285	Pcmtd1	protein-L-isoaspartate (D-aspartate) O-methyltransferase domain containing 1
chr1	7088521	7089359	Promoter (<=1kb)	0	ENSMUSG00000051285	Pcmtd1	protein-L-isoaspartate (D-aspartate) O-methyltransferase domain containing 1
chr1	7105134	7105643	Intron (ENSMUST00000061280.16/319263, intron 1 of 5)	16214	ENSMUSG00000051285	Pcmtd1	protein-L-isoaspartate (D-aspartate) O-methyltransferase domain containing 1
chr1	7112340	7112596	Intron (ENSMUST00000061280.16/319263, intron 1 of 5)	23420	ENSMUSG00000051285	Pcmtd1	protein-L-isoaspartate (D-aspartate) O-methyltransferase domain containing 1
chr1	7112863	7113155	Intron (ENSMUST00000061280.16/319263, intron 1 of 5)	23943	ENSMUSG00000051285	Pcmtd1	protein-L-isoaspartate (D-aspartate) O-methyltransferase domain containing 1
chr1	7143861	7144388	Intron (ENSMUST00000061280.16/319263, intron 2 of 5)	54941	ENSMUSG00000051285	Pcmtd1	protein-L-isoaspartate (D-aspartate) O-methyltransferase domain containing 1
chr1	7169532	7169852	3' UTR	80612	ENSMUSG00000051285	Pcmtd1	protein-L-isoaspartate (D-aspartate) O-methyltransferase domain containing 1
chr1	7180046	7180324	Distal Intergenic	91126	ENSMUSG00000051285	Pcmtd1	protein-L-isoaspartate (D-aspartate) O-methyltransferase domain containing 1
chr1	7206084	7206937	Distal Intergenic	117164	ENSMUSG00000051285	Pcmtd1	protein-L-isoaspartate (D-aspartate) O-methyltransferase domain containing 1
chr1	7225055	7225484	Distal Intergenic	136135	ENSMUSG00000051285	Pcmtd1	protein-L-isoaspartate (D-aspartate) O-methyltransferase domain containing 1
chr1	7288503	7288771	Distal Intergenic	199583	ENSMUSG00000051285	Pcmtd1	protein-L-isoaspartate (D-aspartate) O-methyltransferase domain containing 1
chr1	7306855	7307187	Distal Intergenic	217935	ENSMUSG00000051285	Pcmtd1	protein-L-isoaspartate (D-aspartate) O-methyltransferase domain containing 1
chr1	7308391	7308670	Distal Intergenic	219471	ENSMUSG00000051285	Pcmtd1	protein-L-isoaspartate (D-aspartate) O-methyltransferase domain containing 1
chr1	7309083	7309668	Distal Intergenic	220163	ENSMUSG00000051285	Pcmtd1	protein-L-isoaspartate (D-aspartate) O-methyltransferase domain containing 1
chr1	7358325	7358810	Intron (ENSMUST00000181554.1/ENSMUST00000181554.1, intron 1 of 2)	269405	ENSMUSG00000051285	Pcmtd1	protein-L-isoaspartate (D-aspartate) O-methyltransferase domain containing 1
chr1	7388590	7388872	Intron (ENSMUST00000181554.1/ENSMUST00000181554.1, intron 1 of 2)	299670	ENSMUSG00000051285	Pcmtd1	protein-L-isoaspartate (D-aspartate) O-methyltransferase domain containing 1
chr1	7397543	7398535	Exon (ENSMUST00000181554.1/ENSMUST00000181554.1, exon 1 of 3)	308623	ENSMUSG00000051285	Pcmtd1	protein-L-isoaspartate (D-aspartate) O-methyltransferase domain containing 1
chr1	7405485	7405805	Distal Intergenic	316565	ENSMUSG00000051285	Pcmtd1	protein-L-isoaspartate (D-aspartate) O-methyltransferase domain containing 1
chr1	7415141	7415403	Distal Intergenic	326221	ENSMUSG00000051285	Pcmtd1	protein-L-isoaspartate (D-aspartate) O-methyltransferase domain containing 1
chr1	7469897	7470222	Distal Intergenic	380977	ENSMUSG00000051285	Pcmtd1	protein-L-isoaspartate (D-aspartate) O-methyltransferase domain containing 1
chr1	7496533	7496780	Distal Intergenic	407613	ENSMUSG00000051285	Pcmtd1	protein-L-isoaspartate (D-aspartate) O-methyltransferase domain containing 1
chr1	7513479	7513824	Intron (ENSMUST00000194886.1/ENSMUST00000194886.1, intron 2 of 2)	424559	ENSMUSG00000051285	Pcmtd1	protein-L-isoaspartate (D-aspartate) O-methyltransferase domain containing 1
chr1	7543551	7543820	Distal Intergenic	454631	ENSMUSG00000051285	Pcmtd1	protein-L-isoaspartate (D-aspartate) O-methyltransferase domain containing 1
chr1	7550082	7550326	Distal Intergenic	461162	ENSMUSG00000051285	Pcmtd1	protein-L-isoaspartate (D-aspartate) O-methyltransferase domain containing 1
chr1	7612490	7612869	Distal Intergenic	523570	ENSMUSG00000051285	Pcmtd1	protein-L-isoaspartate (D-aspartate) O-methyltransferase domain containing 1
chr1	7614739	7614981	Distal Intergenic	525819	ENSMUSG00000051285	Pcmtd1	protein-L-isoaspartate (D-aspartate) O-methyltransferase domain containing 1
chr1	7622949	7623306	Distal Intergenic	534029	ENSMUSG00000051285	Pcmtd1	protein-L-isoaspartate (D-aspartate) O-methyltransferase domain containing 1
chr1	7654710	7654921	Distal Intergenic	565790	ENSMUSG00000051285	Pcmtd1	protein-L-isoaspartate (D-aspartate) O-methyltransferase domain containing 1
chr1	7660240	7660607	Distal Intergenic	571320	ENSMUSG00000051285	Pcmtd1	protein-L-isoaspartate (D-aspartate) O-methyltransferase domain containing 1
chr1	7680462	7680730	Distal Intergenic	591542	ENSMUSG00000051285	Pcmtd1	protein-L-isoaspartate (D-aspartate) O-methyltransferase domain containing 1
chr1	7691377	7691896	Distal Intergenic	602457	ENSMUSG00000051285	Pcmtd1	protein-L-isoaspartate (D-aspartate) O-methyltransferase domain containing 1
chr1	7709070	7709532	Distal Intergenic	620150	ENSMUSG00000051285	Pcmtd1	protein-L-isoaspartate (D-aspartate) O-methyltransferase domain containing 1
chr1	7739067	7739335	Distal Intergenic	650147	ENSMUSG00000051285	Pcmtd1	protein-L-isoaspartate (D-aspartate) O-methyltransferase domain containing 1
chr1	7776188	7776461	Distal Intergenic	687268	ENSMUSG00000051285	Pcmtd1	protein-L-isoaspartate (D-aspartate) O-methyltransferase domain containing 1
chr1	7776555	7777062	Distal Intergenic	687635	ENSMUSG00000051285	Pcmtd1	protein-L-isoaspartate (D-aspartate) O-methyltransferase domain containing 1
chr1	7777295	7777598	Distal Intergenic	688375	ENSMUSG00000051285	Pcmtd1	protein-L-isoaspartate (D-aspartate) O-methyltransferase domain containing 1
chr1	7779624	7780052	Distal Intergenic	690704	ENSMUSG00000051285	Pcmtd1	protein-L-isoaspartate (D-aspartate) O-methyltransferase domain containing 1
chr1	7808234	7808437	Distal Intergenic	719314	ENSMUSG00000051285	Pcmtd1	protein-L-isoaspartate (D-aspartate) O-methyltransferase domain containing 1
chr1	7840257	7840469	Distal Intergenic	751337	ENSMUSG00000051285	Pcmtd1	protein-L-isoaspartate (D-aspartate) O-methyltransferase domain containing 1
chr1	7872864	7873317	Distal Intergenic	783944	ENSMUSG00000051285	Pcmtd1	protein-L-isoaspartate (D-aspartate) O-methyltransferase domain containing 1
chr1	7982883	7983206	Distal Intergenic	893963	ENSMUSG00000051285	Pcmtd1	protein-L-isoaspartate (D-aspartate) O-methyltransferase domain containing 1
chr1	8015143	8015459	Distal Intergenic	926223	ENSMUSG00000051285	Pcmtd1	protein-L-isoaspartate (D-aspartate) O-methyltransferase domain containing 1
chr1	8015715	8016134	Distal Intergenic	926795	ENSMUSG00000051285	Pcmtd1	protein-L-isoaspartate (D-aspartate) O-methyltransferase domain containing 1
chr1	8021239	8021542	Distal Intergenic	932319	ENSMUSG00000051285	Pcmtd1	protein-L-isoaspartate (D-aspartate) O-methyltransferase domain containing 1
chr1	8047091	8047533	Distal Intergenic	958171	ENSMUSG00000051285	Pcmtd1	protein-L-isoaspartate (D-aspartate) O-methyltransferase domain containing 1
chr1	8059043	8059352	Distal Intergenic	970123	ENSMUSG00000051285	Pcmtd1	protein-L-isoaspartate (D-aspartate) O-methyltransferase domain containing 1
chr1	8104467	8104695	Distal Intergenic	1015547	ENSMUSG00000051285	Pcmtd1	protein-L-isoaspartate (D-aspartate) O-methyltransferase domain containing 1
chr1	8105019	8105396	Distal Intergenic	1016099	ENSMUSG00000051285	Pcmtd1	protein-L-isoaspartate (D-aspartate) O-methyltransferase domain containing 1
chr1	8123430	8123679	Distal Intergenic	1034510	ENSMUSG00000051285	Pcmtd1	protein-L-isoaspartate (D-aspartate) O-methyltransferase domain containing 1
chr1	8148607	8148846	Distal Intergenic	1059687	ENSMUSG00000051285	Pcmtd1	protein-L-isoaspartate (D-aspartate) O-methyltransferase domain containing 1
chr1	8212293	8212493	Distal Intergenic	1087385	ENSMUSG00000025909	Sntg1	syntrophin, gamma 1
chr1	8249190	8249548	Distal Intergenic	1050330	ENSMUSG00000025909	Sntg1	syntrophin, gamma 1
chr1	8322473	8322775	Distal Intergenic	977103	ENSMUSG00000025909	Sntg1	syntrophin, gamma 1
chr1	8410545	8411102	Intron (ENSMUST00000132064.7/71096, intron 19 of 19)	888776	ENSMUSG00000025909	Sntg1	syntrophin, gamma 1
chr1	8533915	8534240	Intron (ENSMUST00000132064.7/71096, intron 14 of 19)	765638	ENSMUSG00000025909	Sntg1	syntrophin, gamma 1
chr1	8564383	8564678	Intron (ENSMUST00000132064.7/71096, intron 13 of 19)	735200	ENSMUSG00000025909	Sntg1	syntrophin, gamma 1
chr1	8565755	8566081	Intron (ENSMUST00000132064.7/71096, intron 13 of 19)	733797	ENSMUSG00000025909	Sntg1	syntrophin, gamma 1
chr1	8613509	8613979	Intron (ENSMUST00000132064.7/71096, intron 10 of 19)	685899	ENSMUSG00000025909	Sntg1	syntrophin, gamma 1
chr1	8778520	8778940	Intron (ENSMUST00000132064.7/71096, intron 5 of 19)	520938	ENSMUSG00000025909	Sntg1	syntrophin, gamma 1
chr1	8781031	8781293	Intron (ENSMUST00000132064.7/71096, intron 5 of 19)	518585	ENSMUSG00000025909	Sntg1	syntrophin, gamma 1
chr1	8810122	8810503	Intron (ENSMUST00000132064.7/71096, intron 3 of 19)	489375	ENSMUSG00000025909	Sntg1	syntrophin, gamma 1
chr1	8814959	8815220	Intron (ENSMUST00000132064.7/71096, intron 3 of 19)	484658	ENSMUSG00000025909	Sntg1	syntrophin, gamma 1
chr1	8828332	8828564	Intron (ENSMUST00000132064.7/71096, intron 3 of 19)	471314	ENSMUSG00000025909	Sntg1	syntrophin, gamma 1
chr1	8842980	8843315	Intron (ENSMUST00000132064.7/71096, intron 3 of 19)	456563	ENSMUSG00000025909	Sntg1	syntrophin, gamma 1
chr1	8855009	8855267	Intron (ENSMUST00000132064.7/71096, intron 3 of 19)	444611	ENSMUSG00000025909	Sntg1	syntrophin, gamma 1
chr1	8877422	8877877	Intron (ENSMUST00000132064.7/71096, intron 3 of 19)	422001	ENSMUSG00000025909	Sntg1	syntrophin, gamma 1
chr1	8884485	8884729	Intron (ENSMUST00000132064.7/71096, intron 3 of 19)	415149	ENSMUSG00000025909	Sntg1	syntrophin, gamma 1
chr1	8925017	8925355	Intron (ENSMUST00000132064.7/71096, intron 3 of 19)	374523	ENSMUSG00000025909	Sntg1	syntrophin, gamma 1
chr1	8934232	8934692	Intron (ENSMUST00000132064.7/71096, intron 3 of 19)	365186	ENSMUSG00000025909	Sntg1	syntrophin, gamma 1
chr1	8964497	8964974	Intron (ENSMUST00000132064.7/71096, intron 3 of 19)	334904	ENSMUSG00000025909	Sntg1	syntrophin, gamma 1
chr1	9038081	9038777	Intron (ENSMUST00000132064.7/71096, intron 2 of 19)	261101	ENSMUSG00000025909	Sntg1	syntrophin, gamma 1
chr1	9065522	9065747	Intron (ENSMUST00000132064.7/71096, intron 2 of 19)	234131	ENSMUSG00000025909	Sntg1	syntrophin, gamma 1
chr1	9101117	9101318	Intron (ENSMUST00000132064.7/71096, intron 2 of 19)	198560	ENSMUSG00000025909	Sntg1	syntrophin, gamma 1
chr1	9101683	9101884	Intron (ENSMUST00000132064.7/71096, intron 2 of 19)	197994	ENSMUSG00000025909	Sntg1	syntrophin, gamma 1
chr1	9189192	9189480	Intron (ENSMUST00000132064.7/71096, intron 2 of 19)	110398	ENSMUSG00000025909	Sntg1	syntrophin, gamma 1
chr1	9208736	9209727	Intron (ENSMUST00000132064.7/71096, intron 1 of 19)	90151	ENSMUSG00000025909	Sntg1	syntrophin, gamma 1
chr1	9224407	9224747	Intron (ENSMUST00000132064.7/71096, intron 1 of 19)	75131	ENSMUSG00000025909	Sntg1	syntrophin, gamma 1
chr1	9230744	9231095	Intron (ENSMUST00000132064.7/71096, intron 1 of 19)	68783	ENSMUSG00000025909	Sntg1	syntrophin, gamma 1
chr1	9237052	9237718	Intron (ENSMUST00000132064.7/71096, intron 1 of 19)	62160	ENSMUSG00000025909	Sntg1	syntrophin, gamma 1
chr1	9238312	9238758	Intron (ENSMUST00000132064.7/71096, intron 1 of 19)	61120	ENSMUSG00000025909	Sntg1	syntrophin, gamma 1
chr1	9273375	9273703	Intron (ENSMUST00000132064.7/71096, intron 1 of 19)	26175	ENSMUSG00000025909	Sntg1	syntrophin, gamma 1
chr1	9289789	9290470	Exon (ENSMUST00000195180.1/ENSMUST00000195180.1, exon 1 of 1)	9408	ENSMUSG00000025909	Sntg1	syntrophin, gamma 1
chr1	9298836	9300140	Promoter (<=1kb)	0	ENSMUSG00000025909	Sntg1	syntrophin, gamma 1
chr1	9300567	9300876	Promoter (<=1kb)	-689	ENSMUSG00000025909	Sntg1	syntrophin, gamma 1
chr1	9356022	9356242	Distal Intergenic	-56144	ENSMUSG00000025909	Sntg1	syntrophin, gamma 1
chr1	9442339	9442727	Distal Intergenic	-102681	ENSMUSG00000061024	Rrs1	ribosome biogenesis regulator 1
chr1	9454492	9454914	Distal Intergenic	-90494	ENSMUSG00000061024	Rrs1	ribosome biogenesis regulator 1
chr1	9469867	9470315	Distal Intergenic	-75093	ENSMUSG00000061024	Rrs1	ribosome biogenesis regulator 1
chr1	9530461	9530904	Distal Intergenic	-14504	ENSMUSG00000061024	Rrs1	ribosome biogenesis regulator 1
chr1	9541308	9541613	Distal Intergenic	-3795	ENSMUSG00000061024	Rrs1	ribosome biogenesis regulator 1
chr1	9545051	9546281	Promoter (<=1kb)	0	ENSMUSG00000061024	Rrs1	ribosome biogenesis regulator 1
chr1	9565064	9565587	Intron (ENSMUST00000144177.7/76187, intron 12 of 13)	17116	ENSMUSG00000025911	Adhfe1	alcohol dehydrogenase, iron containing, 1
chr1	9573236	9573580	Intron (ENSMUST00000144177.7/76187, intron 13 of 13)	25288	ENSMUSG00000025911	Adhfe1	alcohol dehydrogenase, iron containing, 1
chr1	9578395	9578948	Intron (ENSMUST00000190654.1/76187, intron 14 of 14)	-22251	ENSMUSG00000067879	Vxn	vexin
chr1	9583930	9584404	Intron (ENSMUST00000115480.7/72481, intron 3 of 4)	-16795	ENSMUSG00000067879	Vxn	vexin
chr1	9584696	9585065	Intron (ENSMUST00000115480.7/72481, intron 3 of 4)	-16134	ENSMUSG00000067879	Vxn	vexin
chr1	9622025	9622362	Intron (ENSMUST00000088666.3/76982, intron 4 of 5)	8813	ENSMUSG00000079671	2610203C22Rik	RIKEN cDNA 2610203C22 gene
chr1	9631364	9631970	Promoter (<=1kb)	-189	ENSMUSG00000079671	2610203C22Rik	RIKEN cDNA 2610203C22 gene
chr1	9640519	9640763	Exon (ENSMUST00000191209.1/ENSMUST00000191209.1, exon 1 of 2)	-9344	ENSMUSG00000079671	2610203C22Rik	RIKEN cDNA 2610203C22 gene
chr1	9699902	9700873	Promoter (<=1kb)	0	ENSMUSG00000025912	Mybl1	myeloblastosis oncogene-like 1
chr1	9722577	9722831	3' UTR	-22368	ENSMUSG00000025912	Mybl1	myeloblastosis oncogene-like 1
chr1	9736789	9736995	Exon (ENSMUST00000057438.6/70675, exon 2 of 3)	-10653	NA	1700034P13Rik	RIKEN cDNA 1700034P13 gene
chr1	9740076	9740317	Intron (ENSMUST00000057438.6/70675, intron 1 of 2)	-7331	NA	1700034P13Rik	RIKEN cDNA 1700034P13 gene
chr1	9747610	9748775	Promoter (<=1kb)	0	NA	1700034P13Rik	RIKEN cDNA 1700034P13 gene
chr1	9757559	9757993	Intron (ENSMUST00000181821.7/73331, intron 2 of 3)	-9177	ENSMUSG00000045210	Vcpip1	valosin containing protein (p97)/p47 complex interacting protein 1
chr1	9772771	9773085	Intron (ENSMUST00000181821.7/73331, intron 2 of 3)	-24389	ENSMUSG00000045210	Vcpip1	valosin containing protein (p97)/p47 complex interacting protein 1
chr1	9797812	9798830	Promoter (<=1kb)	0	ENSMUSG00000025915	Sgk3	serum/glucocorticoid regulated kinase 3
chr1	9805344	9805945	Intron (ENSMUST00000166384.7/170755, intron 1 of 16)	7237	ENSMUSG00000025915	Sgk3	serum/glucocorticoid regulated kinase 3
chr1	9815841	9816188	Intron (ENSMUST00000166384.7/170755, intron 1 of 16)	17734	ENSMUSG00000025915	Sgk3	serum/glucocorticoid regulated kinase 3
chr1	9848042	9848753	5' UTR	49935	ENSMUSG00000025915	Sgk3	serum/glucocorticoid regulated kinase 3
chr1	9850816	9851072	Intron (ENSMUST00000166384.7/170755, intron 1 of 16)	52709	ENSMUSG00000025915	Sgk3	serum/glucocorticoid regulated kinase 3
chr1	9858726	9858963	Intron (ENSMUST00000166384.7/170755, intron 1 of 16)	-49675	ENSMUSG00000046101	Mcmdc2	minichromosome maintenance domain containing 2
chr1	9886946	9887308	Exon (ENSMUST00000191338.1/170755, exon 4 of 4)	-21330	ENSMUSG00000046101	Mcmdc2	minichromosome maintenance domain containing 2
chr1	9906840	9907180	Promoter (1-2kb)	-1458	ENSMUSG00000046101	Mcmdc2	minichromosome maintenance domain containing 2
chr1	9908280	9908943	Promoter (<=1kb)	0	ENSMUSG00000046101	Mcmdc2	minichromosome maintenance domain containing 2
chr1	9943727	9944496	Promoter (<=1kb)	0	ENSMUSG00000098234	Snhg6	small nucleolar RNA host gene 6
chr1	9966934	9968385	Promoter (<=1kb)	0	ENSMUSG00000099032	Tcf24	transcription factor 24
chr1	9985611	9986358	3' UTR	-17679	ENSMUSG00000099032	Tcf24	transcription factor 24
chr1	9988378	9989069	Intron (ENSMUST00000134692.1/ENSMUST00000134692.1, intron 1 of 1)	20067	ENSMUSG00000025916	Ppp1r42	protein phosphatase 1, regulatory subunit 42
chr1	9990064	9990342	Intron (ENSMUST00000134692.1/ENSMUST00000134692.1, intron 1 of 1)	18794	ENSMUSG00000025916	Ppp1r42	protein phosphatase 1, regulatory subunit 42
chr1	10004262	10004614	Intron (ENSMUST00000027049.9/69312, intron 1 of 8)	4522	ENSMUSG00000025916	Ppp1r42	protein phosphatase 1, regulatory subunit 42
chr1	10008634	10009368	Promoter (<=1kb)	0	ENSMUSG00000025916	Ppp1r42	protein phosphatase 1, regulatory subunit 42
chr1	10014486	10014883	Distal Intergenic	-5350	ENSMUSG00000025916	Ppp1r42	protein phosphatase 1, regulatory subunit 42
chr1	10037807	10038313	Promoter (<=1kb)	0	ENSMUSG00000056763	Cspp1	centrosome and spindle pole associated protein 1
chr1	10039515	10040411	Promoter (1-2kb)	-1347	ENSMUSG00000025917	Cops5	COP9 signalosome subunit 5
chr1	10056359	10056673	Intron (ENSMUST00000071087.11/211660, intron 3 of 29)	-18191	ENSMUSG00000025917	Cops5	COP9 signalosome subunit 5
chr1	10089582	10090029	Intron (ENSMUST00000071087.11/211660, intron 14 of 29)	-51414	ENSMUSG00000025917	Cops5	COP9 signalosome subunit 5
chr1	10107783	10107990	Intron (ENSMUST00000071087.11/211660, intron 17 of 29)	-69615	ENSMUSG00000025917	Cops5	COP9 signalosome subunit 5
chr1	10108960	10109401	Intron (ENSMUST00000071087.11/211660, intron 18 of 29)	-70792	ENSMUSG00000025917	Cops5	COP9 signalosome subunit 5
chr1	10111715	10112092	Intron (ENSMUST00000071087.11/211660, intron 18 of 29)	-73547	ENSMUSG00000025917	Cops5	COP9 signalosome subunit 5
chr1	10139361	10139664	Intron (ENSMUST00000088615.10/211673, intron 37 of 37)	93006	ENSMUSG00000067851	Arfgef1	ADP-ribosylation factor guanine nucleotide-exchange factor 1(brefeldin A-inhibited)
chr1	10154948	10155383	Intron (ENSMUST00000088615.10/211673, intron 28 of 37)	77287	ENSMUSG00000067851	Arfgef1	ADP-ribosylation factor guanine nucleotide-exchange factor 1(brefeldin A-inhibited)
chr1	10158221	10158776	Exon (ENSMUST00000156563.1/211673, exon 2 of 2)	73894	ENSMUSG00000067851	Arfgef1	ADP-ribosylation factor guanine nucleotide-exchange factor 1(brefeldin A-inhibited)
chr1	10165071	10165517	Intron (ENSMUST00000088615.10/211673, intron 21 of 37)	67153	ENSMUSG00000067851	Arfgef1	ADP-ribosylation factor guanine nucleotide-exchange factor 1(brefeldin A-inhibited)
chr1	10170545	10170973	Intron (ENSMUST00000088615.10/211673, intron 21 of 37)	61697	ENSMUSG00000067851	Arfgef1	ADP-ribosylation factor guanine nucleotide-exchange factor 1(brefeldin A-inhibited)
chr1	10232072	10233500	Promoter (<=1kb)	0	ENSMUSG00000067851	Arfgef1	ADP-ribosylation factor guanine nucleotide-exchange factor 1(brefeldin A-inhibited)
chr1	10247905	10248178	Distal Intergenic	-15235	ENSMUSG00000067851	Arfgef1	ADP-ribosylation factor guanine nucleotide-exchange factor 1(brefeldin A-inhibited)
chr1	10257178	10257863	Distal Intergenic	-24508	ENSMUSG00000067851	Arfgef1	ADP-ribosylation factor guanine nucleotide-exchange factor 1(brefeldin A-inhibited)
chr1	10285327	10285894	Distal Intergenic	-52657	ENSMUSG00000067851	Arfgef1	ADP-ribosylation factor guanine nucleotide-exchange factor 1(brefeldin A-inhibited)
chr1	10327997	10328307	Intron (ENSMUST00000153695.7/329093, intron 9 of 9)	-95327	ENSMUSG00000067851	Arfgef1	ADP-ribosylation factor guanine nucleotide-exchange factor 1(brefeldin A-inhibited)
chr1	10331930	10332139	Intron (ENSMUST00000153695.7/329093, intron 8 of 9)	-99260	ENSMUSG00000067851	Arfgef1	ADP-ribosylation factor guanine nucleotide-exchange factor 1(brefeldin A-inhibited)
chr1	10337241	10337596	3' UTR	-104571	ENSMUSG00000067851	Arfgef1	ADP-ribosylation factor guanine nucleotide-exchange factor 1(brefeldin A-inhibited)
chr1	10337669	10338114	Intron (ENSMUST00000153695.7/329093, intron 7 of 9)	-104999	ENSMUSG00000067851	Arfgef1	ADP-ribosylation factor guanine nucleotide-exchange factor 1(brefeldin A-inhibited)
chr1	10349899	10350272	Intron (ENSMUST00000153695.7/329093, intron 7 of 9)	-117229	ENSMUSG00000067851	Arfgef1	ADP-ribosylation factor guanine nucleotide-exchange factor 1(brefeldin A-inhibited)
chr1	10355103	10355331	Intron (ENSMUST00000153695.7/329093, intron 7 of 9)	-122433	ENSMUSG00000067851	Arfgef1	ADP-ribosylation factor guanine nucleotide-exchange factor 1(brefeldin A-inhibited)
chr1	10380812	10381118	Intron (ENSMUST00000153695.7/329093, intron 7 of 9)	-148142	ENSMUSG00000067851	Arfgef1	ADP-ribosylation factor guanine nucleotide-exchange factor 1(brefeldin A-inhibited)
chr1	10397890	10398180	Intron (ENSMUST00000153695.7/329093, intron 7 of 9)	-165220	ENSMUSG00000067851	Arfgef1	ADP-ribosylation factor guanine nucleotide-exchange factor 1(brefeldin A-inhibited)
chr1	10406880	10407101	Intron (ENSMUST00000153695.7/329093, intron 7 of 9)	-174210	ENSMUSG00000067851	Arfgef1	ADP-ribosylation factor guanine nucleotide-exchange factor 1(brefeldin A-inhibited)
chr1	10429940	10430217	Intron (ENSMUST00000153695.7/329093, intron 5 of 9)	-197270	ENSMUSG00000067851	Arfgef1	ADP-ribosylation factor guanine nucleotide-exchange factor 1(brefeldin A-inhibited)
chr1	10486460	10486817	Intron (ENSMUST00000153695.7/329093, intron 2 of 9)	233128	ENSMUSG00000042501	Cpa6	carboxypeptidase A6
chr1	10488272	10488483	Intron (ENSMUST00000153695.7/329093, intron 2 of 9)	231462	ENSMUSG00000042501	Cpa6	carboxypeptidase A6
chr1	10507300	10507726	Intron (ENSMUST00000153695.7/329093, intron 2 of 9)	212219	ENSMUSG00000042501	Cpa6	carboxypeptidase A6
chr1	10593263	10593488	Intron (ENSMUST00000153695.7/329093, intron 2 of 9)	126457	ENSMUSG00000042501	Cpa6	carboxypeptidase A6
chr1	10598598	10599006	Intron (ENSMUST00000153695.7/329093, intron 1 of 9)	120939	ENSMUSG00000042501	Cpa6	carboxypeptidase A6
chr1	10603436	10603660	Intron (ENSMUST00000153695.7/329093, intron 1 of 9)	116285	ENSMUSG00000042501	Cpa6	carboxypeptidase A6
chr1	10616458	10616846	Intron (ENSMUST00000153695.7/329093, intron 1 of 9)	103099	ENSMUSG00000042501	Cpa6	carboxypeptidase A6
chr1	10619854	10620058	Intron (ENSMUST00000153695.7/329093, intron 1 of 9)	99887	ENSMUSG00000042501	Cpa6	carboxypeptidase A6
chr1	10633630	10634039	Intron (ENSMUST00000153695.7/329093, intron 1 of 9)	85906	ENSMUSG00000042501	Cpa6	carboxypeptidase A6
chr1	10655010	10655326	Intron (ENSMUST00000153695.7/329093, intron 1 of 9)	64619	ENSMUSG00000042501	Cpa6	carboxypeptidase A6
chr1	10671909	10672274	Intron (ENSMUST00000153695.7/329093, intron 1 of 9)	47671	ENSMUSG00000042501	Cpa6	carboxypeptidase A6
chr1	10693711	10694327	Intron (ENSMUST00000153695.7/329093, intron 1 of 9)	25618	ENSMUSG00000042501	Cpa6	carboxypeptidase A6
chr1	10694553	10695003	Intron (ENSMUST00000153695.7/329093, intron 1 of 9)	24942	ENSMUSG00000042501	Cpa6	carboxypeptidase A6
chr1	10700834	10701585	Intron (ENSMUST00000153695.7/329093, intron 1 of 9)	18360	ENSMUSG00000042501	Cpa6	carboxypeptidase A6
chr1	10725736	10726019	Distal Intergenic	-5791	ENSMUSG00000042501	Cpa6	carboxypeptidase A6
chr1	10759349	10759925	Distal Intergenic	-39404	ENSMUSG00000042501	Cpa6	carboxypeptidase A6
chr1	10769513	10770074	Distal Intergenic	-49568	ENSMUSG00000042501	Cpa6	carboxypeptidase A6
chr1	10771823	10772133	Distal Intergenic	-51878	ENSMUSG00000042501	Cpa6	carboxypeptidase A6
chr1	10835687	10835988	Distal Intergenic	-115742	ENSMUSG00000042501	Cpa6	carboxypeptidase A6
chr1	10836442	10836736	Distal Intergenic	-116497	ENSMUSG00000042501	Cpa6	carboxypeptidase A6
chr1	10867984	10868406	Distal Intergenic	-125059	ENSMUSG00000048960	Prex2	phosphatidylinositol-3,4,5-trisphosphate-dependent Rac exchange factor 2
chr1	10874999	10875365	Distal Intergenic	-118100	ENSMUSG00000048960	Prex2	phosphatidylinositol-3,4,5-trisphosphate-dependent Rac exchange factor 2
chr1	10887843	10888073	Distal Intergenic	-105392	ENSMUSG00000048960	Prex2	phosphatidylinositol-3,4,5-trisphosphate-dependent Rac exchange factor 2
chr1	10899198	10899468	Distal Intergenic	-93997	ENSMUSG00000048960	Prex2	phosphatidylinositol-3,4,5-trisphosphate-dependent Rac exchange factor 2
chr1	10919967	10920322	Distal Intergenic	-73143	ENSMUSG00000048960	Prex2	phosphatidylinositol-3,4,5-trisphosphate-dependent Rac exchange factor 2
chr1	10932801	10933171	Distal Intergenic	-60294	ENSMUSG00000048960	Prex2	phosphatidylinositol-3,4,5-trisphosphate-dependent Rac exchange factor 2
chr1	10935971	10936218	Distal Intergenic	-57247	ENSMUSG00000048960	Prex2	phosphatidylinositol-3,4,5-trisphosphate-dependent Rac exchange factor 2
chr1	10942935	10943330	Distal Intergenic	-50135	ENSMUSG00000048960	Prex2	phosphatidylinositol-3,4,5-trisphosphate-dependent Rac exchange factor 2
chr1	10949349	10949785	Distal Intergenic	-43680	ENSMUSG00000048960	Prex2	phosphatidylinositol-3,4,5-trisphosphate-dependent Rac exchange factor 2
chr1	10966308	10966614	Distal Intergenic	-26851	ENSMUSG00000048960	Prex2	phosphatidylinositol-3,4,5-trisphosphate-dependent Rac exchange factor 2
chr1	10993229	10994136	Promoter (<=1kb)	0	ENSMUSG00000048960	Prex2	phosphatidylinositol-3,4,5-trisphosphate-dependent Rac exchange factor 2
chr1	11015841	11016348	Intron (ENSMUST00000027056.11/109294, intron 1 of 39)	22376	ENSMUSG00000048960	Prex2	phosphatidylinositol-3,4,5-trisphosphate-dependent Rac exchange factor 2
chr1	11027486	11028045	Intron (ENSMUST00000027056.11/109294, intron 1 of 39)	34021	ENSMUSG00000048960	Prex2	phosphatidylinositol-3,4,5-trisphosphate-dependent Rac exchange factor 2
chr1	11033092	11033773	Intron (ENSMUST00000027056.11/109294, intron 1 of 39)	39627	ENSMUSG00000048960	Prex2	phosphatidylinositol-3,4,5-trisphosphate-dependent Rac exchange factor 2
chr1	11065177	11065698	Intron (ENSMUST00000027056.11/109294, intron 2 of 39)	71712	ENSMUSG00000048960	Prex2	phosphatidylinositol-3,4,5-trisphosphate-dependent Rac exchange factor 2
chr1	11076232	11076516	Intron (ENSMUST00000027056.11/109294, intron 4 of 39)	82767	ENSMUSG00000048960	Prex2	phosphatidylinositol-3,4,5-trisphosphate-dependent Rac exchange factor 2
chr1	11097263	11097767	Intron (ENSMUST00000027056.11/109294, intron 6 of 39)	103798	ENSMUSG00000048960	Prex2	phosphatidylinositol-3,4,5-trisphosphate-dependent Rac exchange factor 2
chr1	11138009	11138603	Intron (ENSMUST00000027056.11/109294, intron 15 of 39)	144544	ENSMUSG00000048960	Prex2	phosphatidylinositol-3,4,5-trisphosphate-dependent Rac exchange factor 2
chr1	11139978	11140253	Exon (ENSMUST00000027056.11/109294, exon 16 of 40)	146513	ENSMUSG00000048960	Prex2	phosphatidylinositol-3,4,5-trisphosphate-dependent Rac exchange factor 2
chr1	11145676	11146083	Intron (ENSMUST00000027056.11/109294, intron 18 of 39)	152211	ENSMUSG00000048960	Prex2	phosphatidylinositol-3,4,5-trisphosphate-dependent Rac exchange factor 2
chr1	11151580	11151848	Intron (ENSMUST00000027056.11/109294, intron 19 of 39)	158115	ENSMUSG00000048960	Prex2	phosphatidylinositol-3,4,5-trisphosphate-dependent Rac exchange factor 2
chr1	11185171	11185432	Exon (ENSMUST00000027056.11/109294, exon 28 of 40)	191706	ENSMUSG00000048960	Prex2	phosphatidylinositol-3,4,5-trisphosphate-dependent Rac exchange factor 2
chr1	11202571	11202991	Intron (ENSMUST00000027056.11/109294, intron 32 of 39)	209106	ENSMUSG00000048960	Prex2	phosphatidylinositol-3,4,5-trisphosphate-dependent Rac exchange factor 2
chr1	11210654	11211038	Intron (ENSMUST00000027056.11/109294, intron 34 of 39)	-203067	ENSMUSG00000057715	A830018L16Rik	RIKEN cDNA A830018L16 gene
chr1	11233943	11234220	Intron (ENSMUST00000027056.11/109294, intron 35 of 39)	-179885	ENSMUSG00000057715	A830018L16Rik	RIKEN cDNA A830018L16 gene
chr1	11244337	11244725	Intron (ENSMUST00000027056.11/109294, intron 35 of 39)	-169380	ENSMUSG00000057715	A830018L16Rik	RIKEN cDNA A830018L16 gene
chr1	11252529	11252836	Intron (ENSMUST00000027056.11/109294, intron 35 of 39)	-161269	ENSMUSG00000057715	A830018L16Rik	RIKEN cDNA A830018L16 gene
chr1	11301867	11302318	3' UTR	-111787	ENSMUSG00000057715	A830018L16Rik	RIKEN cDNA A830018L16 gene
chr1	11329389	11329747	Distal Intergenic	-84358	ENSMUSG00000057715	A830018L16Rik	RIKEN cDNA A830018L16 gene
chr1	11385906	11386154	Distal Intergenic	-27951	ENSMUSG00000057715	A830018L16Rik	RIKEN cDNA A830018L16 gene
chr1	11401388	11401705	Distal Intergenic	-12400	ENSMUSG00000057715	A830018L16Rik	RIKEN cDNA A830018L16 gene
chr1	11413852	11414603	Promoter (<=1kb)	0	ENSMUSG00000057715	A830018L16Rik	RIKEN cDNA A830018L16 gene
chr1	11457881	11458741	Intron (ENSMUST00000171690.8/320492, intron 1 of 7)	43776	ENSMUSG00000057715	A830018L16Rik	RIKEN cDNA A830018L16 gene
chr1	11487818	11488161	Intron (ENSMUST00000171690.8/320492, intron 1 of 7)	73713	ENSMUSG00000057715	A830018L16Rik	RIKEN cDNA A830018L16 gene
chr1	11555038	11555377	Intron (ENSMUST00000171690.8/320492, intron 4 of 7)	140933	ENSMUSG00000057715	A830018L16Rik	RIKEN cDNA A830018L16 gene
chr1	11560901	11561312	Intron (ENSMUST00000171690.8/320492, intron 4 of 7)	146796	ENSMUSG00000057715	A830018L16Rik	RIKEN cDNA A830018L16 gene
chr1	11565430	11565684	Intron (ENSMUST00000171690.8/320492, intron 5 of 7)	151325	ENSMUSG00000057715	A830018L16Rik	RIKEN cDNA A830018L16 gene
chr1	11588448	11588653	3' UTR	174343	ENSMUSG00000057715	A830018L16Rik	RIKEN cDNA A830018L16 gene
chr1	11657703	11658044	Intron (ENSMUST00000048613.13/320492, intron 7 of 13)	243598	ENSMUSG00000057715	A830018L16Rik	RIKEN cDNA A830018L16 gene
chr1	11671745	11672085	Intron (ENSMUST00000048613.13/320492, intron 7 of 13)	257640	ENSMUSG00000057715	A830018L16Rik	RIKEN cDNA A830018L16 gene
chr1	11695072	11695587	Intron (ENSMUST00000048613.13/320492, intron 7 of 13)	280967	ENSMUSG00000057715	A830018L16Rik	RIKEN cDNA A830018L16 gene
chr1	11741902	11742184	Intron (ENSMUST00000048613.13/320492, intron 7 of 13)	327797	ENSMUSG00000057715	A830018L16Rik	RIKEN cDNA A830018L16 gene
chr1	11758860	11759325	Intron (ENSMUST00000048613.13/320492, intron 8 of 13)	344755	ENSMUSG00000057715	A830018L16Rik	RIKEN cDNA A830018L16 gene
chr1	11795688	11795948	Intron (ENSMUST00000048613.13/320492, intron 8 of 13)	381583	ENSMUSG00000057715	A830018L16Rik	RIKEN cDNA A830018L16 gene
chr1	11816911	11817184	Intron (ENSMUST00000048613.13/320492, intron 9 of 13)	402806	ENSMUSG00000057715	A830018L16Rik	RIKEN cDNA A830018L16 gene
chr1	11845996	11846347	Intron (ENSMUST00000048613.13/320492, intron 10 of 13)	431891	ENSMUSG00000057715	A830018L16Rik	RIKEN cDNA A830018L16 gene
chr1	11861253	11861607	Intron (ENSMUST00000048613.13/320492, intron 10 of 13)	447148	ENSMUSG00000057715	A830018L16Rik	RIKEN cDNA A830018L16 gene
chr1	11870984	11871210	Intron (ENSMUST00000048613.13/320492, intron 10 of 13)	456879	ENSMUSG00000057715	A830018L16Rik	RIKEN cDNA A830018L16 gene
chr1	11873544	11873883	Intron (ENSMUST00000048613.13/320492, intron 10 of 13)	459439	ENSMUSG00000057715	A830018L16Rik	RIKEN cDNA A830018L16 gene
chr1	11918935	11919182	Intron (ENSMUST00000048613.13/320492, intron 10 of 13)	504830	ENSMUSG00000057715	A830018L16Rik	RIKEN cDNA A830018L16 gene
chr1	11933195	11933713	3' UTR	-492273	ENSMUSG00000098555	Mir6341	microRNA 6341
chr1	12051438	12051660	Distal Intergenic	-374326	ENSMUSG00000098555	Mir6341	microRNA 6341
chr1	12089896	12090201	Distal Intergenic	-335785	ENSMUSG00000098555	Mir6341	microRNA 6341
chr1	12099848	12100212	Distal Intergenic	-325774	ENSMUSG00000098555	Mir6341	microRNA 6341
chr1	12115517	12115774	Distal Intergenic	-310212	ENSMUSG00000098555	Mir6341	microRNA 6341
chr1	12126308	12126559	Distal Intergenic	-299427	ENSMUSG00000098555	Mir6341	microRNA 6341
chr1	12126991	12127347	Distal Intergenic	-298639	ENSMUSG00000098555	Mir6341	microRNA 6341
chr1	12141033	12141251	Distal Intergenic	-284735	ENSMUSG00000098555	Mir6341	microRNA 6341
chr1	12165145	12165434	Distal Intergenic	-260552	ENSMUSG00000098555	Mir6341	microRNA 6341
chr1	12192598	12193449	Distal Intergenic	-232537	ENSMUSG00000098555	Mir6341	microRNA 6341
chr1	12200530	12200771	Distal Intergenic	-225215	ENSMUSG00000098555	Mir6341	microRNA 6341
chr1	12234308	12234560	Distal Intergenic	-191426	ENSMUSG00000098555	Mir6341	microRNA 6341
chr1	12279651	12280039	Distal Intergenic	-145947	ENSMUSG00000098555	Mir6341	microRNA 6341
chr1	12296649	12296901	Distal Intergenic	-129085	ENSMUSG00000098555	Mir6341	microRNA 6341
chr1	12319883	12320454	Distal Intergenic	-105532	ENSMUSG00000098555	Mir6341	microRNA 6341
chr1	12340797	12341090	Distal Intergenic	-84896	ENSMUSG00000098555	Mir6341	microRNA 6341
chr1	12350013	12350407	Distal Intergenic	-75579	ENSMUSG00000098555	Mir6341	microRNA 6341
chr1	12353884	12354219	Distal Intergenic	-71767	ENSMUSG00000098555	Mir6341	microRNA 6341
chr1	12398252	12398540	Distal Intergenic	-27446	ENSMUSG00000098555	Mir6341	microRNA 6341
chr1	12406879	12407131	Distal Intergenic	-18855	ENSMUSG00000098555	Mir6341	microRNA 6341
chr1	12425469	12425691	Promoter (<=1kb)	-295	ENSMUSG00000098555	Mir6341	microRNA 6341
chr1	12435270	12435706	Distal Intergenic	9284	ENSMUSG00000098555	Mir6341	microRNA 6341
chr1	12453008	12453429	Distal Intergenic	27022	ENSMUSG00000098555	Mir6341	microRNA 6341
chr1	12479086	12479703	Distal Intergenic	53100	ENSMUSG00000098555	Mir6341	microRNA 6341
chr1	12494678	12494936	Distal Intergenic	68692	ENSMUSG00000098555	Mir6341	microRNA 6341
chr1	12553294	12553572	Distal Intergenic	-113991	ENSMUSG00000097171	Gm17644	predicted gene, 17644
chr1	12554448	12554825	Distal Intergenic	-112738	ENSMUSG00000097171	Gm17644	predicted gene, 17644
chr1	12564996	12565223	Distal Intergenic	-102340	ENSMUSG00000097171	Gm17644	predicted gene, 17644
chr1	12576843	12577288	Distal Intergenic	-90275	ENSMUSG00000097171	Gm17644	predicted gene, 17644
chr1	12615774	12616024	Distal Intergenic	-51539	ENSMUSG00000097171	Gm17644	predicted gene, 17644
chr1	12634450	12634825	Distal Intergenic	-32738	ENSMUSG00000097171	Gm17644	predicted gene, 17644
chr1	12644665	12644952	Distal Intergenic	-22611	ENSMUSG00000097171	Gm17644	predicted gene, 17644
chr1	12657252	12657865	Distal Intergenic	-9698	ENSMUSG00000097171	Gm17644	predicted gene, 17644
chr1	12658236	12658618	Distal Intergenic	-8945	ENSMUSG00000097171	Gm17644	predicted gene, 17644
chr1	12670916	12671268	Exon (ENSMUST00000186962.1/ENSMUST00000186962.1, exon 1 of 1)	3353	ENSMUSG00000097171	Gm17644	predicted gene, 17644
chr1	12689584	12689826	Promoter (2-3kb)	-2451	ENSMUSG00000016918	Sulf1	sulfatase 1
chr1	12692298	12692832	Promoter (<=1kb)	21	ENSMUSG00000016918	Sulf1	sulfatase 1
chr1	12693160	12693511	Promoter (<=1kb)	883	ENSMUSG00000016918	Sulf1	sulfatase 1
chr1	12693568	12693907	Promoter (1-2kb)	1291	ENSMUSG00000016918	Sulf1	sulfatase 1
chr1	12708972	12709273	Intron (ENSMUST00000177608.7/240725, intron 1 of 21)	16695	ENSMUSG00000016918	Sulf1	sulfatase 1
chr1	12709515	12709830	Intron (ENSMUST00000177608.7/240725, intron 1 of 21)	17238	ENSMUSG00000016918	Sulf1	sulfatase 1
chr1	12717987	12718716	5' UTR	25710	ENSMUSG00000016918	Sulf1	sulfatase 1
chr1	12745016	12745243	Intron (ENSMUST00000177608.7/240725, intron 2 of 21)	52739	ENSMUSG00000016918	Sulf1	sulfatase 1
chr1	12760709	12761028	Intron (ENSMUST00000177608.7/240725, intron 2 of 21)	68432	ENSMUSG00000016918	Sulf1	sulfatase 1
chr1	12766382	12766800	Intron (ENSMUST00000177608.7/240725, intron 2 of 21)	74105	ENSMUSG00000016918	Sulf1	sulfatase 1
chr1	12776915	12777324	Intron (ENSMUST00000177608.7/240725, intron 2 of 21)	84638	ENSMUSG00000016918	Sulf1	sulfatase 1
chr1	12782742	12783095	Intron (ENSMUST00000177608.7/240725, intron 2 of 21)	90465	ENSMUSG00000016918	Sulf1	sulfatase 1
chr1	12803072	12803296	Intron (ENSMUST00000177608.7/240725, intron 5 of 21)	110795	ENSMUSG00000016918	Sulf1	sulfatase 1
chr1	12812802	12813055	Intron (ENSMUST00000177608.7/240725, intron 7 of 21)	120525	ENSMUSG00000016918	Sulf1	sulfatase 1
chr1	12835635	12836489	Exon (ENSMUST00000177608.7/240725, exon 13 of 22)	143358	ENSMUSG00000016918	Sulf1	sulfatase 1
chr1	12836700	12837137	Intron (ENSMUST00000177608.7/240725, intron 13 of 21)	144423	ENSMUSG00000016918	Sulf1	sulfatase 1
chr1	12864086	12864405	Downstream (2-3kb)	128245	ENSMUSG00000025938	Slco5a1	solute carrier organic anion transporter family, member 5A1
chr1	12864935	12865496	Downstream (1-2kb)	127154	ENSMUSG00000025938	Slco5a1	solute carrier organic anion transporter family, member 5A1
chr1	12875405	12875853	Intron (ENSMUST00000188454.6/240726, intron 9 of 9)	116797	ENSMUSG00000025938	Slco5a1	solute carrier organic anion transporter family, member 5A1
chr1	12877386	12878077	Intron (ENSMUST00000188454.6/240726, intron 8 of 9)	114573	ENSMUSG00000025938	Slco5a1	solute carrier organic anion transporter family, member 5A1
chr1	12954034	12954575	Intron (ENSMUST00000188454.6/240726, intron 2 of 9)	38075	ENSMUSG00000025938	Slco5a1	solute carrier organic anion transporter family, member 5A1
chr1	12959745	12959992	Intron (ENSMUST00000188454.6/240726, intron 2 of 9)	32658	ENSMUSG00000025938	Slco5a1	solute carrier organic anion transporter family, member 5A1
chr1	12979952	12980164	Intron (ENSMUST00000188454.6/240726, intron 2 of 9)	12486	ENSMUSG00000025938	Slco5a1	solute carrier organic anion transporter family, member 5A1
chr1	12990993	12991423	Promoter (1-2kb)	1227	ENSMUSG00000025938	Slco5a1	solute carrier organic anion transporter family, member 5A1
chr1	12991988	12992970	Promoter (<=1kb)	0	ENSMUSG00000025938	Slco5a1	solute carrier organic anion transporter family, member 5A1
chr1	13005004	13005584	Distal Intergenic	-12354	ENSMUSG00000025938	Slco5a1	solute carrier organic anion transporter family, member 5A1
chr1	13005696	13005992	Distal Intergenic	-13046	ENSMUSG00000025938	Slco5a1	solute carrier organic anion transporter family, member 5A1
chr1	13020162	13020392	Distal Intergenic	-27512	ENSMUSG00000025938	Slco5a1	solute carrier organic anion transporter family, member 5A1
chr1	13023171	13023823	Distal Intergenic	-30521	ENSMUSG00000025938	Slco5a1	solute carrier organic anion transporter family, member 5A1
chr1	13042441	13042708	Distal Intergenic	-49791	ENSMUSG00000025938	Slco5a1	solute carrier organic anion transporter family, member 5A1
chr1	13043837	13044265	Distal Intergenic	-51187	ENSMUSG00000025938	Slco5a1	solute carrier organic anion transporter family, member 5A1
chr1	13050182	13050481	Distal Intergenic	-57532	ENSMUSG00000025938	Slco5a1	solute carrier organic anion transporter family, member 5A1
chr1	13052005	13052516	Distal Intergenic	-59355	ENSMUSG00000025938	Slco5a1	solute carrier organic anion transporter family, member 5A1
chr1	13069335	13070046	Intron (ENSMUST00000187394.1/ENSMUST00000187394.1, intron 1 of 3)	57117	ENSMUSG00000042414	Prdm14	PR domain containing 14
chr1	13103850	13104373	Distal Intergenic	22790	ENSMUSG00000042414	Prdm14	PR domain containing 14
chr1	13105551	13105820	Distal Intergenic	21343	ENSMUSG00000042414	Prdm14	PR domain containing 14
chr1	13106180	13106790	Distal Intergenic	20373	ENSMUSG00000042414	Prdm14	PR domain containing 14
chr1	13116169	13116721	Intron (ENSMUST00000047577.6/383491, intron 6 of 7)	10442	ENSMUSG00000042414	Prdm14	PR domain containing 14
chr1	13128408	13128765	Promoter (1-2kb)	-1245	ENSMUSG00000042414	Prdm14	PR domain containing 14
chr1	13134269	13134763	Distal Intergenic	-7106	ENSMUSG00000042414	Prdm14	PR domain containing 14
chr1	13146708	13147441	Exon (ENSMUST00000081713.10/17978, exon 21 of 22)	-19545	ENSMUSG00000042414	Prdm14	PR domain containing 14
chr1	13171130	13171502	Intron (ENSMUST00000081713.10/17978, intron 11 of 21)	-43967	ENSMUSG00000042414	Prdm14	PR domain containing 14
chr1	13188188	13188864	Intron (ENSMUST00000081713.10/17978, intron 5 of 21)	-61025	ENSMUSG00000042414	Prdm14	PR domain containing 14
chr1	13196247	13197471	Intron (ENSMUST00000081713.10/17978, intron 4 of 21)	-69084	ENSMUSG00000042414	Prdm14	PR domain containing 14
chr1	13203311	13204123	Intron (ENSMUST00000081713.10/17978, intron 4 of 21)	-76148	ENSMUSG00000042414	Prdm14	PR domain containing 14
chr1	13228132	13228781	Intron (ENSMUST00000081713.10/17978, intron 2 of 21)	-100969	ENSMUSG00000042414	Prdm14	PR domain containing 14
chr1	13236078	13236611	Exon (ENSMUST00000195811.1/ENSMUST00000195811.1, exon 1 of 1)	-108915	ENSMUSG00000042414	Prdm14	PR domain containing 14
chr1	13241282	13241674	Intron (ENSMUST00000081713.10/17978, intron 2 of 21)	-114119	ENSMUSG00000042414	Prdm14	PR domain containing 14
chr1	13259538	13260049	Intron (ENSMUST00000081713.10/17978, intron 2 of 21)	114034	ENSMUSG00000005886	Ncoa2	nuclear receptor coactivator 2
chr1	13268423	13268844	Intron (ENSMUST00000081713.10/17978, intron 2 of 21)	105239	ENSMUSG00000005886	Ncoa2	nuclear receptor coactivator 2
chr1	13269326	13269526	Intron (ENSMUST00000081713.10/17978, intron 2 of 21)	104557	ENSMUSG00000005886	Ncoa2	nuclear receptor coactivator 2
chr1	13276231	13276541	Intron (ENSMUST00000081713.10/17978, intron 2 of 21)	97542	ENSMUSG00000005886	Ncoa2	nuclear receptor coactivator 2
chr1	13287702	13288033	Intron (ENSMUST00000081713.10/17978, intron 1 of 21)	86050	ENSMUSG00000005886	Ncoa2	nuclear receptor coactivator 2
chr1	13293261	13293807	Intron (ENSMUST00000081713.10/17978, intron 1 of 21)	80276	ENSMUSG00000005886	Ncoa2	nuclear receptor coactivator 2
chr1	13301571	13301936	Intron (ENSMUST00000081713.10/17978, intron 1 of 21)	72147	ENSMUSG00000005886	Ncoa2	nuclear receptor coactivator 2
chr1	13308325	13309032	Intron (ENSMUST00000081713.10/17978, intron 1 of 21)	65051	ENSMUSG00000005886	Ncoa2	nuclear receptor coactivator 2
chr1	13314036	13314448	Intron (ENSMUST00000081713.10/17978, intron 1 of 21)	59635	ENSMUSG00000005886	Ncoa2	nuclear receptor coactivator 2
chr1	13318650	13319077	Intron (ENSMUST00000081713.10/17978, intron 1 of 21)	55006	ENSMUSG00000005886	Ncoa2	nuclear receptor coactivator 2
chr1	13323289	13323912	Intron (ENSMUST00000081713.10/17978, intron 1 of 21)	50171	ENSMUSG00000005886	Ncoa2	nuclear receptor coactivator 2
chr1	13328956	13329337	Intron (ENSMUST00000081713.10/17978, intron 1 of 21)	44746	ENSMUSG00000005886	Ncoa2	nuclear receptor coactivator 2
chr1	13341633	13341906	Intron (ENSMUST00000081713.10/17978, intron 1 of 21)	32177	ENSMUSG00000005886	Ncoa2	nuclear receptor coactivator 2
chr1	13348674	13348874	Intron (ENSMUST00000081713.10/17978, intron 1 of 21)	25209	ENSMUSG00000005886	Ncoa2	nuclear receptor coactivator 2
chr1	13364663	13364884	Intron (ENSMUST00000081713.10/17978, intron 1 of 21)	9199	ENSMUSG00000005886	Ncoa2	nuclear receptor coactivator 2
chr1	13372278	13373923	Promoter (<=1kb)	160	ENSMUSG00000005886	Ncoa2	nuclear receptor coactivator 2
chr1	13373991	13374371	Promoter (<=1kb)	0	ENSMUSG00000005886	Ncoa2	nuclear receptor coactivator 2
chr1	13386887	13387241	Intron (ENSMUST00000185813.1/ENSMUST00000185813.1, intron 1 of 1)	-12804	ENSMUSG00000005886	Ncoa2	nuclear receptor coactivator 2
chr1	13426075	13427254	Distal Intergenic	-51992	ENSMUSG00000005886	Ncoa2	nuclear receptor coactivator 2
chr1	13467188	13467578	Distal Intergenic	-93105	ENSMUSG00000005886	Ncoa2	nuclear receptor coactivator 2
chr1	13487764	13488198	Distal Intergenic	101712	ENSMUSG00000025935	Tram1	translocating chain-associating membrane protein 1
chr1	13494750	13495040	Distal Intergenic	94870	ENSMUSG00000025935	Tram1	translocating chain-associating membrane protein 1
chr1	13531499	13531995	Distal Intergenic	57915	ENSMUSG00000025935	Tram1	translocating chain-associating membrane protein 1
chr1	13561427	13561995	Downstream (2-3kb)	27915	ENSMUSG00000025935	Tram1	translocating chain-associating membrane protein 1
chr1	13582828	13583222	Intron (ENSMUST00000027068.10/72265, intron 1 of 10)	6688	ENSMUSG00000025935	Tram1	translocating chain-associating membrane protein 1
chr1	13589022	13590230	Promoter (<=1kb)	0	ENSMUSG00000025935	Tram1	translocating chain-associating membrane protein 1
chr1	13615625	13616355	Distal Intergenic	-25715	ENSMUSG00000025935	Tram1	translocating chain-associating membrane protein 1
chr1	13623360	13623981	3' UTR	-33450	ENSMUSG00000025935	Tram1	translocating chain-associating membrane protein 1
chr1	13639497	13640023	Intron (ENSMUST00000027071.6/212442, intron 3 of 6)	20523	ENSMUSG00000025937	Lactb2	lactamase, beta 2
chr1	13641111	13641408	Intron (ENSMUST00000027071.6/212442, intron 3 of 6)	19138	ENSMUSG00000025937	Lactb2	lactamase, beta 2
chr1	13659794	13660897	Promoter (<=1kb)	0	ENSMUSG00000025937	Lactb2	lactamase, beta 2
chr1	13677747	13678015	Intron (ENSMUST00000088542.3/381246, intron 2 of 3)	8976	ENSMUSG00000067813	Xkr9	X-linked Kx blood group related 9
chr1	13683085	13683417	Intron (ENSMUST00000088542.3/381246, intron 2 of 3)	14314	ENSMUSG00000067813	Xkr9	X-linked Kx blood group related 9
chr1	13697441	13697663	Intron (ENSMUST00000088542.3/381246, intron 3 of 3)	28670	ENSMUSG00000067813	Xkr9	X-linked Kx blood group related 9
chr1	13706181	13706879	Distal Intergenic	37410	ENSMUSG00000067813	Xkr9	X-linked Kx blood group related 9
chr1	13715335	13716218	Distal Intergenic	46564	ENSMUSG00000067813	Xkr9	X-linked Kx blood group related 9
chr1	13743176	13743671	Distal Intergenic	43208	ENSMUSG00000097711	Gm5523	glyceraldehyde-3-phosphate dehydrogenase pseudogene
chr1	13752312	13753063	Distal Intergenic	33816	ENSMUSG00000097711	Gm5523	glyceraldehyde-3-phosphate dehydrogenase pseudogene
chr1	13762224	13762486	Distal Intergenic	24393	ENSMUSG00000097711	Gm5523	glyceraldehyde-3-phosphate dehydrogenase pseudogene
chr1	13771125	13771453	Distal Intergenic	15426	ENSMUSG00000097711	Gm5523	glyceraldehyde-3-phosphate dehydrogenase pseudogene
chr1	13771563	13771896	Distal Intergenic	14983	ENSMUSG00000097711	Gm5523	glyceraldehyde-3-phosphate dehydrogenase pseudogene
chr1	13784541	13784771	Promoter (2-3kb)	2108	ENSMUSG00000097711	Gm5523	glyceraldehyde-3-phosphate dehydrogenase pseudogene
chr1	13789181	13789722	Promoter (2-3kb)	-2302	ENSMUSG00000097711	Gm5523	glyceraldehyde-3-phosphate dehydrogenase pseudogene
chr1	13826792	13827060	Distal Intergenic	-39913	ENSMUSG00000097711	Gm5523	glyceraldehyde-3-phosphate dehydrogenase pseudogene
chr1	13836057	13836386	Distal Intergenic	-49178	ENSMUSG00000097711	Gm5523	glyceraldehyde-3-phosphate dehydrogenase pseudogene
chr1	13856258	13856578	Distal Intergenic	-69379	ENSMUSG00000097711	Gm5523	glyceraldehyde-3-phosphate dehydrogenase pseudogene
chr1	13859787	13860088	Distal Intergenic	-72908	ENSMUSG00000097711	Gm5523	glyceraldehyde-3-phosphate dehydrogenase pseudogene
chr1	13873912	13874357	Distal Intergenic	-87033	ENSMUSG00000097711	Gm5523	glyceraldehyde-3-phosphate dehydrogenase pseudogene
chr1	13915347	13915569	Distal Intergenic	-128468	ENSMUSG00000097711	Gm5523	glyceraldehyde-3-phosphate dehydrogenase pseudogene
chr1	13922757	13922957	Distal Intergenic	-135878	ENSMUSG00000097711	Gm5523	glyceraldehyde-3-phosphate dehydrogenase pseudogene
chr1	13924332	13924714	Distal Intergenic	-137453	ENSMUSG00000097711	Gm5523	glyceraldehyde-3-phosphate dehydrogenase pseudogene
chr1	13935950	13936375	Distal Intergenic	-149071	ENSMUSG00000097711	Gm5523	glyceraldehyde-3-phosphate dehydrogenase pseudogene
chr1	13941016	13941332	Distal Intergenic	-154137	ENSMUSG00000097711	Gm5523	glyceraldehyde-3-phosphate dehydrogenase pseudogene
chr1	14037130	14037617	Distal Intergenic	-250251	ENSMUSG00000097711	Gm5523	glyceraldehyde-3-phosphate dehydrogenase pseudogene
chr1	14053438	14053677	Distal Intergenic	256558	ENSMUSG00000025932	Eya1	EYA transcriptional coactivator and phosphatase 1
chr1	14055675	14055888	Distal Intergenic	254347	ENSMUSG00000025932	Eya1	EYA transcriptional coactivator and phosphatase 1
chr1	14058229	14058553	Distal Intergenic	251682	ENSMUSG00000025932	Eya1	EYA transcriptional coactivator and phosphatase 1
chr1	14155532	14155796	Distal Intergenic	154439	ENSMUSG00000025932	Eya1	EYA transcriptional coactivator and phosphatase 1
chr1	14163342	14163621	Distal Intergenic	146614	ENSMUSG00000025932	Eya1	EYA transcriptional coactivator and phosphatase 1
chr1	14181560	14182255	Intron (ENSMUST00000027066.12/14048, intron 16 of 17)	127980	ENSMUSG00000025932	Eya1	EYA transcriptional coactivator and phosphatase 1
chr1	14184165	14184721	Exon (ENSMUST00000027066.12/14048, exon 13 of 18)	125514	ENSMUSG00000025932	Eya1	EYA transcriptional coactivator and phosphatase 1
chr1	14198895	14199174	Intron (ENSMUST00000027066.12/14048, intron 12 of 17)	111061	ENSMUSG00000025932	Eya1	EYA transcriptional coactivator and phosphatase 1
chr1	14208107	14208465	Intron (ENSMUST00000027066.12/14048, intron 12 of 17)	101770	ENSMUSG00000025932	Eya1	EYA transcriptional coactivator and phosphatase 1
chr1	14218274	14219243	Intron (ENSMUST00000027066.12/14048, intron 11 of 17)	90992	ENSMUSG00000025932	Eya1	EYA transcriptional coactivator and phosphatase 1
chr1	14219984	14220237	Intron (ENSMUST00000027066.12/14048, intron 11 of 17)	89998	ENSMUSG00000025932	Eya1	EYA transcriptional coactivator and phosphatase 1
chr1	14232358	14233137	Intron (ENSMUST00000027066.12/14048, intron 9 of 17)	77098	ENSMUSG00000025932	Eya1	EYA transcriptional coactivator and phosphatase 1
chr1	14239074	14239520	Intron (ENSMUST00000027066.12/14048, intron 9 of 17)	70715	ENSMUSG00000025932	Eya1	EYA transcriptional coactivator and phosphatase 1
chr1	14268005	14268581	Intron (ENSMUST00000027066.12/14048, intron 7 of 17)	41654	ENSMUSG00000025932	Eya1	EYA transcriptional coactivator and phosphatase 1
chr1	14268692	14268912	Intron (ENSMUST00000027066.12/14048, intron 7 of 17)	41323	ENSMUSG00000025932	Eya1	EYA transcriptional coactivator and phosphatase 1
chr1	14292632	14292847	Intron (ENSMUST00000027066.12/14048, intron 3 of 17)	17388	ENSMUSG00000025932	Eya1	EYA transcriptional coactivator and phosphatase 1
chr1	14295434	14295971	Intron (ENSMUST00000027066.12/14048, intron 3 of 17)	14264	ENSMUSG00000025932	Eya1	EYA transcriptional coactivator and phosphatase 1
chr1	14304446	14304876	5' UTR	5359	ENSMUSG00000025932	Eya1	EYA transcriptional coactivator and phosphatase 1
chr1	14309599	14310440	Promoter (<=1kb)	0	ENSMUSG00000025932	Eya1	EYA transcriptional coactivator and phosphatase 1
chr1	14364649	14364960	Distal Intergenic	-54414	ENSMUSG00000025932	Eya1	EYA transcriptional coactivator and phosphatase 1
chr1	14396218	14396438	Distal Intergenic	-85983	ENSMUSG00000025932	Eya1	EYA transcriptional coactivator and phosphatase 1
chr1	14463921	14464121	Distal Intergenic	-153686	ENSMUSG00000025932	Eya1	EYA transcriptional coactivator and phosphatase 1
chr1	14484470	14484962	Distal Intergenic	-174235	ENSMUSG00000025932	Eya1	EYA transcriptional coactivator and phosphatase 1
chr1	14504424	14504741	Distal Intergenic	-194189	ENSMUSG00000025932	Eya1	EYA transcriptional coactivator and phosphatase 1
chr1	14506301	14507333	Distal Intergenic	-196066	ENSMUSG00000025932	Eya1	EYA transcriptional coactivator and phosphatase 1
chr1	14513706	14514215	Distal Intergenic	-203471	ENSMUSG00000025932	Eya1	EYA transcriptional coactivator and phosphatase 1
chr1	14533101	14533472	Distal Intergenic	222518	ENSMUSG00000025930	Msc	musculin
chr1	14563916	14564150	Distal Intergenic	191840	ENSMUSG00000025930	Msc	musculin
chr1	14570205	14570477	Distal Intergenic	185513	ENSMUSG00000025930	Msc	musculin
chr1	14570538	14571056	Distal Intergenic	184934	ENSMUSG00000025930	Msc	musculin
chr1	14635960	14636188	Distal Intergenic	119802	ENSMUSG00000025930	Msc	musculin
chr1	14643818	14644172	Distal Intergenic	111818	ENSMUSG00000025930	Msc	musculin
chr1	14647382	14647589	Distal Intergenic	108401	ENSMUSG00000025930	Msc	musculin
chr1	14665627	14666062	Distal Intergenic	89928	ENSMUSG00000025930	Msc	musculin
chr1	14667612	14667859	Distal Intergenic	88131	ENSMUSG00000025930	Msc	musculin
chr1	14691907	14692250	Distal Intergenic	63740	ENSMUSG00000025930	Msc	musculin
chr1	14729087	14729307	Distal Intergenic	26683	ENSMUSG00000025930	Msc	musculin
chr1	14739951	14740419	Distal Intergenic	15571	ENSMUSG00000025930	Msc	musculin
chr1	14755076	14755703	Promoter (<=1kb)	287	ENSMUSG00000025930	Msc	musculin
chr1	14781386	14781756	Distal Intergenic	-25396	ENSMUSG00000025930	Msc	musculin
chr1	14823353	14823690	Distal Intergenic	-67363	ENSMUSG00000025930	Msc	musculin
chr1	14823932	14824281	Distal Intergenic	-67942	ENSMUSG00000025930	Msc	musculin
chr1	14825434	14825845	Distal Intergenic	-69444	ENSMUSG00000025930	Msc	musculin
chr1	14858329	14858736	Distal Intergenic	60126	ENSMUSG00000032769	Trpa1	transient receptor potential cation channel, subfamily A, member 1
chr1	14858887	14859323	Distal Intergenic	59539	ENSMUSG00000032769	Trpa1	transient receptor potential cation channel, subfamily A, member 1
chr1	14867682	14868115	Distal Intergenic	50747	ENSMUSG00000032769	Trpa1	transient receptor potential cation channel, subfamily A, member 1
chr1	14873652	14874025	Exon (ENSMUST00000041447.4/277328, exon 27 of 27)	44837	ENSMUSG00000032769	Trpa1	transient receptor potential cation channel, subfamily A, member 1
chr1	14918565	14919088	Promoter (<=1kb)	0	ENSMUSG00000032769	Trpa1	transient receptor potential cation channel, subfamily A, member 1
chr1	14925688	14926258	Distal Intergenic	-6826	ENSMUSG00000032769	Trpa1	transient receptor potential cation channel, subfamily A, member 1
chr1	14950988	14951332	Distal Intergenic	-32126	ENSMUSG00000032769	Trpa1	transient receptor potential cation channel, subfamily A, member 1
chr1	14995348	14995708	Distal Intergenic	-76486	ENSMUSG00000032769	Trpa1	transient receptor potential cation channel, subfamily A, member 1
chr1	15007734	15007994	Distal Intergenic	-88872	ENSMUSG00000032769	Trpa1	transient receptor potential cation channel, subfamily A, member 1
chr1	15025637	15026177	Distal Intergenic	-106775	ENSMUSG00000032769	Trpa1	transient receptor potential cation channel, subfamily A, member 1
chr1	15041098	15041476	Distal Intergenic	-122236	ENSMUSG00000032769	Trpa1	transient receptor potential cation channel, subfamily A, member 1
chr1	15072945	15073291	Distal Intergenic	-154083	ENSMUSG00000032769	Trpa1	transient receptor potential cation channel, subfamily A, member 1
chr1	15073727	15074007	Distal Intergenic	-154865	ENSMUSG00000032769	Trpa1	transient receptor potential cation channel, subfamily A, member 1
chr1	15118480	15118948	Distal Intergenic	-168306	ENSMUSG00000092083	Kcnb2	potassium voltage gated channel, Shab-related subfamily, member 2
chr1	15132671	15132900	Distal Intergenic	-154354	ENSMUSG00000092083	Kcnb2	potassium voltage gated channel, Shab-related subfamily, member 2
chr1	15141568	15141800	Distal Intergenic	-145454	ENSMUSG00000092083	Kcnb2	potassium voltage gated channel, Shab-related subfamily, member 2
chr1	15158357	15158568	Distal Intergenic	-128686	ENSMUSG00000092083	Kcnb2	potassium voltage gated channel, Shab-related subfamily, member 2
chr1	15179711	15180250	Distal Intergenic	-107004	ENSMUSG00000092083	Kcnb2	potassium voltage gated channel, Shab-related subfamily, member 2
chr1	15195134	15195592	Distal Intergenic	-91662	ENSMUSG00000092083	Kcnb2	potassium voltage gated channel, Shab-related subfamily, member 2
chr1	15250600	15250863	Distal Intergenic	-36391	ENSMUSG00000092083	Kcnb2	potassium voltage gated channel, Shab-related subfamily, member 2
chr1	15251528	15251888	Distal Intergenic	-35366	ENSMUSG00000092083	Kcnb2	potassium voltage gated channel, Shab-related subfamily, member 2
chr1	15252353	15252743	Distal Intergenic	-34511	ENSMUSG00000092083	Kcnb2	potassium voltage gated channel, Shab-related subfamily, member 2
chr1	15286282	15287089	Promoter (<=1kb)	-165	ENSMUSG00000092083	Kcnb2	potassium voltage gated channel, Shab-related subfamily, member 2
chr1	15294287	15294615	Intron (ENSMUST00000175681.2/98741, intron 1 of 2)	7033	ENSMUSG00000092083	Kcnb2	potassium voltage gated channel, Shab-related subfamily, member 2
chr1	15307458	15307873	Intron (ENSMUST00000175681.2/98741, intron 1 of 2)	20204	ENSMUSG00000092083	Kcnb2	potassium voltage gated channel, Shab-related subfamily, member 2
chr1	15315763	15316051	Intron (ENSMUST00000175681.2/98741, intron 2 of 2)	28509	ENSMUSG00000092083	Kcnb2	potassium voltage gated channel, Shab-related subfamily, member 2
chr1	15348960	15349463	Intron (ENSMUST00000175681.2/98741, intron 2 of 2)	61706	ENSMUSG00000092083	Kcnb2	potassium voltage gated channel, Shab-related subfamily, member 2
chr1	15359595	15359855	Intron (ENSMUST00000175681.2/98741, intron 2 of 2)	72341	ENSMUSG00000092083	Kcnb2	potassium voltage gated channel, Shab-related subfamily, member 2
chr1	15361653	15362066	Intron (ENSMUST00000175681.2/98741, intron 2 of 2)	74399	ENSMUSG00000092083	Kcnb2	potassium voltage gated channel, Shab-related subfamily, member 2
chr1	15420889	15421274	Intron (ENSMUST00000175681.2/98741, intron 2 of 2)	133635	ENSMUSG00000092083	Kcnb2	potassium voltage gated channel, Shab-related subfamily, member 2
chr1	15426708	15426937	Intron (ENSMUST00000175681.2/98741, intron 2 of 2)	139454	ENSMUSG00000092083	Kcnb2	potassium voltage gated channel, Shab-related subfamily, member 2
chr1	15446449	15447195	Intron (ENSMUST00000175681.2/98741, intron 2 of 2)	159195	ENSMUSG00000092083	Kcnb2	potassium voltage gated channel, Shab-related subfamily, member 2
chr1	15453901	15454840	Intron (ENSMUST00000175681.2/98741, intron 2 of 2)	166647	ENSMUSG00000092083	Kcnb2	potassium voltage gated channel, Shab-related subfamily, member 2
chr1	15507490	15507836	Intron (ENSMUST00000175681.2/98741, intron 2 of 2)	220236	ENSMUSG00000092083	Kcnb2	potassium voltage gated channel, Shab-related subfamily, member 2
chr1	15517181	15517734	Intron (ENSMUST00000175681.2/98741, intron 2 of 2)	229927	ENSMUSG00000092083	Kcnb2	potassium voltage gated channel, Shab-related subfamily, member 2
chr1	15520488	15520871	Intron (ENSMUST00000175681.2/98741, intron 2 of 2)	233234	ENSMUSG00000092083	Kcnb2	potassium voltage gated channel, Shab-related subfamily, member 2
chr1	15535602	15535824	Intron (ENSMUST00000175681.2/98741, intron 2 of 2)	248348	ENSMUSG00000092083	Kcnb2	potassium voltage gated channel, Shab-related subfamily, member 2
chr1	15544146	15544649	Intron (ENSMUST00000175681.2/98741, intron 2 of 2)	256892	ENSMUSG00000092083	Kcnb2	potassium voltage gated channel, Shab-related subfamily, member 2
chr1	15550834	15551141	Intron (ENSMUST00000175681.2/98741, intron 2 of 2)	-254505	ENSMUSG00000025925	Terf1	telomeric repeat binding factor 1
chr1	15551307	15551742	Intron (ENSMUST00000175681.2/98741, intron 2 of 2)	-253904	ENSMUSG00000025925	Terf1	telomeric repeat binding factor 1
chr1	15597382	15597747	Intron (ENSMUST00000175681.2/98741, intron 2 of 2)	-207899	ENSMUSG00000025925	Terf1	telomeric repeat binding factor 1
chr1	15602308	15602585	Intron (ENSMUST00000175681.2/98741, intron 2 of 2)	-203061	ENSMUSG00000025925	Terf1	telomeric repeat binding factor 1
chr1	15610125	15610889	Intron (ENSMUST00000175681.2/98741, intron 2 of 2)	-194757	ENSMUSG00000025925	Terf1	telomeric repeat binding factor 1
chr1	15621895	15622251	Intron (ENSMUST00000175681.2/98741, intron 2 of 2)	-183395	ENSMUSG00000025925	Terf1	telomeric repeat binding factor 1
chr1	15636301	15637081	Intron (ENSMUST00000175681.2/98741, intron 2 of 2)	-168565	ENSMUSG00000025925	Terf1	telomeric repeat binding factor 1
chr1	15651730	15652183	Intron (ENSMUST00000175681.2/98741, intron 2 of 2)	-153463	ENSMUSG00000025925	Terf1	telomeric repeat binding factor 1
chr1	15652254	15652571	Intron (ENSMUST00000175681.2/98741, intron 2 of 2)	-153075	ENSMUSG00000025925	Terf1	telomeric repeat binding factor 1
chr1	15652832	15653216	Intron (ENSMUST00000175681.2/98741, intron 2 of 2)	-152430	ENSMUSG00000025925	Terf1	telomeric repeat binding factor 1
chr1	15656968	15657381	Intron (ENSMUST00000175681.2/98741, intron 2 of 2)	-148265	ENSMUSG00000025925	Terf1	telomeric repeat binding factor 1
chr1	15663840	15664243	Intron (ENSMUST00000175681.2/98741, intron 2 of 2)	-141403	ENSMUSG00000025925	Terf1	telomeric repeat binding factor 1
chr1	15678139	15678465	Intron (ENSMUST00000175681.2/98741, intron 2 of 2)	-127181	ENSMUSG00000025925	Terf1	telomeric repeat binding factor 1
chr1	15682328	15682563	Intron (ENSMUST00000175681.2/98741, intron 2 of 2)	-123083	ENSMUSG00000025925	Terf1	telomeric repeat binding factor 1
chr1	15683675	15683996	Intron (ENSMUST00000175681.2/98741, intron 2 of 2)	-121650	ENSMUSG00000025925	Terf1	telomeric repeat binding factor 1
chr1	15691513	15691756	Intron (ENSMUST00000175681.2/98741, intron 2 of 2)	-113890	ENSMUSG00000025925	Terf1	telomeric repeat binding factor 1
chr1	15777130	15777331	Distal Intergenic	-28315	ENSMUSG00000025925	Terf1	telomeric repeat binding factor 1
chr1	15791705	15791951	Distal Intergenic	-13695	ENSMUSG00000025925	Terf1	telomeric repeat binding factor 1
chr1	15791980	15792294	Distal Intergenic	-13352	ENSMUSG00000025925	Terf1	telomeric repeat binding factor 1
chr1	15805377	15806346	Promoter (<=1kb)	0	ENSMUSG00000025925	Terf1	telomeric repeat binding factor 1
chr1	15827589	15827873	Intron (ENSMUST00000188371.6/21749, intron 6 of 9)	21943	ENSMUSG00000025925	Terf1	telomeric repeat binding factor 1
chr1	15833171	15833589	Exon (ENSMUST00000188371.6/21749, exon 8 of 10)	27525	ENSMUSG00000025925	Terf1	telomeric repeat binding factor 1
chr1	15840839	15841132	Intron (ENSMUST00000188371.6/21749, intron 9 of 9)	35193	ENSMUSG00000025925	Terf1	telomeric repeat binding factor 1
chr1	15847481	15847836	Distal Intergenic	41835	ENSMUSG00000025925	Terf1	telomeric repeat binding factor 1
chr1	15892137	15892793	Promoter (<=1kb)	0	ENSMUSG00000032719	Sbspon	somatomedin B and thrombospondin, type 1 domain containing
chr1	15902179	15902900	Distal Intergenic	-9457	ENSMUSG00000032719	Sbspon	somatomedin B and thrombospondin, type 1 domain containing
chr1	15924827	15925138	Distal Intergenic	-32105	ENSMUSG00000032719	Sbspon	somatomedin B and thrombospondin, type 1 domain containing
chr1	15967542	15967784	Distal Intergenic	-74820	ENSMUSG00000032719	Sbspon	somatomedin B and thrombospondin, type 1 domain containing
chr1	15990992	15991226	Distal Intergenic	-98270	ENSMUSG00000032719	Sbspon	somatomedin B and thrombospondin, type 1 domain containing
chr1	15993592	15993961	Distal Intergenic	99364	ENSMUSG00000067795	4930444P10Rik	RIKEN cDNA 4930444P10 gene
chr1	16015624	16016054	Distal Intergenic	77271	ENSMUSG00000067795	4930444P10Rik	RIKEN cDNA 4930444P10 gene
chr1	16029621	16029959	Distal Intergenic	63366	ENSMUSG00000067795	4930444P10Rik	RIKEN cDNA 4930444P10 gene
chr1	16050142	16050362	Distal Intergenic	42963	ENSMUSG00000067795	4930444P10Rik	RIKEN cDNA 4930444P10 gene
chr1	16092927	16093553	Promoter (<=1kb)	0	ENSMUSG00000067795	4930444P10Rik	RIKEN cDNA 4930444P10 gene
chr1	16104060	16104495	Promoter (<=1kb)	167	ENSMUSG00000043716	Rpl7	ribosomal protein L7
chr1	16104537	16106292	Promoter (<=1kb)	0	ENSMUSG00000043716	Rpl7	ribosomal protein L7
chr1	16113358	16113934	Intron (ENSMUST00000027053.7/98711, intron 2 of 5)	7584	ENSMUSG00000025921	Rdh10	retinol dehydrogenase 10 (all-trans)
chr1	16120685	16121202	Intron (ENSMUST00000027053.7/98711, intron 2 of 5)	14911	ENSMUSG00000025921	Rdh10	retinol dehydrogenase 10 (all-trans)
chr1	16123385	16123751	Intron (ENSMUST00000027053.7/98711, intron 2 of 5)	17611	ENSMUSG00000025921	Rdh10	retinol dehydrogenase 10 (all-trans)
chr1	16154890	16155337	Distal Intergenic	49116	ENSMUSG00000025921	Rdh10	retinol dehydrogenase 10 (all-trans)
chr1	16162744	16163086	Distal Intergenic	56970	ENSMUSG00000025921	Rdh10	retinol dehydrogenase 10 (all-trans)
chr1	16171928	16172159	Distal Intergenic	66154	ENSMUSG00000025921	Rdh10	retinol dehydrogenase 10 (all-trans)
chr1	16186384	16187006	Distal Intergenic	80610	ENSMUSG00000025921	Rdh10	retinol dehydrogenase 10 (all-trans)
chr1	16207017	16207524	Distal Intergenic	101243	ENSMUSG00000025921	Rdh10	retinol dehydrogenase 10 (all-trans)
chr1	16214284	16214631	Distal Intergenic	108510	ENSMUSG00000025921	Rdh10	retinol dehydrogenase 10 (all-trans)
chr1	16216436	16216824	Distal Intergenic	110662	ENSMUSG00000025921	Rdh10	retinol dehydrogenase 10 (all-trans)
chr1	16227924	16228991	3' UTR	122150	ENSMUSG00000025921	Rdh10	retinol dehydrogenase 10 (all-trans)
chr1	16229635	16230071	3' UTR	123861	ENSMUSG00000025921	Rdh10	retinol dehydrogenase 10 (all-trans)
chr1	16234880	16235472	Intron (ENSMUST00000186343.1/ENSMUST00000186343.1, intron 1 of 2)	129106	ENSMUSG00000025921	Rdh10	retinol dehydrogenase 10 (all-trans)
chr1	16240932	16241337	Intron (ENSMUST00000186343.1/ENSMUST00000186343.1, intron 1 of 2)	135158	ENSMUSG00000025921	Rdh10	retinol dehydrogenase 10 (all-trans)
chr1	16252696	16252979	Intron (ENSMUST00000162751.7/29819, intron 12 of 13)	146922	ENSMUSG00000025921	Rdh10	retinol dehydrogenase 10 (all-trans)
chr1	16259695	16260048	Intron (ENSMUST00000160446.7/ENSMUST00000160446.7, intron 2 of 3)	153921	ENSMUSG00000025921	Rdh10	retinol dehydrogenase 10 (all-trans)
chr1	16271658	16272448	Intron (ENSMUST00000162751.7/29819, intron 12 of 13)	165884	ENSMUSG00000025921	Rdh10	retinol dehydrogenase 10 (all-trans)
chr1	16283806	16284190	Intron (ENSMUST00000162751.7/29819, intron 12 of 13)	178032	ENSMUSG00000025921	Rdh10	retinol dehydrogenase 10 (all-trans)
chr1	16289495	16289889	Intron (ENSMUST00000162751.7/29819, intron 12 of 13)	183721	ENSMUSG00000025921	Rdh10	retinol dehydrogenase 10 (all-trans)
chr1	16294862	16295249	Intron (ENSMUST00000162751.7/29819, intron 12 of 13)	189088	ENSMUSG00000025921	Rdh10	retinol dehydrogenase 10 (all-trans)
chr1	16334805	16335140	Intron (ENSMUST00000162751.7/29819, intron 12 of 13)	184972	ENSMUSG00000025920	Stau2	staufen double-stranded RNA binding protein 2
chr1	16343805	16344109	3' UTR	176003	ENSMUSG00000025920	Stau2	staufen double-stranded RNA binding protein 2
chr1	16412524	16412750	Intron (ENSMUST00000162751.7/29819, intron 5 of 13)	107362	ENSMUSG00000025920	Stau2	staufen double-stranded RNA binding protein 2
chr1	16433452	16433722	Intron (ENSMUST00000162751.7/29819, intron 5 of 13)	86390	ENSMUSG00000025920	Stau2	staufen double-stranded RNA binding protein 2
chr1	16435521	16435843	Intron (ENSMUST00000162751.7/29819, intron 5 of 13)	84269	ENSMUSG00000025920	Stau2	staufen double-stranded RNA binding protein 2
chr1	16440121	16440568	5' UTR	79544	ENSMUSG00000025920	Stau2	staufen double-stranded RNA binding protein 2
chr1	16447250	16447614	Intron (ENSMUST00000162751.7/29819, intron 4 of 13)	72498	ENSMUSG00000025920	Stau2	staufen double-stranded RNA binding protein 2
chr1	16461886	16462262	Intron (ENSMUST00000162751.7/29819, intron 4 of 13)	57850	ENSMUSG00000025920	Stau2	staufen double-stranded RNA binding protein 2
chr1	16482849	16483432	Intron (ENSMUST00000162751.7/29819, intron 3 of 13)	36680	ENSMUSG00000025920	Stau2	staufen double-stranded RNA binding protein 2
chr1	16483909	16484232	Intron (ENSMUST00000162751.7/29819, intron 3 of 13)	35880	ENSMUSG00000025920	Stau2	staufen double-stranded RNA binding protein 2
chr1	16491685	16491996	Intron (ENSMUST00000162751.7/29819, intron 2 of 13)	28116	ENSMUSG00000025920	Stau2	staufen double-stranded RNA binding protein 2
chr1	16496459	16496846	Intron (ENSMUST00000162751.7/29819, intron 2 of 13)	23266	ENSMUSG00000025920	Stau2	staufen double-stranded RNA binding protein 2
chr1	16507371	16507619	Intron (ENSMUST00000162751.7/29819, intron 2 of 13)	12493	ENSMUSG00000025920	Stau2	staufen double-stranded RNA binding protein 2
chr1	16518553	16520155	Promoter (<=1kb)	0	ENSMUSG00000025920	Stau2	staufen double-stranded RNA binding protein 2
chr1	16545228	16545678	Intron (ENSMUST00000182554.8/66799, intron 5 of 6)	-25116	ENSMUSG00000025920	Stau2	staufen double-stranded RNA binding protein 2
chr1	16546671	16547163	Intron (ENSMUST00000182554.8/66799, intron 5 of 6)	-26559	ENSMUSG00000025920	Stau2	staufen double-stranded RNA binding protein 2
chr1	16558041	16558260	Intron (ENSMUST00000182554.8/66799, intron 5 of 6)	-37929	ENSMUSG00000025920	Stau2	staufen double-stranded RNA binding protein 2
chr1	16559789	16560065	Intron (ENSMUST00000182554.8/66799, intron 5 of 6)	-39677	ENSMUSG00000025920	Stau2	staufen double-stranded RNA binding protein 2
chr1	16587021	16587396	Intron (ENSMUST00000182554.8/66799, intron 3 of 6)	32093	ENSMUSG00000025939	Ube2w	ubiquitin-conjugating enzyme E2W (putative)
chr1	16600353	16600583	Intron (ENSMUST00000182554.8/66799, intron 2 of 6)	18906	ENSMUSG00000025939	Ube2w	ubiquitin-conjugating enzyme E2W (putative)
chr1	16606905	16607506	Intron (ENSMUST00000182554.8/66799, intron 1 of 6)	11983	ENSMUSG00000025939	Ube2w	ubiquitin-conjugating enzyme E2W (putative)
chr1	16618545	16619617	Promoter (<=1kb)	0	ENSMUSG00000025939	Ube2w	ubiquitin-conjugating enzyme E2W (putative)
chr1	16634334	16634745	Distal Intergenic	-14845	ENSMUSG00000025939	Ube2w	ubiquitin-conjugating enzyme E2W (putative)
chr1	16641262	16641487	Downstream (<1kb)	15555	ENSMUSG00000079658	Eloc	elongin C
chr1	16656427	16657640	Promoter (<=1kb)	0	ENSMUSG00000079658	Eloc	elongin C
chr1	16664979	16665646	Promoter (<=1kb)	0	ENSMUSG00000025940	Tmem70	transmembrane protein 70
chr1	16688064	16689100	Promoter (<=1kb)	13	ENSMUSG00000025779	Ly96	lymphocyte antigen 96
chr1	16696561	16696969	Intron (ENSMUST00000026881.10/17087, intron 2 of 4)	8510	ENSMUSG00000025779	Ly96	lymphocyte antigen 96
chr1	16720950	16721198	Distal Intergenic	32899	ENSMUSG00000025779	Ly96	lymphocyte antigen 96
chr1	16734491	16734845	Distal Intergenic	46440	ENSMUSG00000025779	Ly96	lymphocyte antigen 96
chr1	16736364	16736568	Distal Intergenic	48313	ENSMUSG00000025779	Ly96	lymphocyte antigen 96
chr1	16750300	16750557	Distal Intergenic	62249	ENSMUSG00000025779	Ly96	lymphocyte antigen 96
chr1	16757499	16757924	Distal Intergenic	69448	ENSMUSG00000025779	Ly96	lymphocyte antigen 96
chr1	16792075	16792283	Distal Intergenic	104024	ENSMUSG00000025779	Ly96	lymphocyte antigen 96
chr1	16798308	16798670	Distal Intergenic	110257	ENSMUSG00000025779	Ly96	lymphocyte antigen 96
chr1	16902737	16902938	Intron (ENSMUST00000186604.1/ENSMUST00000186604.1, intron 1 of 2)	194951	ENSMUSG00000042686	Jph1	junctophilin 1
chr1	16984068	16984502	Intron (ENSMUST00000186604.1/ENSMUST00000186604.1, intron 1 of 2)	113387	ENSMUSG00000042686	Jph1	junctophilin 1
chr1	17013989	17014224	Intron (ENSMUST00000186604.1/ENSMUST00000186604.1, intron 1 of 2)	83665	ENSMUSG00000042686	Jph1	junctophilin 1
chr1	17033533	17034004	Intron (ENSMUST00000186604.1/ENSMUST00000186604.1, intron 1 of 2)	63885	ENSMUSG00000042686	Jph1	junctophilin 1
chr1	17041529	17041915	Intron (ENSMUST00000186604.1/ENSMUST00000186604.1, intron 2 of 2)	55974	ENSMUSG00000042686	Jph1	junctophilin 1
chr1	17042176	17042377	Intron (ENSMUST00000186604.1/ENSMUST00000186604.1, intron 2 of 2)	55512	ENSMUSG00000042686	Jph1	junctophilin 1
chr1	17051553	17051868	Intron (ENSMUST00000186604.1/ENSMUST00000186604.1, intron 2 of 2)	46021	ENSMUSG00000042686	Jph1	junctophilin 1
chr1	17097316	17098252	Promoter (<=1kb)	0	ENSMUSG00000042686	Jph1	junctophilin 1
chr1	17123440	17123942	Distal Intergenic	-21420	ENSMUSG00000025777	Gdap1	ganglioside-induced differentiation-associated-protein 1
chr1	17137364	17137595	Distal Intergenic	-7767	ENSMUSG00000025777	Gdap1	ganglioside-induced differentiation-associated-protein 1
chr1	17145184	17145901	Promoter (<=1kb)	0	ENSMUSG00000025777	Gdap1	ganglioside-induced differentiation-associated-protein 1
chr1	17146780	17147064	Promoter (1-2kb)	1418	ENSMUSG00000025777	Gdap1	ganglioside-induced differentiation-associated-protein 1
chr1	17155678	17155925	Intron (ENSMUST00000026879.7/14545, intron 2 of 5)	10316	ENSMUSG00000025777	Gdap1	ganglioside-induced differentiation-associated-protein 1
chr1	17163527	17164042	3' UTR	18165	ENSMUSG00000025777	Gdap1	ganglioside-induced differentiation-associated-protein 1
chr1	17167252	17167511	Distal Intergenic	21890	ENSMUSG00000025777	Gdap1	ganglioside-induced differentiation-associated-protein 1
chr1	17185264	17185667	Distal Intergenic	39902	ENSMUSG00000025777	Gdap1	ganglioside-induced differentiation-associated-protein 1
chr1	17247222	17247527	Distal Intergenic	101860	ENSMUSG00000025777	Gdap1	ganglioside-induced differentiation-associated-protein 1
chr1	17318116	17318423	Distal Intergenic	172754	ENSMUSG00000025777	Gdap1	ganglioside-induced differentiation-associated-protein 1
chr1	17338840	17339139	Distal Intergenic	193478	ENSMUSG00000025777	Gdap1	ganglioside-induced differentiation-associated-protein 1
chr1	17373100	17373464	Distal Intergenic	227738	ENSMUSG00000025777	Gdap1	ganglioside-induced differentiation-associated-protein 1
chr1	17421372	17421705	Distal Intergenic	-180196	ENSMUSG00000067780	Pi15	peptidase inhibitor 15
chr1	17438146	17438386	Distal Intergenic	-163515	ENSMUSG00000067780	Pi15	peptidase inhibitor 15
chr1	17459692	17460064	Distal Intergenic	-141837	ENSMUSG00000067780	Pi15	peptidase inhibitor 15
chr1	17548779	17549088	Distal Intergenic	-52813	ENSMUSG00000067780	Pi15	peptidase inhibitor 15
chr1	17551173	17551420	Distal Intergenic	-50481	ENSMUSG00000067780	Pi15	peptidase inhibitor 15
chr1	17596381	17596763	Distal Intergenic	-5138	ENSMUSG00000067780	Pi15	peptidase inhibitor 15
chr1	17647817	17648026	Distal Intergenic	45916	ENSMUSG00000067780	Pi15	peptidase inhibitor 15
chr1	17652134	17652560	Distal Intergenic	50233	ENSMUSG00000067780	Pi15	peptidase inhibitor 15
chr1	17667431	17667661	Distal Intergenic	-59384	ENSMUSG00000025776	Crispld1	cysteine-rich secretory protein LCCL domain containing 1
chr1	17692849	17693167	Exon (ENSMUST00000127328.1/102634913, exon 5 of 5)	-33878	ENSMUSG00000025776	Crispld1	cysteine-rich secretory protein LCCL domain containing 1
chr1	17741348	17741568	Intron (ENSMUST00000159958.7/83691, intron 2 of 14)	-13702	ENSMUSG00000085125	Gm16070	predicted gene 16070
chr1	17807100	17807467	Distal Intergenic	-79454	ENSMUSG00000085125	Gm16070	predicted gene 16070
chr1	17823221	17823504	Distal Intergenic	-95575	ENSMUSG00000085125	Gm16070	predicted gene 16070
chr1	17834743	17834959	Distal Intergenic	-107097	ENSMUSG00000085125	Gm16070	predicted gene 16070
chr1	17845809	17846319	Distal Intergenic	-118163	ENSMUSG00000085125	Gm16070	predicted gene 16070
chr1	17848929	17849157	Distal Intergenic	-121283	ENSMUSG00000085125	Gm16070	predicted gene 16070
chr1	17856359	17856702	Distal Intergenic	-128713	ENSMUSG00000085125	Gm16070	predicted gene 16070
chr1	17876286	17876534	Distal Intergenic	-148640	ENSMUSG00000085125	Gm16070	predicted gene 16070
chr1	17881448	17881777	Distal Intergenic	-153802	ENSMUSG00000085125	Gm16070	predicted gene 16070
chr1	17897361	17897686	Distal Intergenic	-169715	ENSMUSG00000085125	Gm16070	predicted gene 16070
chr1	17936258	17936625	Distal Intergenic	-208612	ENSMUSG00000085125	Gm16070	predicted gene 16070
chr1	17951409	17951662	Distal Intergenic	194240	ENSMUSG00000025774	Crisp4	cysteine-rich secretory protein 4
chr1	17980494	17980962	Distal Intergenic	164940	ENSMUSG00000025774	Crisp4	cysteine-rich secretory protein 4
chr1	18012905	18013247	Intron (ENSMUST00000209898.1/ENSMUST00000209898.1, intron 1 of 2)	132655	ENSMUSG00000025774	Crisp4	cysteine-rich secretory protein 4
chr1	18036109	18036555	Intron (ENSMUST00000209405.1/ENSMUST00000209405.1, intron 1 of 3)	109347	ENSMUSG00000025774	Crisp4	cysteine-rich secretory protein 4
chr1	18054362	18054855	Intron (ENSMUST00000209405.1/ENSMUST00000209405.1, intron 1 of 3)	91047	ENSMUSG00000025774	Crisp4	cysteine-rich secretory protein 4
chr1	18067013	18067234	Distal Intergenic	78668	ENSMUSG00000025774	Crisp4	cysteine-rich secretory protein 4
chr1	18099544	18099915	Distal Intergenic	45987	ENSMUSG00000025774	Crisp4	cysteine-rich secretory protein 4
chr1	18106218	18106505	Distal Intergenic	39397	ENSMUSG00000025774	Crisp4	cysteine-rich secretory protein 4
chr1	18106810	18107098	Distal Intergenic	38804	ENSMUSG00000025774	Crisp4	cysteine-rich secretory protein 4
chr1	18119624	18119849	Intron (ENSMUST00000130669.1/78081, intron 6 of 6)	26053	ENSMUSG00000025774	Crisp4	cysteine-rich secretory protein 4
chr1	18131760	18132056	Intron (ENSMUST00000130669.1/78081, intron 3 of 6)	13846	ENSMUSG00000025774	Crisp4	cysteine-rich secretory protein 4
chr1	18168237	18168590	Distal Intergenic	-22335	ENSMUSG00000025774	Crisp4	cysteine-rich secretory protein 4
chr1	18191906	18192276	Distal Intergenic	31288	ENSMUSG00000070977	Defb44-ps	defensin beta 44, pseudogene
chr1	18227719	18227927	Distal Intergenic	-4155	ENSMUSG00000070977	Defb44-ps	defensin beta 44, pseudogene
chr1	18228655	18228976	Distal Intergenic	-5091	ENSMUSG00000070977	Defb44-ps	defensin beta 44, pseudogene
chr1	18288919	18289185	Distal Intergenic	-23781	ENSMUSG00000067773	Defb41	defensin beta 41
chr1	18335652	18336059	Distal Intergenic	-70514	ENSMUSG00000067773	Defb41	defensin beta 41
chr1	18353088	18353747	Distal Intergenic	-87950	ENSMUSG00000067773	Defb41	defensin beta 41
chr1	18437986	18438334	Distal Intergenic	-172848	ENSMUSG00000067773	Defb41	defensin beta 41
chr1	18460378	18460660	Distal Intergenic	-195240	ENSMUSG00000067773	Defb41	defensin beta 41
chr1	18465305	18465610	Distal Intergenic	-200167	ENSMUSG00000067773	Defb41	defensin beta 41
chr1	18531754	18532009	Distal Intergenic	-266616	ENSMUSG00000067773	Defb41	defensin beta 41
chr1	18546008	18546334	Distal Intergenic	-280870	ENSMUSG00000067773	Defb41	defensin beta 41
chr1	18576907	18577191	Distal Intergenic	-311769	ENSMUSG00000067773	Defb41	defensin beta 41
chr1	18629118	18629476	Distal Intergenic	-363980	ENSMUSG00000067773	Defb41	defensin beta 41
chr1	18641205	18641536	Distal Intergenic	-376067	ENSMUSG00000067773	Defb41	defensin beta 41
chr1	18687325	18687706	Distal Intergenic	-415316	ENSMUSG00000042596	Tfap2d	transcription factor AP-2, delta
chr1	18746454	18746718	Distal Intergenic	-356304	ENSMUSG00000042596	Tfap2d	transcription factor AP-2, delta
chr1	18776401	18776761	Distal Intergenic	-326261	ENSMUSG00000042596	Tfap2d	transcription factor AP-2, delta
chr1	18793645	18793991	Distal Intergenic	-309031	ENSMUSG00000042596	Tfap2d	transcription factor AP-2, delta
chr1	18811841	18812179	Distal Intergenic	-290843	ENSMUSG00000042596	Tfap2d	transcription factor AP-2, delta
chr1	18824397	18824646	Distal Intergenic	-278376	ENSMUSG00000042596	Tfap2d	transcription factor AP-2, delta
chr1	18903796	18904335	Distal Intergenic	-198687	ENSMUSG00000042596	Tfap2d	transcription factor AP-2, delta
chr1	18913130	18913463	Distal Intergenic	-189559	ENSMUSG00000042596	Tfap2d	transcription factor AP-2, delta
chr1	18915447	18915767	Distal Intergenic	-187255	ENSMUSG00000042596	Tfap2d	transcription factor AP-2, delta
chr1	18922054	18922511	Distal Intergenic	-180511	ENSMUSG00000042596	Tfap2d	transcription factor AP-2, delta
chr1	18939775	18940153	Distal Intergenic	-162869	ENSMUSG00000042596	Tfap2d	transcription factor AP-2, delta
chr1	18955841	18956134	Distal Intergenic	-146888	ENSMUSG00000042596	Tfap2d	transcription factor AP-2, delta
chr1	18956268	18956534	Distal Intergenic	-146488	ENSMUSG00000042596	Tfap2d	transcription factor AP-2, delta
chr1	18961153	18961955	Distal Intergenic	-141067	ENSMUSG00000042596	Tfap2d	transcription factor AP-2, delta
chr1	19003548	19003810	Distal Intergenic	-99212	ENSMUSG00000042596	Tfap2d	transcription factor AP-2, delta
chr1	19037919	19038241	Distal Intergenic	-64781	ENSMUSG00000042596	Tfap2d	transcription factor AP-2, delta
chr1	19056391	19056664	Distal Intergenic	-46358	ENSMUSG00000042596	Tfap2d	transcription factor AP-2, delta
chr1	19069919	19070289	Intron (ENSMUST00000159108.2/102635013, intron 2 of 3)	-32733	ENSMUSG00000042596	Tfap2d	transcription factor AP-2, delta
chr1	19096968	19097197	Intron (ENSMUST00000159108.2/102635013, intron 1 of 3)	-5825	ENSMUSG00000042596	Tfap2d	transcription factor AP-2, delta
chr1	19109795	19110002	Intron (ENSMUST00000037294.7/226896, intron 3 of 7)	-4955	ENSMUSG00000089787	Gm15825	predicted gene 15825
chr1	19111870	19112280	Intron (ENSMUST00000037294.7/226896, intron 3 of 7)	-7030	ENSMUSG00000089787	Gm15825	predicted gene 15825
chr1	19113599	19113814	Intron (ENSMUST00000037294.7/226896, intron 3 of 7)	-8759	ENSMUSG00000089787	Gm15825	predicted gene 15825
chr1	19178852	19179391	Distal Intergenic	-29523	ENSMUSG00000025927	Tfap2b	transcription factor AP-2 beta
chr1	19179641	19179886	Distal Intergenic	-29028	ENSMUSG00000025927	Tfap2b	transcription factor AP-2 beta
chr1	19192466	19192766	Distal Intergenic	-16148	ENSMUSG00000025927	Tfap2b	transcription factor AP-2 beta
chr1	19205641	19206035	Promoter (2-3kb)	-2879	ENSMUSG00000025927	Tfap2b	transcription factor AP-2 beta
chr1	19209794	19210519	Promoter (<=1kb)	880	ENSMUSG00000025927	Tfap2b	transcription factor AP-2 beta
chr1	19213912	19214162	Exon (ENSMUST00000027059.10/21419, exon 2 of 7)	4998	ENSMUSG00000025927	Tfap2b	transcription factor AP-2 beta
chr1	19225948	19226325	Intron (ENSMUST00000027059.10/21419, intron 3 of 6)	17034	ENSMUSG00000025927	Tfap2b	transcription factor AP-2 beta
chr1	19231496	19231714	Intron (ENSMUST00000027059.10/21419, intron 6 of 6)	22582	ENSMUSG00000025927	Tfap2b	transcription factor AP-2 beta
chr1	19234777	19235136	3' UTR	25863	ENSMUSG00000025927	Tfap2b	transcription factor AP-2 beta
chr1	19240966	19241331	Distal Intergenic	32052	ENSMUSG00000025927	Tfap2b	transcription factor AP-2 beta
chr1	19241396	19241738	Distal Intergenic	32482	ENSMUSG00000025927	Tfap2b	transcription factor AP-2 beta
chr1	19321103	19321477	Distal Intergenic	112189	ENSMUSG00000025927	Tfap2b	transcription factor AP-2 beta
chr1	19365456	19365708	Distal Intergenic	156542	ENSMUSG00000025927	Tfap2b	transcription factor AP-2 beta
chr1	19421410	19421935	Distal Intergenic	212496	ENSMUSG00000025927	Tfap2b	transcription factor AP-2 beta
chr1	19427382	19427602	Distal Intergenic	218468	ENSMUSG00000025927	Tfap2b	transcription factor AP-2 beta
chr1	19461739	19462135	Distal Intergenic	252825	ENSMUSG00000025927	Tfap2b	transcription factor AP-2 beta
chr1	19548766	19549065	Distal Intergenic	339852	ENSMUSG00000025927	Tfap2b	transcription factor AP-2 beta
chr1	19565128	19565402	Distal Intergenic	356214	ENSMUSG00000025927	Tfap2b	transcription factor AP-2 beta
chr1	19565725	19566218	Distal Intergenic	356811	ENSMUSG00000025927	Tfap2b	transcription factor AP-2 beta
chr1	19605345	19606297	Distal Intergenic	396431	ENSMUSG00000025927	Tfap2b	transcription factor AP-2 beta
chr1	19616271	19616771	Exon (ENSMUST00000193790.1/ENSMUST00000193790.1, exon 1 of 1)	407357	ENSMUSG00000025927	Tfap2b	transcription factor AP-2 beta
chr1	19659856	19660364	Distal Intergenic	450942	ENSMUSG00000025927	Tfap2b	transcription factor AP-2 beta
chr1	19678074	19678427	Distal Intergenic	469160	ENSMUSG00000025927	Tfap2b	transcription factor AP-2 beta
chr1	19696155	19696355	Distal Intergenic	487241	ENSMUSG00000025927	Tfap2b	transcription factor AP-2 beta
chr1	19733276	19733665	Distal Intergenic	524362	ENSMUSG00000025927	Tfap2b	transcription factor AP-2 beta
chr1	19738003	19738382	Distal Intergenic	529089	ENSMUSG00000025927	Tfap2b	transcription factor AP-2 beta
chr1	19787178	19787662	Distal Intergenic	-568790	ENSMUSG00000089914	4930486I03Rik	RIKEN cDNA 4930486I03 gene
chr1	19788357	19788656	Distal Intergenic	-567796	ENSMUSG00000089914	4930486I03Rik	RIKEN cDNA 4930486I03 gene
chr1	19849947	19850454	Distal Intergenic	-505998	ENSMUSG00000089914	4930486I03Rik	RIKEN cDNA 4930486I03 gene
chr1	19868039	19868924	Distal Intergenic	-487528	ENSMUSG00000089914	4930486I03Rik	RIKEN cDNA 4930486I03 gene
chr1	19909000	19909386	Distal Intergenic	-447066	ENSMUSG00000089914	4930486I03Rik	RIKEN cDNA 4930486I03 gene
chr1	19911240	19911526	Distal Intergenic	-444926	ENSMUSG00000089914	4930486I03Rik	RIKEN cDNA 4930486I03 gene
chr1	19912300	19912548	Distal Intergenic	-443904	ENSMUSG00000089914	4930486I03Rik	RIKEN cDNA 4930486I03 gene
chr1	19927265	19927508	Distal Intergenic	-428944	ENSMUSG00000089914	4930486I03Rik	RIKEN cDNA 4930486I03 gene
chr1	19941945	19942159	Distal Intergenic	-414293	ENSMUSG00000089914	4930486I03Rik	RIKEN cDNA 4930486I03 gene
chr1	19951417	19951937	Distal Intergenic	-404515	ENSMUSG00000089914	4930486I03Rik	RIKEN cDNA 4930486I03 gene
chr1	19966151	19966404	Distal Intergenic	-390048	ENSMUSG00000089914	4930486I03Rik	RIKEN cDNA 4930486I03 gene
chr1	19983257	19984396	Distal Intergenic	-372056	ENSMUSG00000089914	4930486I03Rik	RIKEN cDNA 4930486I03 gene
chr1	19989262	19989654	Distal Intergenic	-366798	ENSMUSG00000089914	4930486I03Rik	RIKEN cDNA 4930486I03 gene
chr1	19998656	19998964	Distal Intergenic	-357488	ENSMUSG00000089914	4930486I03Rik	RIKEN cDNA 4930486I03 gene
chr1	20058255	20058804	3' UTR	-297648	ENSMUSG00000089914	4930486I03Rik	RIKEN cDNA 4930486I03 gene
chr1	20069727	20070132	Intron (ENSMUST00000088448.11/241035, intron 66 of 66)	-286320	ENSMUSG00000089914	4930486I03Rik	RIKEN cDNA 4930486I03 gene
chr1	20108154	20108551	Intron (ENSMUST00000088448.11/241035, intron 61 of 66)	-247901	ENSMUSG00000089914	4930486I03Rik	RIKEN cDNA 4930486I03 gene
chr1	20116934	20117676	Exon (ENSMUST00000088448.11/241035, exon 61 of 67)	-238776	ENSMUSG00000089914	4930486I03Rik	RIKEN cDNA 4930486I03 gene
chr1	20131916	20132630	Intron (ENSMUST00000088448.11/241035, intron 60 of 66)	-223822	ENSMUSG00000089914	4930486I03Rik	RIKEN cDNA 4930486I03 gene
chr1	20180183	20180499	Intron (ENSMUST00000088448.11/241035, intron 60 of 66)	-175953	ENSMUSG00000089914	4930486I03Rik	RIKEN cDNA 4930486I03 gene
chr1	20180718	20180944	Intron (ENSMUST00000088448.11/241035, intron 60 of 66)	-175508	ENSMUSG00000089914	4930486I03Rik	RIKEN cDNA 4930486I03 gene
chr1	20191268	20191493	Intron (ENSMUST00000088448.11/241035, intron 60 of 66)	-164959	ENSMUSG00000089914	4930486I03Rik	RIKEN cDNA 4930486I03 gene
chr1	20206625	20207004	Intron (ENSMUST00000088448.11/241035, intron 57 of 66)	-149448	ENSMUSG00000089914	4930486I03Rik	RIKEN cDNA 4930486I03 gene
chr1	20263855	20264386	Intron (ENSMUST00000088448.11/241035, intron 52 of 66)	-92066	ENSMUSG00000089914	4930486I03Rik	RIKEN cDNA 4930486I03 gene
chr1	20272146	20272511	Intron (ENSMUST00000088448.11/241035, intron 52 of 66)	-83941	ENSMUSG00000089914	4930486I03Rik	RIKEN cDNA 4930486I03 gene
chr1	20305827	20306481	Intron (ENSMUST00000088448.11/241035, intron 50 of 66)	-49971	ENSMUSG00000089914	4930486I03Rik	RIKEN cDNA 4930486I03 gene
chr1	20311396	20311847	Intron (ENSMUST00000088448.11/241035, intron 49 of 66)	-44605	ENSMUSG00000089914	4930486I03Rik	RIKEN cDNA 4930486I03 gene
chr1	20347807	20348110	Intron (ENSMUST00000088448.11/241035, intron 47 of 66)	-8342	ENSMUSG00000089914	4930486I03Rik	RIKEN cDNA 4930486I03 gene
chr1	20387287	20387610	Intron (ENSMUST00000161509.2/75028, intron 2 of 2)	30835	ENSMUSG00000089914	4930486I03Rik	RIKEN cDNA 4930486I03 gene
chr1	20398200	20398600	Intron (ENSMUST00000088448.11/241035, intron 37 of 66)	41748	ENSMUSG00000089914	4930486I03Rik	RIKEN cDNA 4930486I03 gene
chr1	20404612	20404876	Intron (ENSMUST00000088448.11/241035, intron 37 of 66)	48160	ENSMUSG00000089914	4930486I03Rik	RIKEN cDNA 4930486I03 gene
chr1	20440719	20441095	Intron (ENSMUST00000088448.11/241035, intron 36 of 66)	84267	ENSMUSG00000089914	4930486I03Rik	RIKEN cDNA 4930486I03 gene
chr1	20450121	20450611	Exon (ENSMUST00000088448.11/241035, exon 36 of 67)	93669	ENSMUSG00000089914	4930486I03Rik	RIKEN cDNA 4930486I03 gene
chr1	20461045	20461439	Intron (ENSMUST00000088448.11/241035, intron 35 of 66)	104593	ENSMUSG00000089914	4930486I03Rik	RIKEN cDNA 4930486I03 gene
chr1	20470582	20471386	Intron (ENSMUST00000088448.11/241035, intron 35 of 66)	114130	ENSMUSG00000089914	4930486I03Rik	RIKEN cDNA 4930486I03 gene
chr1	20477588	20478336	Intron (ENSMUST00000088448.11/241035, intron 35 of 66)	121136	ENSMUSG00000089914	4930486I03Rik	RIKEN cDNA 4930486I03 gene
chr1	20508829	20509174	Exon (ENSMUST00000088448.11/241035, exon 34 of 67)	108890	ENSMUSG00000043760	Pkhd1	polycystic kidney and hepatic disease 1
chr1	20513768	20514102	Intron (ENSMUST00000088448.11/241035, intron 33 of 66)	103962	ENSMUSG00000043760	Pkhd1	polycystic kidney and hepatic disease 1
chr1	20523192	20523472	Exon (ENSMUST00000088448.11/241035, exon 32 of 67)	94592	ENSMUSG00000043760	Pkhd1	polycystic kidney and hepatic disease 1
chr1	20523881	20524443	Exon (ENSMUST00000088448.11/241035, exon 32 of 67)	93621	ENSMUSG00000043760	Pkhd1	polycystic kidney and hepatic disease 1
chr1	20544524	20544902	Intron (ENSMUST00000088448.11/241035, intron 27 of 66)	73162	ENSMUSG00000043760	Pkhd1	polycystic kidney and hepatic disease 1
chr1	20548078	20548313	Exon (ENSMUST00000088448.11/241035, exon 26 of 67)	69751	ENSMUSG00000043760	Pkhd1	polycystic kidney and hepatic disease 1
chr1	20554280	20554755	Intron (ENSMUST00000088448.11/241035, intron 22 of 66)	63309	ENSMUSG00000043760	Pkhd1	polycystic kidney and hepatic disease 1
chr1	20563023	20563255	Intron (ENSMUST00000088448.11/241035, intron 18 of 66)	54809	ENSMUSG00000043760	Pkhd1	polycystic kidney and hepatic disease 1
chr1	20573165	20573441	Intron (ENSMUST00000088448.11/241035, intron 11 of 66)	44623	ENSMUSG00000043760	Pkhd1	polycystic kidney and hepatic disease 1
chr1	20590333	20591044	Intron (ENSMUST00000088448.11/241035, intron 6 of 66)	27020	ENSMUSG00000043760	Pkhd1	polycystic kidney and hepatic disease 1
chr1	20603480	20603844	Intron (ENSMUST00000088448.11/241035, intron 5 of 66)	14220	ENSMUSG00000043760	Pkhd1	polycystic kidney and hepatic disease 1
chr1	20612722	20612985	Exon (ENSMUST00000088448.11/241035, exon 4 of 67)	5079	ENSMUSG00000043760	Pkhd1	polycystic kidney and hepatic disease 1
chr1	20617432	20618556	Promoter (<=1kb)	0	ENSMUSG00000043760	Pkhd1	polycystic kidney and hepatic disease 1
chr1	20634774	20635089	Distal Intergenic	-16710	ENSMUSG00000043760	Pkhd1	polycystic kidney and hepatic disease 1
chr1	20653296	20653567	Distal Intergenic	-16315	ENSMUSG00000099906	Lincmd1	long intergenic non-protein coding RNA of muscle differentiation 1
chr1	20674053	20674253	Intron (ENSMUST00000227082.1/105661730, intron 2 of 2)	4171	ENSMUSG00000099906	Lincmd1	long intergenic non-protein coding RNA of muscle differentiation 1
chr1	20693001	20693609	Distal Intergenic	13978	ENSMUSG00000065480	Mir133b	microRNA 133b
chr1	20724457	20725147	Distal Intergenic	-5758	ENSMUSG00000025929	Il17a	interleukin 17A
chr1	20738526	20739053	Distal Intergenic	7621	ENSMUSG00000025929	Il17a	interleukin 17A
chr1	20743803	20744266	Distal Intergenic	12898	ENSMUSG00000025929	Il17a	interleukin 17A
chr1	20765217	20765537	Distal Intergenic	25080	ENSMUSG00000041872	Il17f	interleukin 17F
chr1	20768178	20768460	Distal Intergenic	22157	ENSMUSG00000041872	Il17f	interleukin 17F
chr1	20786648	20787039	Intron (ENSMUST00000189301.1/257630, intron 1 of 4)	3578	ENSMUSG00000041872	Il17f	interleukin 17F
chr1	20787042	20787432	Intron (ENSMUST00000189301.1/257630, intron 1 of 4)	3185	ENSMUSG00000041872	Il17f	interleukin 17F
chr1	20792444	20792766	Promoter (1-2kb)	-1827	ENSMUSG00000041872	Il17f	interleukin 17F
chr1	20801784	20802215	Downstream (<1kb)	-11167	ENSMUSG00000041872	Il17f	interleukin 17F
chr1	20803755	20804030	Intron (ENSMUST00000053266.10/17215, intron 16 of 16)	-13138	ENSMUSG00000041872	Il17f	interleukin 17F
chr1	20819927	20820620	Promoter (<=1kb)	0	ENSMUSG00000041859	Mcm3	minichromosome maintenance complex component 3
chr1	20836530	20836838	Exon (ENSMUST00000185290.1/ENSMUST00000185290.1, exon 1 of 3)	-16218	ENSMUSG00000041859	Mcm3	minichromosome maintenance complex component 3
chr1	20863809	20864229	Distal Intergenic	26244	ENSMUSG00000097934	6720483E21Rik	RIKEN cDNA 6720483E21 gene
chr1	20870926	20871326	Distal Intergenic	19147	ENSMUSG00000097934	6720483E21Rik	RIKEN cDNA 6720483E21 gene
chr1	20877416	20877816	Distal Intergenic	12657	ENSMUSG00000097934	6720483E21Rik	RIKEN cDNA 6720483E21 gene
chr1	20890341	20891473	Promoter (<=1kb)	0	ENSMUSG00000097934	6720483E21Rik	RIKEN cDNA 6720483E21 gene
chr1	20912490	20913022	Intron (ENSMUST00000189400.6/74229, intron 1 of 2)	21884	ENSMUSG00000025931	Paqr8	progestin and adipoQ receptor family member VIII
chr1	20917305	20917505	Intron (ENSMUST00000189400.6/74229, intron 1 of 2)	26699	ENSMUSG00000025931	Paqr8	progestin and adipoQ receptor family member VIII
chr1	20922886	20923518	Intron (ENSMUST00000189400.6/74229, intron 1 of 2)	-28108	ENSMUSG00000041809	Efhc1	EF-hand domain (C-terminal) containing 1
chr1	20931919	20932368	5' UTR	-19258	ENSMUSG00000041809	Efhc1	EF-hand domain (C-terminal) containing 1
chr1	20933380	20933877	Intron (ENSMUST00000189400.6/74229, intron 2 of 2)	-17749	ENSMUSG00000041809	Efhc1	EF-hand domain (C-terminal) containing 1
chr1	20939072	20939402	3' UTR	-12224	ENSMUSG00000041809	Efhc1	EF-hand domain (C-terminal) containing 1
chr1	20940136	20940610	Distal Intergenic	-11016	ENSMUSG00000041809	Efhc1	EF-hand domain (C-terminal) containing 1
chr1	20946024	20946236	Exon (ENSMUST00000185639.1/ENSMUST00000185639.1, exon 1 of 2)	-5390	ENSMUSG00000041809	Efhc1	EF-hand domain (C-terminal) containing 1
chr1	20951183	20952077	Promoter (<=1kb)	0	ENSMUSG00000041809	Efhc1	EF-hand domain (C-terminal) containing 1
chr1	20963511	20963744	Intron (ENSMUST00000038447.5/71877, intron 4 of 10)	11885	ENSMUSG00000041809	Efhc1	EF-hand domain (C-terminal) containing 1
chr1	20970474	20970705	Intron (ENSMUST00000038447.5/71877, intron 5 of 10)	18848	ENSMUSG00000041809	Efhc1	EF-hand domain (C-terminal) containing 1
chr1	20974093	20974462	Intron (ENSMUST00000038447.5/71877, intron 6 of 10)	22467	ENSMUSG00000041809	Efhc1	EF-hand domain (C-terminal) containing 1
chr1	20995205	20995969	Downstream (<1kb)	43579	ENSMUSG00000041809	Efhc1	EF-hand domain (C-terminal) containing 1
chr1	21008855	21009394	Intron (ENSMUST00000037998.5/170829, intron 4 of 10)	57229	ENSMUSG00000041809	Efhc1	EF-hand domain (C-terminal) containing 1
chr1	21014400	21014901	Intron (ENSMUST00000037998.5/170829, intron 2 of 10)	62774	ENSMUSG00000041809	Efhc1	EF-hand domain (C-terminal) containing 1
chr1	21040791	21041358	Intron (ENSMUST00000037998.5/170829, intron 1 of 10)	37871	ENSMUSG00000041779	Tram2	translocating chain-associating membrane protein 2
chr1	21047046	21047427	Intron (ENSMUST00000037998.5/170829, intron 1 of 10)	31802	ENSMUSG00000041779	Tram2	translocating chain-associating membrane protein 2
chr1	21048238	21048629	Intron (ENSMUST00000037998.5/170829, intron 1 of 10)	30600	ENSMUSG00000041779	Tram2	translocating chain-associating membrane protein 2
chr1	21051950	21052550	Intron (ENSMUST00000037998.5/170829, intron 1 of 10)	26679	ENSMUSG00000041779	Tram2	translocating chain-associating membrane protein 2
chr1	21052565	21052907	Intron (ENSMUST00000037998.5/170829, intron 1 of 10)	26322	ENSMUSG00000041779	Tram2	translocating chain-associating membrane protein 2
chr1	21059563	21060097	Intron (ENSMUST00000037998.5/170829, intron 1 of 10)	19132	ENSMUSG00000041779	Tram2	translocating chain-associating membrane protein 2
chr1	21062818	21063087	Intron (ENSMUST00000037998.5/170829, intron 1 of 10)	16142	ENSMUSG00000041779	Tram2	translocating chain-associating membrane protein 2
chr1	21068472	21068898	Intron (ENSMUST00000037998.5/170829, intron 1 of 10)	10331	ENSMUSG00000041779	Tram2	translocating chain-associating membrane protein 2
chr1	21074280	21074588	Intron (ENSMUST00000037998.5/170829, intron 1 of 10)	4641	ENSMUSG00000041779	Tram2	translocating chain-associating membrane protein 2
chr1	21078894	21079850	Promoter (<=1kb)	0	ENSMUSG00000041779	Tram2	translocating chain-associating membrane protein 2
chr1	21086232	21086766	Distal Intergenic	-7003	ENSMUSG00000041779	Tram2	translocating chain-associating membrane protein 2
chr1	21101116	21101841	Distal Intergenic	-21887	ENSMUSG00000041779	Tram2	translocating chain-associating membrane protein 2
chr1	21124267	21124498	Distal Intergenic	-45038	ENSMUSG00000041779	Tram2	translocating chain-associating membrane protein 2
chr1	21124849	21125483	Distal Intergenic	-45620	ENSMUSG00000041779	Tram2	translocating chain-associating membrane protein 2
chr1	21132365	21132940	Distal Intergenic	-53136	ENSMUSG00000041779	Tram2	translocating chain-associating membrane protein 2
chr1	21147037	21147504	Distal Intergenic	-67808	ENSMUSG00000041779	Tram2	translocating chain-associating membrane protein 2
chr1	21149321	21149695	Distal Intergenic	-68880	ENSMUSG00000025933	Tmem14a	transmembrane protein 14A
chr1	21160328	21160779	Distal Intergenic	-57796	ENSMUSG00000025933	Tmem14a	transmembrane protein 14A
chr1	21161805	21162070	Distal Intergenic	-56505	ENSMUSG00000025933	Tmem14a	transmembrane protein 14A
chr1	21166212	21166718	Distal Intergenic	-51857	ENSMUSG00000025933	Tmem14a	transmembrane protein 14A
chr1	21169684	21169884	Distal Intergenic	-48691	ENSMUSG00000025933	Tmem14a	transmembrane protein 14A
chr1	21180580	21180867	Exon (ENSMUST00000189119.1/ENSMUST00000189119.1, exon 2 of 5)	-37708	ENSMUSG00000025933	Tmem14a	transmembrane protein 14A
chr1	21185704	21185970	Intron (ENSMUST00000189119.1/ENSMUST00000189119.1, intron 3 of 4)	-32605	ENSMUSG00000025933	Tmem14a	transmembrane protein 14A
chr1	21191705	21192026	Distal Intergenic	-26549	ENSMUSG00000025933	Tmem14a	transmembrane protein 14A
chr1	21193517	21193752	Distal Intergenic	-24823	ENSMUSG00000025933	Tmem14a	transmembrane protein 14A
chr1	21194776	21195077	Distal Intergenic	-23498	ENSMUSG00000025933	Tmem14a	transmembrane protein 14A
chr1	21210404	21210779	Distal Intergenic	-7796	ENSMUSG00000025933	Tmem14a	transmembrane protein 14A
chr1	21218422	21218989	Promoter (<=1kb)	0	ENSMUSG00000025933	Tmem14a	transmembrane protein 14A
chr1	21221033	21221735	Promoter (2-3kb)	2458	ENSMUSG00000025933	Tmem14a	transmembrane protein 14A
chr1	21229008	21229755	3' UTR	10433	ENSMUSG00000025933	Tmem14a	transmembrane protein 14A
chr1	21247981	21248193	Intron (ENSMUST00000027067.14/14859, intron 1 of 6)	7392	ENSMUSG00000025934	Gsta3	glutathione S-transferase, alpha 3
chr1	21252667	21253071	Intron (ENSMUST00000027067.14/14859, intron 2 of 6)	12078	ENSMUSG00000025934	Gsta3	glutathione S-transferase, alpha 3
chr1	21271315	21271959	Exon (ENSMUST00000185842.1/ENSMUST00000185842.1, exon 1 of 2)	26353	ENSMUSG00000025936	Gm4956	predicted gene 4956
chr1	21276203	21276497	Distal Intergenic	21815	ENSMUSG00000025936	Gm4956	predicted gene 4956
chr1	21290660	21290989	Intron (ENSMUST00000082032.12/241041, intron 4 of 5)	7323	ENSMUSG00000025936	Gm4956	predicted gene 4956
chr1	21344323	21344672	Distal Intergenic	-4969	ENSMUSG00000067750	Khdc1a	KH domain containing 1A
chr1	21397098	21397350	Downstream (1-2kb)	13542	ENSMUSG00000085079	Khdc1b	KH domain containing 1B
chr1	21411259	21411593	Intron (ENSMUST00000029667.12/226922, intron 11 of 13)	27703	ENSMUSG00000085079	Khdc1b	KH domain containing 1B
chr1	21411620	21412063	Intron (ENSMUST00000029667.12/226922, intron 11 of 13)	28064	ENSMUSG00000085079	Khdc1b	KH domain containing 1B
chr1	21419418	21419801	Intron (ENSMUST00000029667.12/226922, intron 11 of 13)	35862	ENSMUSG00000085079	Khdc1b	KH domain containing 1B
chr1	21448235	21448511	Intron (ENSMUST00000029667.12/226922, intron 10 of 13)	64679	ENSMUSG00000085079	Khdc1b	KH domain containing 1B
chr1	21458520	21458887	Intron (ENSMUST00000029667.12/226922, intron 9 of 13)	74964	ENSMUSG00000085079	Khdc1b	KH domain containing 1B
chr1	21461095	21461414	Intron (ENSMUST00000029667.12/226922, intron 9 of 13)	77539	ENSMUSG00000085079	Khdc1b	KH domain containing 1B
chr1	21470773	21471161	Intron (ENSMUST00000029667.12/226922, intron 7 of 13)	87217	ENSMUSG00000085079	Khdc1b	KH domain containing 1B
chr1	21478990	21479268	Intron (ENSMUST00000029667.12/226922, intron 7 of 13)	95434	ENSMUSG00000085079	Khdc1b	KH domain containing 1B
chr1	21491890	21492124	Intron (ENSMUST00000029667.12/226922, intron 5 of 13)	108334	ENSMUSG00000085079	Khdc1b	KH domain containing 1B
chr1	21499691	21500356	Intron (ENSMUST00000029667.12/226922, intron 5 of 13)	116135	ENSMUSG00000085079	Khdc1b	KH domain containing 1B
chr1	21512977	21513338	Exon (ENSMUST00000119064.1/ENSMUST00000119064.1, exon 1 of 1)	129421	ENSMUSG00000085079	Khdc1b	KH domain containing 1B
chr1	21530831	21531350	Intron (ENSMUST00000029667.12/226922, intron 3 of 13)	147275	ENSMUSG00000085079	Khdc1b	KH domain containing 1B
chr1	21531527	21532008	Intron (ENSMUST00000029667.12/226922, intron 3 of 13)	147971	ENSMUSG00000085079	Khdc1b	KH domain containing 1B
chr1	21563389	21563892	Intron (ENSMUST00000029667.12/226922, intron 2 of 13)	179833	ENSMUSG00000085079	Khdc1b	KH domain containing 1B
chr1	21592431	21592685	Intron (ENSMUST00000029667.12/226922, intron 2 of 13)	208875	ENSMUSG00000085079	Khdc1b	KH domain containing 1B
chr1	21593596	21593978	Exon (ENSMUST00000029667.12/226922, exon 2 of 14)	210040	ENSMUSG00000085079	Khdc1b	KH domain containing 1B
chr1	21618735	21618966	Intron (ENSMUST00000029667.12/226922, intron 1 of 13)	235179	ENSMUSG00000085079	Khdc1b	KH domain containing 1B
chr1	21632625	21633041	Intron (ENSMUST00000029667.12/226922, intron 1 of 13)	249069	ENSMUSG00000085079	Khdc1b	KH domain containing 1B
chr1	21675353	21675580	Intron (ENSMUST00000029667.12/226922, intron 1 of 13)	286362	ENSMUSG00000028033	Kcnq5	potassium voltage-gated channel, subfamily Q, member 5
chr1	21676628	21676971	Intron (ENSMUST00000029667.12/226922, intron 1 of 13)	284971	ENSMUSG00000028033	Kcnq5	potassium voltage-gated channel, subfamily Q, member 5
chr1	21690542	21690982	Intron (ENSMUST00000029667.12/226922, intron 1 of 13)	270960	ENSMUSG00000028033	Kcnq5	potassium voltage-gated channel, subfamily Q, member 5
chr1	21694591	21694966	Intron (ENSMUST00000029667.12/226922, intron 1 of 13)	266976	ENSMUSG00000028033	Kcnq5	potassium voltage-gated channel, subfamily Q, member 5
chr1	21760722	21760998	Intron (ENSMUST00000029667.12/226922, intron 1 of 13)	200944	ENSMUSG00000028033	Kcnq5	potassium voltage-gated channel, subfamily Q, member 5
chr1	21774480	21774724	Intron (ENSMUST00000029667.12/226922, intron 1 of 13)	187218	ENSMUSG00000028033	Kcnq5	potassium voltage-gated channel, subfamily Q, member 5
chr1	21802097	21802424	Intron (ENSMUST00000029667.12/226922, intron 1 of 13)	159518	ENSMUSG00000028033	Kcnq5	potassium voltage-gated channel, subfamily Q, member 5
chr1	21802983	21803204	Intron (ENSMUST00000029667.12/226922, intron 1 of 13)	158738	ENSMUSG00000028033	Kcnq5	potassium voltage-gated channel, subfamily Q, member 5
chr1	21824531	21824785	Intron (ENSMUST00000029667.12/226922, intron 1 of 13)	137157	ENSMUSG00000028033	Kcnq5	potassium voltage-gated channel, subfamily Q, member 5
chr1	21829811	21830618	Intron (ENSMUST00000029667.12/226922, intron 1 of 13)	131324	ENSMUSG00000028033	Kcnq5	potassium voltage-gated channel, subfamily Q, member 5
chr1	21838606	21838828	Intron (ENSMUST00000029667.12/226922, intron 1 of 13)	123114	ENSMUSG00000028033	Kcnq5	potassium voltage-gated channel, subfamily Q, member 5
chr1	21878944	21879278	Intron (ENSMUST00000029667.12/226922, intron 1 of 13)	82664	ENSMUSG00000028033	Kcnq5	potassium voltage-gated channel, subfamily Q, member 5
chr1	21885406	21885668	Intron (ENSMUST00000029667.12/226922, intron 1 of 13)	76274	ENSMUSG00000028033	Kcnq5	potassium voltage-gated channel, subfamily Q, member 5
chr1	21960677	21961728	Promoter (<=1kb)	214	ENSMUSG00000028033	Kcnq5	potassium voltage-gated channel, subfamily Q, member 5
chr1	21961766	21962469	Promoter (<=1kb)	0	ENSMUSG00000028033	Kcnq5	potassium voltage-gated channel, subfamily Q, member 5
chr1	22010306	22010664	Distal Intergenic	-48364	ENSMUSG00000028033	Kcnq5	potassium voltage-gated channel, subfamily Q, member 5
chr1	22025500	22025722	Distal Intergenic	-63558	ENSMUSG00000028033	Kcnq5	potassium voltage-gated channel, subfamily Q, member 5
chr1	22030523	22030833	Exon (ENSMUST00000189850.1/ENSMUST00000189850.1, exon 1 of 1)	-68581	ENSMUSG00000028033	Kcnq5	potassium voltage-gated channel, subfamily Q, member 5
chr1	22045612	22045851	Distal Intergenic	-83670	ENSMUSG00000028033	Kcnq5	potassium voltage-gated channel, subfamily Q, member 5
chr1	22062293	22062493	Distal Intergenic	-100351	ENSMUSG00000028033	Kcnq5	potassium voltage-gated channel, subfamily Q, member 5
chr1	22063889	22064090	Distal Intergenic	-101947	ENSMUSG00000028033	Kcnq5	potassium voltage-gated channel, subfamily Q, member 5
chr1	22070230	22070474	Distal Intergenic	-108288	ENSMUSG00000028033	Kcnq5	potassium voltage-gated channel, subfamily Q, member 5
chr1	22087108	22087450	Distal Intergenic	-125166	ENSMUSG00000028033	Kcnq5	potassium voltage-gated channel, subfamily Q, member 5
chr1	22105541	22105847	Distal Intergenic	-143599	ENSMUSG00000028033	Kcnq5	potassium voltage-gated channel, subfamily Q, member 5
chr1	22110670	22111022	Distal Intergenic	-148728	ENSMUSG00000028033	Kcnq5	potassium voltage-gated channel, subfamily Q, member 5
chr1	22172551	22172904	Distal Intergenic	-210609	ENSMUSG00000028033	Kcnq5	potassium voltage-gated channel, subfamily Q, member 5
chr1	22192022	22192339	Distal Intergenic	-230080	ENSMUSG00000028033	Kcnq5	potassium voltage-gated channel, subfamily Q, member 5
chr1	22206971	22207373	Distal Intergenic	-245029	ENSMUSG00000028033	Kcnq5	potassium voltage-gated channel, subfamily Q, member 5
chr1	22240957	22241275	Distal Intergenic	-279015	ENSMUSG00000028033	Kcnq5	potassium voltage-gated channel, subfamily Q, member 5
chr1	22241397	22241751	Distal Intergenic	-279455	ENSMUSG00000028033	Kcnq5	potassium voltage-gated channel, subfamily Q, member 5
chr1	22260887	22261289	Distal Intergenic	-298945	ENSMUSG00000028033	Kcnq5	potassium voltage-gated channel, subfamily Q, member 5
chr1	22266393	22266724	Distal Intergenic	-304451	ENSMUSG00000028033	Kcnq5	potassium voltage-gated channel, subfamily Q, member 5
chr1	22268876	22269353	Distal Intergenic	-306934	ENSMUSG00000028033	Kcnq5	potassium voltage-gated channel, subfamily Q, member 5
chr1	22281464	22281845	Distal Intergenic	-319522	ENSMUSG00000028033	Kcnq5	potassium voltage-gated channel, subfamily Q, member 5
chr1	22315422	22316374	5' UTR	-353480	ENSMUSG00000028033	Kcnq5	potassium voltage-gated channel, subfamily Q, member 5
chr1	22320167	22320412	Intron (ENSMUST00000081544.12/116837, intron 27 of 31)	-358225	ENSMUSG00000028033	Kcnq5	potassium voltage-gated channel, subfamily Q, member 5
chr1	22331817	22332176	Intron (ENSMUST00000081544.12/116837, intron 27 of 31)	-369875	ENSMUSG00000028033	Kcnq5	potassium voltage-gated channel, subfamily Q, member 5
chr1	22362276	22362650	Intron (ENSMUST00000081544.12/116837, intron 26 of 31)	-400334	ENSMUSG00000028033	Kcnq5	potassium voltage-gated channel, subfamily Q, member 5
chr1	22377785	22378012	Intron (ENSMUST00000081544.12/116837, intron 25 of 31)	-415843	ENSMUSG00000028033	Kcnq5	potassium voltage-gated channel, subfamily Q, member 5
chr1	22382776	22382996	Intron (ENSMUST00000081544.12/116837, intron 24 of 31)	-420834	ENSMUSG00000028033	Kcnq5	potassium voltage-gated channel, subfamily Q, member 5
chr1	22390939	22391324	Intron (ENSMUST00000081544.12/116837, intron 24 of 31)	414670	ENSMUSG00000041670	Rims1	regulating synaptic membrane exocytosis 1
chr1	22417230	22417460	Intron (ENSMUST00000081544.12/116837, intron 23 of 31)	388534	ENSMUSG00000041670	Rims1	regulating synaptic membrane exocytosis 1
chr1	22487336	22487635	Intron (ENSMUST00000081544.12/116837, intron 9 of 31)	318359	ENSMUSG00000041670	Rims1	regulating synaptic membrane exocytosis 1
chr1	22502671	22502967	Intron (ENSMUST00000081544.12/116837, intron 9 of 31)	303027	ENSMUSG00000041670	Rims1	regulating synaptic membrane exocytosis 1
chr1	22513645	22513960	Intron (ENSMUST00000081544.12/116837, intron 9 of 31)	292034	ENSMUSG00000041670	Rims1	regulating synaptic membrane exocytosis 1
chr1	22533240	22533843	Exon (ENSMUST00000081544.12/116837, exon 8 of 32)	272151	ENSMUSG00000041670	Rims1	regulating synaptic membrane exocytosis 1
chr1	22533911	22534220	Exon (ENSMUST00000081544.12/116837, exon 7 of 32)	271774	ENSMUSG00000041670	Rims1	regulating synaptic membrane exocytosis 1
chr1	22589196	22589408	Intron (ENSMUST00000081544.12/116837, intron 5 of 31)	216586	ENSMUSG00000041670	Rims1	regulating synaptic membrane exocytosis 1
chr1	22613749	22614074	Intron (ENSMUST00000081544.12/116837, intron 3 of 31)	191920	ENSMUSG00000041670	Rims1	regulating synaptic membrane exocytosis 1
chr1	22615489	22615935	Intron (ENSMUST00000081544.12/116837, intron 3 of 31)	190059	ENSMUSG00000041670	Rims1	regulating synaptic membrane exocytosis 1
chr1	22627013	22627507	Intron (ENSMUST00000081544.12/116837, intron 3 of 31)	178487	ENSMUSG00000041670	Rims1	regulating synaptic membrane exocytosis 1
chr1	22646574	22646848	Intron (ENSMUST00000081544.12/116837, intron 2 of 31)	159146	ENSMUSG00000041670	Rims1	regulating synaptic membrane exocytosis 1
chr1	22672597	22672824	Intron (ENSMUST00000081544.12/116837, intron 2 of 31)	133170	ENSMUSG00000041670	Rims1	regulating synaptic membrane exocytosis 1
chr1	22691936	22692158	Intron (ENSMUST00000081544.12/116837, intron 2 of 31)	113836	ENSMUSG00000041670	Rims1	regulating synaptic membrane exocytosis 1
chr1	22712841	22713298	Intron (ENSMUST00000081544.12/116837, intron 2 of 31)	92696	ENSMUSG00000041670	Rims1	regulating synaptic membrane exocytosis 1
chr1	22759605	22759835	Intron (ENSMUST00000081544.12/116837, intron 1 of 31)	46159	ENSMUSG00000041670	Rims1	regulating synaptic membrane exocytosis 1
chr1	22774077	22774355	Intron (ENSMUST00000081544.12/116837, intron 1 of 31)	31639	ENSMUSG00000041670	Rims1	regulating synaptic membrane exocytosis 1
chr1	22774852	22775238	Intron (ENSMUST00000081544.12/116837, intron 1 of 31)	30756	ENSMUSG00000041670	Rims1	regulating synaptic membrane exocytosis 1
chr1	22797205	22797520	Intron (ENSMUST00000081544.12/116837, intron 1 of 31)	8474	ENSMUSG00000041670	Rims1	regulating synaptic membrane exocytosis 1
chr1	22805497	22806536	Promoter (<=1kb)	0	ENSMUSG00000041670	Rims1	regulating synaptic membrane exocytosis 1
chr1	22851035	22851286	Distal Intergenic	-45041	ENSMUSG00000041670	Rims1	regulating synaptic membrane exocytosis 1
chr1	22937879	22938267	Distal Intergenic	-131885	ENSMUSG00000041670	Rims1	regulating synaptic membrane exocytosis 1
chr1	22970305	22970619	Distal Intergenic	131634	ENSMUSG00000073730	Ppp1r14bl	protein phosphatase 1, regulatory inhibitor subunit 14B like
chr1	22988253	22988604	Distal Intergenic	113649	ENSMUSG00000073730	Ppp1r14bl	protein phosphatase 1, regulatory inhibitor subunit 14B like
chr1	22988693	22988978	Distal Intergenic	113275	ENSMUSG00000073730	Ppp1r14bl	protein phosphatase 1, regulatory inhibitor subunit 14B like
chr1	23007816	23008191	Distal Intergenic	94062	ENSMUSG00000073730	Ppp1r14bl	protein phosphatase 1, regulatory inhibitor subunit 14B like
chr1	23012095	23012397	Distal Intergenic	89856	ENSMUSG00000073730	Ppp1r14bl	protein phosphatase 1, regulatory inhibitor subunit 14B like
chr1	23023638	23023859	Distal Intergenic	78394	ENSMUSG00000073730	Ppp1r14bl	protein phosphatase 1, regulatory inhibitor subunit 14B like
chr1	23058267	23059085	Intron (ENSMUST00000191045.1/ENSMUST00000191045.1, intron 3 of 3)	43168	ENSMUSG00000073730	Ppp1r14bl	protein phosphatase 1, regulatory inhibitor subunit 14B like
chr1	23061971	23062383	Intron (ENSMUST00000191045.1/ENSMUST00000191045.1, intron 3 of 3)	39870	ENSMUSG00000073730	Ppp1r14bl	protein phosphatase 1, regulatory inhibitor subunit 14B like
chr1	23072405	23072613	Intron (ENSMUST00000191045.1/ENSMUST00000191045.1, intron 3 of 3)	29640	ENSMUSG00000073730	Ppp1r14bl	protein phosphatase 1, regulatory inhibitor subunit 14B like
chr1	23082358	23082584	Intron (ENSMUST00000191045.1/ENSMUST00000191045.1, intron 3 of 3)	19669	ENSMUSG00000073730	Ppp1r14bl	protein phosphatase 1, regulatory inhibitor subunit 14B like
chr1	23132504	23132813	Intron (ENSMUST00000191045.1/ENSMUST00000191045.1, intron 3 of 3)	-30251	ENSMUSG00000073730	Ppp1r14bl	protein phosphatase 1, regulatory inhibitor subunit 14B like
chr1	23139359	23139842	Intron (ENSMUST00000191045.1/ENSMUST00000191045.1, intron 3 of 3)	-37106	ENSMUSG00000073730	Ppp1r14bl	protein phosphatase 1, regulatory inhibitor subunit 14B like
chr1	23145735	23146388	Intron (ENSMUST00000191045.1/ENSMUST00000191045.1, intron 3 of 3)	-43482	ENSMUSG00000073730	Ppp1r14bl	protein phosphatase 1, regulatory inhibitor subunit 14B like
chr1	23187683	23188285	Intron (ENSMUST00000191045.1/ENSMUST00000191045.1, intron 2 of 3)	-83984	ENSMUSG00000065405	Mir30a	microRNA 30a
chr1	23188417	23188730	Intron (ENSMUST00000191045.1/ENSMUST00000191045.1, intron 2 of 3)	-83539	ENSMUSG00000065405	Mir30a	microRNA 30a
chr1	23196172	23196435	Intron (ENSMUST00000191045.1/ENSMUST00000191045.1, intron 2 of 3)	-75834	ENSMUSG00000065405	Mir30a	microRNA 30a
chr1	23208110	23208459	Intron (ENSMUST00000191045.1/ENSMUST00000191045.1, intron 2 of 3)	-63810	ENSMUSG00000065405	Mir30a	microRNA 30a
chr1	23231461	23231901	Intron (ENSMUST00000191045.1/ENSMUST00000191045.1, intron 1 of 3)	-40368	ENSMUSG00000065405	Mir30a	microRNA 30a
chr1	23255865	23257064	Exon (ENSMUST00000193885.1/ENSMUST00000193885.1, exon 1 of 1)	-15205	ENSMUSG00000065405	Mir30a	microRNA 30a
chr1	23263880	23264172	Distal Intergenic	-8097	ENSMUSG00000065405	Mir30a	microRNA 30a
chr1	23268132	23268490	Distal Intergenic	-3779	ENSMUSG00000065405	Mir30a	microRNA 30a
chr1	23271359	23271889	Promoter (<=1kb)	-380	ENSMUSG00000065405	Mir30a	microRNA 30a
chr1	23284477	23284687	Distal Intergenic	-6850	ENSMUSG00000065567	Mir30c-2	microRNA 30c-2
chr1	23286655	23287076	Distal Intergenic	-4461	ENSMUSG00000065567	Mir30c-2	microRNA 30c-2
chr1	23298476	23298727	Distal Intergenic	6939	ENSMUSG00000065567	Mir30c-2	microRNA 30c-2
chr1	23320971	23321709	Distal Intergenic	29434	ENSMUSG00000065567	Mir30c-2	microRNA 30c-2
chr1	23332161	23332397	Distal Intergenic	40624	ENSMUSG00000065567	Mir30c-2	microRNA 30c-2
chr1	23350225	23350518	Distal Intergenic	47023	ENSMUSG00000026158	Ogfrl1	opioid growth factor receptor-like 1
chr1	23359356	23360018	Distal Intergenic	37523	ENSMUSG00000026158	Ogfrl1	opioid growth factor receptor-like 1
chr1	23365808	23366091	Downstream (<1kb)	31450	ENSMUSG00000026158	Ogfrl1	opioid growth factor receptor-like 1
chr1	23373327	23373704	Intron (ENSMUST00000027343.5/70155, intron 6 of 6)	23837	ENSMUSG00000026158	Ogfrl1	opioid growth factor receptor-like 1
chr1	23382599	23383623	5' UTR	13918	ENSMUSG00000026158	Ogfrl1	opioid growth factor receptor-like 1
chr1	23399408	23400163	Promoter (1-2kb)	-1867	ENSMUSG00000026158	Ogfrl1	opioid growth factor receptor-like 1
chr1	23421617	23421931	Distal Intergenic	-24076	ENSMUSG00000026158	Ogfrl1	opioid growth factor receptor-like 1
chr1	23434560	23434929	Distal Intergenic	-37019	ENSMUSG00000026158	Ogfrl1	opioid growth factor receptor-like 1
chr1	23454586	23454806	Distal Intergenic	-57045	ENSMUSG00000026158	Ogfrl1	opioid growth factor receptor-like 1
chr1	23466278	23466903	Distal Intergenic	-68737	ENSMUSG00000026158	Ogfrl1	opioid growth factor receptor-like 1
chr1	23484702	23484975	Distal Intergenic	-87161	ENSMUSG00000026158	Ogfrl1	opioid growth factor receptor-like 1
chr1	23491133	23491374	Distal Intergenic	-83213	ENSMUSG00000099503	Gm28822	predicted gene 28822
chr1	23492172	23492392	Distal Intergenic	-82195	ENSMUSG00000099503	Gm28822	predicted gene 28822
chr1	23524547	23524827	Distal Intergenic	-49760	ENSMUSG00000099503	Gm28822	predicted gene 28822
chr1	23566328	23566598	Distal Intergenic	-7989	ENSMUSG00000099503	Gm28822	predicted gene 28822
chr1	23594682	23595000	Intron (ENSMUST00000191140.1/105243890, intron 3 of 3)	20095	ENSMUSG00000099503	Gm28822	predicted gene 28822
chr1	23612758	23613016	Distal Intergenic	38171	ENSMUSG00000099503	Gm28822	predicted gene 28822
chr1	23623199	23623505	Distal Intergenic	48612	ENSMUSG00000099503	Gm28822	predicted gene 28822
chr1	23644959	23645566	Distal Intergenic	70372	ENSMUSG00000099503	Gm28822	predicted gene 28822
chr1	23648905	23649411	Distal Intergenic	74318	ENSMUSG00000099503	Gm28822	predicted gene 28822
chr1	23656315	23656674	Distal Intergenic	81728	ENSMUSG00000099503	Gm28822	predicted gene 28822
chr1	23656760	23657482	Distal Intergenic	82173	ENSMUSG00000099503	Gm28822	predicted gene 28822
chr1	23657782	23658642	Distal Intergenic	83195	ENSMUSG00000099503	Gm28822	predicted gene 28822
chr1	23678868	23679217	Distal Intergenic	-82536	ENSMUSG00000026156	B3gat2	beta-1,3-glucuronyltransferase 2 (glucuronosyltransferase S)
chr1	23705421	23706020	Distal Intergenic	-55733	ENSMUSG00000026156	B3gat2	beta-1,3-glucuronyltransferase 2 (glucuronosyltransferase S)
chr1	23761811	23762383	Promoter (<=1kb)	58	ENSMUSG00000026156	B3gat2	beta-1,3-glucuronyltransferase 2 (glucuronosyltransferase S)
chr1	23762452	23762755	Promoter (<=1kb)	699	ENSMUSG00000026156	B3gat2	beta-1,3-glucuronyltransferase 2 (glucuronosyltransferase S)
chr1	23762782	23763319	Promoter (1-2kb)	1029	ENSMUSG00000026156	B3gat2	beta-1,3-glucuronyltransferase 2 (glucuronosyltransferase S)
chr1	23792770	23793091	Intron (ENSMUST00000144602.1/280645, intron 2 of 2)	31017	ENSMUSG00000026156	B3gat2	beta-1,3-glucuronyltransferase 2 (glucuronosyltransferase S)
chr1	23794288	23794508	Intron (ENSMUST00000144602.1/280645, intron 2 of 2)	32535	ENSMUSG00000026156	B3gat2	beta-1,3-glucuronyltransferase 2 (glucuronosyltransferase S)
chr1	23807235	23807606	Intron (ENSMUST00000144602.1/280645, intron 2 of 2)	45482	ENSMUSG00000026156	B3gat2	beta-1,3-glucuronyltransferase 2 (glucuronosyltransferase S)
chr1	23821087	23821319	Intron (ENSMUST00000063663.5/280645, intron 2 of 3)	59334	ENSMUSG00000026156	B3gat2	beta-1,3-glucuronyltransferase 2 (glucuronosyltransferase S)
chr1	23826999	23827634	Intron (ENSMUST00000063663.5/280645, intron 2 of 3)	65246	ENSMUSG00000026156	B3gat2	beta-1,3-glucuronyltransferase 2 (glucuronosyltransferase S)
chr1	23834700	23835183	Intron (ENSMUST00000063663.5/280645, intron 2 of 3)	72947	ENSMUSG00000026156	B3gat2	beta-1,3-glucuronyltransferase 2 (glucuronosyltransferase S)
chr1	23862891	23863108	Intron (ENSMUST00000149737.7/98366, intron 5 of 10)	59209	ENSMUSG00000026155	Smap1	small ArfGAP 1
chr1	23867397	23867696	Intron (ENSMUST00000149737.7/98366, intron 4 of 10)	54621	ENSMUSG00000026155	Smap1	small ArfGAP 1
chr1	23873539	23873842	Intron (ENSMUST00000149737.7/98366, intron 4 of 10)	48475	ENSMUSG00000026155	Smap1	small ArfGAP 1
chr1	23921642	23922594	Promoter (<=1kb)	0	ENSMUSG00000026155	Smap1	small ArfGAP 1
chr1	23936282	23936619	Distal Intergenic	-13965	ENSMUSG00000026155	Smap1	small ArfGAP 1
chr1	23955250	23955484	Distal Intergenic	-32933	ENSMUSG00000026155	Smap1	small ArfGAP 1
chr1	23993772	23994060	Downstream (1-2kb)	11596	ENSMUSG00000026154	Sdhaf4	succinate dehydrogenase complex assembly factor 4
chr1	24005289	24005882	Promoter (<=1kb)	0	ENSMUSG00000026154	Sdhaf4	succinate dehydrogenase complex assembly factor 4
chr1	24021036	24021318	Intron (ENSMUST00000187619.6/68187, intron 4 of 5)	-15380	ENSMUSG00000026154	Sdhaf4	succinate dehydrogenase complex assembly factor 4
chr1	24073892	24074168	Intron (ENSMUST00000188712.6/68187, intron 2 of 20)	26173	ENSMUSG00000026153	Fam135a	family with sequence similarity 135, member A
chr1	24074523	24074724	Intron (ENSMUST00000188712.6/68187, intron 2 of 20)	25617	ENSMUSG00000026153	Fam135a	family with sequence similarity 135, member A
chr1	24094500	24094787	Intron (ENSMUST00000187752.6/68187, intron 1 of 20)	5554	ENSMUSG00000026153	Fam135a	family with sequence similarity 135, member A
chr1	24099737	24100863	Promoter (<=1kb)	0	ENSMUSG00000026153	Fam135a	family with sequence similarity 135, member A
chr1	24107358	24108395	Distal Intergenic	-7017	ENSMUSG00000026153	Fam135a	family with sequence similarity 135, member A
chr1	24117226	24117540	Distal Intergenic	-16885	ENSMUSG00000026153	Fam135a	family with sequence similarity 135, member A
chr1	24127956	24128201	Distal Intergenic	-27615	ENSMUSG00000026153	Fam135a	family with sequence similarity 135, member A
chr1	24134730	24135219	Distal Intergenic	-34389	ENSMUSG00000026153	Fam135a	family with sequence similarity 135, member A
chr1	24137141	24137577	Distal Intergenic	-36800	ENSMUSG00000026153	Fam135a	family with sequence similarity 135, member A
chr1	24171310	24171901	Distal Intergenic	-5709	ENSMUSG00000026147	Col9a1	collagen, type IX, alpha 1
chr1	24186748	24186968	Intron (ENSMUST00000054588.14/12839, intron 5 of 37)	9138	ENSMUSG00000026147	Col9a1	collagen, type IX, alpha 1
chr1	24195915	24196200	Intron (ENSMUST00000054588.14/12839, intron 7 of 37)	18305	ENSMUSG00000026147	Col9a1	collagen, type IX, alpha 1
chr1	24219050	24219415	Intron (ENSMUST00000054588.14/12839, intron 20 of 37)	41440	ENSMUSG00000026147	Col9a1	collagen, type IX, alpha 1
chr1	24230384	24230761	Intron (ENSMUST00000054588.14/12839, intron 29 of 37)	52774	ENSMUSG00000026147	Col9a1	collagen, type IX, alpha 1
chr1	24248960	24249481	Intron (ENSMUST00000054588.14/12839, intron 37 of 37)	71350	ENSMUSG00000026147	Col9a1	collagen, type IX, alpha 1
chr1	24285683	24286752	Intron (ENSMUST00000144297.1/12823, intron 33 of 39)	108073	ENSMUSG00000026147	Col9a1	collagen, type IX, alpha 1
chr1	24302654	24303028	Intron (ENSMUST00000144297.1/12823, intron 26 of 39)	125044	ENSMUSG00000026147	Col9a1	collagen, type IX, alpha 1
chr1	24310031	24310275	Intron (ENSMUST00000144297.1/12823, intron 23 of 39)	132421	ENSMUSG00000026147	Col9a1	collagen, type IX, alpha 1
chr1	24310697	24311201	Intron (ENSMUST00000144297.1/12823, intron 23 of 39)	133087	ENSMUSG00000026147	Col9a1	collagen, type IX, alpha 1
chr1	24326119	24326559	Exon (ENSMUST00000144297.1/12823, exon 10 of 40)	148509	ENSMUSG00000026147	Col9a1	collagen, type IX, alpha 1
chr1	24335198	24335872	Intron (ENSMUST00000144297.1/12823, intron 7 of 39)	157588	ENSMUSG00000026147	Col9a1	collagen, type IX, alpha 1
chr1	24336049	24336432	Intron (ENSMUST00000144297.1/12823, intron 7 of 39)	158439	ENSMUSG00000026147	Col9a1	collagen, type IX, alpha 1
chr1	24349395	24350294	Intron (ENSMUST00000144297.1/12823, intron 6 of 39)	171785	ENSMUSG00000026147	Col9a1	collagen, type IX, alpha 1
chr1	24362217	24362696	Intron (ENSMUST00000144297.1/12823, intron 5 of 39)	184607	ENSMUSG00000026147	Col9a1	collagen, type IX, alpha 1
chr1	24374920	24375278	Intron (ENSMUST00000144297.1/12823, intron 4 of 39)	197310	ENSMUSG00000026147	Col9a1	collagen, type IX, alpha 1
chr1	24378506	24378797	Intron (ENSMUST00000144297.1/12823, intron 4 of 39)	200896	ENSMUSG00000026147	Col9a1	collagen, type IX, alpha 1
chr1	24477574	24478085	Intron (ENSMUST00000115244.8/12823, intron 11 of 50)	109387	ENSMUSG00000026141	Col19a1	collagen, type XIX, alpha 1
chr1	24484303	24484553	Intron (ENSMUST00000115244.8/12823, intron 11 of 50)	102919	ENSMUSG00000026141	Col19a1	collagen, type XIX, alpha 1
chr1	24490894	24491115	Intron (ENSMUST00000115244.8/12823, intron 11 of 50)	96357	ENSMUSG00000026141	Col19a1	collagen, type XIX, alpha 1
chr1	24515254	24515688	Intron (ENSMUST00000115244.8/12823, intron 9 of 50)	71784	ENSMUSG00000026141	Col19a1	collagen, type XIX, alpha 1
chr1	24550275	24550886	Intron (ENSMUST00000115244.8/12823, intron 4 of 50)	36586	ENSMUSG00000026141	Col19a1	collagen, type XIX, alpha 1
chr1	24583500	24583742	Intron (ENSMUST00000115244.8/12823, intron 1 of 50)	3730	ENSMUSG00000026141	Col19a1	collagen, type XIX, alpha 1
chr1	24586097	24586727	Promoter (<=1kb)	745	ENSMUSG00000026141	Col19a1	collagen, type XIX, alpha 1
chr1	24587215	24587721	Promoter (<=1kb)	0	ENSMUSG00000026141	Col19a1	collagen, type XIX, alpha 1
chr1	24592727	24593115	Distal Intergenic	-5255	ENSMUSG00000026141	Col19a1	collagen, type XIX, alpha 1
chr1	24633692	24634270	Distal Intergenic	-44360	ENSMUSG00000073725	Lmbrd1	LMBR1 domain containing 1
chr1	24678098	24679440	Promoter (<=1kb)	0	ENSMUSG00000073725	Lmbrd1	LMBR1 domain containing 1
chr1	24699379	24699685	Intron (ENSMUST00000191471.6/68421, intron 3 of 15)	20749	ENSMUSG00000073725	Lmbrd1	LMBR1 domain containing 1
chr1	24704493	24705213	Exon (ENSMUST00000191471.6/68421, exon 4 of 16)	25863	ENSMUSG00000073725	Lmbrd1	LMBR1 domain containing 1
chr1	24719138	24719580	Intron (ENSMUST00000191471.6/68421, intron 7 of 15)	40508	ENSMUSG00000073725	Lmbrd1	LMBR1 domain containing 1
chr1	24741485	24741825	Intron (ENSMUST00000191471.6/68421, intron 9 of 15)	62855	ENSMUSG00000073725	Lmbrd1	LMBR1 domain containing 1
chr1	24751115	24751573	Intron (ENSMUST00000191471.6/68421, intron 14 of 15)	72485	ENSMUSG00000073725	Lmbrd1	LMBR1 domain containing 1
chr1	24769036	24769279	Distal Intergenic	90406	ENSMUSG00000073725	Lmbrd1	LMBR1 domain containing 1
chr1	24775754	24776316	Distal Intergenic	97124	ENSMUSG00000073725	Lmbrd1	LMBR1 domain containing 1
chr1	24781795	24782201	Distal Intergenic	103165	ENSMUSG00000073725	Lmbrd1	LMBR1 domain containing 1
chr1	24784869	24785300	Distal Intergenic	106239	ENSMUSG00000073725	Lmbrd1	LMBR1 domain containing 1
chr1	24799073	24799520	Distal Intergenic	120443	ENSMUSG00000073725	Lmbrd1	LMBR1 domain containing 1
chr1	24817868	24818075	Distal Intergenic	139238	ENSMUSG00000073725	Lmbrd1	LMBR1 domain containing 1
chr1	24835642	24835864	Distal Intergenic	157012	ENSMUSG00000073725	Lmbrd1	LMBR1 domain containing 1
chr1	24835944	24836174	Distal Intergenic	157314	ENSMUSG00000073725	Lmbrd1	LMBR1 domain containing 1
chr1	24901294	24901798	Distal Intergenic	222664	ENSMUSG00000073725	Lmbrd1	LMBR1 domain containing 1
chr1	24928300	24928961	Distal Intergenic	249670	ENSMUSG00000073725	Lmbrd1	LMBR1 domain containing 1
chr1	24942907	24943233	Distal Intergenic	264277	ENSMUSG00000073725	Lmbrd1	LMBR1 domain containing 1
chr1	24952031	24952579	Distal Intergenic	273401	ENSMUSG00000073725	Lmbrd1	LMBR1 domain containing 1
chr1	25008864	25009093	Distal Intergenic	268861	ENSMUSG00000104257	Gm20172	predicted gene, 20172
chr1	25016384	25016599	Distal Intergenic	261355	ENSMUSG00000104257	Gm20172	predicted gene, 20172
chr1	25033672	25034635	Distal Intergenic	243319	ENSMUSG00000104257	Gm20172	predicted gene, 20172
chr1	25056418	25056657	Distal Intergenic	221297	ENSMUSG00000104257	Gm20172	predicted gene, 20172
chr1	25063958	25064515	Downstream (2-3kb)	213439	ENSMUSG00000104257	Gm20172	predicted gene, 20172
chr1	25076029	25076427	Intron (ENSMUST00000126626.7/210933, intron 14 of 15)	201527	ENSMUSG00000104257	Gm20172	predicted gene, 20172
chr1	25105394	25105728	Intron (ENSMUST00000126626.7/210933, intron 10 of 15)	172226	ENSMUSG00000104257	Gm20172	predicted gene, 20172
chr1	25110557	25111143	Intron (ENSMUST00000126626.7/210933, intron 10 of 15)	166811	ENSMUSG00000104257	Gm20172	predicted gene, 20172
chr1	25131144	25131501	Exon (ENSMUST00000126626.7/210933, exon 5 of 16)	146453	ENSMUSG00000104257	Gm20172	predicted gene, 20172
chr1	25148534	25148820	Intron (ENSMUST00000126626.7/210933, intron 4 of 15)	129134	ENSMUSG00000104257	Gm20172	predicted gene, 20172
chr1	25154959	25155166	Intron (ENSMUST00000126626.7/210933, intron 4 of 15)	122788	ENSMUSG00000104257	Gm20172	predicted gene, 20172
chr1	25156471	25156761	Intron (ENSMUST00000126626.7/210933, intron 4 of 15)	121193	ENSMUSG00000104257	Gm20172	predicted gene, 20172
chr1	25168130	25168333	Intron (ENSMUST00000126626.7/210933, intron 4 of 15)	109621	ENSMUSG00000104257	Gm20172	predicted gene, 20172
chr1	25173362	25173585	Intron (ENSMUST00000126626.7/210933, intron 4 of 15)	104369	ENSMUSG00000104257	Gm20172	predicted gene, 20172
chr1	25186033	25186390	Intron (ENSMUST00000126626.7/210933, intron 4 of 15)	91564	ENSMUSG00000104257	Gm20172	predicted gene, 20172
chr1	25192036	25192373	Intron (ENSMUST00000126626.7/210933, intron 4 of 15)	85581	ENSMUSG00000104257	Gm20172	predicted gene, 20172
chr1	25198549	25198829	Intron (ENSMUST00000126626.7/210933, intron 4 of 15)	79125	ENSMUSG00000104257	Gm20172	predicted gene, 20172
chr1	25199367	25199770	Intron (ENSMUST00000126626.7/210933, intron 4 of 15)	78184	ENSMUSG00000104257	Gm20172	predicted gene, 20172
chr1	25212345	25212579	Intron (ENSMUST00000126626.7/210933, intron 4 of 15)	65375	ENSMUSG00000104257	Gm20172	predicted gene, 20172
chr1	25228237	25229129	5' UTR	48825	ENSMUSG00000104257	Gm20172	predicted gene, 20172
chr1	25272136	25272651	Intron (ENSMUST00000146592.7/210933, intron 15 of 28)	5303	ENSMUSG00000104257	Gm20172	predicted gene, 20172
chr1	25289669	25289980	Intron (ENSMUST00000146592.7/210933, intron 15 of 28)	-11715	ENSMUSG00000104257	Gm20172	predicted gene, 20172
chr1	25313814	25314021	Intron (ENSMUST00000146592.7/210933, intron 15 of 28)	-35860	ENSMUSG00000104257	Gm20172	predicted gene, 20172
chr1	25345809	25346316	Exon (ENSMUST00000195128.1/ENSMUST00000195128.1, exon 1 of 1)	-67855	ENSMUSG00000104257	Gm20172	predicted gene, 20172
chr1	25382089	25382652	Intron (ENSMUST00000146592.7/210933, intron 15 of 28)	-104135	ENSMUSG00000104257	Gm20172	predicted gene, 20172
chr1	25392733	25392967	Intron (ENSMUST00000146592.7/210933, intron 15 of 28)	-114779	ENSMUSG00000104257	Gm20172	predicted gene, 20172
chr1	25410243	25410609	Intron (ENSMUST00000146592.7/210933, intron 14 of 28)	-132289	ENSMUSG00000104257	Gm20172	predicted gene, 20172
chr1	25410864	25411334	Intron (ENSMUST00000146592.7/210933, intron 14 of 28)	-132910	ENSMUSG00000104257	Gm20172	predicted gene, 20172
chr1	25430380	25430886	Intron (ENSMUST00000146592.7/210933, intron 13 of 28)	-152426	ENSMUSG00000104257	Gm20172	predicted gene, 20172
chr1	25435363	25435621	Intron (ENSMUST00000146592.7/210933, intron 11 of 28)	-157409	ENSMUSG00000104257	Gm20172	predicted gene, 20172
chr1	25455320	25455633	Intron (ENSMUST00000146592.7/210933, intron 11 of 28)	-177366	ENSMUSG00000104257	Gm20172	predicted gene, 20172
chr1	25455785	25456207	Intron (ENSMUST00000146592.7/210933, intron 11 of 28)	-177831	ENSMUSG00000104257	Gm20172	predicted gene, 20172
chr1	25467271	25467570	Intron (ENSMUST00000146592.7/210933, intron 9 of 28)	-189317	ENSMUSG00000104257	Gm20172	predicted gene, 20172
chr1	25485338	25485592	Exon (ENSMUST00000189254.1/210933, exon 9 of 9)	-207384	ENSMUSG00000104257	Gm20172	predicted gene, 20172
chr1	25498739	25499120	Intron (ENSMUST00000146592.7/210933, intron 8 of 28)	-220785	ENSMUSG00000104257	Gm20172	predicted gene, 20172
chr1	25510369	25510812	Intron (ENSMUST00000146592.7/210933, intron 6 of 28)	-232415	ENSMUSG00000104257	Gm20172	predicted gene, 20172
chr1	25552267	25552585	Intron (ENSMUST00000146592.7/210933, intron 3 of 28)	-274313	ENSMUSG00000104257	Gm20172	predicted gene, 20172
chr1	25569115	25569412	Intron (ENSMUST00000146592.7/210933, intron 1 of 28)	260295	ENSMUSG00000033569	Adgrb3	adhesion G protein-coupled receptor B3
chr1	25578872	25579546	Intron (ENSMUST00000146592.7/210933, intron 1 of 28)	250161	ENSMUSG00000033569	Adgrb3	adhesion G protein-coupled receptor B3
chr1	25636163	25636487	Intron (ENSMUST00000146592.7/210933, intron 1 of 28)	193220	ENSMUSG00000033569	Adgrb3	adhesion G protein-coupled receptor B3
chr1	25644160	25644766	Intron (ENSMUST00000146592.7/210933, intron 1 of 28)	184941	ENSMUSG00000033569	Adgrb3	adhesion G protein-coupled receptor B3
chr1	25657326	25657565	Intron (ENSMUST00000146592.7/210933, intron 1 of 28)	172142	ENSMUSG00000033569	Adgrb3	adhesion G protein-coupled receptor B3
chr1	25679684	25680057	Intron (ENSMUST00000146592.7/210933, intron 1 of 28)	149650	ENSMUSG00000033569	Adgrb3	adhesion G protein-coupled receptor B3
chr1	25713810	25714011	Intron (ENSMUST00000146592.7/210933, intron 1 of 28)	115696	ENSMUSG00000033569	Adgrb3	adhesion G protein-coupled receptor B3
chr1	25716559	25717007	Intron (ENSMUST00000146592.7/210933, intron 1 of 28)	112700	ENSMUSG00000033569	Adgrb3	adhesion G protein-coupled receptor B3
chr1	25737538	25737793	Exon (ENSMUST00000191772.1/ENSMUST00000191772.1, exon 1 of 1)	91914	ENSMUSG00000033569	Adgrb3	adhesion G protein-coupled receptor B3
chr1	25744798	25745185	Intron (ENSMUST00000146592.7/210933, intron 1 of 28)	84522	ENSMUSG00000033569	Adgrb3	adhesion G protein-coupled receptor B3
chr1	25754580	25754842	Intron (ENSMUST00000146592.7/210933, intron 1 of 28)	74865	ENSMUSG00000033569	Adgrb3	adhesion G protein-coupled receptor B3
chr1	25757414	25757626	Exon (ENSMUST00000195723.1/ENSMUST00000195723.1, exon 1 of 1)	72081	ENSMUSG00000033569	Adgrb3	adhesion G protein-coupled receptor B3
chr1	25771376	25771800	Intron (ENSMUST00000146592.7/210933, intron 1 of 28)	57907	ENSMUSG00000033569	Adgrb3	adhesion G protein-coupled receptor B3
chr1	25782148	25782349	Intron (ENSMUST00000146592.7/210933, intron 1 of 28)	47358	ENSMUSG00000033569	Adgrb3	adhesion G protein-coupled receptor B3
chr1	25793992	25794319	Intron (ENSMUST00000146592.7/210933, intron 1 of 28)	35388	ENSMUSG00000033569	Adgrb3	adhesion G protein-coupled receptor B3
chr1	25806996	25807316	Exon (ENSMUST00000195187.1/ENSMUST00000195187.1, exon 1 of 1)	22391	ENSMUSG00000033569	Adgrb3	adhesion G protein-coupled receptor B3
chr1	25811437	25812100	Intron (ENSMUST00000146592.7/210933, intron 1 of 28)	17607	ENSMUSG00000033569	Adgrb3	adhesion G protein-coupled receptor B3
chr1	25829839	25830948	Promoter (<=1kb)	-132	ENSMUSG00000033569	Adgrb3	adhesion G protein-coupled receptor B3
chr1	25846100	25846351	Distal Intergenic	-16393	ENSMUSG00000033569	Adgrb3	adhesion G protein-coupled receptor B3
chr1	25854676	25854920	Distal Intergenic	-24969	ENSMUSG00000033569	Adgrb3	adhesion G protein-coupled receptor B3
chr1	25894182	25894525	Distal Intergenic	-64475	ENSMUSG00000033569	Adgrb3	adhesion G protein-coupled receptor B3
chr1	25922489	25922956	Distal Intergenic	-92782	ENSMUSG00000033569	Adgrb3	adhesion G protein-coupled receptor B3
chr1	26017890	26018263	Distal Intergenic	-188183	ENSMUSG00000033569	Adgrb3	adhesion G protein-coupled receptor B3
chr1	26052191	26052681	Distal Intergenic	-222484	ENSMUSG00000033569	Adgrb3	adhesion G protein-coupled receptor B3
chr1	26053375	26053844	Distal Intergenic	-223668	ENSMUSG00000033569	Adgrb3	adhesion G protein-coupled receptor B3
chr1	26061847	26062177	Distal Intergenic	-232140	ENSMUSG00000033569	Adgrb3	adhesion G protein-coupled receptor B3
chr1	26063304	26063614	Distal Intergenic	-233597	ENSMUSG00000033569	Adgrb3	adhesion G protein-coupled receptor B3
chr1	26172016	26172358	Distal Intergenic	-342309	ENSMUSG00000033569	Adgrb3	adhesion G protein-coupled receptor B3
chr1	26178015	26178241	Distal Intergenic	-348308	ENSMUSG00000033569	Adgrb3	adhesion G protein-coupled receptor B3
chr1	26207703	26208012	Distal Intergenic	-377996	ENSMUSG00000033569	Adgrb3	adhesion G protein-coupled receptor B3
chr1	26208589	26208855	Distal Intergenic	-378882	ENSMUSG00000033569	Adgrb3	adhesion G protein-coupled receptor B3
chr1	26282789	26283357	Distal Intergenic	404103	ENSMUSG00000073722	4931408C20Rik	RIKEN cDNA 4931408C20 gene
chr1	26300279	26300565	Distal Intergenic	386895	ENSMUSG00000073722	4931408C20Rik	RIKEN cDNA 4931408C20 gene
chr1	26355869	26356563	Distal Intergenic	330897	ENSMUSG00000073722	4931408C20Rik	RIKEN cDNA 4931408C20 gene
chr1	26378346	26378739	Distal Intergenic	308721	ENSMUSG00000073722	4931408C20Rik	RIKEN cDNA 4931408C20 gene
chr1	26394890	26395116	Distal Intergenic	292344	ENSMUSG00000073722	4931408C20Rik	RIKEN cDNA 4931408C20 gene
chr1	26437614	26438008	Distal Intergenic	249452	ENSMUSG00000073722	4931408C20Rik	RIKEN cDNA 4931408C20 gene
chr1	26467861	26468079	Distal Intergenic	219381	ENSMUSG00000073722	4931408C20Rik	RIKEN cDNA 4931408C20 gene
chr1	26510035	26510277	Distal Intergenic	177183	ENSMUSG00000073722	4931408C20Rik	RIKEN cDNA 4931408C20 gene
chr1	26515137	26515353	Distal Intergenic	172107	ENSMUSG00000073722	4931408C20Rik	RIKEN cDNA 4931408C20 gene
chr1	26524588	26524966	Distal Intergenic	162494	ENSMUSG00000073722	4931408C20Rik	RIKEN cDNA 4931408C20 gene
chr1	26537085	26537299	Distal Intergenic	150161	ENSMUSG00000073722	4931408C20Rik	RIKEN cDNA 4931408C20 gene
chr1	26550075	26550294	Distal Intergenic	137166	ENSMUSG00000073722	4931408C20Rik	RIKEN cDNA 4931408C20 gene
chr1	26566433	26566684	Distal Intergenic	120776	ENSMUSG00000073722	4931408C20Rik	RIKEN cDNA 4931408C20 gene
chr1	26624388	26624706	Distal Intergenic	62754	ENSMUSG00000073722	4931408C20Rik	RIKEN cDNA 4931408C20 gene
chr1	26652278	26652513	Distal Intergenic	34947	ENSMUSG00000073722	4931408C20Rik	RIKEN cDNA 4931408C20 gene
chr1	26665673	26665973	Distal Intergenic	21487	ENSMUSG00000073722	4931408C20Rik	RIKEN cDNA 4931408C20 gene
chr1	26737451	26737808	Distal Intergenic	-49991	ENSMUSG00000073722	4931408C20Rik	RIKEN cDNA 4931408C20 gene
chr1	26759945	26760551	Distal Intergenic	-72485	ENSMUSG00000073722	4931408C20Rik	RIKEN cDNA 4931408C20 gene
chr1	26809186	26809624	Distal Intergenic	-121726	ENSMUSG00000073722	4931408C20Rik	RIKEN cDNA 4931408C20 gene
chr1	26820199	26820402	Distal Intergenic	-132739	ENSMUSG00000073722	4931408C20Rik	RIKEN cDNA 4931408C20 gene
chr1	26851259	26851485	Distal Intergenic	-163799	ENSMUSG00000073722	4931408C20Rik	RIKEN cDNA 4931408C20 gene
chr1	26902349	26902635	Distal Intergenic	-214889	ENSMUSG00000073722	4931408C20Rik	RIKEN cDNA 4931408C20 gene
chr1	26910459	26910806	Distal Intergenic	-222999	ENSMUSG00000073722	4931408C20Rik	RIKEN cDNA 4931408C20 gene
chr1	26943224	26943458	Distal Intergenic	-255764	ENSMUSG00000073722	4931408C20Rik	RIKEN cDNA 4931408C20 gene
chr1	26949139	26949440	Distal Intergenic	-261679	ENSMUSG00000073722	4931408C20Rik	RIKEN cDNA 4931408C20 gene
chr1	26950939	26951189	Distal Intergenic	-263479	ENSMUSG00000073722	4931408C20Rik	RIKEN cDNA 4931408C20 gene
chr1	27062280	27062670	Distal Intergenic	-374820	ENSMUSG00000073722	4931408C20Rik	RIKEN cDNA 4931408C20 gene
chr1	27089584	27089923	Distal Intergenic	-402124	ENSMUSG00000073722	4931408C20Rik	RIKEN cDNA 4931408C20 gene
chr1	27099675	27099896	Distal Intergenic	-412215	ENSMUSG00000073722	4931408C20Rik	RIKEN cDNA 4931408C20 gene
chr1	27216039	27216639	Distal Intergenic	-528579	ENSMUSG00000073722	4931408C20Rik	RIKEN cDNA 4931408C20 gene
chr1	27221215	27221595	Distal Intergenic	-533755	ENSMUSG00000073722	4931408C20Rik	RIKEN cDNA 4931408C20 gene
chr1	27221869	27222185	Distal Intergenic	-534409	ENSMUSG00000073722	4931408C20Rik	RIKEN cDNA 4931408C20 gene
chr1	27264022	27264477	Distal Intergenic	-576562	ENSMUSG00000073722	4931408C20Rik	RIKEN cDNA 4931408C20 gene
chr1	27283473	27283677	Distal Intergenic	-596013	ENSMUSG00000073722	4931408C20Rik	RIKEN cDNA 4931408C20 gene
chr1	27294513	27294874	Distal Intergenic	-589172	ENSMUSG00000101514	Gm5524	predicted gene 5524
chr1	27412333	27412708	Distal Intergenic	-471338	ENSMUSG00000101514	Gm5524	predicted gene 5524
chr1	27532419	27532766	Distal Intergenic	-351280	ENSMUSG00000101514	Gm5524	predicted gene 5524
chr1	27608400	27608744	Distal Intergenic	-275302	ENSMUSG00000101514	Gm5524	predicted gene 5524
chr1	27610031	27610342	Distal Intergenic	-273704	ENSMUSG00000101514	Gm5524	predicted gene 5524
chr1	27625220	27625608	Distal Intergenic	-258438	ENSMUSG00000101514	Gm5524	predicted gene 5524
chr1	27653131	27653356	Distal Intergenic	-230690	ENSMUSG00000101514	Gm5524	predicted gene 5524
chr1	27664679	27665183	Distal Intergenic	-218863	ENSMUSG00000101514	Gm5524	predicted gene 5524
chr1	27690329	27690600	Distal Intergenic	-193446	ENSMUSG00000101514	Gm5524	predicted gene 5524
chr1	27718822	27719361	Distal Intergenic	-164685	ENSMUSG00000101514	Gm5524	predicted gene 5524
chr1	27777282	27777672	Distal Intergenic	-106374	ENSMUSG00000101514	Gm5524	predicted gene 5524
chr1	27837155	27837364	Distal Intergenic	-46682	ENSMUSG00000101514	Gm5524	predicted gene 5524
chr1	27863881	27864301	Distal Intergenic	-19745	ENSMUSG00000101514	Gm5524	predicted gene 5524
chr1	27900338	27900589	Exon (ENSMUST00000185409.1/433281, exon 2 of 2)	16292	ENSMUSG00000101514	Gm5524	predicted gene 5524
chr1	27905321	27905717	Distal Intergenic	21275	ENSMUSG00000101514	Gm5524	predicted gene 5524
chr1	27920423	27920942	Distal Intergenic	36377	ENSMUSG00000101514	Gm5524	predicted gene 5524
chr1	27996472	27997043	Distal Intergenic	112426	ENSMUSG00000101514	Gm5524	predicted gene 5524
chr1	28002376	28002732	Distal Intergenic	118330	ENSMUSG00000101514	Gm5524	predicted gene 5524
chr1	28044788	28045142	Distal Intergenic	160742	ENSMUSG00000101514	Gm5524	predicted gene 5524
chr1	28054021	28054349	Distal Intergenic	169975	ENSMUSG00000101514	Gm5524	predicted gene 5524
chr1	28072305	28072755	Distal Intergenic	188259	ENSMUSG00000101514	Gm5524	predicted gene 5524
chr1	28083062	28083410	Distal Intergenic	199016	ENSMUSG00000101514	Gm5524	predicted gene 5524
chr1	28084443	28084788	Distal Intergenic	200397	ENSMUSG00000101514	Gm5524	predicted gene 5524
chr1	28144506	28145162	Distal Intergenic	260460	ENSMUSG00000101514	Gm5524	predicted gene 5524
chr1	28185553	28185961	Distal Intergenic	301507	ENSMUSG00000101514	Gm5524	predicted gene 5524
chr1	28214162	28214646	Distal Intergenic	330116	ENSMUSG00000101514	Gm5524	predicted gene 5524
chr1	28226606	28226911	Distal Intergenic	342560	ENSMUSG00000101514	Gm5524	predicted gene 5524
chr1	28328702	28328921	Distal Intergenic	444656	ENSMUSG00000101514	Gm5524	predicted gene 5524
chr1	28329160	28329539	Distal Intergenic	445114	ENSMUSG00000101514	Gm5524	predicted gene 5524
chr1	28379371	28379718	Distal Intergenic	400534	ENSMUSG00000048411	Gm597	predicted gene 597
chr1	28380545	28380892	Distal Intergenic	399360	ENSMUSG00000048411	Gm597	predicted gene 597
chr1	28421897	28422222	Distal Intergenic	358030	ENSMUSG00000048411	Gm597	predicted gene 597
chr1	28425802	28426022	Distal Intergenic	354230	ENSMUSG00000048411	Gm597	predicted gene 597
chr1	28462786	28463388	Distal Intergenic	316864	ENSMUSG00000048411	Gm597	predicted gene 597
chr1	28476814	28477157	Distal Intergenic	303095	ENSMUSG00000048411	Gm597	predicted gene 597
chr1	28479361	28479889	Distal Intergenic	300363	ENSMUSG00000048411	Gm597	predicted gene 597
chr1	28486489	28486849	Distal Intergenic	293403	ENSMUSG00000048411	Gm597	predicted gene 597
chr1	28501426	28501783	Distal Intergenic	278469	ENSMUSG00000048411	Gm597	predicted gene 597
chr1	28589330	28589636	Distal Intergenic	190616	ENSMUSG00000048411	Gm597	predicted gene 597
chr1	28592277	28592638	Distal Intergenic	187614	ENSMUSG00000048411	Gm597	predicted gene 597
chr1	28602435	28602933	Distal Intergenic	177319	ENSMUSG00000048411	Gm597	predicted gene 597
chr1	28629176	28629503	Distal Intergenic	150749	ENSMUSG00000048411	Gm597	predicted gene 597
chr1	28663140	28663769	Distal Intergenic	116483	ENSMUSG00000048411	Gm597	predicted gene 597
chr1	28700818	28701233	Distal Intergenic	79019	ENSMUSG00000048411	Gm597	predicted gene 597
chr1	28709491	28709874	Distal Intergenic	70378	ENSMUSG00000048411	Gm597	predicted gene 597
chr1	28714056	28714315	Distal Intergenic	65937	ENSMUSG00000048411	Gm597	predicted gene 597
chr1	28728392	28728595	Distal Intergenic	51657	ENSMUSG00000048411	Gm597	predicted gene 597
chr1	28737157	28737493	Distal Intergenic	42759	ENSMUSG00000048411	Gm597	predicted gene 597
chr1	28765367	28765751	Distal Intergenic	14501	ENSMUSG00000048411	Gm597	predicted gene 597
chr1	28799870	28800124	Distal Intergenic	-19618	ENSMUSG00000048411	Gm597	predicted gene 597
chr1	28827631	28827985	Distal Intergenic	-47379	ENSMUSG00000048411	Gm597	predicted gene 597
chr1	28991944	28992251	Distal Intergenic	-211692	ENSMUSG00000048411	Gm597	predicted gene 597
chr1	29024236	29024823	Distal Intergenic	-243984	ENSMUSG00000048411	Gm597	predicted gene 597
chr1	29042310	29042821	Distal Intergenic	-262058	ENSMUSG00000048411	Gm597	predicted gene 597
chr1	29079131	29079463	Distal Intergenic	-298879	ENSMUSG00000048411	Gm597	predicted gene 597
chr1	29132277	29132507	Distal Intergenic	-288981	ENSMUSG00000099257	Mir6342	microRNA 6342
chr1	29165061	29165305	Distal Intergenic	-256183	ENSMUSG00000099257	Mir6342	microRNA 6342
chr1	29167000	29167200	Distal Intergenic	-254288	ENSMUSG00000099257	Mir6342	microRNA 6342
chr1	29190245	29190593	Distal Intergenic	-230895	ENSMUSG00000099257	Mir6342	microRNA 6342
chr1	29217077	29217607	Distal Intergenic	-203881	ENSMUSG00000099257	Mir6342	microRNA 6342
chr1	29261384	29261758	Distal Intergenic	-159730	ENSMUSG00000099257	Mir6342	microRNA 6342
chr1	29271171	29271395	Distal Intergenic	-150093	ENSMUSG00000099257	Mir6342	microRNA 6342
chr1	29284778	29285224	Distal Intergenic	-136264	ENSMUSG00000099257	Mir6342	microRNA 6342
chr1	29327299	29327643	Distal Intergenic	-93845	ENSMUSG00000099257	Mir6342	microRNA 6342
chr1	29396321	29396632	Distal Intergenic	-24856	ENSMUSG00000099257	Mir6342	microRNA 6342
chr1	29397357	29397667	Distal Intergenic	-23821	ENSMUSG00000099257	Mir6342	microRNA 6342
chr1	29408433	29408936	Distal Intergenic	-12552	ENSMUSG00000099257	Mir6342	microRNA 6342
chr1	29438197	29438452	Distal Intergenic	16709	ENSMUSG00000099257	Mir6342	microRNA 6342
chr1	29497320	29497699	Distal Intergenic	75832	ENSMUSG00000099257	Mir6342	microRNA 6342
chr1	29503293	29503856	Distal Intergenic	81805	ENSMUSG00000099257	Mir6342	microRNA 6342
chr1	29700018	29700244	Distal Intergenic	278530	ENSMUSG00000099257	Mir6342	microRNA 6342
chr1	29731966	29732276	Distal Intergenic	310478	ENSMUSG00000099257	Mir6342	microRNA 6342
chr1	29761076	29761469	Distal Intergenic	339588	ENSMUSG00000099257	Mir6342	microRNA 6342
chr1	29766390	29766626	Distal Intergenic	344902	ENSMUSG00000099257	Mir6342	microRNA 6342
chr1	29796721	29797091	Distal Intergenic	375233	ENSMUSG00000099257	Mir6342	microRNA 6342
chr1	29800503	29800865	Distal Intergenic	379015	ENSMUSG00000099257	Mir6342	microRNA 6342
chr1	29837478	29837765	Distal Intergenic	415990	ENSMUSG00000099257	Mir6342	microRNA 6342
chr1	29845381	29845645	Distal Intergenic	423893	ENSMUSG00000099257	Mir6342	microRNA 6342
chr1	29880555	29880757	Distal Intergenic	459067	ENSMUSG00000099257	Mir6342	microRNA 6342
chr1	29900711	29900957	Distal Intergenic	479223	ENSMUSG00000099257	Mir6342	microRNA 6342
chr1	29903362	29903703	Distal Intergenic	481874	ENSMUSG00000099257	Mir6342	microRNA 6342
chr1	29917842	29918065	Distal Intergenic	496354	ENSMUSG00000099257	Mir6342	microRNA 6342
chr1	29983027	29983560	Distal Intergenic	561539	ENSMUSG00000099257	Mir6342	microRNA 6342
chr1	29998902	29999326	Distal Intergenic	577414	ENSMUSG00000099257	Mir6342	microRNA 6342
chr1	30184454	30184746	Distal Intergenic	689175	ENSMUSG00000048874	Phf3	PHD finger protein 3
chr1	30184775	30185337	Distal Intergenic	688584	ENSMUSG00000048874	Phf3	PHD finger protein 3
chr1	30204673	30205149	Distal Intergenic	668772	ENSMUSG00000048874	Phf3	PHD finger protein 3
chr1	30205274	30205893	Distal Intergenic	668028	ENSMUSG00000048874	Phf3	PHD finger protein 3
chr1	30216421	30217482	Distal Intergenic	656439	ENSMUSG00000048874	Phf3	PHD finger protein 3
chr1	30233125	30233422	Distal Intergenic	640499	ENSMUSG00000048874	Phf3	PHD finger protein 3
chr1	30244437	30244746	Distal Intergenic	629175	ENSMUSG00000048874	Phf3	PHD finger protein 3
chr1	30262221	30262807	Distal Intergenic	611114	ENSMUSG00000048874	Phf3	PHD finger protein 3
chr1	30298339	30298724	Distal Intergenic	575197	ENSMUSG00000048874	Phf3	PHD finger protein 3
chr1	30300943	30301385	Distal Intergenic	572536	ENSMUSG00000048874	Phf3	PHD finger protein 3
chr1	30387207	30387414	Distal Intergenic	486507	ENSMUSG00000048874	Phf3	PHD finger protein 3
chr1	30389900	30390102	Distal Intergenic	483819	ENSMUSG00000048874	Phf3	PHD finger protein 3
chr1	30403034	30403360	Distal Intergenic	470561	ENSMUSG00000048874	Phf3	PHD finger protein 3
chr1	30416399	30416696	Distal Intergenic	457225	ENSMUSG00000048874	Phf3	PHD finger protein 3
chr1	30446517	30446770	Distal Intergenic	427151	ENSMUSG00000048874	Phf3	PHD finger protein 3
chr1	30449690	30450038	Distal Intergenic	423883	ENSMUSG00000048874	Phf3	PHD finger protein 3
chr1	30503266	30503689	Distal Intergenic	370232	ENSMUSG00000048874	Phf3	PHD finger protein 3
chr1	30521020	30521307	Distal Intergenic	352614	ENSMUSG00000048874	Phf3	PHD finger protein 3
chr1	30553743	30554053	Distal Intergenic	319868	ENSMUSG00000048874	Phf3	PHD finger protein 3
chr1	30572920	30573419	Distal Intergenic	300502	ENSMUSG00000048874	Phf3	PHD finger protein 3
chr1	30584829	30585197	Distal Intergenic	288724	ENSMUSG00000048874	Phf3	PHD finger protein 3
chr1	30595161	30595753	Distal Intergenic	278168	ENSMUSG00000048874	Phf3	PHD finger protein 3
chr1	30638351	30638684	Distal Intergenic	235237	ENSMUSG00000048874	Phf3	PHD finger protein 3
chr1	30656038	30656605	Distal Intergenic	217316	ENSMUSG00000048874	Phf3	PHD finger protein 3
chr1	30700430	30700810	Distal Intergenic	173111	ENSMUSG00000048874	Phf3	PHD finger protein 3
chr1	30718561	30719045	Exon (ENSMUST00000065469.2/ENSMUST00000065469.2, exon 2 of 2)	154876	ENSMUSG00000048874	Phf3	PHD finger protein 3
chr1	30740863	30741386	Distal Intergenic	132535	ENSMUSG00000048874	Phf3	PHD finger protein 3
chr1	30771848	30772146	Distal Intergenic	101775	ENSMUSG00000048874	Phf3	PHD finger protein 3
chr1	30792938	30793327	Distal Intergenic	80594	ENSMUSG00000048874	Phf3	PHD finger protein 3
chr1	30801541	30801776	Downstream (<1kb)	72145	ENSMUSG00000048874	Phf3	PHD finger protein 3
chr1	30805184	30805665	3' UTR	68256	ENSMUSG00000048874	Phf3	PHD finger protein 3
chr1	30807917	30808449	Intron (ENSMUST00000186733.6/213109, intron 14 of 15)	65472	ENSMUSG00000048874	Phf3	PHD finger protein 3
chr1	30828854	30829192	Intron (ENSMUST00000186733.6/213109, intron 4 of 15)	44729	ENSMUSG00000048874	Phf3	PHD finger protein 3
chr1	30833026	30833342	Intron (ENSMUST00000186733.6/213109, intron 3 of 15)	40579	ENSMUSG00000048874	Phf3	PHD finger protein 3
chr1	30846224	30846531	Intron (ENSMUST00000186733.6/213109, intron 2 of 15)	27390	ENSMUSG00000048874	Phf3	PHD finger protein 3
chr1	30847155	30847987	Intron (ENSMUST00000186733.6/213109, intron 2 of 15)	25934	ENSMUSG00000048874	Phf3	PHD finger protein 3
chr1	30872874	30874221	Promoter (<=1kb)	0	ENSMUSG00000048874	Phf3	PHD finger protein 3
chr1	30882186	30882563	Distal Intergenic	-8265	ENSMUSG00000048874	Phf3	PHD finger protein 3
chr1	30891793	30892130	Distal Intergenic	-17872	ENSMUSG00000048874	Phf3	PHD finger protein 3
chr1	30903746	30904173	Distal Intergenic	-29825	ENSMUSG00000048874	Phf3	PHD finger protein 3
chr1	30920882	30921088	Distal Intergenic	23216	NA	Gm13363	predicted gene 13363
chr1	30930695	30931313	Distal Intergenic	12991	NA	Gm13363	predicted gene 13363
chr1	30948981	30950312	Promoter (<=1kb)	0	ENSMUSG00000026064	Ptp4a1	protein tyrosine phosphatase 4a1
chr1	30968436	30968732	Distal Intergenic	-18666	ENSMUSG00000026064	Ptp4a1	protein tyrosine phosphatase 4a1
chr1	30998009	30998417	3' UTR	-48239	ENSMUSG00000026064	Ptp4a1	protein tyrosine phosphatase 4a1
chr1	31019198	31019822	Exon (ENSMUST00000188605.1/102634473, exon 4 of 4)	-69428	ENSMUSG00000026064	Ptp4a1	protein tyrosine phosphatase 4a1
chr1	31033871	31034208	Intron (ENSMUST00000233331.1/70988, intron 3 of 4)	62246	ENSMUSG00000086727	Gm29669	predicted gene 29669
chr1	31050360	31050659	Intron (ENSMUST00000233331.1/70988, intron 2 of 4)	45795	ENSMUSG00000086727	Gm29669	predicted gene 29669
chr1	31051408	31051998	Intron (ENSMUST00000233331.1/70988, intron 2 of 4)	44456	ENSMUSG00000086727	Gm29669	predicted gene 29669
chr1	31062476	31062828	Intron (ENSMUST00000233331.1/70988, intron 2 of 4)	33626	ENSMUSG00000086727	Gm29669	predicted gene 29669
chr1	31087852	31088081	Intron (ENSMUST00000233331.1/70988, intron 2 of 4)	8373	ENSMUSG00000086727	Gm29669	predicted gene 29669
chr1	31094516	31095249	Promoter (1-2kb)	1205	ENSMUSG00000086727	Gm29669	predicted gene 29669
chr1	31102679	31103146	Intron (ENSMUST00000233331.1/70988, intron 2 of 4)	-6225	ENSMUSG00000086727	Gm29669	predicted gene 29669
chr1	31123234	31123801	Intron (ENSMUST00000233331.1/70988, intron 2 of 4)	-26780	ENSMUSG00000086727	Gm29669	predicted gene 29669
chr1	31133753	31134105	Intron (ENSMUST00000233331.1/70988, intron 2 of 4)	-37299	ENSMUSG00000086727	Gm29669	predicted gene 29669
chr1	31153835	31154354	Intron (ENSMUST00000233331.1/70988, intron 2 of 4)	-22047	ENSMUSG00000050217	Lgsn	lengsin, lens protein with glutamine synthetase domain
chr1	31156893	31157290	Intron (ENSMUST00000233331.1/70988, intron 2 of 4)	-19111	ENSMUSG00000050217	Lgsn	lengsin, lens protein with glutamine synthetase domain
chr1	31190564	31190814	Intron (ENSMUST00000062560.13/266744, intron 3 of 4)	14163	ENSMUSG00000050217	Lgsn	lengsin, lens protein with glutamine synthetase domain
chr1	31210139	31210458	Intron (ENSMUST00000233331.1/70988, intron 1 of 4)	12226	ENSMUSG00000086727	4931428L18Rik	RIKEN cDNA 4931428L18 gene
chr1	31214826	31215131	Intron (ENSMUST00000233331.1/70988, intron 1 of 4)	7553	ENSMUSG00000086727	4931428L18Rik	RIKEN cDNA 4931428L18 gene
chr1	31256663	31256867	Distal Intergenic	33825	ENSMUSG00000026063	Dnaaf6	dynein axonemal assembly factor 6
chr1	31319145	31319572	Distal Intergenic	96307	ENSMUSG00000026063	Dnaaf6	dynein axonemal assembly factor 6
chr1	31345766	31346141	Distal Intergenic	122928	ENSMUSG00000026063	Dnaaf6	dynein axonemal assembly factor 6
chr1	31377648	31378022	Distal Intergenic	154810	ENSMUSG00000026063	Dnaaf6	dynein axonemal assembly factor 6
chr1	31410150	31410372	Distal Intergenic	187312	ENSMUSG00000026063	Dnaaf6	dynein axonemal assembly factor 6
chr1	31420442	31420664	Distal Intergenic	197604	ENSMUSG00000026063	Dnaaf6	dynein axonemal assembly factor 6
chr1	31443182	31443428	Distal Intergenic	220344	ENSMUSG00000026063	Dnaaf6	dynein axonemal assembly factor 6
chr1	31483755	31484151	Distal Intergenic	260917	ENSMUSG00000026063	Dnaaf6	dynein axonemal assembly factor 6
chr1	31506823	31507127	Distal Intergenic	283985	ENSMUSG00000026063	Dnaaf6	dynein axonemal assembly factor 6
chr1	31527686	31527896	Distal Intergenic	304848	ENSMUSG00000026063	Dnaaf6	dynein axonemal assembly factor 6
chr1	31529321	31529611	Distal Intergenic	306483	ENSMUSG00000026063	Dnaaf6	dynein axonemal assembly factor 6
chr1	31568128	31568349	Distal Intergenic	345290	ENSMUSG00000026063	Dnaaf6	dynein axonemal assembly factor 6
chr1	31573525	31574009	Distal Intergenic	350687	ENSMUSG00000026063	Dnaaf6	dynein axonemal assembly factor 6
chr1	31575697	31576051	Distal Intergenic	352859	ENSMUSG00000026063	Dnaaf6	dynein axonemal assembly factor 6
chr1	31613604	31614148	Distal Intergenic	390766	ENSMUSG00000026063	Dnaaf6	dynein axonemal assembly factor 6
chr1	31627500	31627722	Distal Intergenic	404662	ENSMUSG00000026063	Dnaaf6	dynein axonemal assembly factor 6
chr1	31647065	31647297	Distal Intergenic	424227	ENSMUSG00000026063	Dnaaf6	dynein axonemal assembly factor 6
chr1	31728418	31728763	Distal Intergenic	-443951	ENSMUSG00000026058	Khdrbs2	KH domain containing, RNA binding, signal transduction associated 2
chr1	31765622	31765914	Distal Intergenic	-406800	ENSMUSG00000026058	Khdrbs2	KH domain containing, RNA binding, signal transduction associated 2
chr1	31802080	31802299	Distal Intergenic	-370415	ENSMUSG00000026058	Khdrbs2	KH domain containing, RNA binding, signal transduction associated 2
chr1	31808041	31808806	Distal Intergenic	-363908	ENSMUSG00000026058	Khdrbs2	KH domain containing, RNA binding, signal transduction associated 2
chr1	31820070	31820366	Distal Intergenic	-352348	ENSMUSG00000026058	Khdrbs2	KH domain containing, RNA binding, signal transduction associated 2
chr1	31834457	31834659	Distal Intergenic	-338055	ENSMUSG00000026058	Khdrbs2	KH domain containing, RNA binding, signal transduction associated 2
chr1	31874225	31874505	Distal Intergenic	-298209	ENSMUSG00000026058	Khdrbs2	KH domain containing, RNA binding, signal transduction associated 2
chr1	31936928	31937321	Distal Intergenic	-235393	ENSMUSG00000026058	Khdrbs2	KH domain containing, RNA binding, signal transduction associated 2
chr1	31937907	31938142	Distal Intergenic	-234572	ENSMUSG00000026058	Khdrbs2	KH domain containing, RNA binding, signal transduction associated 2
chr1	31943568	31943821	Distal Intergenic	-228893	ENSMUSG00000026058	Khdrbs2	KH domain containing, RNA binding, signal transduction associated 2
chr1	32033391	32033712	Distal Intergenic	-139002	ENSMUSG00000026058	Khdrbs2	KH domain containing, RNA binding, signal transduction associated 2
chr1	32078589	32078905	Distal Intergenic	-93809	ENSMUSG00000026058	Khdrbs2	KH domain containing, RNA binding, signal transduction associated 2
chr1	32088838	32089217	Distal Intergenic	-83497	ENSMUSG00000026058	Khdrbs2	KH domain containing, RNA binding, signal transduction associated 2
chr1	32104037	32104456	Distal Intergenic	-68258	ENSMUSG00000026058	Khdrbs2	KH domain containing, RNA binding, signal transduction associated 2
chr1	32166488	32166869	Distal Intergenic	-5845	ENSMUSG00000026058	Khdrbs2	KH domain containing, RNA binding, signal transduction associated 2
chr1	32172333	32173199	Promoter (<=1kb)	0	ENSMUSG00000026058	Khdrbs2	KH domain containing, RNA binding, signal transduction associated 2
chr1	32193964	32194461	Intron (ENSMUST00000027226.11/170771, intron 1 of 8)	21250	ENSMUSG00000026058	Khdrbs2	KH domain containing, RNA binding, signal transduction associated 2
chr1	32212306	32212571	Intron (ENSMUST00000027226.11/170771, intron 1 of 8)	39592	ENSMUSG00000026058	Khdrbs2	KH domain containing, RNA binding, signal transduction associated 2
chr1	32214231	32214676	Intron (ENSMUST00000027226.11/170771, intron 1 of 8)	41517	ENSMUSG00000026058	Khdrbs2	KH domain containing, RNA binding, signal transduction associated 2
chr1	32228917	32229291	Intron (ENSMUST00000027226.11/170771, intron 1 of 8)	56203	ENSMUSG00000026058	Khdrbs2	KH domain containing, RNA binding, signal transduction associated 2
chr1	32265789	32266334	Intron (ENSMUST00000027226.11/170771, intron 2 of 8)	93075	ENSMUSG00000026058	Khdrbs2	KH domain containing, RNA binding, signal transduction associated 2
chr1	32266463	32266780	Intron (ENSMUST00000027226.11/170771, intron 2 of 8)	93749	ENSMUSG00000026058	Khdrbs2	KH domain containing, RNA binding, signal transduction associated 2
chr1	32286728	32287187	Intron (ENSMUST00000027226.11/170771, intron 2 of 8)	114014	ENSMUSG00000026058	Khdrbs2	KH domain containing, RNA binding, signal transduction associated 2
chr1	32393296	32393718	Intron (ENSMUST00000027226.11/170771, intron 3 of 8)	127281	ENSMUSG00000102865	Gm9839	predicted gene 9839
chr1	32404427	32404813	Intron (ENSMUST00000027226.11/170771, intron 3 of 8)	116186	ENSMUSG00000102865	Gm9839	predicted gene 9839
chr1	32414828	32415120	Exon (ENSMUST00000027226.11/170771, exon 4 of 9)	105879	ENSMUSG00000102865	Gm9839	predicted gene 9839
chr1	32429471	32429970	Intron (ENSMUST00000027226.11/170771, intron 4 of 8)	91029	ENSMUSG00000102865	Gm9839	predicted gene 9839
chr1	32452772	32453238	Intron (ENSMUST00000027226.11/170771, intron 4 of 8)	67761	ENSMUSG00000102865	Gm9839	predicted gene 9839
chr1	32553942	32554315	Intron (ENSMUST00000027226.11/170771, intron 6 of 8)	-6648	ENSMUSG00000091318	Gm5415	predicted gene 5415
chr1	32560839	32561409	Intron (ENSMUST00000027226.11/170771, intron 6 of 8)	-13545	ENSMUSG00000091318	Gm5415	predicted gene 5415
chr1	32581766	32582455	Intron (ENSMUST00000027226.11/170771, intron 6 of 8)	-34472	ENSMUSG00000091318	Gm5415	predicted gene 5415
chr1	32584897	32585546	Intron (ENSMUST00000027226.11/170771, intron 6 of 8)	-37603	ENSMUSG00000091318	Gm5415	predicted gene 5415
chr1	32590347	32590669	Intron (ENSMUST00000027226.11/170771, intron 6 of 8)	-43053	ENSMUSG00000091318	Gm5415	predicted gene 5415
chr1	32610962	32611191	Intron (ENSMUST00000027226.11/170771, intron 6 of 8)	-63668	ENSMUSG00000091318	Gm5415	predicted gene 5415
chr1	32632998	32633279	Intron (ENSMUST00000027226.11/170771, intron 7 of 8)	-85704	ENSMUSG00000091318	Gm5415	predicted gene 5415
chr1	32650482	32650929	Intron (ENSMUST00000027226.11/170771, intron 8 of 8)	-103188	ENSMUSG00000091318	Gm5415	predicted gene 5415
chr1	32687937	32688566	Distal Intergenic	-140643	ENSMUSG00000091318	Gm5415	predicted gene 5415
chr1	32748443	32748772	Distal Intergenic	-201149	ENSMUSG00000091318	Gm5415	predicted gene 5415
chr1	32748992	32749215	Distal Intergenic	-201698	ENSMUSG00000091318	Gm5415	predicted gene 5415
chr1	32753733	32754047	Distal Intergenic	-206439	ENSMUSG00000091318	Gm5415	predicted gene 5415
chr1	32767189	32767457	Distal Intergenic	-219895	ENSMUSG00000091318	Gm5415	predicted gene 5415
chr1	32831765	32832599	Distal Intergenic	-284471	ENSMUSG00000091318	Gm5415	predicted gene 5415
chr1	32877774	32878078	Distal Intergenic	-330480	ENSMUSG00000091318	Gm5415	predicted gene 5415
chr1	32896077	32896291	Distal Intergenic	-348783	ENSMUSG00000091318	Gm5415	predicted gene 5415
chr1	32900592	32900943	Distal Intergenic	-353298	ENSMUSG00000091318	Gm5415	predicted gene 5415
chr1	32915873	32916308	Distal Intergenic	-368579	ENSMUSG00000091318	Gm5415	predicted gene 5415
chr1	32935682	32935946	Distal Intergenic	-388388	ENSMUSG00000091318	Gm5415	predicted gene 5415
chr1	32956767	32957027	Distal Intergenic	-409473	ENSMUSG00000091318	Gm5415	predicted gene 5415
chr1	32965038	32965337	Distal Intergenic	-417744	ENSMUSG00000091318	Gm5415	predicted gene 5415
chr1	32968689	32968997	Exon (ENSMUST00000194631.1/ENSMUST00000194631.1, exon 1 of 1)	-421395	ENSMUSG00000091318	Gm5415	predicted gene 5415
chr1	33042156	33042375	Distal Intergenic	-494862	ENSMUSG00000091318	Gm5415	predicted gene 5415
chr1	33042455	33042791	Distal Intergenic	-495161	ENSMUSG00000091318	Gm5415	predicted gene 5415
chr1	33083442	33083960	Distal Intergenic	-536148	ENSMUSG00000091318	Gm5415	predicted gene 5415
chr1	33088998	33089227	Distal Intergenic	-541704	ENSMUSG00000091318	Gm5415	predicted gene 5415
chr1	33098131	33098536	Distal Intergenic	-550837	ENSMUSG00000091318	Gm5415	predicted gene 5415
chr1	33099832	33100104	Distal Intergenic	-552538	ENSMUSG00000091318	Gm5415	predicted gene 5415
chr1	33119405	33119650	Distal Intergenic	550145	ENSMUSG00000026134	Prim2	DNA primase, p58 subunit
chr1	33174702	33175536	Distal Intergenic	494259	ENSMUSG00000026134	Prim2	DNA primase, p58 subunit
chr1	33214319	33215133	Intron (ENSMUST00000193283.1/ENSMUST00000193283.1, intron 1 of 1)	454662	ENSMUSG00000026134	Prim2	DNA primase, p58 subunit
chr1	33243901	33244589	Distal Intergenic	425206	ENSMUSG00000026134	Prim2	DNA primase, p58 subunit
chr1	33265681	33266364	Distal Intergenic	403431	ENSMUSG00000026134	Prim2	DNA primase, p58 subunit
chr1	33271391	33272194	Distal Intergenic	397601	ENSMUSG00000026134	Prim2	DNA primase, p58 subunit
chr1	33282087	33282310	Distal Intergenic	387485	ENSMUSG00000026134	Prim2	DNA primase, p58 subunit
chr1	33284976	33285375	Distal Intergenic	384420	ENSMUSG00000026134	Prim2	DNA primase, p58 subunit
chr1	33289829	33290171	Distal Intergenic	379624	ENSMUSG00000026134	Prim2	DNA primase, p58 subunit
chr1	33333990	33334466	Distal Intergenic	335329	ENSMUSG00000026134	Prim2	DNA primase, p58 subunit
chr1	33352263	33352518	Distal Intergenic	317277	ENSMUSG00000026134	Prim2	DNA primase, p58 subunit
chr1	33374443	33374796	Distal Intergenic	294999	ENSMUSG00000026134	Prim2	DNA primase, p58 subunit
chr1	33391965	33392239	Distal Intergenic	277556	ENSMUSG00000026134	Prim2	DNA primase, p58 subunit
chr1	33455835	33456188	Intron (ENSMUST00000027312.10/19076, intron 13 of 13)	213607	ENSMUSG00000026134	Prim2	DNA primase, p58 subunit
chr1	33461924	33462199	Intron (ENSMUST00000027312.10/19076, intron 13 of 13)	207596	ENSMUSG00000026134	Prim2	DNA primase, p58 subunit
chr1	33462872	33463190	Intron (ENSMUST00000027312.10/19076, intron 13 of 13)	206605	ENSMUSG00000026134	Prim2	DNA primase, p58 subunit
chr1	33480351	33480875	Exon (ENSMUST00000027312.10/19076, exon 12 of 14)	188920	ENSMUSG00000026134	Prim2	DNA primase, p58 subunit
chr1	33489595	33489907	Intron (ENSMUST00000027312.10/19076, intron 10 of 13)	179888	ENSMUSG00000026134	Prim2	DNA primase, p58 subunit
chr1	33499827	33500533	Intron (ENSMUST00000027312.10/19076, intron 10 of 13)	169262	ENSMUSG00000026134	Prim2	DNA primase, p58 subunit
chr1	33557962	33558182	Intron (ENSMUST00000027312.10/19076, intron 7 of 13)	111613	ENSMUSG00000026134	Prim2	DNA primase, p58 subunit
chr1	33575212	33575433	Intron (ENSMUST00000027312.10/19076, intron 7 of 13)	94362	ENSMUSG00000026134	Prim2	DNA primase, p58 subunit
chr1	33584035	33584572	Intron (ENSMUST00000027312.10/19076, intron 7 of 13)	85223	ENSMUSG00000026134	Prim2	DNA primase, p58 subunit
chr1	33590547	33590955	Intron (ENSMUST00000027312.10/19076, intron 7 of 13)	78840	ENSMUSG00000026134	Prim2	DNA primase, p58 subunit
chr1	33591030	33591461	Intron (ENSMUST00000027312.10/19076, intron 7 of 13)	78334	ENSMUSG00000026134	Prim2	DNA primase, p58 subunit
chr1	33609788	33610420	Intron (ENSMUST00000027312.10/19076, intron 7 of 13)	59375	ENSMUSG00000026134	Prim2	DNA primase, p58 subunit
chr1	33616243	33617113	Exon (ENSMUST00000192891.1/ENSMUST00000192891.1, exon 1 of 1)	52682	ENSMUSG00000026134	Prim2	DNA primase, p58 subunit
chr1	33631225	33631571	Intron (ENSMUST00000027312.10/19076, intron 5 of 13)	38224	ENSMUSG00000026134	Prim2	DNA primase, p58 subunit
chr1	33643179	33643419	Intron (ENSMUST00000027312.10/19076, intron 5 of 13)	26376	ENSMUSG00000026134	Prim2	DNA primase, p58 subunit
chr1	33647204	33647471	Intron (ENSMUST00000027312.10/19076, intron 5 of 13)	22324	ENSMUSG00000026134	Prim2	DNA primase, p58 subunit
chr1	33652237	33652700	Intron (ENSMUST00000027312.10/19076, intron 5 of 13)	17095	ENSMUSG00000026134	Prim2	DNA primase, p58 subunit
chr1	33669603	33669990	Promoter (<=1kb)	0	ENSMUSG00000026134	Prim2	DNA primase, p58 subunit
chr1	33670023	33670740	Promoter (<=1kb)	199	ENSMUSG00000103746	1700001G17Rik	RIKEN cDNA 1700001G17 gene
chr1	33684506	33684805	Distal Intergenic	14682	ENSMUSG00000103746	1700001G17Rik	RIKEN cDNA 1700001G17 gene
chr1	33710667	33710945	Distal Intergenic	-8942	ENSMUSG00000004768	Rab23	RAB23, member RAS oncogene family
chr1	33714764	33715136	Distal Intergenic	-4751	ENSMUSG00000004768	Rab23	RAB23, member RAS oncogene family
chr1	33719658	33720527	Promoter (<=1kb)	0	ENSMUSG00000004768	Rab23	RAB23, member RAS oncogene family
chr1	33733099	33733418	Intron (ENSMUST00000088287.9/19335, intron 4 of 7)	13212	ENSMUSG00000004768	Rab23	RAB23, member RAS oncogene family
chr1	33739401	33739709	3' UTR	18086	ENSMUSG00000042215	Bag2	BCL2-associated athanogene 2
chr1	33742881	33743192	Downstream (2-3kb)	14603	ENSMUSG00000042215	Bag2	BCL2-associated athanogene 2
chr1	33749283	33749533	Intron (ENSMUST00000044691.8/213539, intron 1 of 2)	8262	ENSMUSG00000042215	Bag2	BCL2-associated athanogene 2
chr1	33757411	33758188	Promoter (<=1kb)	0	ENSMUSG00000042215	Bag2	BCL2-associated athanogene 2
chr1	33762903	33763195	Intron (ENSMUST00000139143.7/98403, intron 12 of 12)	-5108	ENSMUSG00000042215	Bag2	BCL2-associated athanogene 2
chr1	33813828	33814776	Promoter (<=1kb)	0	ENSMUSG00000042197	Zfp451	zinc finger protein 451
chr1	33839044	33839313	Promoter (<=1kb)	-364	ENSMUSG00000081402	Gm15455	predicted gene 15455
chr1	33843796	33844226	Distal Intergenic	-5116	ENSMUSG00000081402	Gm15455	predicted gene 15455
chr1	33854407	33854637	Intron (ENSMUST00000115161.7/320705, intron 5 of 5)	-15727	ENSMUSG00000081402	Gm15455	predicted gene 15455
chr1	33883435	33883714	5' UTR	24102	ENSMUSG00000042182	Bend6	BEN domain containing 6
chr1	33907295	33908281	Promoter (<=1kb)	0	ENSMUSG00000042182	Bend6	BEN domain containing 6
chr1	33926527	33926877	Intron (ENSMUST00000183034.4/13518, intron 2 of 102)	18302	ENSMUSG00000026131	Dst	dystonin
chr1	33964730	33965028	Intron (ENSMUST00000183034.4/13518, intron 2 of 102)	56505	ENSMUSG00000026131	Dst	dystonin
chr1	33990912	33991139	Intron (ENSMUST00000183034.4/13518, intron 3 of 102)	82687	ENSMUSG00000026131	Dst	dystonin
chr1	34005497	34006049	5' UTR	97272	ENSMUSG00000026131	Dst	dystonin
chr1	34006145	34006875	5' UTR	97920	ENSMUSG00000026131	Dst	dystonin
chr1	34010956	34012037	5' UTR	102731	ENSMUSG00000026131	Dst	dystonin
chr1	34019965	34020418	Intron (ENSMUST00000183034.4/13518, intron 4 of 102)	-96941	ENSMUSG00000105982	Mir6896	microRNA 6896
chr1	34021609	34021953	Intron (ENSMUST00000183034.4/13518, intron 4 of 102)	-95406	ENSMUSG00000105982	Mir6896	microRNA 6896
chr1	34035265	34035704	Intron (ENSMUST00000183034.4/13518, intron 4 of 102)	-81655	ENSMUSG00000105982	Mir6896	microRNA 6896
chr1	34038693	34039036	Intron (ENSMUST00000183034.4/13518, intron 4 of 102)	-78323	ENSMUSG00000105982	Mir6896	microRNA 6896
chr1	34042327	34042697	Intron (ENSMUST00000183034.4/13518, intron 4 of 102)	-74662	ENSMUSG00000105982	Mir6896	microRNA 6896
chr1	34045034	34045254	Intron (ENSMUST00000183034.4/13518, intron 4 of 102)	-72105	ENSMUSG00000105982	Mir6896	microRNA 6896
chr1	34051189	34051689	Intron (ENSMUST00000183034.4/13518, intron 4 of 102)	-65670	ENSMUSG00000105982	Mir6896	microRNA 6896
chr1	34052123	34052816	Intron (ENSMUST00000183034.4/13518, intron 4 of 102)	-64543	ENSMUSG00000105982	Mir6896	microRNA 6896
chr1	34060400	34060916	Intron (ENSMUST00000183034.4/13518, intron 4 of 102)	-56443	ENSMUSG00000105982	Mir6896	microRNA 6896
chr1	34061035	34061492	Intron (ENSMUST00000183034.4/13518, intron 4 of 102)	-55867	ENSMUSG00000105982	Mir6896	microRNA 6896
chr1	34067664	34067870	Intron (ENSMUST00000183034.4/13518, intron 4 of 102)	-49489	ENSMUSG00000105982	Mir6896	microRNA 6896
chr1	34077066	34077352	5' UTR	-40007	ENSMUSG00000105982	Mir6896	microRNA 6896
chr1	34103524	34104176	Intron (ENSMUST00000183034.4/13518, intron 5 of 102)	-13183	ENSMUSG00000105982	Mir6896	microRNA 6896
chr1	34104345	34104750	Intron (ENSMUST00000183034.4/13518, intron 5 of 102)	-12609	ENSMUSG00000105982	Mir6896	microRNA 6896
chr1	34109695	34110102	Intron (ENSMUST00000183034.4/13518, intron 5 of 102)	-7257	ENSMUSG00000105982	Mir6896	microRNA 6896
chr1	34120571	34120948	Intron (ENSMUST00000183034.4/13518, intron 8 of 102)	3212	ENSMUSG00000105982	Mir6896	microRNA 6896
chr1	34122949	34123735	Intron (ENSMUST00000183034.4/13518, intron 8 of 102)	5590	ENSMUSG00000105982	Mir6896	microRNA 6896
chr1	34130537	34131179	Intron (ENSMUST00000183034.4/13518, intron 8 of 102)	13178	ENSMUSG00000105982	Mir6896	microRNA 6896
chr1	34140081	34140631	Intron (ENSMUST00000183034.4/13518, intron 9 of 102)	22722	ENSMUSG00000105982	Mir6896	microRNA 6896
chr1	34152133	34152488	Exon (ENSMUST00000183034.4/13518, exon 10 of 103)	34774	ENSMUSG00000105982	Mir6896	microRNA 6896
chr1	34158612	34159137	Intron (ENSMUST00000183034.4/13518, intron 14 of 102)	41253	ENSMUSG00000105982	Mir6896	microRNA 6896
chr1	34164515	34164918	Exon (ENSMUST00000183331.7/13518, exon 18 of 18)	47156	ENSMUSG00000105982	Mir6896	microRNA 6896
chr1	34182929	34183390	3' UTR	65570	ENSMUSG00000105982	Mir6896	microRNA 6896
chr1	34185986	34186455	Exon (ENSMUST00000183034.4/13518, exon 37 of 103)	68627	ENSMUSG00000105982	Mir6896	microRNA 6896
chr1	34187478	34187818	Intron (ENSMUST00000183034.4/13518, intron 38 of 102)	70119	ENSMUSG00000105982	Mir6896	microRNA 6896
chr1	34199182	34199456	Exon (ENSMUST00000183034.4/13518, exon 46 of 103)	81823	ENSMUSG00000105982	Mir6896	microRNA 6896
chr1	34218358	34218692	Exon (ENSMUST00000183034.4/13518, exon 56 of 103)	100999	ENSMUSG00000105982	Mir6896	microRNA 6896
chr1	34223713	34224314	Exon (ENSMUST00000183034.4/13518, exon 58 of 103)	106354	ENSMUSG00000105982	Mir6896	microRNA 6896
chr1	34224361	34224693	Intron (ENSMUST00000183034.4/13518, intron 58 of 102)	107002	ENSMUSG00000105982	Mir6896	microRNA 6896
chr1	34224821	34225141	Intron (ENSMUST00000183034.4/13518, intron 58 of 102)	107462	ENSMUSG00000105982	Mir6896	microRNA 6896
chr1	34236249	34236806	5' UTR	118890	ENSMUSG00000105982	Mir6896	microRNA 6896
chr1	34237206	34237844	5' UTR	119847	ENSMUSG00000105982	Mir6896	microRNA 6896
chr1	34253774	34254365	Intron (ENSMUST00000183034.4/13518, intron 68 of 102)	136415	ENSMUSG00000105982	Mir6896	microRNA 6896
chr1	34256065	34256449	Exon (ENSMUST00000183034.4/13518, exon 69 of 103)	138706	ENSMUSG00000105982	Mir6896	microRNA 6896
chr1	34290556	34290850	Intron (ENSMUST00000183034.4/13518, intron 91 of 102)	142414	ENSMUSG00000092852	Mir5103	microRNA 5103
chr1	34300834	34301085	Intron (ENSMUST00000183034.4/13518, intron 98 of 102)	132179	ENSMUSG00000092852	Mir5103	microRNA 5103
chr1	34315433	34315797	Distal Intergenic	117467	ENSMUSG00000092852	Mir5103	microRNA 5103
chr1	34334687	34335178	Distal Intergenic	98086	ENSMUSG00000092852	Mir5103	microRNA 5103
chr1	34370389	34371134	Distal Intergenic	62130	ENSMUSG00000092852	Mir5103	microRNA 5103
chr1	34399466	34400141	Distal Intergenic	33123	ENSMUSG00000092852	Mir5103	microRNA 5103
chr1	34409474	34410198	Distal Intergenic	23066	ENSMUSG00000092852	Mir5103	microRNA 5103
chr1	34434717	34435076	Promoter (1-2kb)	-1453	ENSMUSG00000092852	Mir5103	microRNA 5103
chr1	34439199	34440256	Promoter (<=1kb)	0	ENSMUSG00000042111	Ccdc115	coiled-coil domain containing 115
chr1	34459365	34460302	Promoter (<=1kb)	0	ENSMUSG00000026126	Ptpn18	protein tyrosine phosphatase, non-receptor type 18
chr1	34472348	34473465	5' UTR	12583	ENSMUSG00000026126	Ptpn18	protein tyrosine phosphatase, non-receptor type 18
chr1	34485718	34486201	Exon (ENSMUST00000186117.1/ENSMUST00000186117.1, exon 1 of 4)	-12209	ENSMUSG00000026125	Prss39	protease, serine 39
chr1	34516638	34516879	Distal Intergenic	18228	ENSMUSG00000026125	Prss39	protease, serine 39
chr1	34535148	34535364	Promoter (<=1kb)	-284	ENSMUSG00000026124	Cfc1	cripto, FRL-1, cryptic family 1
chr1	34536932	34537579	Promoter (1-2kb)	1284	ENSMUSG00000026124	Cfc1	cripto, FRL-1, cryptic family 1
chr1	34569764	34570111	Distal Intergenic	-8821	ENSMUSG00000037529	Prss40	protease, serine 40
chr1	34579371	34580025	Promoter (<=1kb)	0	ENSMUSG00000045174	Amer3	APC membrane recruitment 3
chr1	34592483	34592853	Distal Intergenic	12826	ENSMUSG00000045174	Amer3	APC membrane recruitment 3
chr1	34602419	34602760	Distal Intergenic	22762	ENSMUSG00000045174	Amer3	APC membrane recruitment 3
chr1	34606683	34606992	Distal Intergenic	27026	ENSMUSG00000045174	Amer3	APC membrane recruitment 3
chr1	34642450	34642695	Distal Intergenic	-6261	NA	AA619741	PHD finger protein 19 pseudogene
chr1	34677850	34678615	Promoter (<=1kb)	0	ENSMUSG00000037509	Arhgef4	Rho guanine nucleotide exchange factor (GEF) 4
chr1	34738382	34738705	Intron (ENSMUST00000159747.8/226970, intron 3 of 13)	60194	ENSMUSG00000037509	Arhgef4	Rho guanine nucleotide exchange factor (GEF) 4
chr1	34746164	34746537	Intron (ENSMUST00000159747.8/226970, intron 4 of 13)	67976	ENSMUSG00000037509	Arhgef4	Rho guanine nucleotide exchange factor (GEF) 4
chr1	34752902	34753223	Exon (ENSMUST00000192878.1/ENSMUST00000192878.1, exon 1 of 1)	74714	ENSMUSG00000037509	Arhgef4	Rho guanine nucleotide exchange factor (GEF) 4
chr1	34786638	34786928	Intron (ENSMUST00000159747.8/226970, intron 4 of 13)	56137	ENSMUSG00000037503	Fam168b	family with sequence similarity 168, member B
chr1	34801518	34802299	5' UTR	40766	ENSMUSG00000037503	Fam168b	family with sequence similarity 168, member B
chr1	34812738	34813098	3' UTR	29967	ENSMUSG00000037503	Fam168b	family with sequence similarity 168, member B
chr1	34830987	34831469	Intron (ENSMUST00000167518.7/214469, intron 2 of 7)	11596	ENSMUSG00000037503	Fam168b	family with sequence similarity 168, member B
chr1	34842456	34843393	Promoter (<=1kb)	0	ENSMUSG00000037503	Fam168b	family with sequence similarity 168, member B
chr1	34849742	34850458	Promoter (<=1kb)	0	ENSMUSG00000026123	Plekhb2	pleckstrin homology domain containing, family B (evectins) member 2
chr1	34867218	34867542	Intron (ENSMUST00000156687.7/226971, intron 6 of 6)	17242	ENSMUSG00000026123	Plekhb2	pleckstrin homology domain containing, family B (evectins) member 2
chr1	34868420	34868811	Intron (ENSMUST00000156687.7/226971, intron 6 of 6)	18444	ENSMUSG00000026123	Plekhb2	pleckstrin homology domain containing, family B (evectins) member 2
chr1	34873500	34873792	3' UTR	23524	ENSMUSG00000026123	Plekhb2	pleckstrin homology domain containing, family B (evectins) member 2
chr1	34891596	34891952	Distal Intergenic	41620	ENSMUSG00000026123	Plekhb2	pleckstrin homology domain containing, family B (evectins) member 2
chr1	34896930	34897254	Distal Intergenic	46954	ENSMUSG00000026123	Plekhb2	pleckstrin homology domain containing, family B (evectins) member 2
chr1	34901537	34902004	Distal Intergenic	51561	ENSMUSG00000026123	Plekhb2	pleckstrin homology domain containing, family B (evectins) member 2
chr1	34937742	34937987	Distal Intergenic	87766	ENSMUSG00000026123	Plekhb2	pleckstrin homology domain containing, family B (evectins) member 2
chr1	34940439	34940639	Distal Intergenic	90463	ENSMUSG00000026123	Plekhb2	pleckstrin homology domain containing, family B (evectins) member 2
chr1	34953744	34953958	Distal Intergenic	103768	ENSMUSG00000026123	Plekhb2	pleckstrin homology domain containing, family B (evectins) member 2
chr1	34987766	34988542	Distal Intergenic	137790	ENSMUSG00000026123	Plekhb2	pleckstrin homology domain containing, family B (evectins) member 2
chr1	35003423	35003753	Distal Intergenic	153447	ENSMUSG00000026123	Plekhb2	pleckstrin homology domain containing, family B (evectins) member 2
chr1	35106620	35106999	Distal Intergenic	256644	ENSMUSG00000026123	Plekhb2	pleckstrin homology domain containing, family B (evectins) member 2
chr1	35149164	35149700	Distal Intergenic	299188	ENSMUSG00000026123	Plekhb2	pleckstrin homology domain containing, family B (evectins) member 2
chr1	35154555	35154815	Distal Intergenic	304579	ENSMUSG00000026123	Plekhb2	pleckstrin homology domain containing, family B (evectins) member 2
chr1	35213663	35214307	Distal Intergenic	363687	ENSMUSG00000026123	Plekhb2	pleckstrin homology domain containing, family B (evectins) member 2
chr1	35218010	35218222	Distal Intergenic	368034	ENSMUSG00000026123	Plekhb2	pleckstrin homology domain containing, family B (evectins) member 2
chr1	35245660	35246051	Distal Intergenic	395684	ENSMUSG00000026123	Plekhb2	pleckstrin homology domain containing, family B (evectins) member 2
chr1	35257470	35258067	Distal Intergenic	407494	ENSMUSG00000026123	Plekhb2	pleckstrin homology domain containing, family B (evectins) member 2
chr1	35266692	35266956	Distal Intergenic	416716	ENSMUSG00000026123	Plekhb2	pleckstrin homology domain containing, family B (evectins) member 2
chr1	35276160	35276575	Distal Intergenic	426184	ENSMUSG00000026123	Plekhb2	pleckstrin homology domain containing, family B (evectins) member 2
chr1	35292732	35293025	Distal Intergenic	442756	ENSMUSG00000026123	Plekhb2	pleckstrin homology domain containing, family B (evectins) member 2
chr1	35330199	35330584	Distal Intergenic	480223	ENSMUSG00000026123	Plekhb2	pleckstrin homology domain containing, family B (evectins) member 2
chr1	35344442	35344936	Distal Intergenic	494466	ENSMUSG00000026123	Plekhb2	pleckstrin homology domain containing, family B (evectins) member 2
chr1	35369945	35370175	Distal Intergenic	519969	ENSMUSG00000026123	Plekhb2	pleckstrin homology domain containing, family B (evectins) member 2
chr1	35371110	35371369	Distal Intergenic	521134	ENSMUSG00000026123	Plekhb2	pleckstrin homology domain containing, family B (evectins) member 2
chr1	35385479	35385791	Distal Intergenic	535503	ENSMUSG00000026123	Plekhb2	pleckstrin homology domain containing, family B (evectins) member 2
chr1	35391441	35391820	Distal Intergenic	541465	ENSMUSG00000026123	Plekhb2	pleckstrin homology domain containing, family B (evectins) member 2
chr1	35457410	35457631	Distal Intergenic	607434	ENSMUSG00000026123	Plekhb2	pleckstrin homology domain containing, family B (evectins) member 2
chr1	35465221	35465448	Distal Intergenic	-602952	ENSMUSG00000045216	Hs6st1	heparan sulfate 6-O-sulfotransferase 1
chr1	35466084	35466337	Distal Intergenic	-602063	ENSMUSG00000045216	Hs6st1	heparan sulfate 6-O-sulfotransferase 1
chr1	35477358	35477696	Distal Intergenic	-590704	ENSMUSG00000045216	Hs6st1	heparan sulfate 6-O-sulfotransferase 1
chr1	35495711	35496283	Distal Intergenic	-572117	ENSMUSG00000045216	Hs6st1	heparan sulfate 6-O-sulfotransferase 1
chr1	35523590	35524221	Distal Intergenic	-544179	ENSMUSG00000045216	Hs6st1	heparan sulfate 6-O-sulfotransferase 1
chr1	35543320	35543541	Distal Intergenic	-524859	ENSMUSG00000045216	Hs6st1	heparan sulfate 6-O-sulfotransferase 1
chr1	35587890	35588251	Distal Intergenic	-480149	ENSMUSG00000045216	Hs6st1	heparan sulfate 6-O-sulfotransferase 1
chr1	35597790	35598121	Distal Intergenic	-470279	ENSMUSG00000045216	Hs6st1	heparan sulfate 6-O-sulfotransferase 1
chr1	35614932	35615366	Distal Intergenic	-453034	ENSMUSG00000045216	Hs6st1	heparan sulfate 6-O-sulfotransferase 1
chr1	35655708	35655908	Distal Intergenic	-412492	ENSMUSG00000045216	Hs6st1	heparan sulfate 6-O-sulfotransferase 1
chr1	35676957	35677290	Distal Intergenic	-391110	ENSMUSG00000045216	Hs6st1	heparan sulfate 6-O-sulfotransferase 1
chr1	35685597	35686071	Distal Intergenic	-382329	ENSMUSG00000045216	Hs6st1	heparan sulfate 6-O-sulfotransferase 1
chr1	35703602	35703839	Distal Intergenic	-364561	ENSMUSG00000045216	Hs6st1	heparan sulfate 6-O-sulfotransferase 1
chr1	35717722	35718221	Distal Intergenic	-350179	ENSMUSG00000045216	Hs6st1	heparan sulfate 6-O-sulfotransferase 1
chr1	35759728	35760144	Distal Intergenic	-308256	ENSMUSG00000045216	Hs6st1	heparan sulfate 6-O-sulfotransferase 1
chr1	35773408	35773735	Distal Intergenic	-294665	ENSMUSG00000045216	Hs6st1	heparan sulfate 6-O-sulfotransferase 1
chr1	35785263	35785625	Distal Intergenic	-282775	ENSMUSG00000045216	Hs6st1	heparan sulfate 6-O-sulfotransferase 1
chr1	35822460	35822662	Distal Intergenic	-245738	ENSMUSG00000045216	Hs6st1	heparan sulfate 6-O-sulfotransferase 1
chr1	35824523	35824743	Distal Intergenic	-243657	ENSMUSG00000045216	Hs6st1	heparan sulfate 6-O-sulfotransferase 1
chr1	35843683	35844145	Distal Intergenic	-224255	ENSMUSG00000045216	Hs6st1	heparan sulfate 6-O-sulfotransferase 1
chr1	35858016	35858245	Distal Intergenic	-210155	ENSMUSG00000045216	Hs6st1	heparan sulfate 6-O-sulfotransferase 1
chr1	35869425	35870113	Distal Intergenic	-198287	ENSMUSG00000045216	Hs6st1	heparan sulfate 6-O-sulfotransferase 1
chr1	35879621	35880005	Exon (ENSMUST00000194261.1/ENSMUST00000194261.1, exon 1 of 2)	-188395	ENSMUSG00000045216	Hs6st1	heparan sulfate 6-O-sulfotransferase 1
chr1	35884150	35884665	Distal Intergenic	-183735	ENSMUSG00000045216	Hs6st1	heparan sulfate 6-O-sulfotransferase 1
chr1	35904020	35904385	Distal Intergenic	-164015	ENSMUSG00000045216	Hs6st1	heparan sulfate 6-O-sulfotransferase 1
chr1	35926079	35926604	Distal Intergenic	-141796	ENSMUSG00000045216	Hs6st1	heparan sulfate 6-O-sulfotransferase 1
chr1	35931049	35931460	Distal Intergenic	-136940	ENSMUSG00000045216	Hs6st1	heparan sulfate 6-O-sulfotransferase 1
chr1	35931462	35931809	Distal Intergenic	-136591	ENSMUSG00000045216	Hs6st1	heparan sulfate 6-O-sulfotransferase 1
chr1	35936634	35936940	Distal Intergenic	-131460	ENSMUSG00000045216	Hs6st1	heparan sulfate 6-O-sulfotransferase 1
chr1	35954084	35954369	Distal Intergenic	-114031	ENSMUSG00000045216	Hs6st1	heparan sulfate 6-O-sulfotransferase 1
chr1	35959790	35960240	Exon (ENSMUST00000191763.1/ENSMUST00000191763.1, exon 1 of 1)	-108160	ENSMUSG00000045216	Hs6st1	heparan sulfate 6-O-sulfotransferase 1
chr1	35992532	35992858	Distal Intergenic	-75542	ENSMUSG00000045216	Hs6st1	heparan sulfate 6-O-sulfotransferase 1
chr1	35995832	35996176	Distal Intergenic	-72224	ENSMUSG00000045216	Hs6st1	heparan sulfate 6-O-sulfotransferase 1
chr1	36064963	36065228	Distal Intergenic	-3172	ENSMUSG00000045216	Hs6st1	heparan sulfate 6-O-sulfotransferase 1
chr1	36068038	36068782	Promoter (<=1kb)	0	ENSMUSG00000045216	Hs6st1	heparan sulfate 6-O-sulfotransferase 1
chr1	36068876	36069170	Promoter (<=1kb)	476	ENSMUSG00000045216	Hs6st1	heparan sulfate 6-O-sulfotransferase 1
chr1	36071241	36071582	Promoter (2-3kb)	2841	ENSMUSG00000045216	Hs6st1	heparan sulfate 6-O-sulfotransferase 1
chr1	36078312	36078587	Intron (ENSMUST00000088174.3/50785, intron 1 of 1)	9912	ENSMUSG00000045216	Hs6st1	heparan sulfate 6-O-sulfotransferase 1
chr1	36079420	36080146	Intron (ENSMUST00000088174.3/50785, intron 1 of 1)	11020	ENSMUSG00000045216	Hs6st1	heparan sulfate 6-O-sulfotransferase 1
chr1	36089402	36089951	Intron (ENSMUST00000088174.3/50785, intron 1 of 1)	21002	ENSMUSG00000045216	Hs6st1	heparan sulfate 6-O-sulfotransferase 1
chr1	36098191	36098535	Intron (ENSMUST00000088174.3/50785, intron 1 of 1)	29791	ENSMUSG00000045216	Hs6st1	heparan sulfate 6-O-sulfotransferase 1
chr1	36101815	36102036	Exon (ENSMUST00000194670.1/ENSMUST00000194670.1, exon 1 of 1)	33415	ENSMUSG00000045216	Hs6st1	heparan sulfate 6-O-sulfotransferase 1
chr1	36107929	36108140	Distal Intergenic	36173	ENSMUSG00000098752	Mir6897	microRNA 6897
chr1	36116151	36117021	Distal Intergenic	27292	ENSMUSG00000098752	Mir6897	microRNA 6897
chr1	36127352	36127650	Distal Intergenic	16663	ENSMUSG00000098752	Mir6897	microRNA 6897
chr1	36134669	36134948	Exon (ENSMUST00000193983.1/ENSMUST00000193983.1, exon 3 of 4)	9365	ENSMUSG00000098752	Mir6897	microRNA 6897
chr1	36160032	36160505	Intron (ENSMUST00000046875.13/320011, intron 31 of 40)	-15719	ENSMUSG00000098752	Mir6897	microRNA 6897
chr1	36165912	36166144	Intron (ENSMUST00000046875.13/320011, intron 26 of 40)	-21599	ENSMUSG00000098752	Mir6897	microRNA 6897
chr1	36173478	36173816	3' UTR	-29165	ENSMUSG00000098752	Mir6897	microRNA 6897
chr1	36179692	36180255	Intron (ENSMUST00000046875.13/320011, intron 18 of 40)	-35379	ENSMUSG00000098752	Mir6897	microRNA 6897
chr1	36223301	36223636	Intron (ENSMUST00000046875.13/320011, intron 4 of 40)	20669	ENSMUSG00000037470	Uggt1	UDP-glucose glycoprotein glucosyltransferase 1
chr1	36224259	36224486	Intron (ENSMUST00000046875.13/320011, intron 4 of 40)	19819	ENSMUSG00000037470	Uggt1	UDP-glucose glycoprotein glucosyltransferase 1
chr1	36234657	36235041	Exon (ENSMUST00000046875.13/320011, exon 2 of 41)	9264	ENSMUSG00000037470	Uggt1	UDP-glucose glycoprotein glucosyltransferase 1
chr1	36235084	36235433	Intron (ENSMUST00000046875.13/320011, intron 1 of 40)	8872	ENSMUSG00000037470	Uggt1	UDP-glucose glycoprotein glucosyltransferase 1
chr1	36243875	36244535	Promoter (<=1kb)	0	ENSMUSG00000037470	Uggt1	UDP-glucose glycoprotein glucosyltransferase 1
chr1	36251495	36251725	Distal Intergenic	-7190	ENSMUSG00000037470	Uggt1	UDP-glucose glycoprotein glucosyltransferase 1
chr1	36252828	36253196	Distal Intergenic	-8523	ENSMUSG00000037470	Uggt1	UDP-glucose glycoprotein glucosyltransferase 1
chr1	36255066	36255513	Distal Intergenic	-10761	ENSMUSG00000037470	Uggt1	UDP-glucose glycoprotein glucosyltransferase 1
chr1	36265437	36265661	3' UTR	9018	ENSMUSG00000047180	Neurl3	neuralized E3 ubiquitin protein ligase 3
chr1	36273057	36273710	Promoter (<=1kb)	969	ENSMUSG00000047180	Neurl3	neuralized E3 ubiquitin protein ligase 3
chr1	36279070	36279460	Distal Intergenic	-4391	ENSMUSG00000047180	Neurl3	neuralized E3 ubiquitin protein ligase 3
chr1	36298140	36298509	Distal Intergenic	-9224	ENSMUSG00000037447	Arid5a	AT rich interactive domain 5A (MRF1-like)
chr1	36303336	36303889	Distal Intergenic	-3844	ENSMUSG00000037447	Arid5a	AT rich interactive domain 5A (MRF1-like)
chr1	36307477	36307909	Promoter (<=1kb)	0	ENSMUSG00000037447	Arid5a	AT rich interactive domain 5A (MRF1-like)
chr1	36323015	36323444	3' UTR	15282	ENSMUSG00000037447	Arid5a	AT rich interactive domain 5A (MRF1-like)
chr1	36325874	36326252	Distal Intergenic	18141	ENSMUSG00000037447	Arid5a	AT rich interactive domain 5A (MRF1-like)
chr1	36368404	36369403	Promoter (<=1kb)	0	ENSMUSG00000010453	Kansl3	KAT8 regulatory NSL complex subunit 3
chr1	36399378	36399747	Intron (ENSMUST00000179162.6/100534273, intron 19 of 52)	27087	ENSMUSG00000037432	Fer1l5	fer-1-like 5 (C. elegans)
chr1	36401021	36401253	Intron (ENSMUST00000179162.6/100534273, intron 19 of 52)	28730	ENSMUSG00000037432	Fer1l5	fer-1-like 5 (C. elegans)
chr1	36431707	36431950	Intron (ENSMUST00000192969.5/214895, intron 2 of 5)	13321	ENSMUSG00000001143	Lman2l	lectin, mannose-binding 2-like
chr1	36433830	36434067	Intron (ENSMUST00000192969.5/214895, intron 2 of 5)	11204	ENSMUSG00000001143	Lman2l	lectin, mannose-binding 2-like
chr1	36444652	36445547	Promoter (<=1kb)	0	ENSMUSG00000001143	Lman2l	lectin, mannose-binding 2-like
chr1	36471181	36471936	Promoter (<=1kb)	0	ENSMUSG00000037408	Cnnm4	cyclin M4
chr1	36492087	36492833	Intron (ENSMUST00000153128.1/94220, intron 1 of 6)	-19034	ENSMUSG00000001138	Cnnm3	cyclin M3
chr1	36501298	36501632	Intron (ENSMUST00000153128.1/94220, intron 5 of 6)	-10235	ENSMUSG00000001138	Cnnm3	cyclin M3
chr1	36511556	36512722	Promoter (<=1kb)	0	ENSMUSG00000001138	Cnnm3	cyclin M3
chr1	36537740	36538093	Promoter (1-2kb)	1336	ENSMUSG00000067653	Ankrd23	ankyrin repeat domain 23
chr1	36539173	36539609	Promoter (<=1kb)	0	ENSMUSG00000067653	Ankrd23	ankyrin repeat domain 23
chr1	36546874	36547558	Promoter (<=1kb)	0	ENSMUSG00000079610	Ankrd39	ankyrin repeat domain 39
chr1	36556489	36556957	Promoter (1-2kb)	1392	ENSMUSG00000026121	Sema4c	sema domain, immunoglobulin domain (Ig), transmembrane domain (TM) and short cytoplasmic domain, (semaphorin) 4C
chr1	36557435	36558610	Promoter (<=1kb)	0	ENSMUSG00000026121	Sema4c	sema domain, immunoglobulin domain (Ig), transmembrane domain (TM) and short cytoplasmic domain, (semaphorin) 4C
chr1	36579953	36580749	Intron (ENSMUST00000170295.7/381337, intron 11 of 14)	-21604	ENSMUSG00000026121	Sema4c	sema domain, immunoglobulin domain (Ig), transmembrane domain (TM) and short cytoplasmic domain, (semaphorin) 4C
chr1	36580801	36581162	Intron (ENSMUST00000170295.7/381337, intron 11 of 14)	-22452	ENSMUSG00000026121	Sema4c	sema domain, immunoglobulin domain (Ig), transmembrane domain (TM) and short cytoplasmic domain, (semaphorin) 4C
chr1	36620033	36620290	Intron (ENSMUST00000170295.7/381337, intron 6 of 14)	-61684	ENSMUSG00000026121	Sema4c	sema domain, immunoglobulin domain (Ig), transmembrane domain (TM) and short cytoplasmic domain, (semaphorin) 4C
chr1	36627213	36627546	Intron (ENSMUST00000170295.7/381337, intron 6 of 14)	55637	ENSMUSG00000046337	Fam178b	family with sequence similarity 178, member B
chr1	36634852	36635318	Exon (ENSMUST00000170295.7/381337, exon 5 of 15)	47865	ENSMUSG00000046337	Fam178b	family with sequence similarity 178, member B
chr1	36647593	36647984	Intron (ENSMUST00000170295.7/381337, intron 3 of 14)	35199	ENSMUSG00000046337	Fam178b	family with sequence similarity 178, member B
chr1	36684120	36684499	Promoter (<=1kb)	-937	ENSMUSG00000046337	Fam178b	family with sequence similarity 178, member B
chr1	36691245	36691844	Promoter (<=1kb)	0	ENSMUSG00000061518	Cox5b	cytochrome c oxidase subunit 5B
chr1	36708700	36709319	Promoter (<=1kb)	-830	ENSMUSG00000102416	4933424G06Rik	RIKEN cDNA 4933424G06 gene
chr1	36709561	36710278	Promoter (<=1kb)	0	ENSMUSG00000102416	4933424G06Rik	RIKEN cDNA 4933424G06 gene
chr1	36723015	36723602	Exon (ENSMUST00000192873.2/71166, exon 3 of 5)	-8593	ENSMUSG00000037351	Actr1b	ARP1 actin-related protein 1B, centractin beta
chr1	36744320	36744907	Exon (ENSMUST00000208994.1/71166, exon 7 of 9)	-16891	ENSMUSG00000026117	Zap70	zeta-chain (TCR) associated protein kinase
chr1	36778524	36778882	Exon (ENSMUST00000027291.6/22637, exon 6 of 13)	16726	ENSMUSG00000026117	Zap70	zeta-chain (TCR) associated protein kinase
chr1	36784664	36785092	Distal Intergenic	22866	ENSMUSG00000026117	Zap70	zeta-chain (TCR) associated protein kinase
chr1	36785153	36785671	Distal Intergenic	23355	ENSMUSG00000026117	Zap70	zeta-chain (TCR) associated protein kinase
chr1	36797456	36797899	Intron (ENSMUST00000027290.11/56030, intron 35 of 40)	35658	ENSMUSG00000026117	Zap70	zeta-chain (TCR) associated protein kinase
chr1	36808097	36808494	Exon (ENSMUST00000027290.11/56030, exon 31 of 41)	46299	ENSMUSG00000026117	Zap70	zeta-chain (TCR) associated protein kinase
chr1	36839816	36840299	Intron (ENSMUST00000027290.11/56030, intron 7 of 40)	78018	ENSMUSG00000026117	Zap70	zeta-chain (TCR) associated protein kinase
chr1	36841809	36842276	Intron (ENSMUST00000027290.11/56030, intron 5 of 40)	80011	ENSMUSG00000026117	Zap70	zeta-chain (TCR) associated protein kinase
chr1	36854117	36854442	Intron (ENSMUST00000027290.11/56030, intron 5 of 40)	89224	ENSMUSG00000026116	Tmem131	transmembrane protein 131
chr1	36889616	36889940	Intron (ENSMUST00000027290.11/56030, intron 1 of 40)	53726	ENSMUSG00000026116	Tmem131	transmembrane protein 131
chr1	36904594	36904837	Intron (ENSMUST00000027290.11/56030, intron 1 of 40)	38829	ENSMUSG00000026116	Tmem131	transmembrane protein 131
chr1	36920116	36920990	Intron (ENSMUST00000027290.11/56030, intron 1 of 40)	22676	ENSMUSG00000026116	Tmem131	transmembrane protein 131
chr1	36923094	36923451	Exon (ENSMUST00000194249.1/ENSMUST00000194249.1, exon 1 of 1)	20215	ENSMUSG00000026116	Tmem131	transmembrane protein 131
chr1	36938923	36940167	5' UTR	3499	ENSMUSG00000026116	Tmem131	transmembrane protein 131
chr1	36981269	36981545	Distal Intergenic	-37603	ENSMUSG00000026116	Tmem131	transmembrane protein 131
chr1	37028952	37029725	Promoter (2-3kb)	2356	ENSMUSG00000050122	Vwa3b	von Willebrand factor A domain containing 3B
chr1	37041114	37041504	Intron (ENSMUST00000117172.8/70853, intron 2 of 7)	14518	ENSMUSG00000050122	Vwa3b	von Willebrand factor A domain containing 3B
chr1	37063132	37063390	Intron (ENSMUST00000117172.8/70853, intron 6 of 7)	36536	ENSMUSG00000050122	Vwa3b	von Willebrand factor A domain containing 3B
chr1	37077149	37077701	Intron (ENSMUST00000238425.1/70853, intron 7 of 28)	50553	ENSMUSG00000050122	Vwa3b	von Willebrand factor A domain containing 3B
chr1	37078013	37078216	Intron (ENSMUST00000238425.1/70853, intron 7 of 28)	51417	ENSMUSG00000050122	Vwa3b	von Willebrand factor A domain containing 3B
chr1	37149937	37150176	Intron (ENSMUST00000238425.1/70853, intron 19 of 28)	-64258	ENSMUSG00000026114	Cnga3	cyclic nucleotide gated channel alpha 3
chr1	37199173	37199413	Distal Intergenic	-15021	ENSMUSG00000026114	Cnga3	cyclic nucleotide gated channel alpha 3
chr1	37217886	37218255	5' UTR	3452	ENSMUSG00000026114	Cnga3	cyclic nucleotide gated channel alpha 3
chr1	37218708	37219067	Intron (ENSMUST00000191981.5/12790, intron 2 of 4)	4274	ENSMUSG00000026114	Cnga3	cyclic nucleotide gated channel alpha 3
chr1	37220161	37220475	Intron (ENSMUST00000191981.5/12790, intron 3 of 4)	5727	ENSMUSG00000026114	Cnga3	cyclic nucleotide gated channel alpha 3
chr1	37231319	37231711	Intron (ENSMUST00000191981.5/12790, intron 3 of 4)	16885	ENSMUSG00000026114	Cnga3	cyclic nucleotide gated channel alpha 3
chr1	37237396	37237922	Intron (ENSMUST00000191981.5/12790, intron 4 of 4)	22962	ENSMUSG00000026114	Cnga3	cyclic nucleotide gated channel alpha 3
chr1	37240831	37241277	Intron (ENSMUST00000191981.5/12790, intron 4 of 4)	26397	ENSMUSG00000026114	Cnga3	cyclic nucleotide gated channel alpha 3
chr1	37262929	37263166	3' UTR	-36699	ENSMUSG00000026113	Inpp4a	inositol polyphosphate-4-phosphatase, type I
chr1	37272559	37272848	Distal Intergenic	-27017	ENSMUSG00000026113	Inpp4a	inositol polyphosphate-4-phosphatase, type I
chr1	37273268	37273684	Distal Intergenic	-26181	ENSMUSG00000026113	Inpp4a	inositol polyphosphate-4-phosphatase, type I
chr1	37288689	37289088	Distal Intergenic	-10777	ENSMUSG00000026113	Inpp4a	inositol polyphosphate-4-phosphatase, type I
chr1	37299563	37300476	Promoter (<=1kb)	0	ENSMUSG00000026113	Inpp4a	inositol polyphosphate-4-phosphatase, type I
chr1	37309990	37310215	Intron (ENSMUST00000146676.1/269180, intron 1 of 1)	10125	ENSMUSG00000026113	Inpp4a	inositol polyphosphate-4-phosphatase, type I
chr1	37314247	37314602	Intron (ENSMUST00000146676.1/269180, intron 1 of 1)	14382	ENSMUSG00000026113	Inpp4a	inositol polyphosphate-4-phosphatase, type I
chr1	37323372	37323846	Intron (ENSMUST00000146676.1/269180, intron 1 of 1)	23507	ENSMUSG00000026113	Inpp4a	inositol polyphosphate-4-phosphatase, type I
chr1	37335987	37336193	Intron (ENSMUST00000146676.1/269180, intron 1 of 1)	36122	ENSMUSG00000026113	Inpp4a	inositol polyphosphate-4-phosphatase, type I
chr1	37341820	37342336	Intron (ENSMUST00000146676.1/269180, intron 1 of 1)	41955	ENSMUSG00000026113	Inpp4a	inositol polyphosphate-4-phosphatase, type I
chr1	37350747	37351812	Intron (ENSMUST00000027287.10/269180, intron 1 of 25)	50882	ENSMUSG00000026113	Inpp4a	inositol polyphosphate-4-phosphatase, type I
chr1	37360966	37361438	Intron (ENSMUST00000027287.10/269180, intron 4 of 25)	61101	ENSMUSG00000026113	Inpp4a	inositol polyphosphate-4-phosphatase, type I
chr1	37391597	37391893	Intron (ENSMUST00000027287.10/269180, intron 22 of 25)	38210	ENSMUSG00000026112	Coa5	cytochrome C oxidase assembly factor 5
chr1	37401824	37402070	Intron (ENSMUST00000027287.10/269180, intron 25 of 25)	28033	ENSMUSG00000026112	Coa5	cytochrome C oxidase assembly factor 5
chr1	37419435	37419802	3' UTR	10301	ENSMUSG00000026112	Coa5	cytochrome C oxidase assembly factor 5
chr1	37429560	37430475	Promoter (<=1kb)	0	ENSMUSG00000026112	Coa5	cytochrome C oxidase assembly factor 5
chr1	37491600	37491996	Promoter (2-3kb)	-2618	ENSMUSG00000103948	4930594C11Rik	G1 to S phase transition pseudogene
chr1	37528344	37528600	Intron (ENSMUST00000042161.14/269181, intron 1 of 14)	12416	ENSMUSG00000026110	Mgat4a	mannoside acetylglucosaminyltransferase 4, isoenzyme A
chr1	37540530	37541612	Promoter (<=1kb)	0	ENSMUSG00000026110	Mgat4a	mannoside acetylglucosaminyltransferase 4, isoenzyme A
chr1	37566810	37567070	Distal Intergenic	-25794	ENSMUSG00000026110	Mgat4a	mannoside acetylglucosaminyltransferase 4, isoenzyme A
chr1	37579011	37579231	Distal Intergenic	-37995	ENSMUSG00000026110	Mgat4a	mannoside acetylglucosaminyltransferase 4, isoenzyme A
chr1	37584006	37584289	Distal Intergenic	-42990	ENSMUSG00000026110	Mgat4a	mannoside acetylglucosaminyltransferase 4, isoenzyme A
chr1	37614052	37614428	Exon (ENSMUST00000160659.1/ENSMUST00000160659.1, exon 1 of 2)	-73036	ENSMUSG00000026110	Mgat4a	mannoside acetylglucosaminyltransferase 4, isoenzyme A
chr1	37620153	37620387	Intron (ENSMUST00000160023.5/72097, intron 1 of 3)	-79137	ENSMUSG00000026110	Mgat4a	mannoside acetylglucosaminyltransferase 4, isoenzyme A
chr1	37628837	37629284	Intron (ENSMUST00000162875.7/72097, intron 5 of 9)	-87821	ENSMUSG00000026110	Mgat4a	mannoside acetylglucosaminyltransferase 4, isoenzyme A
chr1	37638992	37639503	Intron (ENSMUST00000162875.7/72097, intron 2 of 9)	80582	ENSMUSG00000026090	Cracdl	capping protein inhibiting regulator of actin like
chr1	37665620	37665867	Intron (ENSMUST00000162875.7/72097, intron 1 of 9)	54218	ENSMUSG00000026090	Cracdl	capping protein inhibiting regulator of actin like
chr1	37666558	37667121	Intron (ENSMUST00000162875.7/72097, intron 1 of 9)	52964	ENSMUSG00000026090	Cracdl	capping protein inhibiting regulator of actin like
chr1	37672349	37672692	Intron (ENSMUST00000162875.7/72097, intron 1 of 9)	47393	ENSMUSG00000026090	Cracdl	capping protein inhibiting regulator of actin like
chr1	37694430	37694866	Exon (ENSMUST00000192480.1/ENSMUST00000192480.1, exon 1 of 1)	25219	ENSMUSG00000026090	Cracdl	capping protein inhibiting regulator of actin like
chr1	37698251	37698777	Intron (ENSMUST00000162875.7/72097, intron 1 of 9)	21308	ENSMUSG00000026090	Cracdl	capping protein inhibiting regulator of actin like
chr1	37709723	37710178	Intron (ENSMUST00000162875.7/72097, intron 1 of 9)	9907	ENSMUSG00000026090	Cracdl	capping protein inhibiting regulator of actin like
chr1	37712352	37712635	Intron (ENSMUST00000162875.7/72097, intron 1 of 9)	7450	ENSMUSG00000026090	Cracdl	capping protein inhibiting regulator of actin like
chr1	37718554	37719214	Promoter (<=1kb)	871	ENSMUSG00000026090	Cracdl	capping protein inhibiting regulator of actin like
chr1	37719322	37719538	Promoter (<=1kb)	547	ENSMUSG00000026090	Cracdl	capping protein inhibiting regulator of actin like
chr1	37719634	37720126	Promoter (<=1kb)	0	ENSMUSG00000026090	Cracdl	capping protein inhibiting regulator of actin like
chr1	37801170	37801507	3' UTR	64922	ENSMUSG00000060771	Tsga10	testis specific 10
chr1	37850657	37851093	Intron (ENSMUST00000041815.14/211484, intron 2 of 19)	15336	ENSMUSG00000060771	Tsga10	testis specific 10
chr1	37864532	37865501	Promoter (<=1kb)	928	ENSMUSG00000060771	Tsga10	testis specific 10
chr1	37871940	37872622	Promoter (<=1kb)	202	ENSMUSG00000037216	Lipt1	lipoyltransferase 1
chr1	37884493	37884811	Intron (ENSMUST00000139725.7/69028, intron 2 of 7)	5600	ENSMUSG00000026088	Mitd1	MIT, microtubule interacting and transport, domain containing 1
chr1	37889909	37890700	Promoter (<=1kb)	0	ENSMUSG00000026088	Mitd1	MIT, microtubule interacting and transport, domain containing 1
chr1	37929639	37929866	Distal Intergenic	-13146	ENSMUSG00000061584	Lyg2	lysozyme G-like 2
chr1	37931649	37932179	Distal Intergenic	-15156	ENSMUSG00000061584	Lyg2	lysozyme G-like 2
chr1	37988963	37989374	3' UTR	8519	ENSMUSG00000058407	Txndc9	thioredoxin domain containing 9
chr1	37996844	37997561	Promoter (<=1kb)	332	ENSMUSG00000058407	Txndc9	thioredoxin domain containing 9
chr1	37997712	37998295	Promoter (<=1kb)	0	ENSMUSG00000058407	Txndc9	thioredoxin domain containing 9
chr1	37998395	37998662	Promoter (<=1kb)	385	ENSMUSG00000026083	Eif5b	eukaryotic translation initiation factor 5B
chr1	38012121	38012438	Intron (ENSMUST00000027252.7/226982, intron 1 of 23)	14111	ENSMUSG00000026083	Eif5b	eukaryotic translation initiation factor 5B
chr1	38012610	38013017	Intron (ENSMUST00000027252.7/226982, intron 1 of 23)	14600	ENSMUSG00000026083	Eif5b	eukaryotic translation initiation factor 5B
chr1	38022416	38022635	Intron (ENSMUST00000027252.7/226982, intron 6 of 23)	24406	ENSMUSG00000026083	Eif5b	eukaryotic translation initiation factor 5B
chr1	38031433	38031698	Intron (ENSMUST00000027252.7/226982, intron 6 of 23)	33423	ENSMUSG00000026083	Eif5b	eukaryotic translation initiation factor 5B
chr1	38044239	38044451	Intron (ENSMUST00000027252.7/226982, intron 14 of 23)	46229	ENSMUSG00000026083	Eif5b	eukaryotic translation initiation factor 5B
chr1	38052282	38052571	3' UTR	54272	ENSMUSG00000026083	Eif5b	eukaryotic translation initiation factor 5B
chr1	38108847	38109163	Intron (ENSMUST00000027251.11/56210, intron 1 of 22)	20638	ENSMUSG00000026082	Rev1	REV1, DNA directed polymerase
chr1	38109650	38110125	Intron (ENSMUST00000027251.11/56210, intron 1 of 22)	19676	ENSMUSG00000026082	Rev1	REV1, DNA directed polymerase
chr1	38129090	38130308	Promoter (<=1kb)	0	ENSMUSG00000026082	Rev1	REV1, DNA directed polymerase
chr1	38164062	38164285	Distal Intergenic	31979	ENSMUSG00000102716	Gm5099	predicted gene 5099
chr1	38185569	38185869	Intron (ENSMUST00000095027.8/16764, intron 18 of 21)	53486	ENSMUSG00000102716	Gm5099	predicted gene 5099
chr1	38263312	38263689	Intron (ENSMUST00000095027.8/16764, intron 9 of 21)	131229	ENSMUSG00000102716	Gm5099	predicted gene 5099
chr1	38268676	38269271	Intron (ENSMUST00000095027.8/16764, intron 9 of 21)	136593	ENSMUSG00000102716	Gm5099	predicted gene 5099
chr1	38292834	38293181	Intron (ENSMUST00000095027.8/16764, intron 8 of 21)	160751	ENSMUSG00000102716	Gm5099	predicted gene 5099
chr1	38308199	38308524	Exon (ENSMUST00000129696.1/ENSMUST00000129696.1, exon 2 of 3)	176116	ENSMUSG00000102716	Gm5099	predicted gene 5099
chr1	38308639	38308884	Intron (ENSMUST00000129696.1/ENSMUST00000129696.1, intron 2 of 2)	176556	ENSMUSG00000102716	Gm5099	predicted gene 5099
chr1	38357897	38358352	Intron (ENSMUST00000095027.8/16764, intron 5 of 21)	225814	ENSMUSG00000102716	Gm5099	predicted gene 5099
chr1	38358455	38358726	Intron (ENSMUST00000095027.8/16764, intron 5 of 21)	226372	ENSMUSG00000102716	Gm5099	predicted gene 5099
chr1	38384303	38385140	Exon (ENSMUST00000143261.7/ENSMUST00000143261.7, exon 1 of 5)	252220	ENSMUSG00000102716	Gm5099	predicted gene 5099
chr1	38393448	38393838	Exon (ENSMUST00000143261.7/ENSMUST00000143261.7, exon 5 of 5)	261365	ENSMUSG00000102716	Gm5099	predicted gene 5099
chr1	38398936	38399279	Intron (ENSMUST00000095027.8/16764, intron 5 of 21)	265676	ENSMUSG00000037138	Aff3	AF4/FMR2 family, member 3
chr1	38417974	38418239	Intron (ENSMUST00000095027.8/16764, intron 4 of 21)	246716	ENSMUSG00000037138	Aff3	AF4/FMR2 family, member 3
chr1	38422807	38423321	Intron (ENSMUST00000095027.8/16764, intron 4 of 21)	241634	ENSMUSG00000037138	Aff3	AF4/FMR2 family, member 3
chr1	38438943	38439270	Intron (ENSMUST00000095027.8/16764, intron 4 of 21)	225685	ENSMUSG00000037138	Aff3	AF4/FMR2 family, member 3
chr1	38439298	38440012	Intron (ENSMUST00000095027.8/16764, intron 4 of 21)	224943	ENSMUSG00000037138	Aff3	AF4/FMR2 family, member 3
chr1	38474592	38474836	Intron (ENSMUST00000095027.8/16764, intron 4 of 21)	190119	ENSMUSG00000037138	Aff3	AF4/FMR2 family, member 3
chr1	38503381	38503861	Intron (ENSMUST00000095027.8/16764, intron 4 of 21)	161094	ENSMUSG00000037138	Aff3	AF4/FMR2 family, member 3
chr1	38533125	38533346	Intron (ENSMUST00000095027.8/16764, intron 4 of 21)	131609	ENSMUSG00000037138	Aff3	AF4/FMR2 family, member 3
chr1	38567453	38567681	Intron (ENSMUST00000095027.8/16764, intron 1 of 21)	97274	ENSMUSG00000037138	Aff3	AF4/FMR2 family, member 3
chr1	38626792	38627886	5' UTR	37069	ENSMUSG00000037138	Aff3	AF4/FMR2 family, member 3
chr1	38668055	38668332	Distal Intergenic	-3100	ENSMUSG00000037138	Aff3	AF4/FMR2 family, member 3
chr1	38697030	38697415	Distal Intergenic	-32075	ENSMUSG00000037138	Aff3	AF4/FMR2 family, member 3
chr1	38714660	38714860	Distal Intergenic	-49705	ENSMUSG00000037138	Aff3	AF4/FMR2 family, member 3
chr1	38741066	38741435	Distal Intergenic	-76111	ENSMUSG00000037138	Aff3	AF4/FMR2 family, member 3
chr1	38762615	38762934	Distal Intergenic	73777	ENSMUSG00000048814	Lonrf2	LON peptidase N-terminal domain and ring finger 2
chr1	38782291	38782790	Distal Intergenic	53921	ENSMUSG00000048814	Lonrf2	LON peptidase N-terminal domain and ring finger 2
chr1	38789305	38789686	Distal Intergenic	47025	ENSMUSG00000048814	Lonrf2	LON peptidase N-terminal domain and ring finger 2
chr1	38799416	38799676	Intron (ENSMUST00000147695.8/381338, intron 11 of 11)	37035	ENSMUSG00000048814	Lonrf2	LON peptidase N-terminal domain and ring finger 2
chr1	38835490	38836768	Promoter (<=1kb)	0	ENSMUSG00000048814	Lonrf2	LON peptidase N-terminal domain and ring finger 2
chr1	38847861	38848442	Distal Intergenic	-11150	ENSMUSG00000048814	Lonrf2	LON peptidase N-terminal domain and ring finger 2
chr1	38860249	38860620	Distal Intergenic	-23538	ENSMUSG00000048814	Lonrf2	LON peptidase N-terminal domain and ring finger 2
chr1	38897421	38897633	Promoter (<=1kb)	528	ENSMUSG00000026080	Chst10	carbohydrate sulfotransferase 10
chr1	38897800	38898327	Promoter (<=1kb)	0	ENSMUSG00000026080	Chst10	carbohydrate sulfotransferase 10
chr1	38934649	38935050	Distal Intergenic	-4099	ENSMUSG00000067604	Nms	neuromedin S
chr1	38943241	38943634	Intron (ENSMUST00000088029.7/433292, intron 3 of 9)	4092	ENSMUSG00000067604	Nms	neuromedin S
chr1	38980075	38980369	Distal Intergenic	-5239	ENSMUSG00000026078	Pdcl3	phosducin-like 3
chr1	38987255	38988293	Promoter (1-2kb)	1647	ENSMUSG00000026078	Pdcl3	phosducin-like 3
chr1	39001137	39001464	Distal Intergenic	15529	ENSMUSG00000026078	Pdcl3	phosducin-like 3
chr1	39006891	39008033	Distal Intergenic	21283	ENSMUSG00000026078	Pdcl3	phosducin-like 3
chr1	39010730	39011035	Distal Intergenic	25122	ENSMUSG00000026078	Pdcl3	phosducin-like 3
chr1	39015637	39015884	Distal Intergenic	30029	ENSMUSG00000026078	Pdcl3	phosducin-like 3
chr1	39025176	39025740	Distal Intergenic	39568	ENSMUSG00000026078	Pdcl3	phosducin-like 3
chr1	39029039	39029593	Distal Intergenic	43431	ENSMUSG00000026078	Pdcl3	phosducin-like 3
chr1	39032173	39032509	Distal Intergenic	46565	ENSMUSG00000026078	Pdcl3	phosducin-like 3
chr1	39064059	39064633	Distal Intergenic	78451	ENSMUSG00000026078	Pdcl3	phosducin-like 3
chr1	39105541	39105809	Distal Intergenic	81183	ENSMUSG00000098833	Mir6349	microRNA 6349
chr1	39164826	39165168	Distal Intergenic	21824	ENSMUSG00000098833	Mir6349	microRNA 6349
chr1	39192659	39192920	Promoter (<=1kb)	-811	ENSMUSG00000026077	Npas2	neuronal PAS domain protein 2
chr1	39193893	39194274	Promoter (<=1kb)	162	ENSMUSG00000026077	Npas2	neuronal PAS domain protein 2
chr1	39196197	39197167	Promoter (2-3kb)	2466	ENSMUSG00000026077	Npas2	neuronal PAS domain protein 2
chr1	39207006	39207282	Intron (ENSMUST00000173050.7/18143, intron 1 of 2)	13275	ENSMUSG00000026077	Npas2	neuronal PAS domain protein 2
chr1	39207330	39207617	Intron (ENSMUST00000173050.7/18143, intron 1 of 2)	13599	ENSMUSG00000026077	Npas2	neuronal PAS domain protein 2
chr1	39241580	39241842	Intron (ENSMUST00000173050.7/18143, intron 1 of 2)	47849	ENSMUSG00000026077	Npas2	neuronal PAS domain protein 2
chr1	39260898	39261351	Intron (ENSMUST00000173050.7/18143, intron 1 of 2)	67167	ENSMUSG00000026077	Npas2	neuronal PAS domain protein 2
chr1	39288364	39288854	Intron (ENSMUST00000056815.8/18143, intron 3 of 20)	-78988	ENSMUSG00000073702	Rpl31	ribosomal protein L31
chr1	39313855	39314109	Intron (ENSMUST00000056815.8/18143, intron 7 of 20)	-53733	ENSMUSG00000073702	Rpl31	ribosomal protein L31
chr1	39340686	39341090	Intron (ENSMUST00000056815.8/18143, intron 16 of 20)	-26752	ENSMUSG00000073702	Rpl31	ribosomal protein L31
chr1	39345022	39345294	Exon (ENSMUST00000056815.8/18143, exon 17 of 21)	-22548	ENSMUSG00000073702	Rpl31	ribosomal protein L31
chr1	39351838	39352098	Intron (ENSMUST00000056815.8/18143, intron 19 of 20)	-15744	ENSMUSG00000073702	Rpl31	ribosomal protein L31
chr1	39367580	39368249	Promoter (<=1kb)	0	ENSMUSG00000073702	Rpl31	ribosomal protein L31
chr1	39374349	39374754	Intron (ENSMUST00000054462.10/54610, intron 17 of 19)	6507	ENSMUSG00000073702	Rpl31	ribosomal protein L31
chr1	39381138	39381506	3' UTR	13296	ENSMUSG00000073702	Rpl31	ribosomal protein L31
chr1	39392000	39392578	3' UTR	24158	ENSMUSG00000073702	Rpl31	ribosomal protein L31
chr1	39408565	39409049	Intron (ENSMUST00000054462.10/54610, intron 2 of 19)	40723	ENSMUSG00000073702	Rpl31	ribosomal protein L31
chr1	39410250	39410617	Intron (ENSMUST00000054462.10/54610, intron 2 of 19)	42408	ENSMUSG00000073702	Rpl31	ribosomal protein L31
chr1	39417306	39417527	Intron (ENSMUST00000054462.10/54610, intron 2 of 19)	49464	ENSMUSG00000073702	Rpl31	ribosomal protein L31
chr1	39417713	39418211	Intron (ENSMUST00000054462.10/54610, intron 2 of 19)	49871	ENSMUSG00000073702	Rpl31	ribosomal protein L31
chr1	39426961	39427235	Intron (ENSMUST00000054462.10/54610, intron 1 of 19)	51520	ENSMUSG00000003134	Tbc1d8	TBC1 domain family, member 8
chr1	39430061	39430613	Intron (ENSMUST00000054462.10/54610, intron 1 of 19)	48142	ENSMUSG00000003134	Tbc1d8	TBC1 domain family, member 8
chr1	39440179	39440525	Intron (ENSMUST00000054462.10/54610, intron 1 of 19)	38230	ENSMUSG00000003134	Tbc1d8	TBC1 domain family, member 8
chr1	39453721	39454145	Intron (ENSMUST00000054462.10/54610, intron 1 of 19)	24610	ENSMUSG00000003134	Tbc1d8	TBC1 domain family, member 8
chr1	39456572	39456931	Intron (ENSMUST00000054462.10/54610, intron 1 of 19)	21824	ENSMUSG00000003134	Tbc1d8	TBC1 domain family, member 8
chr1	39461304	39461504	Intron (ENSMUST00000054462.10/54610, intron 1 of 19)	17251	ENSMUSG00000003134	Tbc1d8	TBC1 domain family, member 8
chr1	39465680	39465951	Intron (ENSMUST00000054462.10/54610, intron 1 of 19)	12804	ENSMUSG00000003134	Tbc1d8	TBC1 domain family, member 8
chr1	39477995	39479106	Promoter (<=1kb)	0	ENSMUSG00000003134	Tbc1d8	TBC1 domain family, member 8
chr1	39493575	39493818	Distal Intergenic	-14820	ENSMUSG00000003134	Tbc1d8	TBC1 domain family, member 8
chr1	39501600	39501830	Distal Intergenic	-22845	ENSMUSG00000003134	Tbc1d8	TBC1 domain family, member 8
chr1	39515245	39516193	Distal Intergenic	-18799	ENSMUSG00000003135	Cnot11	CCR4-NOT transcription complex, subunit 11
chr1	39527271	39527700	Distal Intergenic	-7292	ENSMUSG00000003135	Cnot11	CCR4-NOT transcription complex, subunit 11
chr1	39535416	39536435	Promoter (<=1kb)	424	ENSMUSG00000003135	Cnot11	CCR4-NOT transcription complex, subunit 11
chr1	39576582	39577671	Promoter (<=1kb)	0	ENSMUSG00000048234	Rnf149	ring finger protein 149
chr1	39608897	39609477	Distal Intergenic	-31492	ENSMUSG00000048234	Rnf149	ring finger protein 149
chr1	39636650	39637056	Intron (ENSMUST00000053355.5/263764, intron 2 of 3)	14418	ENSMUSG00000050967	Creg2	cellular repressor of E1A-stimulated genes 2
chr1	39639863	39640201	Intron (ENSMUST00000053355.5/263764, intron 2 of 3)	11273	ENSMUSG00000050967	Creg2	cellular repressor of E1A-stimulated genes 2
chr1	39640339	39640590	Intron (ENSMUST00000053355.5/263764, intron 2 of 3)	10884	ENSMUSG00000050967	Creg2	cellular repressor of E1A-stimulated genes 2
chr1	39650272	39651100	Promoter (<=1kb)	374	ENSMUSG00000050967	Creg2	cellular repressor of E1A-stimulated genes 2
chr1	39667072	39667686	Intron (ENSMUST00000151913.2/619289, intron 14 of 14)	-15598	ENSMUSG00000050967	Creg2	cellular repressor of E1A-stimulated genes 2
chr1	39673619	39673962	Intron (ENSMUST00000151913.2/619289, intron 12 of 14)	-22145	ENSMUSG00000050967	Creg2	cellular repressor of E1A-stimulated genes 2
chr1	39678905	39679322	Intron (ENSMUST00000151913.2/619289, intron 11 of 14)	-27431	ENSMUSG00000050967	Creg2	cellular repressor of E1A-stimulated genes 2
chr1	39685918	39686175	Intron (ENSMUST00000151913.2/619289, intron 7 of 14)	-34444	ENSMUSG00000050967	Creg2	cellular repressor of E1A-stimulated genes 2
chr1	39695223	39695717	Intron (ENSMUST00000151913.2/619289, intron 5 of 14)	25280	ENSMUSG00000057173	Rfx8	regulatory factor X 8
chr1	39698905	39699155	Intron (ENSMUST00000151913.2/619289, intron 4 of 14)	21842	ENSMUSG00000057173	Rfx8	regulatory factor X 8
chr1	39720681	39721272	Promoter (<=1kb)	0	ENSMUSG00000057173	Rfx8	regulatory factor X 8
chr1	39721349	39721632	Promoter (<=1kb)	-352	ENSMUSG00000057173	Rfx8	regulatory factor X 8
chr1	39749182	39749706	Distal Intergenic	-28185	ENSMUSG00000057173	Rfx8	regulatory factor X 8
chr1	39754550	39754946	Distal Intergenic	-33553	ENSMUSG00000057173	Rfx8	regulatory factor X 8
chr1	39755853	39756495	Distal Intergenic	-34856	ENSMUSG00000057173	Rfx8	regulatory factor X 8
chr1	39758507	39758782	Distal Intergenic	-37510	ENSMUSG00000057173	Rfx8	regulatory factor X 8
chr1	39761205	39762391	Distal Intergenic	-40208	ENSMUSG00000057173	Rfx8	regulatory factor X 8
chr1	39805341	39806052	Promoter (<=1kb)	-9	ENSMUSG00000091937	Gm3646	predicted gene 3646
chr1	39812469	39812861	Distal Intergenic	-7137	ENSMUSG00000091937	Gm3646	predicted gene 3646
chr1	39843506	39843902	Intron (ENSMUST00000187091.6/73426, intron 2 of 3)	3432	ENSMUSG00000101634	1700066B17Rik	RIKEN cDNA 1700066B17 gene
chr1	39857601	39857932	Distal Intergenic	-10267	ENSMUSG00000101634	1700066B17Rik	RIKEN cDNA 1700066B17 gene
chr1	39860958	39861248	Distal Intergenic	-13624	ENSMUSG00000101634	1700066B17Rik	RIKEN cDNA 1700066B17 gene
chr1	39867997	39868682	Distal Intergenic	-20663	ENSMUSG00000101634	1700066B17Rik	RIKEN cDNA 1700066B17 gene
chr1	39879125	39879444	Distal Intergenic	-21469	ENSMUSG00000026074	Map4k4	mitogen-activated protein kinase kinase kinase kinase 4
chr1	39895047	39895479	Distal Intergenic	-5434	ENSMUSG00000026074	Map4k4	mitogen-activated protein kinase kinase kinase kinase 4
chr1	39900558	39901532	Promoter (<=1kb)	0	ENSMUSG00000026074	Map4k4	mitogen-activated protein kinase kinase kinase kinase 4
chr1	39911603	39911845	Intron (ENSMUST00000163854.8/26921, intron 2 of 30)	10690	ENSMUSG00000026074	Map4k4	mitogen-activated protein kinase kinase kinase kinase 4
chr1	39913205	39913690	Intron (ENSMUST00000163854.8/26921, intron 2 of 30)	12292	ENSMUSG00000026074	Map4k4	mitogen-activated protein kinase kinase kinase kinase 4
chr1	39922659	39922961	Intron (ENSMUST00000163854.8/26921, intron 2 of 30)	21746	ENSMUSG00000026074	Map4k4	mitogen-activated protein kinase kinase kinase kinase 4
chr1	39923460	39923782	Intron (ENSMUST00000163854.8/26921, intron 2 of 30)	22547	ENSMUSG00000026074	Map4k4	mitogen-activated protein kinase kinase kinase kinase 4
chr1	39925810	39926190	Intron (ENSMUST00000163854.8/26921, intron 2 of 30)	24897	ENSMUSG00000026074	Map4k4	mitogen-activated protein kinase kinase kinase kinase 4
chr1	39935946	39936904	Intron (ENSMUST00000163854.8/26921, intron 2 of 30)	35033	ENSMUSG00000026074	Map4k4	mitogen-activated protein kinase kinase kinase kinase 4
chr1	39942540	39942758	Intron (ENSMUST00000163854.8/26921, intron 2 of 30)	41627	ENSMUSG00000026074	Map4k4	mitogen-activated protein kinase kinase kinase kinase 4
chr1	39942905	39943313	Intron (ENSMUST00000163854.8/26921, intron 2 of 30)	41992	ENSMUSG00000026074	Map4k4	mitogen-activated protein kinase kinase kinase kinase 4
chr1	39944431	39944755	Intron (ENSMUST00000163854.8/26921, intron 2 of 30)	43518	ENSMUSG00000026074	Map4k4	mitogen-activated protein kinase kinase kinase kinase 4
chr1	39949228	39949709	Intron (ENSMUST00000163854.8/26921, intron 2 of 30)	48315	ENSMUSG00000026074	Map4k4	mitogen-activated protein kinase kinase kinase kinase 4
chr1	39950087	39950314	Intron (ENSMUST00000163854.8/26921, intron 2 of 30)	49174	ENSMUSG00000026074	Map4k4	mitogen-activated protein kinase kinase kinase kinase 4
chr1	39957883	39958262	Intron (ENSMUST00000163854.8/26921, intron 2 of 30)	56970	ENSMUSG00000026074	Map4k4	mitogen-activated protein kinase kinase kinase kinase 4
chr1	39959919	39960122	Intron (ENSMUST00000163854.8/26921, intron 2 of 30)	59006	ENSMUSG00000026074	Map4k4	mitogen-activated protein kinase kinase kinase kinase 4
chr1	39964390	39965071	Exon (ENSMUST00000194163.1/26921, exon 1 of 3)	63477	ENSMUSG00000026074	Map4k4	mitogen-activated protein kinase kinase kinase kinase 4
chr1	40000824	40001252	Intron (ENSMUST00000163854.8/26921, intron 15 of 30)	-72827	ENSMUSG00000026073	Il1r2	interleukin 1 receptor, type II
chr1	40001461	40001782	Exon (ENSMUST00000163854.8/26921, exon 16 of 31)	-72297	ENSMUSG00000026073	Il1r2	interleukin 1 receptor, type II
chr1	40030189	40030538	Distal Intergenic	-43541	ENSMUSG00000026073	Il1r2	interleukin 1 receptor, type II
chr1	40033724	40034069	Distal Intergenic	-40010	ENSMUSG00000026073	Il1r2	interleukin 1 receptor, type II
chr1	40059123	40059520	Distal Intergenic	-14559	ENSMUSG00000026073	Il1r2	interleukin 1 receptor, type II
chr1	40062270	40062655	Distal Intergenic	-11424	ENSMUSG00000026073	Il1r2	interleukin 1 receptor, type II
chr1	40063030	40063473	Distal Intergenic	-10606	ENSMUSG00000026073	Il1r2	interleukin 1 receptor, type II
chr1	40085406	40086069	Promoter (<=1kb)	0	ENSMUSG00000097899	Gm16894	predicted gene, 16894
chr1	40106487	40106847	Intron (ENSMUST00000191671.5/16178, intron 3 of 3)	-20636	ENSMUSG00000097899	Gm16894	predicted gene, 16894
chr1	40106985	40107556	Intron (ENSMUST00000191671.5/16178, intron 3 of 3)	-21134	ENSMUSG00000097899	Gm16894	predicted gene, 16894
chr1	40116439	40116764	Intron (ENSMUST00000027243.12/16178, intron 5 of 8)	-30588	ENSMUSG00000097899	Gm16894	predicted gene, 16894
chr1	40128556	40128839	Distal Intergenic	-42705	ENSMUSG00000097899	Gm16894	predicted gene, 16894
chr1	40129297	40129676	Distal Intergenic	-43446	ENSMUSG00000097899	Gm16894	predicted gene, 16894
chr1	40132487	40133098	Distal Intergenic	-46636	ENSMUSG00000097899	Gm16894	predicted gene, 16894
chr1	40171997	40172254	Distal Intergenic	-52826	ENSMUSG00000026072	Il1r1	interleukin 1 receptor, type I
chr1	40183410	40183886	Distal Intergenic	-41194	ENSMUSG00000026072	Il1r1	interleukin 1 receptor, type I
chr1	40224727	40225386	Promoter (<=1kb)	0	ENSMUSG00000026072	Il1r1	interleukin 1 receptor, type I
chr1	40230280	40230752	Intron (ENSMUST00000027241.10/16177, intron 1 of 10)	5200	ENSMUSG00000026072	Il1r1	interleukin 1 receptor, type I
chr1	40233298	40233544	Intron (ENSMUST00000027241.10/16177, intron 1 of 10)	8218	ENSMUSG00000026072	Il1r1	interleukin 1 receptor, type I
chr1	40236696	40237378	Intron (ENSMUST00000027241.10/16177, intron 1 of 10)	11616	ENSMUSG00000026072	Il1r1	interleukin 1 receptor, type I
chr1	40242624	40243270	Exon (ENSMUST00000191850.1/ENSMUST00000191850.1, exon 1 of 1)	17544	ENSMUSG00000026072	Il1r1	interleukin 1 receptor, type I
chr1	40253892	40254261	Intron (ENSMUST00000027241.10/16177, intron 1 of 10)	28812	ENSMUSG00000026072	Il1r1	interleukin 1 receptor, type I
chr1	40262677	40263100	Intron (ENSMUST00000027241.10/16177, intron 1 of 10)	37597	ENSMUSG00000026072	Il1r1	interleukin 1 receptor, type I
chr1	40266387	40266933	5' UTR	41307	ENSMUSG00000026072	Il1r1	interleukin 1 receptor, type I
chr1	40268254	40268684	Intron (ENSMUST00000027241.10/16177, intron 1 of 10)	43174	ENSMUSG00000026072	Il1r1	interleukin 1 receptor, type I
chr1	40275228	40275682	Intron (ENSMUST00000027241.10/16177, intron 1 of 10)	-48928	ENSMUSG00000070942	Il1rl2	interleukin 1 receptor-like 2
chr1	40284435	40284920	Intron (ENSMUST00000027241.10/16177, intron 2 of 10)	-39690	ENSMUSG00000070942	Il1rl2	interleukin 1 receptor-like 2
chr1	40286117	40286347	Intron (ENSMUST00000027241.10/16177, intron 2 of 10)	-38263	ENSMUSG00000070942	Il1rl2	interleukin 1 receptor-like 2
chr1	40288152	40288436	Intron (ENSMUST00000027241.10/16177, intron 2 of 10)	-36174	ENSMUSG00000070942	Il1rl2	interleukin 1 receptor-like 2
chr1	40294753	40295324	Exon (ENSMUST00000027241.10/16177, exon 5 of 11)	-29286	ENSMUSG00000070942	Il1rl2	interleukin 1 receptor-like 2
chr1	40306114	40306587	Intron (ENSMUST00000027241.10/16177, intron 8 of 10)	-18023	ENSMUSG00000070942	Il1rl2	interleukin 1 receptor-like 2
chr1	40317764	40318491	Distal Intergenic	-6119	ENSMUSG00000070942	Il1rl2	interleukin 1 receptor-like 2
chr1	40325049	40325343	Promoter (<=1kb)	439	ENSMUSG00000070942	Il1rl2	interleukin 1 receptor-like 2
chr1	40325454	40326195	Promoter (<=1kb)	844	ENSMUSG00000070942	Il1rl2	interleukin 1 receptor-like 2
chr1	40356842	40357069	Exon (ENSMUST00000095020.8/107527, exon 9 of 11)	32232	ENSMUSG00000070942	Il1rl2	interleukin 1 receptor-like 2
chr1	40362555	40363202	Exon (ENSMUST00000095020.8/107527, exon 10 of 11)	37945	ENSMUSG00000070942	Il1rl2	interleukin 1 receptor-like 2
chr1	40462809	40463086	Promoter (2-3kb)	-2466	ENSMUSG00000026070	Il18r1	interleukin 18 receptor 1
chr1	40465457	40465760	Promoter (<=1kb)	0	ENSMUSG00000026070	Il18r1	interleukin 18 receptor 1
chr1	40544729	40545067	Intron (ENSMUST00000027237.11/16174, intron 11 of 12)	29367	ENSMUSG00000026068	Il18rap	interleukin 18 receptor accessory protein
chr1	40547689	40548173	Exon (ENSMUST00000027237.11/16174, exon 12 of 13)	-31908	ENSMUSG00000026065	Slc9a4	solute carrier family 9 (sodium/hydrogen exchanger), member 4
chr1	40579803	40580466	Promoter (<=1kb)	0	ENSMUSG00000026065	Slc9a4	solute carrier family 9 (sodium/hydrogen exchanger), member 4
chr1	40613177	40613526	Intron (ENSMUST00000027233.8/110895, intron 8 of 11)	33096	ENSMUSG00000026065	Slc9a4	solute carrier family 9 (sodium/hydrogen exchanger), member 4
chr1	40616954	40617378	Intron (ENSMUST00000027233.8/110895, intron 8 of 11)	36873	ENSMUSG00000026065	Slc9a4	solute carrier family 9 (sodium/hydrogen exchanger), member 4
chr1	40617448	40617920	Intron (ENSMUST00000027233.8/110895, intron 8 of 11)	37367	ENSMUSG00000026065	Slc9a4	solute carrier family 9 (sodium/hydrogen exchanger), member 4
chr1	40619123	40619518	Exon (ENSMUST00000027233.8/110895, exon 9 of 12)	39042	ENSMUSG00000026065	Slc9a4	solute carrier family 9 (sodium/hydrogen exchanger), member 4
chr1	40623179	40623549	Exon (ENSMUST00000027233.8/110895, exon 10 of 12)	43098	ENSMUSG00000026065	Slc9a4	solute carrier family 9 (sodium/hydrogen exchanger), member 4
chr1	40629255	40629458	Exon (ENSMUST00000027233.8/110895, exon 12 of 12)	49174	ENSMUSG00000026065	Slc9a4	solute carrier family 9 (sodium/hydrogen exchanger), member 4
chr1	40631400	40631618	Distal Intergenic	-48956	ENSMUSG00000026062	Slc9a2	solute carrier family 9 (sodium/hydrogen exchanger), member 2
chr1	40657205	40657504	Distal Intergenic	-23070	ENSMUSG00000026062	Slc9a2	solute carrier family 9 (sodium/hydrogen exchanger), member 2
chr1	40658049	40658331	Distal Intergenic	-22243	ENSMUSG00000026062	Slc9a2	solute carrier family 9 (sodium/hydrogen exchanger), member 2
chr1	40680548	40682199	Promoter (<=1kb)	0	ENSMUSG00000026062	Slc9a2	solute carrier family 9 (sodium/hydrogen exchanger), member 2
chr1	40768658	40768970	3' UTR	21717	ENSMUSG00000041945	Mfsd9	major facilitator superfamily domain containing 9
chr1	40770596	40770909	Downstream (1-2kb)	19778	ENSMUSG00000041945	Mfsd9	major facilitator superfamily domain containing 9
chr1	40790338	40791057	Promoter (<=1kb)	0	ENSMUSG00000041945	Mfsd9	major facilitator superfamily domain containing 9
chr1	40797386	40797700	Distal Intergenic	-6699	ENSMUSG00000041945	Mfsd9	major facilitator superfamily domain containing 9
chr1	40802791	40803106	Promoter (2-3kb)	-2495	ENSMUSG00000079588	Tmem182	transmembrane protein 182
chr1	40844702	40845037	Intron (ENSMUST00000114765.3/381339, intron 4 of 4)	39101	ENSMUSG00000079588	Tmem182	transmembrane protein 182
chr1	40847541	40848005	Intron (ENSMUST00000114765.3/381339, intron 4 of 4)	41940	ENSMUSG00000079588	Tmem182	transmembrane protein 182
chr1	40865096	40865421	Distal Intergenic	59495	ENSMUSG00000079588	Tmem182	transmembrane protein 182
chr1	40875029	40875611	Distal Intergenic	69428	ENSMUSG00000079588	Tmem182	transmembrane protein 182
chr1	40887476	40887941	Distal Intergenic	81875	ENSMUSG00000079588	Tmem182	transmembrane protein 182
chr1	40893792	40894173	Distal Intergenic	88191	ENSMUSG00000079588	Tmem182	transmembrane protein 182
chr1	40903739	40904009	Distal Intergenic	98138	ENSMUSG00000079588	Tmem182	transmembrane protein 182
[truncated: 122,496 more rows]

## Sheet: Alpha_verus_Beta
Chr	Start	End	annotation	distanceToTSS	ENSEMBL	SYMBOL	GENENAME	Conc	Conc_alpha	Conc_beta	Fold	p-value	FDR	Alpha_1_Counts	Alpha_2_Counts	Beta_1_Counts	Beta_2_Counts	Beta_3_Counts	Average_Alpha_Counts	Average_Beta_Counts	Called1	Called2
chr1	3011566	3011865	Distal Intergenic	659633	ENSMUSG00000051951	Xkr4	X-linked Kx blood group related 4	0.702111	0.529816	0.806509	-1.21698	0.452642	0.771042	1.33	1.56	1.1	1.72	2.44	1.445	1.75333	0	2
chr1	3012591	3012858	Distal Intergenic	658640	ENSMUSG00000051951	Xkr4	X-linked Kx blood group related 4	1.5942	1.98942	1.25396	-0.284438	0.750301	0.948366	3.65	4.29	1.49	2.34	3.32	3.97	2.38333	1	1
chr1	3100875	3101238	Distal Intergenic	570260	ENSMUSG00000051951	Xkr4	X-linked Kx blood group related 4	0.769156	0	1.50612	-5.14179	0.017313	0.205273	0	0	1.78	2.79	3.96	0	2.84333	0	2
chr1	3110711	3111102	Distal Intergenic	560396	ENSMUSG00000051951	Xkr4	X-linked Kx blood group related 4	0	0	0.599836	-4.27162	0.104024	0.447492	0	0	0.95	1.49	2.11	0	1.51667	0	2
chr1	3123517	3123758	Distal Intergenic	547740	ENSMUSG00000051951	Xkr4	X-linked Kx blood group related 4	0	0.0697766	0	-0.511481	0.804139	0.949151	0.97	1.13	0.48	0.75	1.07	1.05	0.766667	0	2
chr1	3191042	3191356	Distal Intergenic	480142	ENSMUSG00000051951	Xkr4	X-linked Kx blood group related 4	0	0	0.495992	-4.17336	0.0654153	0.378078	0	0	0.88	1.38	1.96	0	1.40667	0	1
chr1	3203838	3204467	Distal Intergenic	467031	ENSMUSG00000051951	Xkr4	X-linked Kx blood group related 4	1.13608	1.57895	0.741021	-0.182386	0.855788	0.96284	2.75	3.23	1.05	1.64	2.33	2.99	1.67333	0	1
chr1	3210413	3210766	Intron (ENSMUST00000162897.1/ENSMUST00000162897.1, intron 1 of 1)	460732	ENSMUSG00000051951	Xkr4	X-linked Kx blood group related 4	0	0	0.545036	-4.22112	0.0467249	0.329816	0	0	0.91	1.43	2.03	0	1.45667	0	1
chr1	3248538	3249180	Intron (ENSMUST00000070533.4/497097, intron 2 of 2)	422318	ENSMUSG00000051951	Xkr4	X-linked Kx blood group related 4	1.58683	2.58792	0	1.48617	0.138057	0.497367	5.53	6.49	0.63	0.98	1.39	6.01	1	0	2
chr1	3249297	3249571	Intron (ENSMUST00000070533.4/497097, intron 2 of 2)	421927	ENSMUSG00000051951	Xkr4	X-linked Kx blood group related 4	0.666301	0.992329	0.399155	-0.40628	0.725166	0.937777	1.83	2.15	0.83	1.29	1.84	1.99	1.32	2	0
chr1	3264345	3264713	Intron (ENSMUST00000070533.4/497097, intron 2 of 2)	406785	ENSMUSG00000051951	Xkr4	X-linked Kx blood group related 4	0	1.0057	0	1.44154	0.444719	0.763529	1.85	2.17	0.2	0.31	0.44	2.01	0.316667	1	2
chr1	3323075	3323385	Intron (ENSMUST00000070533.4/497097, intron 2 of 2)	348113	ENSMUSG00000051951	Xkr4	X-linked Kx blood group related 4	0.640839	0.00429773	0.948654	-1.81246	0.308492	0.661033	0.92	1.08	1.21	1.89	2.69	1	1.93	1	0
chr1	3325158	3325475	Intron (ENSMUST00000070533.4/497097, intron 2 of 2)	346023	ENSMUSG00000051951	Xkr4	X-linked Kx blood group related 4	0.367373	0.96497	0	0.141133	0.936204	0.989223	1.8	2.11	0.53	0.83	1.18	1.955	0.846667	0	2
chr1	3360847	3361326	Intron (ENSMUST00000070533.4/497097, intron 2 of 2)	310172	ENSMUSG00000051951	Xkr4	X-linked Kx blood group related 4	4.64811	5.09334	4.25025	-0.185781	0.658798	0.898731	31.42	36.86	11.92	18.66	26.51	34.14	19.03	1	1
chr1	3372565	3373256	Intron (ENSMUST00000070533.4/497097, intron 2 of 2)	298242	ENSMUSG00000051951	Xkr4	X-linked Kx blood group related 4	4.46224	4.31809	4.55091	-1.25541	0.00275618	0.0726351	18.36	21.53	14.68	22.99	32.65	19.945	23.44	2	3
chr1	3388252	3388765	Intron (ENSMUST00000070533.4/497097, intron 2 of 2)	282733	ENSMUSG00000051951	Xkr4	X-linked Kx blood group related 4	2.44077	3.23095	1.48008	0.70328	0.359948	0.706283	8.64	10.14	1.75	2.74	3.89	9.39	2.79333	2	3
chr1	3396967	3397236	Intron (ENSMUST00000070533.4/497097, intron 2 of 2)	274262	ENSMUSG00000051951	Xkr4	X-linked Kx blood group related 4	0.432077	0	1.16904	-4.81606	0.0463111	0.328712	0	0	1.41	2.21	3.13	0	2.25	2	2
chr1	3406052	3406421	Intron (ENSMUST00000070533.4/497097, intron 2 of 2)	265077	ENSMUSG00000051951	Xkr4	X-linked Kx blood group related 4	0	0.555122	0	0.157263	0.918222	0.986037	1.35	1.59	0.4	0.63	0.89	1.47	0.64	0	2
chr1	3407369	3407703	Intron (ENSMUST00000070533.4/497097, intron 2 of 2)	263795	ENSMUSG00000051951	Xkr4	X-linked Kx blood group related 4	0.270722	1.59265	0	4.23541	0.0928689	0.42936	2.78	3.26	0	0	0	3.02	0	1	0
chr1	3416073	3416480	Intron (ENSMUST00000070533.4/497097, intron 2 of 2)	255018	ENSMUSG00000051951	Xkr4	X-linked Kx blood group related 4	1.76348	2.31157	1.23211	0.0477099	0.955055	0.994523	4.57	5.36	1.47	2.3	3.27	4.965	2.34667	2	0
chr1	3416950	3417281	Intron (ENSMUST00000070533.4/497097, intron 2 of 2)	254217	ENSMUSG00000051951	Xkr4	X-linked Kx blood group related 4	0	0	0	-0.752794	0.784921	0.949151	0.44	0.52	0.28	0.43	0.61	0.48	0.44	2	1
chr1	3433885	3434208	Intron (ENSMUST00000070533.4/497097, intron 1 of 2)	237290	ENSMUSG00000051951	Xkr4	X-linked Kx blood group related 4	0.269016	1.59094	0	4.23384	0.0551841	0.353631	2.77	3.25	0	0	0	3.01	0	0	1
chr1	3477220	3477437	Intron (ENSMUST00000161581.1/ENSMUST00000161581.1, intron 1 of 1)	194061	ENSMUSG00000051951	Xkr4	X-linked Kx blood group related 4	0.0233568	1.34528	0	4.00261	0.0900644	0.425005	2.34	2.74	0	0	0	2.54	0	2	0
chr1	3508139	3508722	Intron (ENSMUST00000161581.1/ENSMUST00000161581.1, intron 1 of 1)	162776	ENSMUSG00000051951	Xkr4	X-linked Kx blood group related 4	1.69516	1.79028	1.62808	-0.838078	0.350214	0.697562	3.18	3.73	1.94	3.03	4.31	3.455	3.09333	1	0
chr1	3514783	3515313	Intron (ENSMUST00000070533.4/497097, intron 1 of 2)	156185	ENSMUSG00000051951	Xkr4	X-linked Kx blood group related 4	5.13469	4.99195	5.22256	-1.25577	0.00251277	0.0687526	29.29	34.36	23.39	36.62	52.01	31.825	37.34	1	2
chr1	3535395	3535732	Intron (ENSMUST00000070533.4/497097, intron 1 of 2)	135766	ENSMUSG00000051951	Xkr4	X-linked Kx blood group related 4	0.489126	1.58659	0	1.88488	0.171522	0.538151	2.76	3.24	0.21	0.33	0.47	3	0.336667	2	3
chr1	3555896	3556097	Intron (ENSMUST00000070533.4/497097, intron 1 of 2)	115401	ENSMUSG00000051951	Xkr4	X-linked Kx blood group related 4	0	0.68266	0	0.744252	0.758465	0.948447	1.48	1.73	0.27	0.42	0.59	1.605	0.426667	2	1
chr1	3580642	3581025	Intron (ENSMUST00000070533.4/497097, intron 1 of 2)	90473	ENSMUSG00000051951	Xkr4	X-linked Kx blood group related 4	0.237574	0.56491	0	-0.394349	0.767037	0.949151	1.36	1.6	0.61	0.96	1.36	1.48	0.976667	1	1
chr1	3586453	3586691	Intron (ENSMUST00000070533.4/497097, intron 1 of 2)	84807	ENSMUSG00000051951	Xkr4	X-linked Kx blood group related 4	0.483383	1.57022	0	1.81459	0.252498	0.630503	2.73	3.21	0.22	0.34	0.49	2.97	0.35	1	0
chr1	3611171	3611600	Intron (ENSMUST00000070533.4/497097, intron 1 of 2)	59898	ENSMUSG00000051951	Xkr4	X-linked Kx blood group related 4	1.99169	1.80507	2.10391	-1.28766	0.134881	0.49243	3.22	3.77	2.69	4.22	5.99	3.495	4.3	1	1
chr1	3640775	3641141	Intron (ENSMUST00000070533.4/497097, intron 1 of 2)	30357	ENSMUSG00000051951	Xkr4	X-linked Kx blood group related 4	1.80735	0.590198	2.27192	-2.58228	0.00566536	0.111264	1.39	1.63	3.03	4.74	6.73	1.51	4.83333	1	3
chr1	3642771	3643331	Intron (ENSMUST00000070533.4/497097, intron 1 of 2)	28167	ENSMUSG00000051951	Xkr4	X-linked Kx blood group related 4	2.0384	2.79632	1.14754	0.602901	0.479688	0.792451	6.39	7.5	1.39	2.17	3.09	6.945	2.21667	0	2
chr1	3670568	3672649	Promoter (<=1kb)	0	ENSMUSG00000051951	Xkr4	X-linked Kx blood group related 4	7.68633	7.94503	7.48386	-0.568062	0.000264815	0.0164378	226.81	266.05	112.13	175.56	249.33	246.43	179.007	2	1
chr1	3752050	3752272	Exon (ENSMUST00000194454.1/ENSMUST00000194454.1, exon 1 of 1)	-80552	ENSMUSG00000051951	Xkr4	X-linked Kx blood group related 4	0	0.622857	0	0.688498	0.775162	0.949151	1.42	1.66	0.27	0.42	0.6	1.54	0.43	2	3
chr1	3781462	3781705	Distal Intergenic	-109964	ENSMUSG00000051951	Xkr4	X-linked Kx blood group related 4	0	0	0	0	1	1	0	0	0	0	0	0	0	1	1
chr1	3782245	3782466	Distal Intergenic	-110747	ENSMUSG00000051951	Xkr4	X-linked Kx blood group related 4	0.510494	0.0513166	0.751398	-1.57714	0.344052	0.693294	0.95	1.12	1.05	1.65	2.34	1.035	1.68	1	1
chr1	3840258	3841067	Distal Intergenic	-168760	ENSMUSG00000051951	Xkr4	X-linked Kx blood group related 4	0.53162	1.01814	0.0827617	-0.0912463	0.9468	0.991952	1.86	2.19	0.66	1.04	1.48	2.025	1.06	1	1
chr1	3842342	3842626	Distal Intergenic	-170844	ENSMUSG00000051951	Xkr4	X-linked Kx blood group related 4	0	0	0.599836	-4.27162	0.104024	0.447492	0	0	0.95	1.49	2.11	0	1.51667	0	1
chr1	3953861	3954141	Intron (ENSMUST00000194643.1/ENSMUST00000194643.1, intron 2 of 2)	-282363	ENSMUSG00000051951	Xkr4	X-linked Kx blood group related 4	0	0	0	-2.65202	0.266403	0.630503	0	0	0.27	0.42	0.6	0	0.43	0	2
chr1	3985092	3985485	Exon (ENSMUST00000194643.1/ENSMUST00000194643.1, exon 2 of 3)	-313594	ENSMUSG00000051951	Xkr4	X-linked Kx blood group related 4	0	0	0	-3.26453	0.16005	0.525318	0	0	0.44	0.7	0.99	0	0.71	0	1
chr1	4012022	4012249	Intron (ENSMUST00000208660.1/19888, intron 28 of 29)	-340524	ENSMUSG00000051951	Xkr4	X-linked Kx blood group related 4	0	0	0	2.05607	0.392082	0.720677	0.49	0.57	0	0	0	0.53	0	0	1
chr1	4032950	4033304	Intron (ENSMUST00000208660.1/19888, intron 26 of 29)	-361452	ENSMUSG00000051951	Xkr4	X-linked Kx blood group related 4	0.559431	1.02168	0.140943	-0.14503	0.9186	0.986037	1.87	2.19	0.69	1.08	1.54	2.03	1.10333	1	1
chr1	4046835	4047088	Intron (ENSMUST00000208660.1/19888, intron 25 of 29)	362153	ENSMUSG00000025900	Rp1	retinitis pigmentosa 1 (human)	0	0	0	-2.93055	0.213444	0.587575	0	0	0.35	0.54	0.77	0	0.553333	1	0
chr1	4061687	4062133	Intron (ENSMUST00000208660.1/19888, intron 25 of 29)	347108	ENSMUSG00000025900	Rp1	retinitis pigmentosa 1 (human)	0	0	0.463846	-4.14319	0.0366636	0.296114	0	0	0.86	1.35	1.92	0	1.37667	0	1
chr1	4096304	4096546	Intron (ENSMUST00000208660.1/19888, intron 24 of 29)	312695	ENSMUSG00000025900	Rp1	retinitis pigmentosa 1 (human)	0.372969	1.05065	0	0.343363	0.866259	0.967029	1.91	2.24	0.49	0.76	1.08	2.075	0.776667	0	1
chr1	4097248	4097530	Intron (ENSMUST00000208660.1/19888, intron 24 of 29)	311711	ENSMUSG00000025900	Rp1	retinitis pigmentosa 1 (human)	0.462179	1.09326	0	0.224472	0.909604	0.983654	1.96	2.3	0.55	0.86	1.22	2.13	0.876667	1	1
chr1	4142571	4142855	Exon (ENSMUST00000208660.1/19888, exon 22 of 30)	266386	ENSMUSG00000025900	Rp1	retinitis pigmentosa 1 (human)	1.46439	0	2.09318	-3.73459	0.00149061	0.04893	0.46	0.54	2.67	4.18	5.94	0.5	4.26333	1	1
chr1	4171699	4171949	Intron (ENSMUST00000208660.1/19888, intron 17 of 29)	237292	ENSMUSG00000025900	Rp1	retinitis pigmentosa 1 (human)	0	0.0889586	0	-0.556305	0.821821	0.949151	0.98	1.15	0.5	0.79	1.12	1.065	0.803333	0	3
chr1	4221389	4221748	Intron (ENSMUST00000208660.1/19888, intron 15 of 29)	187493	ENSMUSG00000025900	Rp1	retinitis pigmentosa 1 (human)	0	0	0.572445	-4.24653	0.0646894	0.375859	0	0	0.93	1.46	2.07	0	1.48667	1	1
chr1	4228172	4228671	Exon (ENSMUST00000208660.1/19888, exon 14 of 30)	180570	ENSMUSG00000025900	Rp1	retinitis pigmentosa 1 (human)	1.47657	0.589544	1.86192	-2.18016	0.0253134	0.249101	1.38	1.62	2.28	3.56	5.06	1.5	3.63333	0	1
chr1	4247349	4247649	Intron (ENSMUST00000208660.1/19888, intron 8 of 29)	161592	ENSMUSG00000025900	Rp1	retinitis pigmentosa 1 (human)	0	0	0	-2.65202	0.266403	0.630503	0	0	0.27	0.42	0.6	0	0.43	0	3
chr1	4256226	4256615	Exon (ENSMUST00000195384.1/ENSMUST00000195384.1, exon 2 of 2)	152626	ENSMUSG00000025900	Rp1	retinitis pigmentosa 1 (human)	0.666026	0	1.40299	-5.04048	0.00670971	0.122709	0	0	1.66	2.59	3.68	0	2.64333	0	1
chr1	4274533	4274939	Intron (ENSMUST00000208660.1/19888, intron 6 of 29)	134302	ENSMUSG00000025900	Rp1	retinitis pigmentosa 1 (human)	0	0.0887873	0	-0.749409	0.764319	0.949151	0.98	1.15	0.58	0.91	1.29	1.065	0.926667	0	1
chr1	4323016	4323275	Intron (ENSMUST00000208660.1/19888, intron 3 of 29)	85966	ENSMUSG00000025900	Rp1	retinitis pigmentosa 1 (human)	0	1.1028	0	3.77714	0.155464	0.521949	1.98	2.32	0	0	0	2.15	0	1	1
chr1	4332352	4332848	Intron (ENSMUST00000208660.1/19888, intron 3 of 29)	76393	ENSMUSG00000025900	Rp1	retinitis pigmentosa 1 (human)	3.83097	3.79993	3.8513	-1.07187	0.0144134	0.185885	12.82	15.04	9.04	14.15	20.1	13.93	14.43	2	1
chr1	4361894	4362248	Intron (ENSMUST00000208660.1/19888, intron 1 of 29)	46993	ENSMUSG00000025900	Rp1	retinitis pigmentosa 1 (human)	1.1591	0.95303	1.28175	-1.28853	0.3299	0.680481	1.78	2.09	1.52	2.38	3.39	1.935	2.43	2	3
chr1	4377624	4378000	Intron (ENSMUST00000208660.1/19888, intron 1 of 29)	31241	ENSMUSG00000025900	Rp1	retinitis pigmentosa 1 (human)	0	0	0.592232	-4.26468	0.0891682	0.423925	0	0	0.94	1.48	2.1	0	1.50667	1	2
chr1	4390220	4390599	Intron (ENSMUST00000208660.1/19888, intron 1 of 29)	18642	ENSMUSG00000025900	Rp1	retinitis pigmentosa 1 (human)	0	0	0	-1.16839	0.558075	0.838335	0.45	0.53	0.4	0.63	0.89	0.49	0.64	0	2
chr1	4409131	4409478	Promoter (<=1kb)	0	ENSMUSG00000025900	Rp1	retinitis pigmentosa 1 (human)	1.67437	2.44682	0.752679	0.638475	0.476907	0.790797	5.02	5.89	1.06	1.65	2.35	5.455	1.68667	0	1
chr1	4412305	4412686	Distal Intergenic	-3064	ENSMUSG00000025900	Rp1	retinitis pigmentosa 1 (human)	0	0	0	-1.44519	0.52222	0.817652	0.45	0.52	0.49	0.76	1.08	0.485	0.776667	2	1
chr1	4426627	4427320	Distal Intergenic	-17386	ENSMUSG00000025900	Rp1	retinitis pigmentosa 1 (human)	1.58499	1.57872	1.58915	-1.00011	0.279217	0.636842	2.75	3.22	1.88	2.95	4.19	2.985	3.00667	0	1
chr1	4462464	4462997	Distal Intergenic	34357	ENSMUSG00000025902	Sox17	SRY (sex determining region Y)-box 17	0.29652	0.607294	0.0445545	-0.426378	0.790635	0.949151	1.4	1.64	0.65	1.01	1.44	1.52	1.03333	1	2
chr1	4474762	4474983	Distal Intergenic	22371	ENSMUSG00000025902	Sox17	SRY (sex determining region Y)-box 17	0.357349	0	0.582911	-1.52585	0.466915	0.782586	0.88	1.03	0.94	1.47	2.09	0.955	1.5	1	2
chr1	4491921	4492601	5' UTR	4753	ENSMUSG00000025902	Sox17	SRY (sex determining region Y)-box 17	2.35537	2.48509	2.26192	-0.78814	0.323285	0.672922	5.15	6.04	3	4.7	6.68	5.595	4.79333	0	2
chr1	4493140	4493472	5' UTR	3882	ENSMUSG00000025902	Sox17	SRY (sex determining region Y)-box 17	1.48105	1.57331	1.41609	-0.837182	0.357276	0.703822	2.74	3.21	1.67	2.62	3.72	2.975	2.67	1	2
chr1	4496807	4497202	Promoter (<=1kb)	152	ENSMUSG00000025902	Sox17	SRY (sex determining region Y)-box 17	1.93276	2.81063	0.753434	0.992144	0.25226	0.630503	6.46	7.57	1.06	1.65	2.35	7.015	1.68667	1	0
chr1	4497248	4497635	Promoter (<=1kb)	0	ENSMUSG00000025902	Sox17	SRY (sex determining region Y)-box 17	1.76252	2.31835	1.2202	0.0662885	0.938046	0.989369	4.59	5.38	1.46	2.28	3.25	4.985	2.33	2	0
chr1	4532999	4533284	Distal Intergenic	-35645	ENSMUSG00000025902	Sox17	SRY (sex determining region Y)-box 17	0.118969	0	0.571053	-2.29613	0.261777	0.630503	0.45	0.53	0.93	1.46	2.07	0.49	1.48667	1	1
chr1	4548940	4549503	Distal Intergenic	-51586	ENSMUSG00000025902	Sox17	SRY (sex determining region Y)-box 17	0.350744	0.967607	0	0.185572	0.912885	0.984637	1.8	2.11	0.51	0.81	1.14	1.955	0.82	0	2
chr1	4571194	4572328	Distal Intergenic	-73840	ENSMUSG00000025902	Sox17	SRY (sex determining region Y)-box 17	4.57161	4.92267	4.27885	-0.384088	0.318111	0.670645	27.92	32.74	12.16	19.04	27.04	30.33	19.4133	1	1
chr1	4608742	4609146	Distal Intergenic	-111388	ENSMUSG00000025902	Sox17	SRY (sex determining region Y)-box 17	2.46674	1.61303	2.84276	-2.19731	0.00569549	0.111645	2.82	3.3	4.49	7.04	9.99	3.06	7.17333	2	3
chr1	4615484	4615753	Distal Intergenic	-118130	ENSMUSG00000025902	Sox17	SRY (sex determining region Y)-box 17	0	0	0	-0.188969	0.92154	0.987521	0.48	0.56	0.19	0.3	0.43	0.52	0.306667	1	3
chr1	4618910	4619253	Distal Intergenic	-121556	ENSMUSG00000025902	Sox17	SRY (sex determining region Y)-box 17	0	0	0	-2.61685	0.262207	0.630503	0	0	0.26	0.41	0.58	0	0.416667	1	0
chr1	4627630	4628204	Distal Intergenic	-130276	ENSMUSG00000025902	Sox17	SRY (sex determining region Y)-box 17	0.359639	0	0.847233	-2.49892	0.140694	0.501712	0.47	0.55	1.13	1.76	2.51	0.51	1.8	0	1
chr1	4650158	4650511	Distal Intergenic	135228	ENSMUSG00000033845	Mrpl15	mitochondrial ribosomal protein L15	1.04971	0	1.78668	-5.41313	0.00104546	0.0392622	0	0	2.16	3.38	4.81	0	3.45	0	2
chr1	4677261	4677482	Distal Intergenic	108257	ENSMUSG00000033845	Mrpl15	mitochondrial ribosomal protein L15	0	0.0890309	0	0.222295	0.921613	0.987521	0.98	1.15	0.27	0.42	0.59	1.065	0.426667	0	2
chr1	4678050	4678407	Distal Intergenic	107332	ENSMUSG00000033845	Mrpl15	mitochondrial ribosomal protein L15	0.151972	0	0.612702	-2.33744	0.283963	0.639214	0.45	0.52	0.96	1.5	2.13	0.485	1.53	1	1
chr1	4689136	4689540	Exon (ENSMUST00000182774.1/ENSMUST00000182774.1, exon 1 of 1)	96199	ENSMUSG00000033845	Mrpl15	mitochondrial ribosomal protein L15	0	0	0	-3.29957	0.197877	0.572012	0	0	0.46	0.72	1.02	0	0.733333	0	2
chr1	4724550	4725525	Distal Intergenic	60214	ENSMUSG00000033845	Mrpl15	mitochondrial ribosomal protein L15	4.84603	5.62171	3.91734	0.671622	0.104787	0.447587	45.32	53.16	9.46	14.82	21.04	49.24	15.1067	0	1
chr1	4771014	4771261	Exon (ENSMUST00000193658.1/ENSMUST00000193658.1, exon 1 of 1)	14478	ENSMUSG00000033845	Mrpl15	mitochondrial ribosomal protein L15	0	0	0	-1.71911	0.526459	0.820216	0.44	0.52	0.59	0.93	1.32	0.48	0.946667	2	3
chr1	4780036	4780472	Exon (ENSMUST00000192286.1/ENSMUST00000192286.1, exon 1 of 1)	5267	ENSMUSG00000033845	Mrpl15	mitochondrial ribosomal protein L15	1.89065	1.97864	1.82885	-0.85468	0.314507	0.666442	3.63	4.25	2.23	3.48	4.95	3.94	3.55333	1	1
chr1	4785375	4785974	Promoter (<=1kb)	0	ENSMUSG00000033845	Mrpl15	mitochondrial ribosomal protein L15	5.22535	5.50435	5.00401	-0.527597	0.191102	0.562436	41.78	49.01	20.1	31.47	44.69	45.395	32.0867	1	1
chr1	4801520	4801764	Distal Intergenic	-6024	ENSMUSG00000025903	Lypla1	lysophospholipase 1	0.389177	0.942918	0	0.0640178	0.96994	0.999146	1.77	2.08	0.56	0.88	1.26	1.925	0.9	2	3
chr1	4801852	4802128	Distal Intergenic	-5660	ENSMUSG00000025903	Lypla1	lysophospholipase 1	0	1.00658	0	3.68729	0.125714	0.47859	1.85	2.17	0	0	0	2.01	0	1	1
chr1	4807448	4808282	Promoter (<=1kb)	0	ENSMUSG00000025903	Lypla1	lysophospholipase 1	5.92267	6.23962	5.6646	-0.453681	0.209895	0.58557	69.55	81.58	31.77	49.75	70.65	75.565	50.7233	0	1
chr1	4819952	4820485	Intron (ENSMUST00000134384.7/18777, intron 2 of 9)	12164	ENSMUSG00000025903	Lypla1	lysophospholipase 1	0.901417	0	1.47664	-3.14231	0.0325644	0.280675	0.46	0.53	1.74	2.73	3.88	0.495	2.78333	2	3
chr1	4836046	4836343	Intron (ENSMUST00000134384.7/18777, intron 5 of 9)	-21471	ENSMUSG00000033813	Tcea1	transcription elongation factor A (SII) 1	0	0	0	-0.755976	0.784875	0.949151	0.44	0.52	0.28	0.43	0.61	0.48	0.44	0	2
chr1	4841292	4841704	Exon (ENSMUST00000141278.1/18777, exon 2 of 2)	-16110	ENSMUSG00000033813	Tcea1	transcription elongation factor A (SII) 1	0	0	0	-3.67278	0.183672	0.55402	0	0	0.61	0.95	1.35	0	0.97	1	1
chr1	4857363	4858433	Promoter (<=1kb)	0	ENSMUSG00000033813	Tcea1	transcription elongation factor A (SII) 1	6.77609	7.1924	6.41207	-0.248965	0.349052	0.697562	134.62	157.91	53.34	83.52	118.61	146.265	85.1567	1	1
chr1	4888401	4889000	Intron (ENSMUST00000081551.13/21399, intron 4 of 9)	30587	ENSMUSG00000033813	Tcea1	transcription elongation factor A (SII) 1	1.02208	1.36201	0.740819	-0.384694	0.773864	0.949151	2.37	2.78	1.05	1.64	2.33	2.575	1.67333	2	3
chr1	4906398	4906809	Exon (ENSMUST00000194052.1/ENSMUST00000194052.1, exon 1 of 1)	48584	ENSMUSG00000033813	Tcea1	transcription elongation factor A (SII) 1	0.157014	0	0.89398	-4.5514	0.0719325	0.392943	0	0	1.16	1.82	2.59	0	1.85667	2	3
chr1	4912320	4912851	3' UTR	54506	ENSMUSG00000033813	Tcea1	transcription elongation factor A (SII) 1	0	0	0	-1.24307	0.456589	0.773583	0.46	0.54	0.43	0.68	0.97	0.5	0.693333	1	1
chr1	4914449	4914892	Intron (ENSMUST00000002533.14/58175, intron 3 of 4)	56635	ENSMUSG00000033813	Tcea1	transcription elongation factor A (SII) 1	1.32343	1.60538	1.09928	-0.496644	0.658318	0.898441	2.8	3.29	1.34	2.1	2.98	3.045	2.14	0	2
chr1	4914973	4915360	Intron (ENSMUST00000002533.14/58175, intron 3 of 4)	57159	ENSMUSG00000033813	Tcea1	transcription elongation factor A (SII) 1	1.47091	1.00171	1.7159	-1.66231	0.0973837	0.439519	1.84	2.16	2.06	3.22	4.58	2	3.28667	0	1
chr1	4926824	4927521	Exon (ENSMUST00000168963.1/ENSMUST00000168963.1, exon 1 of 1)	69010	ENSMUSG00000033813	Tcea1	transcription elongation factor A (SII) 1	4.37541	5.0241	3.68923	0.303425	0.481807	0.793476	29.95	35.13	8.08	12.65	17.97	32.54	12.9	1	1
chr1	4934749	4935264	Intron (ENSMUST00000002533.14/58175, intron 1 of 4)	76935	ENSMUSG00000033813	Tcea1	transcription elongation factor A (SII) 1	2.26762	3.23647	0.80091	1.36209	0.112011	0.459964	8.67	10.18	1.09	1.71	2.43	9.425	1.74333	0	2
chr1	4970561	4971216	Exon (ENSMUST00000144339.1/ENSMUST00000144339.1, exon 1 of 3)	-98802	ENSMUSG00000033793	Atp6v1h	ATPase, H+ transporting, lysosomal V1 subunit H	4.63337	4.85628	4.463	-0.633447	0.142893	0.505503	26.66	31.27	13.82	21.63	30.72	28.965	22.0567	1	1
chr1	4976484	4976957	Exon (ENSMUST00000144339.1/ENSMUST00000144339.1, exon 3 of 3)	-93061	ENSMUSG00000033793	Atp6v1h	ATPase, H+ transporting, lysosomal V1 subunit H	1.17102	1.56455	0.832639	-0.287372	0.795427	0.949151	2.72	3.19	1.12	1.75	2.48	2.955	1.78333	2	3
chr1	5015349	5015708	Intron (ENSMUST00000002533.14/58175, intron 1 of 4)	-54310	ENSMUSG00000033793	Atp6v1h	ATPase, H+ transporting, lysosomal V1 subunit H	3.85523	3.81027	3.88444	-1.09477	0.0133125	0.179112	12.91	15.15	9.25	14.48	20.57	14.03	14.7667	2	1
chr1	5018641	5018958	5' UTR	-51060	ENSMUSG00000033793	Atp6v1h	ATPase, H+ transporting, lysosomal V1 subunit H	2.90621	3.79815	1.6871	1.06322	0.127628	0.482155	12.8	15.02	2.02	3.16	4.49	13.91	3.22333	2	3
chr1	5019206	5019980	5' UTR	-50038	ENSMUSG00000033793	Atp6v1h	ATPase, H+ transporting, lysosomal V1 subunit H	4.22403	4.76187	3.70698	0.024941	0.953728	0.994101	24.97	29.29	8.18	12.81	18.19	27.13	13.06	1	1
chr1	5064209	5064450	Exon (ENSMUST00000169520.1/ENSMUST00000169520.1, exon 1 of 1)	-5568	ENSMUSG00000033793	Atp6v1h	ATPase, H+ transporting, lysosomal V1 subunit H	0	0	0	-0.661727	0.819326	0.949151	0.49	0.57	0.28	0.44	0.63	0.53	0.45	2	3
chr1	5070158	5070589	Promoter (<=1kb)	0	ENSMUSG00000002459	Rgs20	regulator of G-protein signaling 20	2.88522	3.09508	2.72617	-0.650775	0.340921	0.691437	7.86	9.23	4.15	6.49	9.22	8.545	6.62	2	0
chr1	5071948	5072209	Promoter (1-2kb)	-1663	ENSMUSG00000002459	Rgs20	regulator of G-protein signaling 20	0	0	0	2.05607	0.392082	0.720677	0.49	0.57	0	0	0	0.53	0	2	3
chr1	5082768	5083625	5' UTR	-12483	ENSMUSG00000002459	Rgs20	regulator of G-protein signaling 20	5.2297	5.59718	4.91964	-0.350965	0.382495	0.720677	44.55	52.26	18.96	29.68	42.16	48.405	30.2667	1	1
chr1	5109992	5111181	Intron (ENSMUST00000192847.5/108664, intron 7 of 12)	-39707	ENSMUSG00000002459	Rgs20	regulator of G-protein signaling 20	2.42679	3.57875	0	2.46032	0.00828447	0.138012	11	12.9	0.62	0.98	1.39	11.95	0.996667	2	2
chr1	5124663	5125052	Intron (ENSMUST00000192847.5/108664, intron 9 of 12)	-54378	ENSMUSG00000002459	Rgs20	regulator of G-protein signaling 20	0	0	0	-2.64221	0.265078	0.630503	0	0	0.27	0.42	0.59	0	0.426667	0	2
chr1	5127292	5127750	Intron (ENSMUST00000192847.5/108664, intron 9 of 12)	-57007	ENSMUSG00000002459	Rgs20	regulator of G-protein signaling 20	1.92467	2.68398	1.03092	0.602466	0.497734	0.804524	5.91	6.94	1.28	2	2.85	6.425	2.04333	2	2
chr1	5129485	5129864	Intron (ENSMUST00000192847.5/108664, intron 9 of 12)	-59200	ENSMUSG00000002459	Rgs20	regulator of G-protein signaling 20	1.91829	2.30367	1.58887	-0.305854	0.711055	0.92922	4.54	5.33	1.88	2.95	4.19	4.935	3.00667	2	3
chr1	5179049	5179289	Distal Intergenic	-108764	ENSMUSG00000002459	Rgs20	regulator of G-protein signaling 20	0	0	0	-3.22113	0.217906	0.592651	0	0	0.43	0.68	0.96	0	0.69	2	0
chr1	5234759	5235155	Distal Intergenic	-164474	ENSMUSG00000002459	Rgs20	regulator of G-protein signaling 20	0	0	0	-3.55012	0.1367	0.494676	0	0	0.55	0.86	1.22	0	0.876667	0	1
chr1	5285834	5286093	Distal Intergenic	-215549	ENSMUSG00000002459	Rgs20	regulator of G-protein signaling 20	0.378632	0.00558968	0.582646	-1.46144	0.484718	0.795527	0.92	1.08	0.94	1.47	2.09	1	1.5	2	1
chr1	5327199	5327504	Distal Intergenic	-256914	ENSMUSG00000002459	Rgs20	regulator of G-protein signaling 20	0	0	0.713121	-4.38107	0.0814106	0.411717	0	0	1.03	1.61	2.28	0	1.64	1	3
chr1	5342379	5343032	Distal Intergenic	-245461	ENSMUSG00000025905	Oprk1	opioid receptor, kappa 1	0.636996	0.968401	0.364422	-0.407657	0.822124	0.949151	1.8	2.11	0.81	1.26	1.79	1.955	1.28667	1	1
chr1	5350153	5350511	Distal Intergenic	-237982	ENSMUSG00000025905	Oprk1	opioid receptor, kappa 1	0	0	0.0484721	-3.75254	0.1564	0.522932	0	0	0.65	1.01	1.44	0	1.03333	0	1
chr1	5363997	5364381	Distal Intergenic	-224112	ENSMUSG00000025905	Oprk1	opioid receptor, kappa 1	0	0	0	-1.57572	0.536429	0.826047	0.48	0.57	0.58	0.91	1.29	0.525	0.926667	0	1
chr1	5405176	5405638	Exon (ENSMUST00000194850.1/ENSMUST00000194850.1, exon 1 of 1)	-182855	ENSMUSG00000025905	Oprk1	opioid receptor, kappa 1	0.824638	0	1.5616	-5.19643	0.0077434	0.132783	0	0	1.85	2.89	4.11	0	2.95	1	1
chr1	5427644	5427993	Distal Intergenic	-160500	ENSMUSG00000025905	Oprk1	opioid receptor, kappa 1	0	0	0	-2.7125	0.278248	0.636336	0	0	0.28	0.44	0.63	0	0.45	0	2
chr1	5450957	5451296	Distal Intergenic	-137197	ENSMUSG00000025905	Oprk1	opioid receptor, kappa 1	0	0.0833334	0	0.253433	0.906749	0.983307	0.98	1.14	0.26	0.41	0.58	1.06	0.416667	0	2
chr1	5464585	5464985	Distal Intergenic	-123508	ENSMUSG00000025905	Oprk1	opioid receptor, kappa 1	0	0.677642	0	0.779079	0.731908	0.940503	1.47	1.73	0.26	0.4	0.58	1.6	0.413333	1	1
chr1	5489321	5489713	Distal Intergenic	-98780	ENSMUSG00000025905	Oprk1	opioid receptor, kappa 1	0	0	0	-2.17117	0.310866	0.662993	0	0	0.19	0.29	0.41	0	0.296667	0	2
chr1	5516330	5516537	Distal Intergenic	-71956	ENSMUSG00000025905	Oprk1	opioid receptor, kappa 1	0.260091	1.27905	0	1.43902	0.452147	0.770395	2.23	2.62	0.24	0.37	0.53	2.425	0.38	1	1
chr1	5517262	5517675	Distal Intergenic	-70818	ENSMUSG00000025905	Oprk1	opioid receptor, kappa 1	0	0	0	-0.638303	0.793931	0.949151	0.44	0.52	0.25	0.4	0.56	0.48	0.403333	0	2
chr1	5541864	5542093	Distal Intergenic	-46400	ENSMUSG00000025905	Oprk1	opioid receptor, kappa 1	0	0	0	-2.68497	0.271951	0.632763	0	0	0.28	0.43	0.61	0	0.44	0	1
chr1	5604235	5604435	3' UTR	15742	ENSMUSG00000025905	Oprk1	opioid receptor, kappa 1	0.423064	0	0.931764	-2.63099	0.144422	0.507342	0.45	0.53	1.19	1.87	2.66	0.49	1.90667	1	1
chr1	5699120	5699329	Distal Intergenic	110627	ENSMUSG00000025905	Oprk1	opioid receptor, kappa 1	0.0803524	0	0.817318	-4.47797	0.0499535	0.337985	0	0	1.1	1.73	2.45	0	1.76	1	1
chr1	5752388	5752806	Distal Intergenic	163895	ENSMUSG00000025905	Oprk1	opioid receptor, kappa 1	0.732595	0	1.46956	-5.10623	0.00469912	0.100105	0	0	1.73	2.72	3.86	0	2.77	0	1
chr1	5802554	5802812	Distal Intergenic	114586	ENSMUSG00000033774	Npbwr1	neuropeptides B/W receptor 1	0.0524437	0	0.789409	-4.45045	0.0423997	0.316234	0	0	1.08	1.7	2.41	0	1.73	1	1
chr1	5842699	5842954	Exon (ENSMUST00000193807.1/ENSMUST00000193807.1, exon 1 of 1)	74444	ENSMUSG00000033774	Npbwr1	neuropeptides B/W receptor 1	0	0	0	2.71206	0.292688	0.643949	0.87	1.02	0	0	0	0.945	0	0	1
chr1	5874929	5875409	Distal Intergenic	41989	ENSMUSG00000033774	Npbwr1	neuropeptides B/W receptor 1	0.621816	0	1.15561	-2.80624	0.0618098	0.369067	0.47	0.55	1.4	2.18	3.1	0.51	2.22667	0	1
chr1	5915348	5915629	Promoter (1-2kb)	1769	ENSMUSG00000033774	Npbwr1	neuropeptides B/W receptor 1	1.84166	1.3196	2.1076	-1.75044	0.0426265	0.316874	2.3	2.69	2.7	4.23	6	2.495	4.31	0	1
chr1	5916508	5916981	Promoter (<=1kb)	417	ENSMUSG00000033774	Npbwr1	neuropeptides B/W receptor 1	2.53175	2.42331	2.59977	-1.18088	0.125904	0.47859	4.94	5.79	3.8	5.95	8.44	5.365	6.06333	0	2
chr1	5917599	5918011	Promoter (<=1kb)	-201	ENSMUSG00000033774	Npbwr1	neuropeptides B/W receptor 1	1.17532	1.33485	1.05824	-0.716911	0.479899	0.792549	2.32	2.72	1.3	2.04	2.9	2.52	2.08	0	2
chr1	5926783	5927077	Distal Intergenic	-9385	ENSMUSG00000033774	Npbwr1	neuropeptides B/W receptor 1	0	0	0	-2.65202	0.266403	0.630503	0	0	0.27	0.42	0.6	0	0.43	0	2
chr1	5950083	5950392	Distal Intergenic	-32685	ENSMUSG00000033774	Npbwr1	neuropeptides B/W receptor 1	0.333557	0	1.07052	-4.7179	0.0389112	0.30396	0	0	1.32	2.06	2.93	0	2.10333	1	1
chr1	5950749	5951052	Distal Intergenic	-33351	ENSMUSG00000033774	Npbwr1	neuropeptides B/W receptor 1	0	0.0465245	0	-0.386876	0.825373	0.949534	0.95	1.11	0.43	0.67	0.96	1.03	0.686667	0	2
chr1	5985719	5985920	Distal Intergenic	-68321	ENSMUSG00000033774	Npbwr1	neuropeptides B/W receptor 1	0	0	0	-2.92658	0.21626	0.59208	0	0	0.35	0.54	0.77	0	0.553333	0	1
chr1	6031747	6031975	Distal Intergenic	-114349	ENSMUSG00000033774	Npbwr1	neuropeptides B/W receptor 1	0	0	0	-0.711577	0.786675	0.949151	0.44	0.52	0.27	0.42	0.59	0.48	0.426667	1	2
chr1	6053625	6054103	Distal Intergenic	-136227	ENSMUSG00000033774	Npbwr1	neuropeptides B/W receptor 1	1.99285	1.30937	2.31658	-1.96581	0.023528	0.23954	2.28	2.68	3.12	4.89	6.94	2.48	4.98333	1	1
chr1	6054261	6054604	Distal Intergenic	-136863	ENSMUSG00000033774	Npbwr1	neuropeptides B/W receptor 1	2.98434	2.1779	3.34664	-2.15716	0.00388763	0.0897824	4.16	4.89	6.37	9.98	14.17	4.525	10.1733	0	1
chr1	6060123	6060344	Distal Intergenic	-142725	ENSMUSG00000033774	Npbwr1	neuropeptides B/W receptor 1	1.16211	1.5772	0.799469	-0.242106	0.822327	0.949166	2.75	3.22	1.09	1.71	2.42	2.985	1.74	0	2
chr1	6077420	6077681	Distal Intergenic	-128516	ENSMUSG00000025907	Rb1cc1	RB1-inducible coiled-coil 1	0.133921	0	0.592144	-2.32579	0.322178	0.671768	0.44	0.52	0.94	1.48	2.1	0.48	1.50667	0	1
chr1	6104276	6104630	Distal Intergenic	-101567	ENSMUSG00000025907	Rb1cc1	RB1-inducible coiled-coil 1	0	0.0989996	0	2.87657	0.274439	0.632763	0.99	1.16	0	0	0	1.075	0	0	1
chr1	6126436	6126671	Distal Intergenic	-79526	ENSMUSG00000025907	Rb1cc1	RB1-inducible coiled-coil 1	0	0	0	-2.65202	0.266403	0.630503	0	0	0.27	0.42	0.6	0	0.43	0	1
chr1	6135098	6135617	Distal Intergenic	-70580	ENSMUSG00000025907	Rb1cc1	RB1-inducible coiled-coil 1	1.27005	1.59321	1.00578	-0.421632	0.661551	0.900414	2.78	3.26	1.26	1.97	2.8	3.02	2.01	1	1
chr1	6152554	6152892	Distal Intergenic	-53305	ENSMUSG00000025907	Rb1cc1	RB1-inducible coiled-coil 1	0.219522	0	0.691571	-2.4031	0.210075	0.58557	0.45	0.53	1.01	1.58	2.25	0.49	1.61333	2	3
chr1	6190495	6190863	Distal Intergenic	-15334	ENSMUSG00000025907	Rb1cc1	RB1-inducible coiled-coil 1	0.518069	1.35714	0	0.81175	0.57543	0.850639	2.36	2.77	0.43	0.67	0.95	2.565	0.683333	2	2
chr1	6214166	6215608	5' UTR	7969	ENSMUSG00000025907	Rb1cc1	RB1-inducible coiled-coil 1	6.7159	7.13296	6.35102	-0.247342	0.354979	0.701562	129.18	151.53	51.13	80.06	113.7	140.355	81.63	0	2
chr1	6272202	6272638	Exon (ENSMUST00000162418.1/12421, exon 3 of 3)	66005	ENSMUSG00000025907	Rb1cc1	RB1-inducible coiled-coil 1	2.76112	2.81938	2.72094	-0.915304	0.210805	0.58557	6.5	7.62	4.13	6.47	9.18	7.06	6.59333	1	1
chr1	6282435	6282905	Distal Intergenic	76238	ENSMUSG00000025907	Rb1cc1	RB1-inducible coiled-coil 1	1.67921	2.31013	1.02243	0.247792	0.78686	0.949151	4.56	5.35	1.27	1.99	2.83	4.955	2.03	0	1
chr1	6287141	6287584	Distal Intergenic	-71634	ENSMUSG00000087247	Alkal1	ALK and LTK ligand 1	2.3295	2.56694	2.14628	-0.59577	0.436428	0.755187	5.45	6.4	2.77	4.34	6.17	5.925	4.42667	1	2
chr1	6289657	6289999	Distal Intergenic	-69219	ENSMUSG00000087247	Alkal1	ALK and LTK ligand 1	0	0.916646	0	1.0238	0.635077	0.884663	1.74	2.04	0.25	0.39	0.56	1.89	0.4	0	2
chr1	6304802	6305188	Distal Intergenic	-54030	ENSMUSG00000087247	Alkal1	ALK and LTK ligand 1	2.39745	2.68422	2.16873	-0.502513	0.515754	0.814094	5.92	6.94	2.82	4.41	6.26	6.43	4.49667	1	0
chr1	6306667	6307183	Distal Intergenic	-52035	ENSMUSG00000087247	Alkal1	ALK and LTK ligand 1	3.00146	2.70841	3.16824	-1.46581	0.0380074	0.300889	6.02	7.06	5.63	8.82	12.52	6.54	8.99	2	3
chr1	6348859	6349110	Distal Intergenic	-10108	ENSMUSG00000087247	Alkal1	ALK and LTK ligand 1	0.0652299	1.38716	0	4.04209	0.119789	0.470046	2.41	2.82	0	0	0	2.615	0	2	2
chr1	6358745	6359613	Promoter (<=1kb)	0	ENSMUSG00000087247	Alkal1	ALK and LTK ligand 1	3.57113	4.15613	2.9861	0.138648	0.783412	0.949151	16.41	19.25	4.96	7.77	11.04	17.83	7.92333	1	1
chr1	6382702	6383230	Exon (ENSMUST00000192950.1/ENSMUST00000192950.1, exon 1 of 1)	23484	ENSMUSG00000087247	Alkal1	ALK and LTK ligand 1	3.68524	3.85207	3.56223	-0.733139	0.103113	0.447492	13.29	15.59	7.4	11.58	16.45	14.44	11.81	2	3
chr1	6406188	6406772	Distal Intergenic	46970	ENSMUSG00000087247	Alkal1	ALK and LTK ligand 1	2.52842	3.16091	1.8691	0.257015	0.739715	0.943423	8.23	9.66	2.29	3.58	5.09	8.945	3.65333	1	1
chr1	6410131	6410436	Distal Intergenic	50913	ENSMUSG00000087247	Alkal1	ALK and LTK ligand 1	0.269134	0	0.747156	-2.44005	0.117858	0.469584	0.46	0.53	1.05	1.65	2.34	0.495	1.68	2	3
chr1	6417276	6417601	Distal Intergenic	58058	ENSMUSG00000087247	Alkal1	ALK and LTK ligand 1	0	0.673688	0	3.38511	0.172723	0.538222	1.47	1.72	0	0	0	1.595	0	2	3
chr1	6428698	6428982	Distal Intergenic	-58249	ENSMUSG00000033740	St18	suppression of tumorigenicity 18	0	0.00619403	0	2.79496	0.253961	0.630503	0.92	1.08	0	0	0	1	0	1	1
chr1	6441163	6441685	Exon (ENSMUST00000194240.1/ENSMUST00000194240.1, exon 1 of 2)	-45546	ENSMUSG00000033740	St18	suppression of tumorigenicity 18	3.56607	4.12627	3.01747	0.0783358	0.871332	0.969362	16.07	18.85	5.07	7.94	11.28	17.46	8.09667	2	3
chr1	6447875	6448255	Distal Intergenic	-38976	ENSMUSG00000033740	St18	suppression of tumorigenicity 18	0.875591	0	1.44774	-3.11402	0.0345817	0.288558	0.46	0.53	1.71	2.68	3.8	0.495	2.73	2	3
chr1	6510455	6511461	Intron (ENSMUST00000140079.7/240690, intron 2 of 23)	23224	ENSMUSG00000033740	St18	suppression of tumorigenicity 18	4.23667	4.49505	4.03451	-0.565781	0.181983	0.553202	20.75	24.35	10.27	16.07	22.82	22.55	16.3867	2	3
chr1	6624013	6624234	Intron (ENSMUST00000140079.7/240690, intron 2 of 23)	136782	ENSMUSG00000033740	St18	suppression of tumorigenicity 18	0.186715	0	0.92368	-4.57697	0.0206566	0.224126	0	0	1.19	1.86	2.64	0	1.89667	0	1
chr1	6635570	6635993	Intron (ENSMUST00000140079.7/240690, intron 2 of 23)	148339	ENSMUSG00000033740	St18	suppression of tumorigenicity 18	2.63286	3.85617	0	3.22462	0.000963921	0.037489	13.33	15.63	0.43	0.67	0.95	14.48	0.683333	1	1
chr1	6637977	6638582	Intron (ENSMUST00000140079.7/240690, intron 2 of 23)	150746	ENSMUSG00000033740	St18	suppression of tumorigenicity 18	1.13899	1.7844	0.458337	0.278454	0.788004	0.949151	3.17	3.72	0.86	1.35	1.91	3.445	1.37333	0	1
chr1	6638792	6639102	Intron (ENSMUST00000140079.7/240690, intron 2 of 23)	151561	ENSMUSG00000033740	St18	suppression of tumorigenicity 18	1.37878	1.81252	0.994538	-0.202124	0.82837	0.950922	3.23	3.79	1.25	1.95	2.78	3.51	1.99333	2	3
chr1	6658131	6658598	Intron (ENSMUST00000140079.7/240690, intron 2 of 23)	170900	ENSMUSG00000033740	St18	suppression of tumorigenicity 18	2.70463	3.1473	2.30982	-0.189828	0.801064	0.949151	8.15	9.57	3.11	4.86	6.91	8.86	4.96	0	3
chr1	6668344	6668917	Intron (ENSMUST00000140079.7/240690, intron 2 of 23)	181113	ENSMUSG00000033740	St18	suppression of tumorigenicity 18	2.27627	2.17814	2.33817	-1.16015	0.152112	0.517122	4.17	4.89	3.17	4.96	7.04	4.53	5.05667	2	3
chr1	6716529	6716739	Intron (ENSMUST00000140079.7/240690, intron 2 of 23)	229298	ENSMUSG00000033740	St18	suppression of tumorigenicity 18	0	0	0	-0.567301	0.820118	0.949151	0.48	0.56	0.26	0.4	0.57	0.52	0.41	0	2
chr1	6717872	6718194	Intron (ENSMUST00000140079.7/240690, intron 2 of 23)	230641	ENSMUSG00000033740	St18	suppression of tumorigenicity 18	0.263304	0.000600355	0.415142	-1.30566	0.303263	0.655443	0.92	1.08	0.84	1.31	1.86	1	1.33667	2	0
chr1	6729175	6730199	5' UTR	241944	ENSMUSG00000033740	St18	suppression of tumorigenicity 18	5.37378	5.72625	5.07954	-0.381828	0.335454	0.686597	48.72	57.15	21.18	33.16	47.1	52.935	33.8133	1	1
chr1	6733475	6733775	Intron (ENSMUST00000140079.7/240690, intron 2 of 23)	246244	ENSMUSG00000033740	St18	suppression of tumorigenicity 18	2.53589	3.32676	1.57365	0.708371	0.345287	0.694738	9.23	10.83	1.86	2.92	4.15	10.03	2.97667	1	1
chr1	6734626	6735064	5' UTR	247395	ENSMUSG00000033740	St18	suppression of tumorigenicity 18	2.92041	3.70564	1.97075	0.692269	0.314946	0.666952	12.01	14.09	2.46	3.84	5.46	13.05	3.92	2	3
chr1	6751152	6751406	Intron (ENSMUST00000140079.7/240690, intron 3 of 23)	263921	ENSMUSG00000033740	St18	suppression of tumorigenicity 18	1.37284	2.31631	0	1.22574	0.264646	0.630503	4.58	5.38	0.62	0.98	1.39	4.98	0.996667	2	2
chr1	6752178	6752515	5' UTR	264947	ENSMUSG00000033740	St18	suppression of tumorigenicity 18	2.87855	3.39898	2.38527	-0.0152215	0.980379	1	9.71	11.39	3.27	5.12	7.28	10.55	5.22333	0	1
chr1	6757414	6757896	Intron (ENSMUST00000140079.7/240690, intron 4 of 23)	270183	ENSMUSG00000033740	St18	suppression of tumorigenicity 18	1.996	2.79794	1.00856	0.735951	0.385637	0.720677	6.4	7.51	1.26	1.97	2.8	6.955	2.01	0	1
chr1	6760594	6760939	Intron (ENSMUST00000140079.7/240690, intron 4 of 23)	273363	ENSMUSG00000033740	St18	suppression of tumorigenicity 18	1.91316	2.16207	1.71963	-0.56934	0.486078	0.79685	4.12	4.83	2.06	3.23	4.59	4.475	3.29333	2	3
chr1	6778336	6778708	Intron (ENSMUST00000140079.7/240690, intron 6 of 23)	291105	ENSMUSG00000033740	St18	suppression of tumorigenicity 18	0	0.0622992	0	-0.49513	0.800106	0.949151	0.96	1.13	0.47	0.74	1.05	1.045	0.753333	1	0
chr1	6800137	6800476	Intron (ENSMUST00000140079.7/240690, intron 7 of 23)	-288444	ENSMUSG00000051285	Pcmtd1	protein-L-isoaspartate (D-aspartate) O-methyltransferase domain containing 1	0.0148801	1.01232	0	1.33955	0.377057	0.71919	1.86	2.18	0.21	0.33	0.47	2.02	0.336667	2	1
chr1	6800647	6801041	Intron (ENSMUST00000140079.7/240690, intron 7 of 23)	-287879	ENSMUSG00000051285	Pcmtd1	protein-L-isoaspartate (D-aspartate) O-methyltransferase domain containing 1	2.06662	3.08836	0.391251	1.6089	0.0655644	0.378554	7.83	9.18	0.82	1.29	1.83	8.505	1.31333	1	1
chr1	6804632	6804885	Intron (ENSMUST00000140079.7/240690, intron 8 of 23)	-284035	ENSMUSG00000051285	Pcmtd1	protein-L-isoaspartate (D-aspartate) O-methyltransferase domain containing 1	1.39468	0.984296	1.61508	-1.58217	0.108934	0.456145	1.82	2.14	1.92	3	4.27	1.98	3.06333	2	3
chr1	6805765	6806135	Intron (ENSMUST00000140079.7/240690, intron 8 of 23)	-282785	ENSMUSG00000051285	Pcmtd1	protein-L-isoaspartate (D-aspartate) O-methyltransferase domain containing 1	1.06852	1.33471	0.859145	-0.520344	0.659557	0.899323	2.32	2.72	1.14	1.78	2.53	2.52	1.81667	2	1
chr1	6812601	6812991	Intron (ENSMUST00000140079.7/240690, intron 11 of 23)	-275929	ENSMUSG00000051285	Pcmtd1	protein-L-isoaspartate (D-aspartate) O-methyltransferase domain containing 1	0	0	0	-3.70678	0.16093	0.525318	0	0	0.63	0.98	1.39	0	1	2	1
chr1	6824515	6824890	Intron (ENSMUST00000140079.7/240690, intron 13 of 23)	-264030	ENSMUSG00000051285	Pcmtd1	protein-L-isoaspartate (D-aspartate) O-methyltransferase domain containing 1	0.927978	2.07122	0	2.22241	0.213947	0.588387	3.87	4.54	0.23	0.36	0.51	4.205	0.366667	0	1
chr1	6828937	6829257	Intron (ENSMUST00000140079.7/240690, intron 14 of 23)	-259663	ENSMUSG00000051285	Pcmtd1	protein-L-isoaspartate (D-aspartate) O-methyltransferase domain containing 1	0	0	0.417716	-4.09825	0.0433185	0.318974	0	0	0.84	1.31	1.86	0	1.33667	0	1
chr1	6846556	6846768	Intron (ENSMUST00000140079.7/240690, intron 20 of 23)	-242152	ENSMUSG00000051285	Pcmtd1	protein-L-isoaspartate (D-aspartate) O-methyltransferase domain containing 1	0	0	0	-2.64221	0.265078	0.630503	0	0	0.27	0.42	0.59	0	0.426667	2	1
chr1	6852191	6852482	Intron (ENSMUST00000140079.7/240690, intron 21 of 23)	-236438	ENSMUSG00000051285	Pcmtd1	protein-L-isoaspartate (D-aspartate) O-methyltransferase domain containing 1	0.491424	0.528907	0.465884	-0.893747	0.588887	0.858931	1.33	1.56	0.87	1.35	1.92	1.445	1.38	0	3
chr1	6859140	6859370	3' UTR	-229550	ENSMUSG00000051285	Pcmtd1	protein-L-isoaspartate (D-aspartate) O-methyltransferase domain containing 1	0.458691	0	0.971742	-2.65637	0.0936118	0.431186	0.45	0.53	1.23	1.92	2.73	0.49	1.96	1	1
chr1	6866972	6867383	Distal Intergenic	-221537	ENSMUSG00000051285	Pcmtd1	protein-L-isoaspartate (D-aspartate) O-methyltransferase domain containing 1	1.25652	2.00202	0.391301	0.553811	0.579122	0.853081	3.69	4.32	0.82	1.29	1.83	4.005	1.31333	0	2
chr1	6868085	6868627	Distal Intergenic	-220293	ENSMUSG00000051285	Pcmtd1	protein-L-isoaspartate (D-aspartate) O-methyltransferase domain containing 1	0.741872	1.64854	0	1.04918	0.556604	0.837196	2.89	3.38	0.44	0.68	0.97	3.135	0.696667	1	1
chr1	6869130	6869477	Distal Intergenic	-219443	ENSMUSG00000051285	Pcmtd1	protein-L-isoaspartate (D-aspartate) O-methyltransferase domain containing 1	0.625132	0.94942	0.359734	-0.408743	0.775151	0.949151	1.78	2.08	0.8	1.26	1.79	1.93	1.28333	0	1
chr1	6878268	6878685	Distal Intergenic	-210235	ENSMUSG00000051285	Pcmtd1	protein-L-isoaspartate (D-aspartate) O-methyltransferase domain containing 1	0	0	0	-1.39925	0.455287	0.773162	0.45	0.53	0.48	0.75	1.06	0.49	0.763333	0	1
chr1	6891809	6892138	Distal Intergenic	-196782	ENSMUSG00000051285	Pcmtd1	protein-L-isoaspartate (D-aspartate) O-methyltransferase domain containing 1	0.326731	0.509073	0.190961	-0.656773	0.752909	0.948447	1.31	1.54	0.72	1.12	1.59	1.425	1.14333	1	1
chr1	6894434	6894716	Distal Intergenic	-194204	ENSMUSG00000051285	Pcmtd1	protein-L-isoaspartate (D-aspartate) O-methyltransferase domain containing 1	0	0	0	-0.635576	0.818069	0.949151	0.49	0.57	0.28	0.43	0.61	0.53	0.44	0	1
chr1	6899189	6899588	Distal Intergenic	-189332	ENSMUSG00000051285	Pcmtd1	protein-L-isoaspartate (D-aspartate) O-methyltransferase domain containing 1	0	0	0	-1.76399	0.449212	0.767589	0.44	0.52	0.62	0.98	1.39	0.48	0.996667	1	1
chr1	6927328	6927754	Distal Intergenic	-161166	ENSMUSG00000051285	Pcmtd1	protein-L-isoaspartate (D-aspartate) O-methyltransferase domain containing 1	1.04343	1.78048	0.195283	0.515557	0.725224	0.937822	3.16	3.71	0.72	1.12	1.59	3.435	1.14333	1	1
chr1	6939175	6939430	Distal Intergenic	-149490	ENSMUSG00000051285	Pcmtd1	protein-L-isoaspartate (D-aspartate) O-methyltransferase domain containing 1	0.130294	0.521127	0	-0.267801	0.878112	0.972112	1.32	1.55	0.54	0.85	1.21	1.435	0.866667	1	0
chr1	7010182	7010532	Distal Intergenic	-78388	ENSMUSG00000051285	Pcmtd1	protein-L-isoaspartate (D-aspartate) O-methyltransferase domain containing 1	1.16751	1.00122	1.2686	-1.22997	0.220441	0.596179	1.84	2.16	1.51	2.36	3.36	2	2.41	0	1
chr1	7021741	7022108	Distal Intergenic	-66812	ENSMUSG00000051285	Pcmtd1	protein-L-isoaspartate (D-aspartate) O-methyltransferase domain containing 1	0	0	0.335585	-1.98222	0.39535	0.721585	0.48	0.56	0.79	1.24	1.76	0.52	1.26333	1	1
chr1	7034641	7034864	Distal Intergenic	-54056	ENSMUSG00000051285	Pcmtd1	protein-L-isoaspartate (D-aspartate) O-methyltransferase domain containing 1	0	0.00708729	0	0.112019	0.958874	0.994709	0.92	1.08	0.28	0.43	0.61	1	0.44	1	1
chr1	7088521	7089359	Promoter (<=1kb)	0	ENSMUSG00000051285	Pcmtd1	protein-L-isoaspartate (D-aspartate) O-methyltransferase domain containing 1	7.7231	8.00222	7.50165	-0.528694	0.000625016	0.0287442	235.98	276.81	113.52	177.74	252.42	256.395	181.227	0	2
chr1	7105134	7105643	Intron (ENSMUST00000061280.16/319263, intron 1 of 5)	16214	ENSMUSG00000051285	Pcmtd1	protein-L-isoaspartate (D-aspartate) O-methyltransferase domain containing 1	2.70235	2.70888	2.69797	-0.999719	0.182229	0.553563	6.02	7.06	4.06	6.36	9.04	6.54	6.48667	2	1
chr1	7112340	7112596	Intron (ENSMUST00000061280.16/319263, intron 1 of 5)	23420	ENSMUSG00000051285	Pcmtd1	protein-L-isoaspartate (D-aspartate) O-methyltransferase domain containing 1	0.607877	0	1.13867	-2.77977	0.0763477	0.40108	0.47	0.55	1.38	2.16	3.07	0.51	2.20333	1	1
chr1	7112863	7113155	Intron (ENSMUST00000061280.16/319263, intron 1 of 5)	23943	ENSMUSG00000051285	Pcmtd1	protein-L-isoaspartate (D-aspartate) O-methyltransferase domain containing 1	0.821153	0.985134	0.700467	-0.6978	0.52282	0.818133	1.82	2.14	1.02	1.59	2.26	1.98	1.62333	0	1
chr1	7143861	7144388	Intron (ENSMUST00000061280.16/319263, intron 2 of 5)	54941	ENSMUSG00000051285	Pcmtd1	protein-L-isoaspartate (D-aspartate) O-methyltransferase domain containing 1	1.39408	1.5762	1.25849	-0.68257	0.507235	0.809926	2.74	3.22	1.5	2.35	3.33	2.98	2.39333	0	2
chr1	7169532	7169852	3' UTR	80612	ENSMUSG00000051285	Pcmtd1	protein-L-isoaspartate (D-aspartate) O-methyltransferase domain containing 1	0	0.00665783	0	-0.630054	0.799203	0.949151	0.92	1.08	0.5	0.79	1.12	1	0.803333	1	1
chr1	7180046	7180324	Distal Intergenic	91126	ENSMUSG00000051285	Pcmtd1	protein-L-isoaspartate (D-aspartate) O-methyltransferase domain containing 1	1.10346	1.80427	0.325149	0.42956	0.714507	0.931182	3.21	3.77	0.78	1.23	1.74	3.49	1.25	2	3
chr1	7206084	7206937	Distal Intergenic	117164	ENSMUSG00000051285	Pcmtd1	protein-L-isoaspartate (D-aspartate) O-methyltransferase domain containing 1	4.96191	4.76299	5.08075	-1.34194	0.00147285	0.048637	24.99	29.31	21.2	33.19	47.14	27.15	33.8433	2	3
chr1	7225055	7225484	Distal Intergenic	136135	ENSMUSG00000051285	Pcmtd1	protein-L-isoaspartate (D-aspartate) O-methyltransferase domain containing 1	0	0	0.158648	-3.86013	0.0821584	0.413276	0	0	0.7	1.09	1.55	0	1.11333	0	2
chr1	7288503	7288771	Distal Intergenic	199583	ENSMUSG00000051285	Pcmtd1	protein-L-isoaspartate (D-aspartate) O-methyltransferase domain containing 1	0	0	0	-2.09697	0.350759	0.697562	0	0	0.17	0.27	0.39	0	0.276667	1	1
chr1	7306855	7307187	Distal Intergenic	217935	ENSMUSG00000051285	Pcmtd1	protein-L-isoaspartate (D-aspartate) O-methyltransferase domain containing 1	0.549555	0.664552	0.46746	-0.767638	0.681903	0.912606	1.46	1.71	0.87	1.36	1.93	1.585	1.38667	0	3
chr1	7308391	7308670	Distal Intergenic	219471	ENSMUSG00000051285	Pcmtd1	protein-L-isoaspartate (D-aspartate) O-methyltransferase domain containing 1	0	0.623086	0	3.33803	0.199464	0.572957	1.42	1.66	0	0	0	1.54	0	1	1
chr1	7309083	7309668	Distal Intergenic	220163	ENSMUSG00000051285	Pcmtd1	protein-L-isoaspartate (D-aspartate) O-methyltransferase domain containing 1	0.510673	0.0376526	0.757219	-1.59552	0.289316	0.641775	0.94	1.11	1.06	1.66	2.35	1.025	1.69	1	1
chr1	7358325	7358810	Intron (ENSMUST00000181554.1/ENSMUST00000181554.1, intron 1 of 2)	269405	ENSMUSG00000051285	Pcmtd1	protein-L-isoaspartate (D-aspartate) O-methyltransferase domain containing 1	0.150782	0	0.887748	-4.54563	0.059042	0.362201	0	0	1.16	1.81	2.58	0	1.85	2	3
chr1	7388590	7388872	Intron (ENSMUST00000181554.1/ENSMUST00000181554.1, intron 1 of 2)	299670	ENSMUSG00000051285	Pcmtd1	protein-L-isoaspartate (D-aspartate) O-methyltransferase domain containing 1	0	0.927351	0	1.25193	0.523411	0.818551	1.75	2.05	0.21	0.34	0.48	1.9	0.343333	0	1
chr1	7397543	7398535	Exon (ENSMUST00000181554.1/ENSMUST00000181554.1, exon 1 of 3)	308623	ENSMUSG00000051285	Pcmtd1	protein-L-isoaspartate (D-aspartate) O-methyltransferase domain containing 1	7.44809	7.63311	7.3101	-0.706071	0.000137011	0.0102719	182.71	214.32	99.41	155.64	221.03	198.515	158.693	0	2
chr1	7405485	7405805	Distal Intergenic	316565	ENSMUSG00000051285	Pcmtd1	protein-L-isoaspartate (D-aspartate) O-methyltransferase domain containing 1	0	0	0	2.71206	0.292688	0.643949	0.87	1.02	0	0	0	0.945	0	1	1
chr1	7415141	7415403	Distal Intergenic	326221	ENSMUSG00000051285	Pcmtd1	protein-L-isoaspartate (D-aspartate) O-methyltransferase domain containing 1	0.362177	1.04764	0	0.362608	0.84953	0.959888	1.9	2.23	0.48	0.75	1.06	2.065	0.763333	1	0
chr1	7469897	7470222	Distal Intergenic	380977	ENSMUSG00000051285	Pcmtd1	protein-L-isoaspartate (D-aspartate) O-methyltransferase domain containing 1	0	0	0	-0.59327	0.800259	0.949151	0.45	0.52	0.24	0.38	0.54	0.485	0.386667	0	2
chr1	7496533	7496780	Distal Intergenic	407613	ENSMUSG00000051285	Pcmtd1	protein-L-isoaspartate (D-aspartate) O-methyltransferase domain containing 1	0	0	0.0625684	-3.76889	0.0777655	0.403608	0	0	0.65	1.02	1.45	0	1.04	0	3
chr1	7513479	7513824	Intron (ENSMUST00000194886.1/ENSMUST00000194886.1, intron 2 of 2)	424559	ENSMUSG00000051285	Pcmtd1	protein-L-isoaspartate (D-aspartate) O-methyltransferase domain containing 1	0	0	0	-2.7125	0.278248	0.636336	0	0	0.28	0.44	0.63	0	0.45	1	0
chr1	7543551	7543820	Distal Intergenic	454631	ENSMUSG00000051285	Pcmtd1	protein-L-isoaspartate (D-aspartate) O-methyltransferase domain containing 1	1.59789	1.32682	1.75389	-1.39761	0.120088	0.470046	2.31	2.71	2.11	3.31	4.7	2.51	3.37333	2	3
chr1	7550082	7550326	Distal Intergenic	461162	ENSMUSG00000051285	Pcmtd1	protein-L-isoaspartate (D-aspartate) O-methyltransferase domain containing 1	0.0848299	0	0.821795	-4.48212	0.0610577	0.36708	0	0	1.11	1.73	2.46	0	1.76667	1	1
chr1	7612490	7612869	Distal Intergenic	523570	ENSMUSG00000051285	Pcmtd1	protein-L-isoaspartate (D-aspartate) O-methyltransferase domain containing 1	0	0	0.373049	-4.0546	0.117231	0.468389	0	0	0.81	1.27	1.8	0	1.29333	1	1
chr1	7614739	7614981	Distal Intergenic	525819	ENSMUSG00000051285	Pcmtd1	protein-L-isoaspartate (D-aspartate) O-methyltransferase domain containing 1	0	0	0.498232	-4.17543	0.0688739	0.386381	0	0	0.88	1.39	1.97	0	1.41333	0	1
chr1	7622949	7623306	Distal Intergenic	534029	ENSMUSG00000051285	Pcmtd1	protein-L-isoaspartate (D-aspartate) O-methyltransferase domain containing 1	0	0	0.332621	-4.01743	0.120589	0.470046	0	0	0.79	1.24	1.75	0	1.26	0	1
chr1	7654710	7654921	Distal Intergenic	565790	ENSMUSG00000051285	Pcmtd1	protein-L-isoaspartate (D-aspartate) O-methyltransferase domain containing 1	0.344236	0	1.0812	-4.73054	0.0496989	0.337646	0	0	1.33	2.08	2.95	0	2.12	0	1
chr1	7660240	7660607	Distal Intergenic	571320	ENSMUSG00000051285	Pcmtd1	protein-L-isoaspartate (D-aspartate) O-methyltransferase domain containing 1	0	0.498114	0	0.572463	0.809962	0.949151	1.3	1.52	0.27	0.42	0.6	1.41	0.43	1	2
chr1	7680462	7680730	Distal Intergenic	591542	ENSMUSG00000051285	Pcmtd1	protein-L-isoaspartate (D-aspartate) O-methyltransferase domain containing 1	0	0	0	0	1	1	0	0	0	0	0	0	0	0	2
chr1	7691377	7691896	Distal Intergenic	602457	ENSMUSG00000051285	Pcmtd1	protein-L-isoaspartate (D-aspartate) O-methyltransferase domain containing 1	0	0	0.154755	-1.90044	0.313176	0.664539	0.45	0.53	0.7	1.09	1.55	0.49	1.11333	0	2
chr1	7709070	7709532	Distal Intergenic	620150	ENSMUSG00000051285	Pcmtd1	protein-L-isoaspartate (D-aspartate) O-methyltransferase domain containing 1	0	0.497926	0	3.2233	0.210287	0.58557	1.3	1.52	0	0	0	1.41	0	0	2
chr1	7739067	7739335	Distal Intergenic	650147	ENSMUSG00000051285	Pcmtd1	protein-L-isoaspartate (D-aspartate) O-methyltransferase domain containing 1	0	0	0	-2.57314	0.258714	0.630503	0	0	0.25	0.39	0.56	0	0.4	0	2
chr1	7776188	7776461	Distal Intergenic	687268	ENSMUSG00000051285	Pcmtd1	protein-L-isoaspartate (D-aspartate) O-methyltransferase domain containing 1	0.746411	0	1.29504	-2.91829	0.11769	0.469245	0.47	0.55	1.54	2.41	3.42	0.51	2.45667	0	2
chr1	7776555	7777062	Distal Intergenic	687635	ENSMUSG00000051285	Pcmtd1	protein-L-isoaspartate (D-aspartate) O-methyltransferase domain containing 1	0.67892	0.963724	0.452078	-0.486092	0.710309	0.928754	1.8	2.11	0.86	1.34	1.91	1.955	1.37	1	1
chr1	7777295	7777598	Distal Intergenic	688375	ENSMUSG00000051285	Pcmtd1	protein-L-isoaspartate (D-aspartate) O-methyltransferase domain containing 1	0.989517	1.0041	0.97971	-0.947091	0.480285	0.79271	1.85	2.17	1.24	1.93	2.75	2.01	1.97333	0	1
chr1	7779624	7780052	Distal Intergenic	690704	ENSMUSG00000051285	Pcmtd1	protein-L-isoaspartate (D-aspartate) O-methyltransferase domain containing 1	0.229567	0	0.7023	-2.41531	0.187194	0.558031	0.45	0.53	1.02	1.6	2.27	0.49	1.63	0	2
chr1	7808234	7808437	Distal Intergenic	719314	ENSMUSG00000051285	Pcmtd1	protein-L-isoaspartate (D-aspartate) O-methyltransferase domain containing 1	0	0	0	-0.542348	0.822185	0.949151	0.48	0.56	0.25	0.39	0.56	0.52	0.4	0	1
chr1	7840257	7840469	Distal Intergenic	751337	ENSMUSG00000051285	Pcmtd1	protein-L-isoaspartate (D-aspartate) O-methyltransferase domain containing 1	0.0888641	0	0.82583	-4.48585	0.0755207	0.399807	0	0	1.11	1.74	2.47	0	1.77333	0	2
chr1	7872864	7873317	Distal Intergenic	783944	ENSMUSG00000051285	Pcmtd1	protein-L-isoaspartate (D-aspartate) O-methyltransferase domain containing 1	0.746411	0	1.29504	-2.91829	0.11769	0.469245	0.47	0.55	1.54	2.41	3.42	0.51	2.45667	1	0
chr1	7982883	7983206	Distal Intergenic	893963	ENSMUSG00000051285	Pcmtd1	protein-L-isoaspartate (D-aspartate) O-methyltransferase domain containing 1	0	0	0	-0.631361	0.76147	0.949151	0.88	1.04	0.48	0.75	1.07	0.96	0.766667	1	1
chr1	8015143	8015459	Distal Intergenic	926223	ENSMUSG00000051285	Pcmtd1	protein-L-isoaspartate (D-aspartate) O-methyltransferase domain containing 1	0	0	0	-2.60973	0.261526	0.630503	0	0	0.26	0.41	0.58	0	0.416667	0	1
chr1	8015715	8016134	Distal Intergenic	926795	ENSMUSG00000051285	Pcmtd1	protein-L-isoaspartate (D-aspartate) O-methyltransferase domain containing 1	0.588895	0	1.32586	-4.9673	0.0120573	0.169976	0	0	1.57	2.46	3.49	0	2.50667	0	2
chr1	8021239	8021542	Distal Intergenic	932319	ENSMUSG00000051285	Pcmtd1	protein-L-isoaspartate (D-aspartate) O-methyltransferase domain containing 1	0.133921	0	0.592144	-2.32579	0.322178	0.671768	0.44	0.52	0.94	1.48	2.1	0.48	1.50667	1	1
chr1	8047091	8047533	Distal Intergenic	958171	ENSMUSG00000051285	Pcmtd1	protein-L-isoaspartate (D-aspartate) O-methyltransferase domain containing 1	0	0	0	0.535751	0.811979	0.949151	0.88	1.03	0.19	0.3	0.42	0.955	0.303333	0	2
chr1	8059043	8059352	Distal Intergenic	970123	ENSMUSG00000051285	Pcmtd1	protein-L-isoaspartate (D-aspartate) O-methyltransferase domain containing 1	0.432077	0	1.16904	-4.81606	0.0463111	0.328712	0	0	1.41	2.21	3.13	0	2.25	0	1
chr1	8104467	8104695	Distal Intergenic	1015547	ENSMUSG00000051285	Pcmtd1	protein-L-isoaspartate (D-aspartate) O-methyltransferase domain containing 1	0	0	0	-3.36385	0.14004	0.500664	0	0	0.48	0.75	1.06	0	0.763333	0	1
chr1	8105019	8105396	Distal Intergenic	1016099	ENSMUSG00000051285	Pcmtd1	protein-L-isoaspartate (D-aspartate) O-methyltransferase domain containing 1	0	0	0	-2.60973	0.261526	0.630503	0	0	0.26	0.41	0.58	0	0.416667	0	2
chr1	8123430	8123679	Distal Intergenic	1034510	ENSMUSG00000051285	Pcmtd1	protein-L-isoaspartate (D-aspartate) O-methyltransferase domain containing 1	0	0	0	-2.37092	0.303415	0.655443	0	0	0.22	0.34	0.48	0	0.346667	0	2
chr1	8148607	8148846	Distal Intergenic	1059687	ENSMUSG00000051285	Pcmtd1	protein-L-isoaspartate (D-aspartate) O-methyltransferase domain containing 1	0	0	0	-2.64221	0.265078	0.630503	0	0	0.27	0.42	0.59	0	0.426667	0	1
chr1	8212293	8212493	Distal Intergenic	1087385	ENSMUSG00000025909	Sntg1	syntrophin, gamma 1	0	0.00708729	0	0.112019	0.958874	0.994709	0.92	1.08	0.28	0.43	0.61	1	0.44	0	2
chr1	8249190	8249548	Distal Intergenic	1050330	ENSMUSG00000025909	Sntg1	syntrophin, gamma 1	0	0	0.0484721	-3.75254	0.1564	0.522932	0	0	0.65	1.01	1.44	0	1.03333	0	1
chr1	8322473	8322775	Distal Intergenic	977103	ENSMUSG00000025909	Sntg1	syntrophin, gamma 1	0	0	0	-2.74136	0.287121	0.639214	0	0	0.29	0.45	0.65	0	0.463333	0	2
chr1	8410545	8411102	Intron (ENSMUST00000132064.7/71096, intron 19 of 19)	888776	ENSMUSG00000025909	Sntg1	syntrophin, gamma 1	0.0194355	0	0.756401	-4.4199	0.0241533	0.242809	0	0	1.06	1.66	2.35	0	1.69	0	2
chr1	8533915	8534240	Intron (ENSMUST00000132064.7/71096, intron 14 of 19)	765638	ENSMUSG00000025909	Sntg1	syntrophin, gamma 1	0	0	0	-3.22263	0.151944	0.516778	0	0	0.43	0.68	0.96	0	0.69	1	0
chr1	8564383	8564678	Intron (ENSMUST00000132064.7/71096, intron 13 of 19)	735200	ENSMUSG00000025909	Sntg1	syntrophin, gamma 1	1.57822	2.79884	0	3.05074	0.011419	0.164518	6.4	7.51	0.21	0.33	0.47	6.955	0.336667	0	2
chr1	8565755	8566081	Intron (ENSMUST00000132064.7/71096, intron 13 of 19)	733797	ENSMUSG00000025909	Sntg1	syntrophin, gamma 1	0.700099	0.53758	0.799091	-1.203	0.425484	0.743656	1.34	1.57	1.09	1.71	2.42	1.455	1.74	0	1
chr1	8613509	8613979	Intron (ENSMUST00000132064.7/71096, intron 10 of 19)	685899	ENSMUSG00000025909	Sntg1	syntrophin, gamma 1	0	0.591038	0	3.30905	0.113141	0.461878	1.39	1.63	0	0	0	1.51	0	0	1
chr1	8778520	8778940	Intron (ENSMUST00000132064.7/71096, intron 5 of 19)	520938	ENSMUSG00000025909	Sntg1	syntrophin, gamma 1	0	0	0	-1.21213	0.526965	0.820344	0.47	0.55	0.43	0.68	0.96	0.51	0.69	0	1
chr1	8781031	8781293	Intron (ENSMUST00000132064.7/71096, intron 5 of 19)	518585	ENSMUSG00000025909	Sntg1	syntrophin, gamma 1	0	0	0	-0.576538	0.8195	0.949151	0.48	0.56	0.26	0.41	0.58	0.52	0.416667	0	1
chr1	8810122	8810503	Intron (ENSMUST00000132064.7/71096, intron 3 of 19)	489375	ENSMUSG00000025909	Sntg1	syntrophin, gamma 1	0	0	0.0502979	-3.75433	0.140173	0.500709	0	0	0.65	1.02	1.44	0	1.03667	1	1
chr1	8814959	8815220	Intron (ENSMUST00000132064.7/71096, intron 3 of 19)	484658	ENSMUSG00000025909	Sntg1	syntrophin, gamma 1	1.59333	2.58161	0.0543544	1.42332	0.158481	0.525318	5.51	6.46	0.65	1.02	1.45	5.985	1.04	1	1
chr1	8828332	8828564	Intron (ENSMUST00000132064.7/71096, intron 3 of 19)	471314	ENSMUSG00000025909	Sntg1	syntrophin, gamma 1	0	0	0	0	1	1	0	0	0	0	0	0	0	0	2
chr1	8842980	8843315	Intron (ENSMUST00000132064.7/71096, intron 3 of 19)	456563	ENSMUSG00000025909	Sntg1	syntrophin, gamma 1	0.145804	0	0.582755	-2.22421	0.309846	0.661988	0.48	0.56	0.94	1.47	2.09	0.52	1.5	1	1
chr1	8855009	8855267	Intron (ENSMUST00000132064.7/71096, intron 3 of 19)	444611	ENSMUSG00000025909	Sntg1	syntrophin, gamma 1	0.209157	0.0685916	0.295793	-1.13907	0.567888	0.845303	0.97	1.13	0.77	1.2	1.71	1.05	1.22667	1	2
chr1	8877422	8877877	Intron (ENSMUST00000132064.7/71096, intron 3 of 19)	422001	ENSMUSG00000025909	Sntg1	syntrophin, gamma 1	0	0	0	-2.68497	0.271951	0.632763	0	0	0.28	0.43	0.61	0	0.44	0	1
chr1	8884485	8884729	Intron (ENSMUST00000132064.7/71096, intron 3 of 19)	415149	ENSMUSG00000025909	Sntg1	syntrophin, gamma 1	0	0.0943872	0	0.190043	0.936281	0.989223	0.98	1.15	0.28	0.43	0.61	1.065	0.44	2	1
chr1	8925017	8925355	Intron (ENSMUST00000132064.7/71096, intron 3 of 19)	374523	ENSMUSG00000025909	Sntg1	syntrophin, gamma 1	0.976001	1.00166	0.958641	-0.928282	0.375627	0.71789	1.84	2.16	1.22	1.91	2.71	2	1.94667	1	2
chr1	8934232	8934692	Intron (ENSMUST00000132064.7/71096, intron 3 of 19)	365186	ENSMUSG00000025909	Sntg1	syntrophin, gamma 1	0	0	0	-1.43632	0.481771	0.793476	0.47	0.56	0.51	0.8	1.14	0.515	0.816667	0	0
chr1	8964497	8964974	Intron (ENSMUST00000132064.7/71096, intron 3 of 19)	334904	ENSMUSG00000025909	Sntg1	syntrophin, gamma 1	0.361658	1.38427	0	1.46466	0.497776	0.804524	2.4	2.82	0.25	0.39	0.56	2.61	0.4	2	3
chr1	9038081	9038777	Intron (ENSMUST00000132064.7/71096, intron 2 of 19)	261101	ENSMUSG00000025909	Sntg1	syntrophin, gamma 1	1.13289	1.31947	0.99359	-0.667799	0.513081	0.812364	2.3	2.69	1.25	1.95	2.77	2.495	1.99	2	3
chr1	9065522	9065747	Intron (ENSMUST00000132064.7/71096, intron 2 of 19)	234131	ENSMUSG00000025909	Sntg1	syntrophin, gamma 1	0.561189	1.34635	0	0.640429	0.737052	0.941721	2.34	2.75	0.48	0.75	1.06	2.545	0.763333	0	2
chr1	9101117	9101318	Intron (ENSMUST00000132064.7/71096, intron 2 of 19)	198560	ENSMUSG00000025909	Sntg1	syntrophin, gamma 1	0	0	0	-0.718892	0.786218	0.949151	0.44	0.52	0.27	0.42	0.6	0.48	0.43	0	1
chr1	9101683	9101884	Intron (ENSMUST00000132064.7/71096, intron 2 of 19)	197994	ENSMUSG00000025909	Sntg1	syntrophin, gamma 1	0	0	0	-0.204342	0.930401	0.989223	0.44	0.52	0.18	0.28	0.4	0.48	0.286667	0	1
chr1	9189192	9189480	Intron (ENSMUST00000132064.7/71096, intron 2 of 19)	110398	ENSMUSG00000025909	Sntg1	syntrophin, gamma 1	0.00939726	0.571155	0	0.0698019	0.964832	0.997298	1.37	1.6	0.43	0.67	0.96	1.485	0.686667	1	1
chr1	9208736	9209727	Intron (ENSMUST00000132064.7/71096, intron 1 of 19)	90151	ENSMUSG00000025909	Sntg1	syntrophin, gamma 1	3.47079	4.04938	2.89532	0.123053	0.80338	0.949151	15.24	17.88	4.66	7.3	10.36	16.56	7.44	2	1
chr1	9224407	9224747	Intron (ENSMUST00000132064.7/71096, intron 1 of 19)	75131	ENSMUSG00000025909	Sntg1	syntrophin, gamma 1	0	0	0	-0.333133	0.882248	0.973342	0.48	0.56	0.22	0.34	0.48	0.52	0.346667	1	1
chr1	9230744	9231095	Intron (ENSMUST00000132064.7/71096, intron 1 of 19)	68783	ENSMUSG00000025909	Sntg1	syntrophin, gamma 1	0	0	0	-2.65202	0.266403	0.630503	0	0	0.27	0.42	0.6	0	0.43	0	2
chr1	9237052	9237718	Intron (ENSMUST00000132064.7/71096, intron 1 of 19)	62160	ENSMUSG00000025909	Sntg1	syntrophin, gamma 1	0	0	0	-1.27416	0.543786	0.830162	0.45	0.52	0.43	0.68	0.96	0.485	0.69	0	1
chr1	9238312	9238758	Intron (ENSMUST00000132064.7/71096, intron 1 of 19)	61120	ENSMUSG00000025909	Sntg1	syntrophin, gamma 1	0.0851458	0.61284	0	-0.00726951	0.999514	1	1.41	1.65	0.47	0.73	1.04	1.53	0.746667	0	1
chr1	9273375	9273703	Intron (ENSMUST00000132064.7/71096, intron 1 of 19)	26175	ENSMUSG00000025909	Sntg1	syntrophin, gamma 1	0	0	0	-2.56935	0.25848	0.630503	0	0	0.25	0.39	0.56	0	0.4	1	1
chr1	9289789	9290470	Exon (ENSMUST00000195180.1/ENSMUST00000195180.1, exon 1 of 1)	9408	ENSMUSG00000025909	Sntg1	syntrophin, gamma 1	2.2161	1.80594	2.43639	-1.61412	0.0288175	0.264729	3.22	3.77	3.39	5.31	7.54	3.495	5.41333	0	2
chr1	9298836	9300140	Promoter (<=1kb)	0	ENSMUSG00000025909	Sntg1	syntrophin, gamma 1	4.75211	3.62677	5.19685	-2.58344	2.58596e-08	1.49045e-05	11.37	13.34	22.98	35.97	51.09	12.355	36.68	0	1
chr1	9300567	9300876	Promoter (<=1kb)	-689	ENSMUSG00000025909	Sntg1	syntrophin, gamma 1	1.00518	1.30865	0.760359	-0.456378	0.664476	0.902246	2.28	2.67	1.06	1.66	2.36	2.475	1.69333	1	1
chr1	9356022	9356242	Distal Intergenic	-56144	ENSMUSG00000025909	Sntg1	syntrophin, gamma 1	0.351819	0.564238	0.190565	-0.605297	0.771089	0.949151	1.36	1.6	0.71	1.12	1.59	1.48	1.14	1	2
chr1	9442339	9442727	Distal Intergenic	-102681	ENSMUSG00000061024	Rrs1	ribosome biogenesis regulator 1	0	0	0.0484113	-1.79662	0.339198	0.690884	0.45	0.53	0.65	1.01	1.44	0.49	1.03333	1	1
chr1	9454492	9454914	Distal Intergenic	-90494	ENSMUSG00000061024	Rrs1	ribosome biogenesis regulator 1	0	0	0	-2.7149	0.278887	0.636336	0	0	0.28	0.44	0.63	0	0.45	0	1
chr1	9469867	9470315	Distal Intergenic	-75093	ENSMUSG00000061024	Rrs1	ribosome biogenesis regulator 1	0.837821	1.00269	0.716414	-0.696521	0.565703	0.843742	1.84	2.16	1.03	1.61	2.29	2	1.64333	1	1
chr1	9530461	9530904	Distal Intergenic	-14504	ENSMUSG00000061024	Rrs1	ribosome biogenesis regulator 1	0.269101	0.00502282	0.421625	-1.30805	0.499262	0.80565	0.92	1.08	0.84	1.31	1.87	1	1.34	0	1
chr1	9541308	9541613	Distal Intergenic	-3795	ENSMUSG00000061024	Rrs1	ribosome biogenesis regulator 1	3.52048	1.80274	4.07038	-3.23613	7.98924e-09	5.31878e-06	3.21	3.77	10.52	16.48	23.4	3.49	16.8	2	3
chr1	9545051	9546281	Promoter (<=1kb)	0	ENSMUSG00000061024	Rrs1	ribosome biogenesis regulator 1	6.93536	7.22768	6.70135	-0.502739	0.0407216	0.310708	137.95	161.81	65.19	102.06	144.95	149.88	104.067	0	1
chr1	9565064	9565587	Intron (ENSMUST00000144177.7/76187, intron 12 of 13)	17116	ENSMUSG00000025911	Adhfe1	alcohol dehydrogenase, iron containing, 1	2.75037	3.57317	1.71366	0.814634	0.280291	0.637844	10.95	12.85	2.05	3.22	4.57	11.9	3.28	0	1
chr1	9573236	9573580	Intron (ENSMUST00000144177.7/76187, intron 13 of 13)	25288	ENSMUSG00000025911	Adhfe1	alcohol dehydrogenase, iron containing, 1	2.53078	2.6859	2.41725	-0.745939	0.316059	0.66805	5.92	6.95	3.35	5.24	7.44	6.435	5.34333	2	3
chr1	9578395	9578948	Intron (ENSMUST00000190654.1/76187, intron 14 of 14)	-22251	ENSMUSG00000067879	Vxn	vexin	1.3744	2.30203	0.0472868	1.15892	0.273516	0.632763	4.54	5.32	0.65	1.01	1.44	4.93	1.03333	2	1
chr1	9583930	9584404	Intron (ENSMUST00000115480.7/72481, intron 3 of 4)	-16795	ENSMUSG00000067879	Vxn	vexin	1.9316	2.16283	1.7539	-0.602621	0.46089	0.77766	4.12	4.83	2.11	3.31	4.7	4.475	3.37333	0	1
chr1	9584696	9585065	Intron (ENSMUST00000115480.7/72481, intron 3 of 4)	-16134	ENSMUSG00000067879	Vxn	vexin	2.76237	3.32058	2.21662	0.0720414	0.922365	0.987521	9.2	10.79	2.91	4.56	6.47	9.995	4.64667	1	2
chr1	9622025	9622362	Intron (ENSMUST00000088666.3/76982, intron 4 of 5)	8813	ENSMUSG00000079671	2610203C22Rik	RIKEN cDNA 2610203C22 gene	0.4704	1.53366	0	1.67518	0.381317	0.720677	2.66	3.13	0.24	0.37	0.53	2.895	0.38	2	3
chr1	9631364	9631970	Promoter (<=1kb)	-189	ENSMUSG00000079671	2610203C22Rik	RIKEN cDNA 2610203C22 gene	3.87503	4.27809	3.52602	-0.275452	0.53438	0.825039	17.86	20.95	7.22	11.3	16.04	19.405	11.52	0	0
chr1	9640519	9640763	Exon (ENSMUST00000191209.1/ENSMUST00000191209.1, exon 1 of 2)	-9344	ENSMUSG00000079671	2610203C22Rik	RIKEN cDNA 2610203C22 gene	0.195863	0.666187	0	-0.107009	0.950547	0.993462	1.46	1.71	0.53	0.83	1.19	1.585	0.85	1	1
chr1	9699902	9700873	Promoter (<=1kb)	0	ENSMUSG00000025912	Mybl1	myeloblastosis oncogene-like 1	6.79007	7.14514	6.49313	-0.377146	0.152621	0.517658	130.28	152.82	56.43	88.34	125.47	141.55	90.08	0	1
chr1	9722577	9722831	3' UTR	-22368	ENSMUSG00000025912	Mybl1	myeloblastosis oncogene-like 1	0.697899	1.80165	0	1.92886	0.312948	0.664255	3.21	3.76	0.24	0.37	0.53	3.485	0.38	0	2
chr1	9736789	9736995	Exon (ENSMUST00000057438.6/70675, exon 2 of 3)	-10653	NA	1700034P13Rik	RIKEN cDNA 1700034P13 gene	0	0	0	-2.67927	0.270854	0.632763	0	0	0.27	0.43	0.61	0	0.436667	0	2
chr1	9740076	9740317	Intron (ENSMUST00000057438.6/70675, intron 1 of 2)	-7331	NA	1700034P13Rik	RIKEN cDNA 1700034P13 gene	0	0	0.0839518	-3.78871	0.0978101	0.440274	0	0	0.66	1.04	1.48	0	1.06	1	2
chr1	9747610	9748775	Promoter (<=1kb)	0	NA	1700034P13Rik	RIKEN cDNA 1700034P13 gene	6.53069	6.93084	6.18495	-0.283305	0.312857	0.664255	112.3	131.72	45.57	71.35	101.33	122.01	72.75	0	2
chr1	9757559	9757993	Intron (ENSMUST00000181821.7/73331, intron 2 of 3)	-9177	ENSMUSG00000045210	Vcpip1	valosin containing protein (p97)/p47 complex interacting protein 1	0.497094	1.58901	0	1.84761	0.229338	0.60869	2.77	3.25	0.22	0.34	0.48	3.01	0.346667	2	3
chr1	9772771	9773085	Intron (ENSMUST00000181821.7/73331, intron 2 of 3)	-24389	ENSMUSG00000045210	Vcpip1	valosin containing protein (p97)/p47 complex interacting protein 1	2.20593	2.81138	1.58967	0.187291	0.816216	0.949151	6.46	7.58	1.89	2.95	4.19	7.02	3.01	2	2
chr1	9797812	9798830	Promoter (<=1kb)	0	ENSMUSG00000025915	Sgk3	serum/glucocorticoid regulated kinase 3	4.3092	4.95117	3.63428	0.285371	0.485184	0.795922	28.47	33.4	7.78	12.18	17.3	30.935	12.42	2	3
chr1	9805344	9805945	Intron (ENSMUST00000166384.7/170755, intron 1 of 16)	7237	ENSMUSG00000025915	Sgk3	serum/glucocorticoid regulated kinase 3	1.86342	2.16885	1.6167	-0.463279	0.583516	0.855438	4.14	4.85	1.92	3.01	4.27	4.495	3.06667	1	1
chr1	9815841	9816188	Intron (ENSMUST00000166384.7/170755, intron 1 of 16)	17734	ENSMUSG00000025915	Sgk3	serum/glucocorticoid regulated kinase 3	0.459203	1.29496	0	0.800604	0.580956	0.854296	2.26	2.65	0.41	0.64	0.91	2.455	0.653333	1	1
chr1	9848042	9848753	5' UTR	49935	ENSMUSG00000025915	Sgk3	serum/glucocorticoid regulated kinase 3	4.09885	4.4925	3.76035	-0.295488	0.476292	0.790691	20.72	24.3	8.49	13.29	18.87	22.51	13.55	2	2
chr1	9850816	9851072	Intron (ENSMUST00000166384.7/170755, intron 1 of 16)	52709	ENSMUSG00000025915	Sgk3	serum/glucocorticoid regulated kinase 3	1.50332	1.59385	1.43965	-0.840311	0.355652	0.70223	2.78	3.26	1.7	2.66	3.78	3.02	2.71333	1	1
chr1	9858726	9858963	Intron (ENSMUST00000166384.7/170755, intron 1 of 16)	-49675	ENSMUSG00000046101	Mcmdc2	minichromosome maintenance domain containing 2	0.802871	1.64822	0	0.829804	0.638128	0.885977	2.88	3.38	0.51	0.8	1.14	3.13	0.816667	2	3
chr1	9886946	9887308	Exon (ENSMUST00000191338.1/170755, exon 4 of 4)	-21330	ENSMUSG00000046101	Mcmdc2	minichromosome maintenance domain containing 2	0	0	0	-1.33992	0.572097	0.848064	0.44	0.52	0.45	0.7	1	0.48	0.716667	1	1
chr1	9906840	9907180	Promoter (1-2kb)	-1458	ENSMUSG00000046101	Mcmdc2	minichromosome maintenance domain containing 2	0.556224	0	0.848935	-1.75544	0.268274	0.632763	0.9	1.05	1.13	1.77	2.51	0.975	1.80333	2	3
chr1	9908280	9908943	Promoter (<=1kb)	0	ENSMUSG00000046101	Mcmdc2	minichromosome maintenance domain containing 2	1.25079	2.15034	0.0095797	1.04984	0.307767	0.660298	4.09	4.79	0.63	0.99	1.4	4.44	1.00667	2	1
chr1	9943727	9944496	Promoter (<=1kb)	0	ENSMUSG00000098234	Snhg6	small nucleolar RNA host gene 6	5.09989	5.54697	4.69982	-0.181774	0.654219	0.895721	43.03	50.47	16.28	25.49	36.2	46.75	25.99	0	1
chr1	9966934	9968385	Promoter (<=1kb)	0	ENSMUSG00000099032	Tcf24	transcription factor 24	5.15498	5.32935	5.0258	-0.723591	0.0741047	0.397843	37.01	43.41	20.41	31.95	45.38	40.21	32.58	0	1
chr1	9985611	9986358	3' UTR	-17679	ENSMUSG00000099032	Tcf24	transcription factor 24	3.22114	3.09193	3.30127	-1.22243	0.0224899	0.234161	7.85	9.21	6.18	9.67	13.73	8.53	9.86	2	3
chr1	9988378	9989069	Intron (ENSMUST00000134692.1/ENSMUST00000134692.1, intron 1 of 1)	20067	ENSMUSG00000025916	Ppp1r42	protein phosphatase 1, regulatory subunit 42	2.14678	1.30729	2.51874	-2.16712	0.0134331	0.179658	2.28	2.67	3.59	5.62	7.98	2.475	5.73	1	1
chr1	9990064	9990342	Intron (ENSMUST00000134692.1/ENSMUST00000134692.1, intron 1 of 1)	18794	ENSMUSG00000025916	Ppp1r42	protein phosphatase 1, regulatory subunit 42	1.90341	2.57481	1.17823	0.356595	0.671612	0.906068	5.48	6.43	1.42	2.22	3.15	5.955	2.26333	2	3
chr1	10004262	10004614	Intron (ENSMUST00000027049.9/69312, intron 1 of 8)	4522	ENSMUSG00000025916	Ppp1r42	protein phosphatase 1, regulatory subunit 42	0	0	0.447137	-4.12743	0.0192829	0.216757	0	0	0.85	1.34	1.9	0	1.36333	2	3
chr1	10008634	10009368	Promoter (<=1kb)	0	ENSMUSG00000025916	Ppp1r42	protein phosphatase 1, regulatory subunit 42	4.36876	4.95517	3.78162	0.143124	0.727207	0.938603	28.55	33.49	8.61	13.49	19.16	31.02	13.7533	2	3
chr1	10014486	10014883	Distal Intergenic	-5350	ENSMUSG00000025916	Ppp1r42	protein phosphatase 1, regulatory subunit 42	1.3731	2.15078	0.440052	0.647773	0.504623	0.808379	4.09	4.79	0.85	1.33	1.89	4.44	1.35667	1	0
chr1	10037807	10038313	Promoter (<=1kb)	0	ENSMUSG00000056763	Cspp1	centrosome and spindle pole associated protein 1	4.2802	4.86497	3.69552	0.139088	0.736386	0.941373	26.82	31.46	8.12	12.71	18.05	29.14	12.96	2	3
chr1	10039515	10040411	Promoter (1-2kb)	-1347	ENSMUSG00000025917	Cops5	COP9 signalosome subunit 5	6.21167	7.05196	5.13176	0.889085	0.00884728	0.143306	122.13	143.26	21.96	34.38	48.83	132.695	35.0567	0	0
chr1	10056359	10056673	Intron (ENSMUST00000071087.11/211660, intron 3 of 29)	-18191	ENSMUSG00000025917	Cops5	COP9 signalosome subunit 5	2.26533	2.57397	2.01546	-0.460359	0.553418	0.836207	5.48	6.43	2.53	3.97	5.63	5.955	4.04333	2	1
chr1	10089582	10090029	Intron (ENSMUST00000071087.11/211660, intron 14 of 29)	-51414	ENSMUSG00000025917	Cops5	COP9 signalosome subunit 5	1.76405	2.19426	1.38395	-0.210678	0.808597	0.949151	4.21	4.94	1.63	2.56	3.64	4.575	2.61	0	1
chr1	10107783	10107990	Intron (ENSMUST00000071087.11/211660, intron 17 of 29)	-69615	ENSMUSG00000025917	Cops5	COP9 signalosome subunit 5	0	0	0	1.92142	0.409059	0.727817	0.44	0.51	0	0	0	0.475	0	0	2
chr1	10108960	10109401	Intron (ENSMUST00000071087.11/211660, intron 18 of 29)	-70792	ENSMUSG00000025917	Cops5	COP9 signalosome subunit 5	1.04841	1.83906	0.0866682	0.676732	0.608614	0.870656	3.29	3.86	0.67	1.04	1.48	3.575	1.06333	1	1
chr1	10111715	10112092	Intron (ENSMUST00000071087.11/211660, intron 18 of 29)	-73547	ENSMUSG00000025917	Cops5	COP9 signalosome subunit 5	0	0.00338672	0	2.79258	0.218662	0.593645	0.92	1.08	0	0	0	1	0	2	3
chr1	10139361	10139664	Intron (ENSMUST00000088615.10/211673, intron 37 of 37)	93006	ENSMUSG00000067851	Arfgef1	ADP-ribosylation factor guanine nucleotide-exchange factor 1(brefeldin A-inhibited)	0	0.569335	0	0.81781	0.661061	0.900093	1.37	1.6	0.23	0.36	0.51	1.485	0.366667	2	3
chr1	10154948	10155383	Intron (ENSMUST00000088615.10/211673, intron 28 of 37)	77287	ENSMUSG00000067851	Arfgef1	ADP-ribosylation factor guanine nucleotide-exchange factor 1(brefeldin A-inhibited)	0	1.22989	0	3.89335	0.132358	0.489492	2.16	2.53	0	0	0	2.345	0	2	2
chr1	10158221	10158776	Exon (ENSMUST00000156563.1/211673, exon 2 of 2)	73894	ENSMUSG00000067851	Arfgef1	ADP-ribosylation factor guanine nucleotide-exchange factor 1(brefeldin A-inhibited)	2.26669	3.32089	0.441914	1.78681	0.0373355	0.298219	9.2	10.79	0.85	1.33	1.89	9.995	1.35667	0	1
chr1	10165071	10165517	Intron (ENSMUST00000088615.10/211673, intron 21 of 37)	67153	ENSMUSG00000067851	Arfgef1	ADP-ribosylation factor guanine nucleotide-exchange factor 1(brefeldin A-inhibited)	0.728582	0	1.07671	-1.96801	0.182243	0.553563	0.9	1.06	1.32	2.07	2.94	0.98	2.11	2	1
chr1	10170545	10170973	Intron (ENSMUST00000088615.10/211673, intron 21 of 37)	61697	ENSMUSG00000067851	Arfgef1	ADP-ribosylation factor guanine nucleotide-exchange factor 1(brefeldin A-inhibited)	0	0	0.109128	-1.87797	0.454009	0.772255	0.44	0.52	0.68	1.06	1.5	0.48	1.08	0	0
chr1	10232072	10233500	Promoter (<=1kb)	0	ENSMUSG00000067851	Arfgef1	ADP-ribosylation factor guanine nucleotide-exchange factor 1(brefeldin A-inhibited)	6.00232	6.46958	5.57766	-0.137417	0.695263	0.920911	81.57	95.68	29.92	46.84	66.52	88.625	47.76	2	3
chr1	10247905	10248178	Distal Intergenic	-15235	ENSMUSG00000067851	Arfgef1	ADP-ribosylation factor guanine nucleotide-exchange factor 1(brefeldin A-inhibited)	0	0	0	-3.04856	0.148795	0.512497	0	0	0.38	0.6	0.85	0	0.61	1	2
chr1	10257178	10257863	Distal Intergenic	-24508	ENSMUSG00000067851	Arfgef1	ADP-ribosylation factor guanine nucleotide-exchange factor 1(brefeldin A-inhibited)	4.57605	4.99221	4.21219	-0.248376	0.555813	0.836945	29.29	34.36	11.61	18.18	25.82	31.825	18.5367	2	3
chr1	10285327	10285894	Distal Intergenic	-52657	ENSMUSG00000067851	Arfgef1	ADP-ribosylation factor guanine nucleotide-exchange factor 1(brefeldin A-inhibited)	2.87306	3.63263	1.97878	0.614114	0.339639	0.691171	11.42	13.39	2.47	3.87	5.49	12.405	3.94333	2	3
chr1	10327997	10328307	Intron (ENSMUST00000153695.7/329093, intron 9 of 9)	-95327	ENSMUSG00000067851	Arfgef1	ADP-ribosylation factor guanine nucleotide-exchange factor 1(brefeldin A-inhibited)	0.295569	0	0.769334	-2.41766	0.181033	0.551667	0.47	0.55	1.07	1.67	2.37	0.51	1.70333	2	2
chr1	10331930	10332139	Intron (ENSMUST00000153695.7/329093, intron 8 of 9)	-99260	ENSMUSG00000067851	Arfgef1	ADP-ribosylation factor guanine nucleotide-exchange factor 1(brefeldin A-inhibited)	0	0.00708729	0	0.112019	0.958874	0.994709	0.92	1.08	0.28	0.43	0.61	1	0.44	1	2
chr1	10337241	10337596	3' UTR	-104571	ENSMUSG00000067851	Arfgef1	ADP-ribosylation factor guanine nucleotide-exchange factor 1(brefeldin A-inhibited)	0.143207	0	0.880172	-4.5386	0.0481294	0.333027	0	0	1.15	1.81	2.56	0	1.84	1	1
chr1	10337669	10338114	Intron (ENSMUST00000153695.7/329093, intron 7 of 9)	-104999	ENSMUSG00000067851	Arfgef1	ADP-ribosylation factor guanine nucleotide-exchange factor 1(brefeldin A-inhibited)	2.91541	3.80409	1.70568	1.05066	0.0928823	0.42936	12.86	15.08	2.04	3.2	4.54	13.97	3.26	1	1
chr1	10349899	10350272	Intron (ENSMUST00000153695.7/329093, intron 7 of 9)	-117229	ENSMUSG00000067851	Arfgef1	ADP-ribosylation factor guanine nucleotide-exchange factor 1(brefeldin A-inhibited)	0.112225	0.618647	0	-0.0518549	0.983505	1	1.41	1.66	0.49	0.76	1.08	1.535	0.776667	0	0
chr1	10355103	10355331	Intron (ENSMUST00000153695.7/329093, intron 7 of 9)	-122433	ENSMUSG00000067851	Arfgef1	ADP-ribosylation factor guanine nucleotide-exchange factor 1(brefeldin A-inhibited)	0	0	0	2.05607	0.392082	0.720677	0.49	0.57	0	0	0	0.53	0	0	1
chr1	10380812	10381118	Intron (ENSMUST00000153695.7/329093, intron 7 of 9)	-148142	ENSMUSG00000067851	Arfgef1	ADP-ribosylation factor guanine nucleotide-exchange factor 1(brefeldin A-inhibited)	0.272661	1.59459	0	4.23758	0.0265309	0.254719	2.78	3.26	0	0	0	3.02	0	1	1
chr1	10397890	10398180	Intron (ENSMUST00000153695.7/329093, intron 7 of 9)	-165220	ENSMUSG00000067851	Arfgef1	ADP-ribosylation factor guanine nucleotide-exchange factor 1(brefeldin A-inhibited)	0.670643	0.545593	0.748367	-1.14636	0.416385	0.735283	1.34	1.58	1.05	1.65	2.34	1.46	1.68	2	1
chr1	10406880	10407101	Intron (ENSMUST00000153695.7/329093, intron 7 of 9)	-174210	ENSMUSG00000067851	Arfgef1	ADP-ribosylation factor guanine nucleotide-exchange factor 1(brefeldin A-inhibited)	0	0	0	-0.545527	0.821892	0.949151	0.48	0.56	0.25	0.39	0.56	0.52	0.4	0	1
chr1	10429940	10430217	Intron (ENSMUST00000153695.7/329093, intron 5 of 9)	-197270	ENSMUSG00000067851	Arfgef1	ADP-ribosylation factor guanine nucleotide-exchange factor 1(brefeldin A-inhibited)	0	0.563473	0	0.975587	0.547568	0.831917	1.36	1.6	0.21	0.32	0.46	1.48	0.33	1	1
chr1	10486460	10486817	Intron (ENSMUST00000153695.7/329093, intron 2 of 9)	233128	ENSMUSG00000042501	Cpa6	carboxypeptidase A6	0	0.994084	0	1.35601	0.355281	0.701884	1.83	2.15	0.21	0.32	0.46	1.99	0.33	2	3
chr1	10488272	10488483	Intron (ENSMUST00000153695.7/329093, intron 2 of 9)	231462	ENSMUSG00000042501	Cpa6	carboxypeptidase A6	1.00176	0.00145603	1.41687	-2.26375	0.0684292	0.385751	0.92	1.08	1.67	2.62	3.72	1	2.67	0	0
chr1	10507300	10507726	Intron (ENSMUST00000153695.7/329093, intron 2 of 9)	212219	ENSMUSG00000042501	Cpa6	carboxypeptidase A6	0.486194	0	1.22316	-4.86849	0.0440181	0.320921	0	0	1.46	2.29	3.25	0	2.33333	2	3
chr1	10593263	10593488	Intron (ENSMUST00000153695.7/329093, intron 2 of 9)	126457	ENSMUSG00000042501	Cpa6	carboxypeptidase A6	0	1.05383	0	3.73148	0.147326	0.510405	1.91	2.24	0	0	0	2.075	0	2	2
chr1	10598598	10599006	Intron (ENSMUST00000153695.7/329093, intron 1 of 9)	120939	ENSMUSG00000042501	Cpa6	carboxypeptidase A6	0	0	0.0183124	-1.74857	0.260411	0.630503	0.46	0.54	0.63	0.99	1.41	0.5	1.01	0	2
chr1	10603436	10603660	Intron (ENSMUST00000153695.7/329093, intron 1 of 9)	116285	ENSMUSG00000042501	Cpa6	carboxypeptidase A6	0.19854	0	0.654618	-2.31484	0.152882	0.518147	0.47	0.55	0.99	1.54	2.19	0.51	1.57333	1	1
chr1	10616458	10616846	Intron (ENSMUST00000153695.7/329093, intron 1 of 9)	103099	ENSMUSG00000042501	Cpa6	carboxypeptidase A6	2.15759	0.580702	2.68686	-3.00016	0.00116348	0.0422169	1.38	1.61	4.03	6.32	8.97	1.495	6.44	0	2
chr1	10619854	10620058	Intron (ENSMUST00000153695.7/329093, intron 1 of 9)	99887	ENSMUSG00000042501	Cpa6	carboxypeptidase A6	0	0	0	-1.51679	0.48471	0.795527	0.45	0.52	0.52	0.82	1.16	0.485	0.833333	2	2
chr1	10633630	10634039	Intron (ENSMUST00000153695.7/329093, intron 1 of 9)	85906	ENSMUSG00000042501	Cpa6	carboxypeptidase A6	1.05915	0	1.65111	-3.30446	0.0067792	0.123349	0.46	0.54	1.97	3.08	4.37	0.5	3.14	1	1
chr1	10655010	10655326	Intron (ENSMUST00000153695.7/329093, intron 1 of 9)	64619	ENSMUSG00000042501	Cpa6	carboxypeptidase A6	1.89892	1.81333	1.95328	-1.13134	0.172949	0.538562	3.23	3.79	2.43	3.8	5.39	3.51	3.87333	1	1
chr1	10671909	10672274	Intron (ENSMUST00000153695.7/329093, intron 1 of 9)	47671	ENSMUSG00000042501	Cpa6	carboxypeptidase A6	0	0.0945784	0	2.87311	0.264477	0.630503	0.98	1.15	0	0	0	1.065	0	1	0
chr1	10693711	10694327	Intron (ENSMUST00000153695.7/329093, intron 1 of 9)	25618	ENSMUSG00000042501	Cpa6	carboxypeptidase A6	3.48204	4.08316	2.8725	0.179185	0.711994	0.929693	15.6	18.3	4.59	7.18	10.2	16.95	7.32333	1	1
chr1	10694553	10695003	Intron (ENSMUST00000153695.7/329093, intron 1 of 9)	24942	ENSMUSG00000042501	Cpa6	carboxypeptidase A6	2.98718	2.99293	2.98333	-1.0051	0.0999115	0.444514	7.33	8.59	4.95	7.76	11.01	7.96	7.90667	0	1
chr1	10700834	10701585	Intron (ENSMUST00000153695.7/329093, intron 1 of 9)	18360	ENSMUSG00000042501	Cpa6	carboxypeptidase A6	3.53607	1.00573	4.16952	-4.08304	2.07283e-10	2.3894e-07	1.85	2.17	11.27	17.65	25.06	2.01	17.9933	1	0
chr1	10725736	10726019	Distal Intergenic	-5791	ENSMUSG00000042501	Cpa6	carboxypeptidase A6	0.905169	0.593927	1.08068	-1.4203	0.232363	0.611814	1.39	1.63	1.32	2.07	2.95	1.51	2.11333	0	0
chr1	10759349	10759925	Distal Intergenic	-39404	ENSMUSG00000042501	Cpa6	carboxypeptidase A6	2.30484	2.32562	2.29082	-0.970757	0.227539	0.606229	4.61	5.41	3.07	4.8	6.82	5.01	4.89667	0	2
chr1	10769513	10770074	Distal Intergenic	-49568	ENSMUSG00000042501	Cpa6	carboxypeptidase A6	1.02578	1.58691	0.47585	0.0740161	0.941517	0.99078	2.76	3.24	0.87	1.36	1.94	3	1.39	0	2
chr1	10771823	10772133	Distal Intergenic	-51878	ENSMUSG00000042501	Cpa6	carboxypeptidase A6	0.167476	0.0409522	0.246054	-1.11981	0.496286	0.8041	0.95	1.11	0.74	1.16	1.65	1.03	1.18333	1	1
chr1	10835687	10835988	Distal Intergenic	-115742	ENSMUSG00000042501	Cpa6	carboxypeptidase A6	1.25972	1.99494	0.415196	0.523022	0.608542	0.870612	3.67	4.3	0.84	1.31	1.86	3.985	1.33667	0	1
chr1	10836442	10836736	Distal Intergenic	-116497	ENSMUSG00000042501	Cpa6	carboxypeptidase A6	0	0	0	-1.25115	0.637363	0.885411	0.49	0.57	0.46	0.72	1.02	0.53	0.733333	0	1
chr1	10867984	10868406	Distal Intergenic	-125059	ENSMUSG00000048960	Prex2	phosphatidylinositol-3,4,5-trisphosphate-dependent Rac exchange factor 2	0.465442	0.577955	0.385242	-0.770018	0.556879	0.837502	1.37	1.61	0.82	1.28	1.82	1.49	1.30667	0	3
chr1	10874999	10875365	Distal Intergenic	-118100	ENSMUSG00000048960	Prex2	phosphatidylinositol-3,4,5-trisphosphate-dependent Rac exchange factor 2	0.897446	1.35266	0.487544	-0.156386	0.902373	0.982237	2.35	2.76	0.88	1.38	1.95	2.555	1.40333	1	1
chr1	10887843	10888073	Distal Intergenic	-105392	ENSMUSG00000048960	Prex2	phosphatidylinositol-3,4,5-trisphosphate-dependent Rac exchange factor 2	0	0	0	-0.789625	0.785354	0.949151	0.44	0.51	0.28	0.44	0.63	0.475	0.45	0	1
chr1	10899198	10899468	Distal Intergenic	-93997	ENSMUSG00000048960	Prex2	phosphatidylinositol-3,4,5-trisphosphate-dependent Rac exchange factor 2	0.347722	1.08824	0	0.512271	0.791729	0.949151	1.96	2.3	0.44	0.69	0.98	2.13	0.703333	2	2
chr1	10919967	10920322	Distal Intergenic	-73143	ENSMUSG00000048960	Prex2	phosphatidylinositol-3,4,5-trisphosphate-dependent Rac exchange factor 2	0	0	0.251964	-1.98496	0.304463	0.656625	0.45	0.53	0.75	1.17	1.66	0.49	1.19333	1	0
chr1	10932801	10933171	Distal Intergenic	-60294	ENSMUSG00000048960	Prex2	phosphatidylinositol-3,4,5-trisphosphate-dependent Rac exchange factor 2	0.540908	0.00441258	0.812379	-1.6799	0.349178	0.697562	0.92	1.08	1.1	1.72	2.45	1	1.75667	2	2
chr1	10935971	10936218	Distal Intergenic	-57247	ENSMUSG00000048960	Prex2	phosphatidylinositol-3,4,5-trisphosphate-dependent Rac exchange factor 2	0.931304	1.87291	0	1.18746	0.472062	0.786933	3.37	3.95	0.46	0.72	1.03	3.66	0.736667	2	3
chr1	10942935	10943330	Distal Intergenic	-50135	ENSMUSG00000048960	Prex2	phosphatidylinositol-3,4,5-trisphosphate-dependent Rac exchange factor 2	1.21993	1.33387	1.13864	-0.79681	0.498756	0.805294	2.32	2.72	1.38	2.16	3.07	2.52	2.20333	0	3
chr1	10949349	10949785	Distal Intergenic	-43680	ENSMUSG00000048960	Prex2	phosphatidylinositol-3,4,5-trisphosphate-dependent Rac exchange factor 2	0.675338	0	1.21985	-2.88345	0.0226435	0.234798	0.46	0.54	1.46	2.28	3.24	0.5	2.32667	0	1
chr1	10966308	10966614	Distal Intergenic	-26851	ENSMUSG00000048960	Prex2	phosphatidylinositol-3,4,5-trisphosphate-dependent Rac exchange factor 2	0	0.00398124	0	0.322246	0.861793	0.965355	0.92	1.08	0.23	0.36	0.51	1	0.366667	2	2
chr1	10993229	10994136	Promoter (<=1kb)	0	ENSMUSG00000048960	Prex2	phosphatidylinositol-3,4,5-trisphosphate-dependent Rac exchange factor 2	3.63269	3.38736	3.77576	-1.4036	0.00291071	0.075289	9.63	11.3	8.58	13.43	19.08	10.465	13.6967	2	1
chr1	11015841	11016348	Intron (ENSMUST00000027056.11/109294, intron 1 of 39)	22376	ENSMUSG00000048960	Prex2	phosphatidylinositol-3,4,5-trisphosphate-dependent Rac exchange factor 2	0.491764	1.31206	0	0.75093	0.675108	0.908241	2.29	2.68	0.43	0.68	0.96	2.485	0.69	0	1
chr1	11027486	11028045	Intron (ENSMUST00000027056.11/109294, intron 1 of 39)	34021	ENSMUSG00000048960	Prex2	phosphatidylinositol-3,4,5-trisphosphate-dependent Rac exchange factor 2	3.14965	2.70051	3.38641	-1.68988	0.00243701	0.0675859	5.98	7.02	6.55	10.26	14.57	6.5	10.46	2	2
chr1	11033092	11033773	Intron (ENSMUST00000027056.11/109294, intron 1 of 39)	39627	ENSMUSG00000048960	Prex2	phosphatidylinositol-3,4,5-trisphosphate-dependent Rac exchange factor 2	0.504218	0.590173	0.443931	-0.816	0.48892	0.798956	1.39	1.63	0.85	1.33	1.89	1.51	1.35667	0	2
chr1	11065177	11065698	Intron (ENSMUST00000027056.11/109294, intron 2 of 39)	71712	ENSMUSG00000048960	Prex2	phosphatidylinositol-3,4,5-trisphosphate-dependent Rac exchange factor 2	3.7213	3.57255	3.81258	-1.25785	0.00717837	0.127314	10.95	12.84	8.8	13.78	19.57	11.895	14.05	0	1
chr1	11076232	11076516	Intron (ENSMUST00000027056.11/109294, intron 4 of 39)	82767	ENSMUSG00000048960	Prex2	phosphatidylinositol-3,4,5-trisphosphate-dependent Rac exchange factor 2	1.81002	1.31963	2.06355	-1.70654	0.0519493	0.344431	2.3	2.69	2.62	4.1	5.82	2.495	4.18	1	2
chr1	11097263	11097767	Intron (ENSMUST00000027056.11/109294, intron 6 of 39)	103798	ENSMUSG00000048960	Prex2	phosphatidylinositol-3,4,5-trisphosphate-dependent Rac exchange factor 2	3.09505	2.17675	3.48892	-2.29933	0.000906232	0.0360679	4.16	4.88	7.03	11.01	15.64	4.52	11.2267	1	1
chr1	11138009	11138603	Intron (ENSMUST00000027056.11/109294, intron 15 of 39)	144544	ENSMUSG00000048960	Prex2	phosphatidylinositol-3,4,5-trisphosphate-dependent Rac exchange factor 2	3.58277	2.00164	4.11269	-3.08788	1.5241e-07	6.28283e-05	3.69	4.32	10.84	16.97	24.1	4.005	17.3033	1	1
chr1	11139978	11140253	Exon (ENSMUST00000027056.11/109294, exon 16 of 40)	146513	ENSMUSG00000048960	Prex2	phosphatidylinositol-3,4,5-trisphosphate-dependent Rac exchange factor 2	1.85866	0	2.42803	-3.2624	0.000872334	0.0353802	0.92	1.07	3.37	5.28	7.5	0.995	5.38333	0	1
chr1	11145676	11146083	Intron (ENSMUST00000027056.11/109294, intron 18 of 39)	152211	ENSMUSG00000048960	Prex2	phosphatidylinositol-3,4,5-trisphosphate-dependent Rac exchange factor 2	2.54994	1.78688	2.89912	-2.08999	0.00702759	0.125685	3.18	3.73	4.67	7.32	10.39	3.455	7.46	0	2
chr1	11151580	11151848	Intron (ENSMUST00000027056.11/109294, intron 19 of 39)	158115	ENSMUSG00000048960	Prex2	phosphatidylinositol-3,4,5-trisphosphate-dependent Rac exchange factor 2	1.60307	0.589494	2.02148	-2.33697	0.014621	0.187156	1.38	1.62	2.54	3.98	5.65	1.5	4.05667	1	1
chr1	11185171	11185432	Exon (ENSMUST00000027056.11/109294, exon 28 of 40)	191706	ENSMUSG00000048960	Prex2	phosphatidylinositol-3,4,5-trisphosphate-dependent Rac exchange factor 2	0.103686	0	0.527152	-2.16515	0.394857	0.721585	0.48	0.57	0.9	1.41	2.01	0.525	1.44	1	2
chr1	11202571	11202991	Intron (ENSMUST00000027056.11/109294, intron 32 of 39)	209106	ENSMUSG00000048960	Prex2	phosphatidylinositol-3,4,5-trisphosphate-dependent Rac exchange factor 2	0.806326	0.0139984	1.16441	-2.00566	0.0960549	0.43732	0.93	1.09	1.4	2.2	3.12	1.01	2.24	0	2
chr1	11210654	11211038	Intron (ENSMUST00000027056.11/109294, intron 34 of 39)	-203067	ENSMUSG00000057715	A830018L16Rik	RIKEN cDNA A830018L16 gene	0	0	0	-1.67173	0.420981	0.73948	0.48	0.56	0.62	0.97	1.38	0.52	0.99	0	1
chr1	11233943	11234220	Intron (ENSMUST00000027056.11/109294, intron 35 of 39)	-179885	ENSMUSG00000057715	A830018L16Rik	RIKEN cDNA A830018L16 gene	0.491557	1.01396	0	-0.00913814	0.993434	1	1.86	2.18	0.62	0.98	1.39	2.02	0.996667	0	1
chr1	11244337	11244725	Intron (ENSMUST00000027056.11/109294, intron 35 of 39)	-169380	ENSMUSG00000057715	A830018L16Rik	RIKEN cDNA A830018L16 gene	0	0	0	-3.36625	0.140911	0.501848	0	0	0.48	0.75	1.07	0	0.766667	2	3
chr1	11252529	11252836	Intron (ENSMUST00000027056.11/109294, intron 35 of 39)	-161269	ENSMUSG00000057715	A830018L16Rik	RIKEN cDNA A830018L16 gene	0.0503943	0.508988	0	-0.152364	0.946553	0.991929	1.31	1.54	0.49	0.76	1.08	1.425	0.776667	2	0
chr1	11301867	11302318	3' UTR	-111787	ENSMUSG00000057715	A830018L16Rik	RIKEN cDNA A830018L16 gene	1.80666	0	2.36934	-3.20381	0.00114476	0.0417691	0.92	1.07	3.24	5.07	7.2	0.995	5.17	2	3
chr1	11329389	11329747	Distal Intergenic	-84358	ENSMUSG00000057715	A830018L16Rik	RIKEN cDNA A830018L16 gene	0.67085	1.99278	0	4.61662	0.0146105	0.187102	3.66	4.3	0	0	0	3.98	0	0	2
chr1	11385906	11386154	Distal Intergenic	-27951	ENSMUSG00000057715	A830018L16Rik	RIKEN cDNA A830018L16 gene	0	0	0.0699012	-1.82094	0.346812	0.696241	0.45	0.53	0.66	1.03	1.46	0.49	1.05	2	3
chr1	11401388	11401705	Distal Intergenic	-12400	ENSMUSG00000057715	A830018L16Rik	RIKEN cDNA A830018L16 gene	1.26882	1.98998	0.451934	0.48215	0.685058	0.914513	3.66	4.29	0.86	1.34	1.91	3.975	1.37	1	2
chr1	11413852	11414603	Promoter (<=1kb)	0	ENSMUSG00000057715	A830018L16Rik	RIKEN cDNA A830018L16 gene	5.88736	5.6776	6.01197	-1.36103	0.000395899	0.021392	47.11	55.26	40.42	63.29	89.88	51.185	64.53	2	3
chr1	11457881	11458741	Intron (ENSMUST00000171690.8/320492, intron 1 of 7)	43776	ENSMUSG00000057715	A830018L16Rik	RIKEN cDNA A830018L16 gene	2.73614	0.580033	3.33744	-3.64463	5.35255e-05	0.0054158	1.38	1.61	6.33	9.91	14.08	1.495	10.1067	0	3
chr1	11487818	11488161	Intron (ENSMUST00000171690.8/320492, intron 1 of 7)	73713	ENSMUSG00000057715	A830018L16Rik	RIKEN cDNA A830018L16 gene	0.588279	0.0515372	0.859844	-1.6821	0.315017	0.666981	0.95	1.12	1.14	1.78	2.53	1.035	1.81667	0	2
chr1	11555038	11555377	Intron (ENSMUST00000171690.8/320492, intron 4 of 7)	140933	ENSMUSG00000057715	A830018L16Rik	RIKEN cDNA A830018L16 gene	0	0.565422	0	0.742307	0.716905	0.932372	1.36	1.6	0.24	0.38	0.54	1.48	0.386667	1	3
chr1	11560901	11561312	Intron (ENSMUST00000171690.8/320492, intron 4 of 7)	146796	ENSMUSG00000057715	A830018L16Rik	RIKEN cDNA A830018L16 gene	0	0	0	-1.39123	0.497705	0.804524	0.45	0.53	0.47	0.74	1.05	0.49	0.753333	0	2
chr1	11565430	11565684	Intron (ENSMUST00000171690.8/320492, intron 5 of 7)	151325	ENSMUSG00000057715	A830018L16Rik	RIKEN cDNA A830018L16 gene	0.861141	0	1.42513	-3.04623	0.10216	0.447492	0.47	0.55	1.68	2.63	3.74	0.51	2.68333	1	1
chr1	11588448	11588653	3' UTR	174343	ENSMUSG00000057715	A830018L16Rik	RIKEN cDNA A830018L16 gene	0.0595071	0	0.796473	-4.45835	0.0777032	0.403425	0	0	1.09	1.7	2.42	0	1.73667	0	2
chr1	11657703	11658044	Intron (ENSMUST00000048613.13/320492, intron 7 of 13)	243598	ENSMUSG00000057715	A830018L16Rik	RIKEN cDNA A830018L16 gene	1.51124	1.0166	1.76644	-1.69774	0.0747247	0.399111	1.86	2.18	2.13	3.34	4.74	2.02	3.40333	0	1
chr1	11671745	11672085	Intron (ENSMUST00000048613.13/320492, intron 7 of 13)	257640	ENSMUSG00000057715	A830018L16Rik	RIKEN cDNA A830018L16 gene	0	0.502983	0	-0.049692	0.985096	1	1.3	1.53	0.45	0.7	1	1.415	0.716667	1	0
chr1	11695072	11695587	Intron (ENSMUST00000048613.13/320492, intron 7 of 13)	280967	ENSMUSG00000057715	A830018L16Rik	RIKEN cDNA A830018L16 gene	0.737124	0.600234	0.821663	-1.16561	0.388817	0.720677	1.4	1.64	1.11	1.73	2.46	1.52	1.76667	0	1
chr1	11741902	11742184	Intron (ENSMUST00000048613.13/320492, intron 7 of 13)	327797	ENSMUSG00000057715	A830018L16Rik	RIKEN cDNA A830018L16 gene	0	0	0	-2.61685	0.262207	0.630503	0	0	0.26	0.41	0.58	0	0.416667	1	1
chr1	11758860	11759325	Intron (ENSMUST00000048613.13/320492, intron 8 of 13)	344755	ENSMUSG00000057715	A830018L16Rik	RIKEN cDNA A830018L16 gene	0.143207	0	0.880172	-4.5386	0.0481294	0.333027	0	0	1.15	1.81	2.56	0	1.84	0	3
chr1	11795688	11795948	Intron (ENSMUST00000048613.13/320492, intron 8 of 13)	381583	ENSMUSG00000057715	A830018L16Rik	RIKEN cDNA A830018L16 gene	0.0146853	0	0.0454965	-0.994564	0.536268	0.826047	0.9	1.06	0.65	1.01	1.44	0.98	1.03333	2	0
chr1	11816911	11817184	Intron (ENSMUST00000048613.13/320492, intron 9 of 13)	402806	ENSMUSG00000057715	A830018L16Rik	RIKEN cDNA A830018L16 gene	0	0	0	-0.661727	0.819326	0.949151	0.49	0.57	0.28	0.44	0.63	0.53	0.45	0	1
chr1	11845996	11846347	Intron (ENSMUST00000048613.13/320492, intron 10 of 13)	431891	ENSMUSG00000057715	A830018L16Rik	RIKEN cDNA A830018L16 gene	0	0	0	-2.7149	0.278887	0.636336	0	0	0.28	0.44	0.63	0	0.45	2	1
chr1	11861253	11861607	Intron (ENSMUST00000048613.13/320492, intron 10 of 13)	447148	ENSMUSG00000057715	A830018L16Rik	RIKEN cDNA A830018L16 gene	0	0	0	0	1	1	0	0	0	0	0	0	0	2	3
chr1	11870984	11871210	Intron (ENSMUST00000048613.13/320492, intron 10 of 13)	456879	ENSMUSG00000057715	A830018L16Rik	RIKEN cDNA A830018L16 gene	0	0	0	1.93259	0.395275	0.721585	0.44	0.52	0	0	0	0.48	0	0	3
chr1	11873544	11873883	Intron (ENSMUST00000048613.13/320492, intron 10 of 13)	459439	ENSMUSG00000057715	A830018L16Rik	RIKEN cDNA A830018L16 gene	0.821312	0	1.38326	-3.02382	0.0331047	0.282709	0.46	0.54	1.63	2.56	3.63	0.5	2.60667	0	2
chr1	11918935	11919182	Intron (ENSMUST00000048613.13/320492, intron 10 of 13)	504830	ENSMUSG00000057715	A830018L16Rik	RIKEN cDNA A830018L16 gene	0	0	0.4975	-4.17476	0.0677096	0.383452	0	0	0.88	1.38	1.97	0	1.41	0	1
chr1	11933195	11933713	3' UTR	-492273	ENSMUSG00000098555	Mir6341	microRNA 6341	0.157014	0	0.89398	-4.5514	0.0719325	0.392943	0	0	1.16	1.82	2.59	0	1.85667	0	1
chr1	12051438	12051660	Distal Intergenic	-374326	ENSMUSG00000098555	Mir6341	microRNA 6341	1.15409	1.0014	1.24758	-1.20881	0.243665	0.626868	1.84	2.16	1.49	2.33	3.31	2	2.37667	0	2
chr1	12089896	12090201	Distal Intergenic	-335785	ENSMUSG00000098555	Mir6341	microRNA 6341	0	0	0	-1.39363	0.601988	0.866694	0.49	0.57	0.51	0.8	1.13	0.53	0.813333	0	2
chr1	12099848	12100212	Distal Intergenic	-325774	ENSMUSG00000098555	Mir6341	microRNA 6341	0	0.00745651	0	2.79595	0.283353	0.639214	0.93	1.09	0	0	0	1.01	0	1	3
chr1	12115517	12115774	Distal Intergenic	-310212	ENSMUSG00000098555	Mir6341	microRNA 6341	0.27385	0.508854	0.0927976	-0.564226	0.786674	0.949151	1.31	1.54	0.67	1.05	1.49	1.425	1.07	1	1
chr1	12126308	12126559	Distal Intergenic	-299427	ENSMUSG00000098555	Mir6341	microRNA 6341	0.0745365	1.04467	0	1.21714	0.532715	0.823573	1.9	2.23	0.24	0.37	0.53	2.065	0.38	1	2
chr1	12126991	12127347	Distal Intergenic	-298639	ENSMUSG00000098555	Mir6341	microRNA 6341	0	0	0.582088	-4.2554	0.0747387	0.399111	0	0	0.94	1.47	2.09	0	1.5	0	1
chr1	12141033	12141251	Distal Intergenic	-284735	ENSMUSG00000098555	Mir6341	microRNA 6341	0	0	0.599836	-4.27162	0.104024	0.447492	0	0	0.95	1.49	2.11	0	1.51667	0	2
chr1	12165145	12165434	Distal Intergenic	-260552	ENSMUSG00000098555	Mir6341	microRNA 6341	0.154639	0	0.59193	-2.22715	0.341782	0.691437	0.48	0.56	0.94	1.48	2.1	0.52	1.50667	0	1
chr1	12192598	12193449	Distal Intergenic	-232537	ENSMUSG00000098555	Mir6341	microRNA 6341	2.42864	2.68462	2.22868	-0.561659	0.462949	0.779353	5.92	6.94	2.94	4.6	6.53	6.43	4.69	1	1
chr1	12200530	12200771	Distal Intergenic	-225215	ENSMUSG00000098555	Mir6341	microRNA 6341	0	0.00626405	0	0.179819	0.93063	0.989223	0.92	1.08	0.26	0.41	0.58	1	0.416667	1	1
chr1	12234308	12234560	Distal Intergenic	-191426	ENSMUSG00000098555	Mir6341	microRNA 6341	0	0	0	1.94218	0.386679	0.720677	0.44	0.52	0	0	0	0.48	0	0	1
chr1	12279651	12280039	Distal Intergenic	-145947	ENSMUSG00000098555	Mir6341	microRNA 6341	0.157014	0	0.89398	-4.5514	0.0719325	0.392943	0	0	1.16	1.82	2.59	0	1.85667	0	1
chr1	12296649	12296901	Distal Intergenic	-129085	ENSMUSG00000098555	Mir6341	microRNA 6341	0.397122	1.04406	0	0.260392	0.881446	0.972998	1.9	2.23	0.51	0.8	1.14	2.065	0.816667	0	2
chr1	12319883	12320454	Distal Intergenic	-105532	ENSMUSG00000098555	Mir6341	microRNA 6341	0	0	0	-2.50689	0.255664	0.630503	0	0	0.24	0.37	0.53	0	0.38	0	2
chr1	12340797	12341090	Distal Intergenic	-84896	ENSMUSG00000098555	Mir6341	microRNA 6341	0	0	0	-1.18566	0.611484	0.872355	0.48	0.56	0.43	0.68	0.96	0.52	0.69	0	2
chr1	12350013	12350407	Distal Intergenic	-75579	ENSMUSG00000098555	Mir6341	microRNA 6341	0.0434313	0.514266	0	-0.128275	0.95336	0.994055	1.31	1.54	0.48	0.75	1.07	1.425	0.766667	0	1
chr1	12353884	12354219	Distal Intergenic	-71767	ENSMUSG00000098555	Mir6341	microRNA 6341	0.480674	0.65811	0.348969	-0.660547	0.706282	0.927372	1.45	1.7	0.8	1.25	1.77	1.575	1.27333	2	3
chr1	12398252	12398540	Distal Intergenic	-27446	ENSMUSG00000098555	Mir6341	microRNA 6341	0	0	0.565005	-4.2412	0.0469749	0.330569	0	0	0.93	1.45	2.06	0	1.48	0	2
chr1	12406879	12407131	Distal Intergenic	-18855	ENSMUSG00000098555	Mir6341	microRNA 6341	0.0587747	0.503163	0	-0.179706	0.940277	0.990202	1.3	1.53	0.5	0.78	1.1	1.415	0.793333	1	1
chr1	12425469	12425691	Promoter (<=1kb)	-295	ENSMUSG00000098555	Mir6341	microRNA 6341	0.159692	0.564114	0	-0.26406	0.907059	0.983371	1.36	1.6	0.55	0.86	1.22	1.48	0.876667	1	1
chr1	12435270	12435706	Distal Intergenic	9284	ENSMUSG00000098555	Mir6341	microRNA 6341	2.0825	2.02323	2.1207	-1.0964	0.19776	0.572012	3.74	4.39	2.72	4.27	6.06	4.065	4.35	1	1
chr1	12453008	12453429	Distal Intergenic	27022	ENSMUSG00000098555	Mir6341	microRNA 6341	0.0269874	0.575035	0	0.0372252	0.977092	1	1.37	1.61	0.44	0.69	0.98	1.49	0.703333	0	2
chr1	12479086	12479703	Distal Intergenic	53100	ENSMUSG00000098555	Mir6341	microRNA 6341	2.56854	3.00461	2.18154	-0.203198	0.788074	0.949151	7.39	8.66	2.84	4.45	6.32	8.025	4.53667	0	2
chr1	12494678	12494936	Distal Intergenic	68692	ENSMUSG00000098555	Mir6341	microRNA 6341	0	0	0.599836	-4.27162	0.104024	0.447492	0	0	0.95	1.49	2.11	0	1.51667	0	2
chr1	12553294	12553572	Distal Intergenic	-113991	ENSMUSG00000097171	Gm17644	predicted gene, 17644	0	0.57342	0	0.94478	0.589624	0.859143	1.37	1.61	0.21	0.33	0.47	1.49	0.336667	2	2
chr1	12554448	12554825	Distal Intergenic	-112738	ENSMUSG00000097171	Gm17644	predicted gene, 17644	0.5125	0	1.24947	-4.89241	0.0324322	0.280045	0	0	1.49	2.33	3.31	0	2.37667	2	3
chr1	12564996	12565223	Distal Intergenic	-102340	ENSMUSG00000097171	Gm17644	predicted gene, 17644	0.448585	1.49853	0	1.60302	0.431228	0.749793	2.6	3.05	0.24	0.38	0.54	2.825	0.386667	0	1
chr1	12576843	12577288	Distal Intergenic	-90275	ENSMUSG00000097171	Gm17644	predicted gene, 17644	0.681718	0.993563	0.428697	-0.43438	0.698591	0.922859	1.83	2.15	0.84	1.32	1.87	1.99	1.34333	0	0
chr1	12615774	12616024	Distal Intergenic	-51539	ENSMUSG00000097171	Gm17644	predicted gene, 17644	0.439231	0	0.95162	-2.65437	0.165259	0.531758	0.45	0.53	1.21	1.9	2.69	0.49	1.93333	0	2
chr1	12634450	12634825	Distal Intergenic	-32738	ENSMUSG00000097171	Gm17644	predicted gene, 17644	0.283774	0.0532596	0.419237	-1.26074	0.461908	0.778589	0.95	1.12	0.84	1.31	1.86	1.035	1.33667	1	1
chr1	12644665	12644952	Distal Intergenic	-22611	ENSMUSG00000097171	Gm17644	predicted gene, 17644	1.71381	2.60326	0.501855	1.02539	0.294763	0.646709	5.59	6.56	0.89	1.39	1.97	6.075	1.41667	0	1
chr1	12657252	12657865	Distal Intergenic	-9698	ENSMUSG00000097171	Gm17644	predicted gene, 17644	1.48469	1.33801	1.57479	-1.2115	0.211006	0.585643	2.33	2.73	1.87	2.92	4.15	2.53	2.98	0	2
chr1	12658236	12658618	Distal Intergenic	-8945	ENSMUSG00000097171	Gm17644	predicted gene, 17644	1.76354	2.45299	1.00613	0.402514	0.641736	0.888386	5.04	5.91	1.26	1.97	2.8	5.475	2.01	1	1
chr1	12670916	12671268	Exon (ENSMUST00000186962.1/ENSMUST00000186962.1, exon 1 of 1)	3353	ENSMUSG00000097171	Gm17644	predicted gene, 17644	0	0	0.344318	-4.02791	0.0755092	0.399807	0	0	0.8	1.25	1.77	0	1.27333	0	2
chr1	12689584	12689826	Promoter (2-3kb)	-2451	ENSMUSG00000016918	Sulf1	sulfatase 1	0	0.589466	0	0.974979	0.525985	0.820135	1.38	1.62	0.21	0.33	0.47	1.5	0.336667	0	1
chr1	12692298	12692832	Promoter (<=1kb)	21	ENSMUSG00000016918	Sulf1	sulfatase 1	2.74541	3.10657	2.44205	-0.358932	0.595979	0.863186	7.93	9.3	3.4	5.33	7.57	8.615	5.43333	1	1
chr1	12693160	12693511	Promoter (<=1kb)	883	ENSMUSG00000016918	Sulf1	sulfatase 1	2.03141	2.32533	1.79585	-0.487213	0.56215	0.841809	4.61	5.41	2.18	3.41	4.84	5.01	3.47667	2	1
chr1	12693568	12693907	Promoter (1-2kb)	1291	ENSMUSG00000016918	Sulf1	sulfatase 1	1.72535	1.57686	1.81649	-1.22483	0.181293	0.55202	2.75	3.22	2.21	3.45	4.91	2.985	3.52333	2	3
chr1	12708972	12709273	Intron (ENSMUST00000177608.7/240725, intron 1 of 21)	16695	ENSMUSG00000016918	Sulf1	sulfatase 1	0	0	0	-3.26453	0.16005	0.525318	0	0	0.44	0.7	0.99	0	0.71	0	1
chr1	12709515	12709830	Intron (ENSMUST00000177608.7/240725, intron 1 of 21)	17238	ENSMUSG00000016918	Sulf1	sulfatase 1	0.0246806	0	0.0741862	-1.03919	0.579727	0.853517	0.89	1.04	0.66	1.03	1.47	0.965	1.05333	2	2
chr1	12717987	12718716	5' UTR	25710	ENSMUSG00000016918	Sulf1	sulfatase 1	2.49956	3.32714	1.45125	0.826773	0.298919	0.651425	9.24	10.84	1.71	2.68	3.81	10.04	2.73333	0	2
chr1	12745016	12745243	Intron (ENSMUST00000177608.7/240725, intron 2 of 21)	52739	ENSMUSG00000016918	Sulf1	sulfatase 1	0	0	0.175775	-3.87576	0.0914661	0.427375	0	0	0.71	1.11	1.57	0	1.13	1	0
chr1	12760709	12761028	Intron (ENSMUST00000177608.7/240725, intron 2 of 21)	68432	ENSMUSG00000016918	Sulf1	sulfatase 1	0.0524437	0	0.789409	-4.45045	0.0423997	0.316234	0	0	1.08	1.7	2.41	0	1.73	0	2
chr1	12766382	12766800	Intron (ENSMUST00000177608.7/240725, intron 2 of 21)	74105	ENSMUSG00000016918	Sulf1	sulfatase 1	0.718945	1.56643	0	0.833566	0.593798	0.862001	2.73	3.2	0.48	0.75	1.07	2.965	0.766667	1	1
chr1	12776915	12777324	Intron (ENSMUST00000177608.7/240725, intron 2 of 21)	84638	ENSMUSG00000016918	Sulf1	sulfatase 1	4.501	4.93984	4.11074	-0.199451	0.639877	0.886993	28.25	33.14	10.82	16.94	24.06	30.695	17.2733	0	1
chr1	12782742	12783095	Intron (ENSMUST00000177608.7/240725, intron 2 of 21)	90465	ENSMUSG00000016918	Sulf1	sulfatase 1	0.0808782	0	0.817844	-4.47846	0.0510653	0.34124	0	0	1.1	1.73	2.46	0	1.76333	0	2
chr1	12803072	12803296	Intron (ENSMUST00000177608.7/240725, intron 5 of 21)	110795	ENSMUSG00000016918	Sulf1	sulfatase 1	0	0	0	-0.599968	0.759905	0.948845	0.89	1.04	0.47	0.74	1.05	0.965	0.753333	1	1
chr1	12812802	12813055	Intron (ENSMUST00000177608.7/240725, intron 7 of 21)	120525	ENSMUSG00000016918	Sulf1	sulfatase 1	0.517773	0	1.03328	-2.67572	0.1117	0.459381	0.47	0.55	1.28	2.01	2.85	0.51	2.04667	2	1
chr1	12835635	12836489	Exon (ENSMUST00000177608.7/240725, exon 13 of 22)	143358	ENSMUSG00000016918	Sulf1	sulfatase 1	3.18866	3.92236	2.34717	0.538127	0.323611	0.673275	13.95	16.37	3.19	4.99	7.09	15.16	5.09	2	2
chr1	12836700	12837137	Intron (ENSMUST00000177608.7/240725, intron 13 of 21)	144423	ENSMUSG00000016918	Sulf1	sulfatase 1	2.02087	2.59663	1.44961	0.113517	0.892554	0.978396	5.57	6.53	1.71	2.68	3.8	6.05	2.73	2	1
chr1	12864086	12864405	Downstream (2-3kb)	128245	ENSMUSG00000025938	Slco5a1	solute carrier organic anion transporter family, member 5A1	2.34326	2.14922	2.45949	-1.30824	0.106841	0.45162	4.08	4.79	3.45	5.39	7.66	4.435	5.5	0	2
chr1	12864935	12865496	Downstream (1-2kb)	127154	ENSMUSG00000025938	Slco5a1	solute carrier organic anion transporter family, member 5A1	3.40155	4.12374	2.58266	0.505643	0.317836	0.670269	16.04	18.82	3.75	5.88	8.34	17.43	5.99	0	0
chr1	12875405	12875853	Intron (ENSMUST00000188454.6/240726, intron 9 of 9)	116797	ENSMUSG00000025938	Slco5a1	solute carrier organic anion transporter family, member 5A1	3.63255	3.99329	3.32963	-0.362582	0.426192	0.744281	14.66	17.19	6.3	9.86	14	15.925	10.0533	1	2
chr1	12877386	12878077	Intron (ENSMUST00000188454.6/240726, intron 8 of 9)	114573	ENSMUSG00000025938	Slco5a1	solute carrier organic anion transporter family, member 5A1	3.99319	4.34883	3.69564	-0.373804	0.374286	0.716866	18.75	22	8.12	12.71	18.05	20.375	12.96	0	2
chr1	12954034	12954575	Intron (ENSMUST00000188454.6/240726, intron 2 of 9)	38075	ENSMUSG00000025938	Slco5a1	solute carrier organic anion transporter family, member 5A1	2.62525	2.67569	2.59063	-0.926853	0.222174	0.599166	5.88	6.9	3.77	5.91	8.39	6.39	6.02333	0	2
chr1	12959745	12959992	Intron (ENSMUST00000188454.6/240726, intron 2 of 9)	32658	ENSMUSG00000025938	Slco5a1	solute carrier organic anion transporter family, member 5A1	0	0	0	2.05607	0.392082	0.720677	0.49	0.57	0	0	0	0.53	0	0	1
chr1	12979952	12980164	Intron (ENSMUST00000188454.6/240726, intron 2 of 9)	12486	ENSMUSG00000025938	Slco5a1	solute carrier organic anion transporter family, member 5A1	0	0	0	-1.08844	0.566031	0.844009	0.45	0.53	0.38	0.59	0.84	0.49	0.603333	0	1
chr1	12990993	12991423	Promoter (1-2kb)	1227	ENSMUSG00000025938	Slco5a1	solute carrier organic anion transporter family, member 5A1	4.93388	5.37953	4.53552	-0.184934	0.651956	0.894809	38.31	44.94	14.53	22.74	32.3	41.625	23.19	2	2
chr1	12991988	12992970	Promoter (<=1kb)	0	ENSMUSG00000025938	Slco5a1	solute carrier organic anion transporter family, member 5A1	5.59207	5.76775	5.46182	-0.721869	0.0620552	0.369799	50.15	58.82	27.61	43.22	61.39	54.485	44.0733	0	1
chr1	13005004	13005584	Distal Intergenic	-12354	ENSMUSG00000025938	Slco5a1	solute carrier organic anion transporter family, member 5A1	1.76166	2.80387	0	1.69955	0.0853333	0.41995	6.43	7.54	0.62	0.98	1.39	6.985	0.996667	0	1
chr1	13005696	13005992	Distal Intergenic	-13046	ENSMUSG00000025938	Slco5a1	solute carrier organic anion transporter family, member 5A1	0.243202	1.29035	0	1.58351	0.293755	0.645466	2.25	2.64	0.21	0.34	0.48	2.445	0.343333	1	1
chr1	13020162	13020392	Distal Intergenic	-27512	ENSMUSG00000025938	Slco5a1	solute carrier organic anion transporter family, member 5A1	0	0	0	0	1	1	0	0	0	0	0	0	0	2	3
chr1	13023171	13023823	Distal Intergenic	-30521	ENSMUSG00000025938	Slco5a1	solute carrier organic anion transporter family, member 5A1	0.300288	1.02663	0	0.471935	0.713066	0.930178	1.88	2.2	0.43	0.68	0.97	2.04	0.693333	0	2
chr1	13042441	13042708	Distal Intergenic	-49791	ENSMUSG00000025938	Slco5a1	solute carrier organic anion transporter family, member 5A1	0	0.508619	0	3.23236	0.185849	0.555726	1.31	1.54	0	0	0	1.425	0	1	1
chr1	13043837	13044265	Distal Intergenic	-51187	ENSMUSG00000025938	Slco5a1	solute carrier organic anion transporter family, member 5A1	0.106622	0.0765038	0.126358	-0.959729	0.640305	0.8873	0.97	1.14	0.68	1.07	1.52	1.055	1.09	0	1
chr1	13050182	13050481	Distal Intergenic	-57532	ENSMUSG00000025938	Slco5a1	solute carrier organic anion transporter family, member 5A1	0.21658	0.576713	0	-0.329029	0.812299	0.949151	1.37	1.61	0.59	0.92	1.31	1.49	0.94	2	1
chr1	13052005	13052516	Distal Intergenic	-59355	ENSMUSG00000025938	Slco5a1	solute carrier organic anion transporter family, member 5A1	2.57443	2.58906	2.5646	-0.985574	0.202876	0.576706	5.54	6.5	3.71	5.8	8.24	6.02	5.91667	2	0
chr1	13069335	13070046	Intron (ENSMUST00000187394.1/ENSMUST00000187394.1, intron 1 of 3)	57117	ENSMUSG00000042414	Prdm14	PR domain containing 14	2.48	3.18058	1.70215	0.439967	0.5516	0.834889	8.34	9.79	2.04	3.19	4.53	9.065	3.25333	1	3
chr1	13103850	13104373	Distal Intergenic	22790	ENSMUSG00000042414	Prdm14	PR domain containing 14	1.93609	2.59462	1.23323	0.321618	0.70068	0.923734	5.56	6.52	1.47	2.31	3.27	6.04	2.35	2	3
chr1	13105551	13105820	Distal Intergenic	21343	ENSMUSG00000042414	Prdm14	PR domain containing 14	1.03805	0.592486	1.27333	-1.60627	0.154615	0.521475	1.39	1.63	1.51	2.37	3.37	1.51	2.41667	2	3
chr1	13106180	13106790	Distal Intergenic	20373	ENSMUSG00000042414	Prdm14	PR domain containing 14	0	0	0	-3.23728	0.139422	0.499661	0	0	0.44	0.68	0.97	0	0.696667	2	3
chr1	13116169	13116721	Intron (ENSMUST00000047577.6/383491, intron 6 of 7)	10442	ENSMUSG00000042414	Prdm14	PR domain containing 14	2.75014	2.68414	2.79252	-1.11818	0.136746	0.494757	5.92	6.94	4.34	6.79	9.65	6.43	6.92667	2	3
chr1	13128408	13128765	Promoter (1-2kb)	-1245	ENSMUSG00000042414	Prdm14	PR domain containing 14	1.57738	1.82169	1.38799	-0.572197	0.533547	0.824206	3.25	3.82	1.64	2.57	3.65	3.535	2.62	2	2
chr1	13134269	13134763	Distal Intergenic	-7106	ENSMUSG00000042414	Prdm14	PR domain containing 14	2.87577	1.81366	3.30592	-2.466	0.000588572	0.0275984	3.24	3.8	6.2	9.7	13.77	3.52	9.89	0	0
chr1	13146708	13147441	Exon (ENSMUST00000081713.10/17978, exon 21 of 22)	-19545	ENSMUSG00000042414	Prdm14	PR domain containing 14	5.3418	6.02337	4.5986	0.393918	0.321651	0.671768	59.87	70.22	15.18	23.76	33.75	65.045	24.23	2	3
chr1	13171130	13171502	Intron (ENSMUST00000081713.10/17978, intron 11 of 21)	-43967	ENSMUSG00000042414	Prdm14	PR domain containing 14	0.269575	1.5915	0	4.23435	0.0634805	0.372967	2.77	3.25	0	0	0	3.01	0	2	3
chr1	13188188	13188864	Intron (ENSMUST00000081713.10/17978, intron 5 of 21)	-61025	ENSMUSG00000042414	Prdm14	PR domain containing 14	4.48162	4.86841	4.15066	-0.310169	0.458303	0.775238	26.88	31.54	11.13	17.42	24.74	29.21	17.7633	1	1
chr1	13196247	13197471	Intron (ENSMUST00000081713.10/17978, intron 4 of 21)	-69084	ENSMUSG00000042414	Prdm14	PR domain containing 14	3.70327	4.12128	3.33731	-0.24385	0.598287	0.864556	16.02	18.79	6.33	9.91	14.08	17.405	10.1067	1	1
chr1	13203311	13204123	Intron (ENSMUST00000081713.10/17978, intron 4 of 21)	-76148	ENSMUSG00000042414	Prdm14	PR domain containing 14	4.15859	4.51674	3.8584	-0.369046	0.366085	0.711694	21.07	24.71	9.09	14.22	20.2	22.89	14.5033	1	1
chr1	13228132	13228781	Intron (ENSMUST00000081713.10/17978, intron 2 of 21)	-100969	ENSMUSG00000042414	Prdm14	PR domain containing 14	1.58052	2.15009	1.01834	0.0971373	0.913529	0.984637	4.09	4.79	1.27	1.99	2.82	4.44	2.02667	1	1
chr1	13236078	13236611	Exon (ENSMUST00000195811.1/ENSMUST00000195811.1, exon 1 of 1)	-108915	ENSMUSG00000042414	Prdm14	PR domain containing 14	1.67672	2.57044	0.452498	1.04186	0.263955	0.630503	5.47	6.41	0.86	1.34	1.91	5.94	1.37	1	0
chr1	13241282	13241674	Intron (ENSMUST00000081713.10/17978, intron 2 of 21)	-114119	ENSMUSG00000042414	Prdm14	PR domain containing 14	1.83182	2.69493	0.692681	0.939579	0.28525	0.639214	5.96	6.99	1.01	1.59	2.25	6.475	1.61667	1	1
chr1	13259538	13260049	Intron (ENSMUST00000081713.10/17978, intron 2 of 21)	114034	ENSMUSG00000005886	Ncoa2	nuclear receptor coactivator 2	1.84901	2.80487	0.428259	1.29464	0.151594	0.516109	6.43	7.54	0.84	1.32	1.87	6.985	1.34333	0	1
chr1	13268423	13268844	Intron (ENSMUST00000081713.10/17978, intron 2 of 21)	105239	ENSMUSG00000005886	Ncoa2	nuclear receptor coactivator 2	0.236299	1.04767	0	0.726958	0.710667	0.928995	1.9	2.23	0.37	0.57	0.82	2.065	0.586667	2	3
chr1	13269326	13269526	Intron (ENSMUST00000081713.10/17978, intron 2 of 21)	104557	ENSMUSG00000005886	Ncoa2	nuclear receptor coactivator 2	0	0.0071025	0	2.79568	0.273312	0.632763	0.92	1.08	0	0	0	1	0	2	2
chr1	13276231	13276541	Intron (ENSMUST00000081713.10/17978, intron 2 of 21)	97542	ENSMUSG00000005886	Ncoa2	nuclear receptor coactivator 2	0	0	0	0.30363	0.864659	0.966448	0.9	1.05	0.23	0.36	0.51	0.975	0.366667	2	2
chr1	13287702	13288033	Intron (ENSMUST00000081713.10/17978, intron 1 of 21)	86050	ENSMUSG00000005886	Ncoa2	nuclear receptor coactivator 2	0.662015	0	0.985451	-1.86826	0.162561	0.528115	0.91	1.06	1.24	1.94	2.76	0.985	1.98	0	1
chr1	13293261	13293807	Intron (ENSMUST00000081713.10/17978, intron 1 of 21)	80276	ENSMUSG00000005886	Ncoa2	nuclear receptor coactivator 2	1.84073	2.45898	1.20436	0.218315	0.799646	0.949151	5.06	5.94	1.44	2.26	3.21	5.5	2.30333	0	1
chr1	13301571	13301936	Intron (ENSMUST00000081713.10/17978, intron 1 of 21)	72147	ENSMUSG00000005886	Ncoa2	nuclear receptor coactivator 2	1.9956	1.57989	2.21828	-1.61419	0.0487314	0.335069	2.75	3.23	2.91	4.56	6.48	2.99	4.65	2	3
chr1	13308325	13309032	Intron (ENSMUST00000081713.10/17978, intron 1 of 21)	65051	ENSMUSG00000005886	Ncoa2	nuclear receptor coactivator 2	3.6957	4.54887	2.58279	0.927096	0.0512029	0.341647	21.54	25.27	3.75	5.88	8.34	23.405	5.99	1	2
chr1	13314036	13314448	Intron (ENSMUST00000081713.10/17978, intron 1 of 21)	59635	ENSMUSG00000005886	Ncoa2	nuclear receptor coactivator 2	1.13266	1.31935	0.993263	-0.667592	0.515781	0.814094	2.3	2.69	1.25	1.95	2.77	2.495	1.99	2	3
chr1	13318650	13319077	Intron (ENSMUST00000081713.10/17978, intron 1 of 21)	55006	ENSMUSG00000005886	Ncoa2	nuclear receptor coactivator 2	0.0594651	1.38139	0	4.03689	0.0961557	0.437482	2.4	2.81	0	0	0	2.605	0	2	3
chr1	13323289	13323912	Intron (ENSMUST00000081713.10/17978, intron 1 of 21)	50171	ENSMUSG00000005886	Ncoa2	nuclear receptor coactivator 2	0.109409	0	0.544163	-2.21138	0.206806	0.580997	0.47	0.55	0.91	1.43	2.03	0.51	1.45667	1	0
chr1	13328956	13329337	Intron (ENSMUST00000081713.10/17978, intron 1 of 21)	44746	ENSMUSG00000005886	Ncoa2	nuclear receptor coactivator 2	0.816542	2.13847	0	4.75613	0.0105121	0.156824	4.05	4.75	0	0	0	4.4	0	2	3
chr1	13341633	13341906	Intron (ENSMUST00000081713.10/17978, intron 1 of 21)	32177	ENSMUSG00000005886	Ncoa2	nuclear receptor coactivator 2	0	0.979321	0	3.66112	0.0903833	0.425435	1.81	2.13	0	0	0	1.97	0	2	3
chr1	13348674	13348874	Intron (ENSMUST00000081713.10/17978, intron 1 of 21)	25209	ENSMUSG00000005886	Ncoa2	nuclear receptor coactivator 2	0	0	0	-2.37014	0.322084	0.671768	0	0	0.22	0.34	0.48	0	0.346667	2	3
chr1	13364663	13364884	Intron (ENSMUST00000081713.10/17978, intron 1 of 21)	9199	ENSMUSG00000005886	Ncoa2	nuclear receptor coactivator 2	0	0	0	2.04892	0.384255	0.720677	0.49	0.57	0	0	0	0.53	0	1	1
chr1	13372278	13373923	Promoter (<=1kb)	160	ENSMUSG00000005886	Ncoa2	nuclear receptor coactivator 2	6.94232	7.5366	6.34327	0.163595	0.512355	0.811915	170.89	200.45	50.86	79.63	113.09	185.67	81.1933	1	1
chr1	13373991	13374371	Promoter (<=1kb)	0	ENSMUSG00000005886	Ncoa2	nuclear receptor coactivator 2	4.3758	5.09247	3.56755	0.492353	0.221746	0.598517	31.4	36.83	7.43	11.63	16.51	34.115	11.8567	2	1
chr1	13386887	13387241	Intron (ENSMUST00000185813.1/ENSMUST00000185813.1, intron 1 of 1)	-12804	ENSMUSG00000005886	Ncoa2	nuclear receptor coactivator 2	0.632651	0.575659	0.669432	-1.03982	0.438679	0.757186	1.37	1.61	1	1.56	2.22	1.49	1.59333	2	1
chr1	13426075	13427254	Distal Intergenic	-51992	ENSMUSG00000005886	Ncoa2	nuclear receptor coactivator 2	3.96003	4.67146	3.16177	0.476054	0.272963	0.632763	23.45	27.51	5.61	8.78	12.46	25.48	8.95	1	1
chr1	13467188	13467578	Distal Intergenic	-93105	ENSMUSG00000005886	Ncoa2	nuclear receptor coactivator 2	1.68505	1.81888	1.5884	-0.770358	0.373497	0.716086	3.25	3.81	1.88	2.95	4.19	3.53	3.00667	1	1
chr1	13487764	13488198	Distal Intergenic	101712	ENSMUSG00000025935	Tram1	translocating chain-associating membrane protein 1	1.25435	1.5868	0.980722	-0.403002	0.682125	0.912691	2.76	3.24	1.24	1.94	2.75	3	1.97667	0	1
chr1	13494750	13495040	Distal Intergenic	94870	ENSMUSG00000025935	Tram1	translocating chain-associating membrane protein 1	0.966163	1.78495	0	0.768942	0.566389	0.844255	3.17	3.72	0.6	0.94	1.34	3.445	0.96	0	2
chr1	13531499	13531995	Distal Intergenic	57915	ENSMUSG00000025935	Tram1	translocating chain-associating membrane protein 1	1.40113	2.60785	0	2.8637	0.021521	0.229347	5.61	6.58	0.21	0.33	0.47	6.095	0.336667	2	1
chr1	13561427	13561995	Downstream (2-3kb)	27915	ENSMUSG00000025935	Tram1	translocating chain-associating membrane protein 1	5.04421	5.51931	4.60977	-0.119726	0.771452	0.949151	42.21	49.52	15.29	23.95	34.01	45.865	24.4167	0	3
chr1	13582828	13583222	Intron (ENSMUST00000027068.10/72265, intron 1 of 10)	6688	ENSMUSG00000025935	Tram1	translocating chain-associating membrane protein 1	0	0.522774	0	0.749827	0.695221	0.920911	1.32	1.55	0.24	0.37	0.52	1.435	0.376667	2	3
chr1	13589022	13590230	Promoter (<=1kb)	0	ENSMUSG00000025935	Tram1	translocating chain-associating membrane protein 1	5.70279	6.16762	5.28112	-0.142738	0.703684	0.92566	66.16	77.61	24.36	38.14	54.16	71.885	38.8867	0	2
chr1	13615625	13616355	Distal Intergenic	-25715	ENSMUSG00000025935	Tram1	translocating chain-associating membrane protein 1	5.86829	6.41169	5.34351	0.0385139	0.914387	0.984637	78.36	91.91	25.43	39.82	56.55	85.135	40.6	1	1
chr1	13623360	13623981	3' UTR	-33450	ENSMUSG00000025935	Tram1	translocating chain-associating membrane protein 1	2.25822	3.07424	1.2378	0.785218	0.349378	0.697562	7.75	9.09	1.48	2.31	3.28	8.42	2.35667	0	1
chr1	13639497	13640023	Intron (ENSMUST00000027071.6/212442, intron 3 of 6)	20523	ENSMUSG00000025937	Lactb2	lactamase, beta 2	3.97569	4.63948	3.26378	0.343233	0.433604	0.752151	22.94	26.91	6.02	9.42	13.38	24.925	9.60667	1	0
chr1	13641111	13641408	Intron (ENSMUST00000027071.6/212442, intron 3 of 6)	19138	ENSMUSG00000025937	Lactb2	lactamase, beta 2	2.43229	3.17497	1.57279	0.56001	0.484334	0.795527	8.31	9.75	1.86	2.92	4.14	9.03	2.97333	1	0
chr1	13659794	13660897	Promoter (<=1kb)	0	ENSMUSG00000025937	Lactb2	lactamase, beta 2	6.10524	6.67757	5.53902	0.108767	0.754024	0.948447	94.22	110.51	29.13	45.6	64.76	102.365	46.4967	0	2
chr1	13677747	13678015	Intron (ENSMUST00000088542.3/381246, intron 2 of 3)	8976	ENSMUSG00000067813	Xkr9	X-linked Kx blood group related 9	0	0	0	-0.774555	0.668432	0.904127	0.89	1.04	0.55	0.85	1.21	0.965	0.87	2	1
chr1	13683085	13683417	Intron (ENSMUST00000088542.3/381246, intron 2 of 3)	14314	ENSMUSG00000067813	Xkr9	X-linked Kx blood group related 9	0.651305	1.77507	0	2.06806	0.163241	0.528975	3.15	3.7	0.21	0.33	0.47	3.425	0.336667	2	3
chr1	13697441	13697663	Intron (ENSMUST00000088542.3/381246, intron 3 of 3)	28670	ENSMUSG00000067813	Xkr9	X-linked Kx blood group related 9	0.173791	0	0.621784	-2.27269	0.207296	0.581701	0.47	0.55	0.96	1.51	2.14	0.51	1.53667	2	1
chr1	13706181	13706879	Distal Intergenic	37410	ENSMUSG00000067813	Xkr9	X-linked Kx blood group related 9	2.78737	3.39447	2.16854	0.192457	0.794359	0.949151	9.68	11.35	2.82	4.41	6.26	10.515	4.49667	0	1
chr1	13715335	13716218	Distal Intergenic	46564	ENSMUSG00000067813	Xkr9	X-linked Kx blood group related 9	2.24566	3.10946	1.10468	0.945725	0.25955	0.630503	7.94	9.32	1.35	2.11	3	8.63	2.15333	2	3
chr1	13743176	13743671	Distal Intergenic	43208	ENSMUSG00000097711	Gm5523	glyceraldehyde-3-phosphate dehydrogenase pseudogene	1.69857	2.45899	0.802482	0.601108	0.52015	0.816291	5.06	5.94	1.09	1.71	2.43	5.5	1.74333	1	3
chr1	13752312	13753063	Distal Intergenic	33816	ENSMUSG00000097711	Gm5523	glyceraldehyde-3-phosphate dehydrogenase pseudogene	2.7456	3.88151	0.435302	2.34646	0.00540851	0.108339	13.57	15.91	0.85	1.33	1.88	14.74	1.35333	2	2
chr1	13762224	13762486	Distal Intergenic	24393	ENSMUSG00000097711	Gm5523	glyceraldehyde-3-phosphate dehydrogenase pseudogene	0	0	0.227643	-3.92239	0.145094	0.507342	0	0	0.73	1.15	1.63	0	1.17	1	0
chr1	13771125	13771453	Distal Intergenic	15426	ENSMUSG00000097711	Gm5523	glyceraldehyde-3-phosphate dehydrogenase pseudogene	0.85382	1.80592	0	1.22966	0.292496	0.643949	3.22	3.77	0.43	0.67	0.95	3.495	0.683333	1	1
chr1	13771563	13771896	Distal Intergenic	14983	ENSMUSG00000097711	Gm5523	glyceraldehyde-3-phosphate dehydrogenase pseudogene	0.498364	1.82029	0	4.45205	0.0278135	0.260798	3.25	3.81	0	0	0	3.53	0	0	2
chr1	13784541	13784771	Promoter (2-3kb)	2108	ENSMUSG00000097711	Gm5523	glyceraldehyde-3-phosphate dehydrogenase pseudogene	0.84292	1.29233	0.440041	-0.16895	0.887283	0.97645	2.25	2.64	0.85	1.33	1.89	2.445	1.35667	2	3
chr1	13789181	13789722	Promoter (2-3kb)	-2302	ENSMUSG00000097711	Gm5523	glyceraldehyde-3-phosphate dehydrogenase pseudogene	2.09401	2.5547	1.67744	-0.147679	0.857979	0.963558	5.41	6.34	2	3.14	4.46	5.875	3.2	1	0
chr1	13826792	13827060	Distal Intergenic	-39913	ENSMUSG00000097711	Gm5523	glyceraldehyde-3-phosphate dehydrogenase pseudogene	0.350297	1.38086	0	1.5013	0.459162	0.775879	2.4	2.81	0.24	0.38	0.54	2.605	0.386667	2	3
chr1	13836057	13836386	Distal Intergenic	-49178	ENSMUSG00000097711	Gm5523	glyceraldehyde-3-phosphate dehydrogenase pseudogene	0.533749	0	1.27071	-4.91355	0.0240377	0.242265	0	0	1.51	2.37	3.36	0	2.41333	2	3
chr1	13856258	13856578	Distal Intergenic	-69379	ENSMUSG00000097711	Gm5523	glyceraldehyde-3-phosphate dehydrogenase pseudogene	1.40764	0.00107566	1.90864	-2.74384	0.0110402	0.16149	0.92	1.08	2.35	3.68	5.23	1	3.75333	2	2
chr1	13859787	13860088	Distal Intergenic	-72908	ENSMUSG00000097711	Gm5523	glyceraldehyde-3-phosphate dehydrogenase pseudogene	1.71951	1.81238	1.65409	-0.842205	0.331346	0.68202	3.23	3.79	1.97	3.09	4.38	3.51	3.14667	2	3
chr1	13873912	13874357	Distal Intergenic	-87033	ENSMUSG00000097711	Gm5523	glyceraldehyde-3-phosphate dehydrogenase pseudogene	3.15149	2.81034	3.34102	-1.53745	0.00986412	0.152127	6.46	7.57	6.35	9.94	14.11	7.015	10.1333	2	1
chr1	13915347	13915569	Distal Intergenic	-128468	ENSMUSG00000097711	Gm5523	glyceraldehyde-3-phosphate dehydrogenase pseudogene	0.0880157	0.671773	0	0.120293	0.953061	0.994055	1.47	1.72	0.44	0.7	0.99	1.595	0.71	2	3
chr1	13922757	13922957	Distal Intergenic	-135878	ENSMUSG00000097711	Gm5523	glyceraldehyde-3-phosphate dehydrogenase pseudogene	0	0	0	-1.60341	0.516268	0.81431	0.48	0.57	0.6	0.94	1.33	0.525	0.956667	0	1
chr1	13924332	13924714	Distal Intergenic	-137453	ENSMUSG00000097711	Gm5523	glyceraldehyde-3-phosphate dehydrogenase pseudogene	0	0	0	-0.661727	0.819326	0.949151	0.49	0.57	0.28	0.44	0.63	0.53	0.45	1	0
chr1	13935950	13936375	Distal Intergenic	-149071	ENSMUSG00000097711	Gm5523	glyceraldehyde-3-phosphate dehydrogenase pseudogene	0	0.010866	0	0.466263	0.780121	0.949151	0.93	1.09	0.21	0.33	0.47	1.01	0.336667	0	1
chr1	13941016	13941332	Distal Intergenic	-154137	ENSMUSG00000097711	Gm5523	glyceraldehyde-3-phosphate dehydrogenase pseudogene	0.209114	0.620741	0	-0.248178	0.917482	0.985845	1.42	1.66	0.56	0.88	1.26	1.54	0.9	2	3
chr1	14037130	14037617	Distal Intergenic	-250251	ENSMUSG00000097711	Gm5523	glyceraldehyde-3-phosphate dehydrogenase pseudogene	1.70015	2.00864	1.45042	-0.455632	0.598401	0.864663	3.7	4.34	1.71	2.68	3.81	4.02	2.73333	2	1
chr1	14053438	14053677	Distal Intergenic	256558	ENSMUSG00000025932	Eya1	EYA transcriptional coactivator and phosphatase 1	0	0	0.599836	-4.27162	0.104024	0.447492	0	0	0.95	1.49	2.11	0	1.51667	2	1
chr1	14055675	14055888	Distal Intergenic	254347	ENSMUSG00000025932	Eya1	EYA transcriptional coactivator and phosphatase 1	0	0.61903	0	3.33458	0.177	0.545444	1.41	1.66	0	0	0	1.535	0	2	1
chr1	14058229	14058553	Distal Intergenic	251682	ENSMUSG00000025932	Eya1	EYA transcriptional coactivator and phosphatase 1	2.12667	1.99571	2.2078	-1.20728	0.120753	0.470285	3.67	4.31	2.89	4.53	6.43	3.99	4.61667	0	2
chr1	14155532	14155796	Distal Intergenic	154439	ENSMUSG00000025932	Eya1	EYA transcriptional coactivator and phosphatase 1	0	0	0	-1.53589	0.454978	0.772817	0.45	0.52	0.53	0.83	1.18	0.485	0.846667	2	0
chr1	14163342	14163621	Distal Intergenic	146614	ENSMUSG00000025932	Eya1	EYA transcriptional coactivator and phosphatase 1	0.299455	1.03599	0	0.502849	0.758056	0.948447	1.89	2.21	0.43	0.67	0.95	2.05	0.683333	2	0
chr1	14181560	14182255	Intron (ENSMUST00000027066.12/14048, intron 16 of 17)	127980	ENSMUSG00000025932	Eya1	EYA transcriptional coactivator and phosphatase 1	3.77665	4.85066	1.85056	1.94667	0.000131947	0.0100715	26.56	31.15	2.26	3.54	5.02	28.855	3.60667	0	1
chr1	14184165	14184721	Exon (ENSMUST00000027066.12/14048, exon 13 of 18)	125514	ENSMUSG00000025932	Eya1	EYA transcriptional coactivator and phosphatase 1	3.20835	3.44472	3.02607	-0.603623	0.236845	0.618423	10.02	11.76	5.1	7.99	11.35	10.89	8.14667	1	2
chr1	14198895	14199174	Intron (ENSMUST00000027066.12/14048, intron 12 of 17)	111061	ENSMUSG00000025932	Eya1	EYA transcriptional coactivator and phosphatase 1	0.796543	0	1.16505	-2.04977	0.15676	0.523489	0.9	1.06	1.4	2.2	3.12	0.98	2.24	1	1
chr1	14208107	14208465	Intron (ENSMUST00000027066.12/14048, intron 12 of 17)	101770	ENSMUSG00000025932	Eya1	EYA transcriptional coactivator and phosphatase 1	1.47554	2.79747	0	5.396	0.00139137	0.0469042	6.4	7.51	0	0	0	6.955	0	0	2
chr1	14218274	14219243	Intron (ENSMUST00000027066.12/14048, intron 11 of 17)	90992	ENSMUSG00000025932	Eya1	EYA transcriptional coactivator and phosphatase 1	3.28098	3.493	3.12008	-0.649259	0.303661	0.655753	10.36	12.16	5.45	8.53	12.11	11.26	8.69667	0	2
chr1	14219984	14220237	Intron (ENSMUST00000027066.12/14048, intron 11 of 17)	89998	ENSMUSG00000025932	Eya1	EYA transcriptional coactivator and phosphatase 1	0	0.658768	0	3.37218	0.152078	0.517074	1.45	1.7	0	0	0	1.575	0	2	1
chr1	14232358	14233137	Intron (ENSMUST00000027066.12/14048, intron 9 of 17)	77098	ENSMUSG00000025932	Eya1	EYA transcriptional coactivator and phosphatase 1	3.08997	3.94403	1.97473	0.92574	0.161816	0.526684	14.17	16.62	2.46	3.85	5.47	15.395	3.92667	2	3
chr1	14239074	14239520	Intron (ENSMUST00000027066.12/14048, intron 9 of 17)	70715	ENSMUSG00000025932	Eya1	EYA transcriptional coactivator and phosphatase 1	1.06842	1.00234	1.11084	-1.07831	0.350345	0.697562	1.84	2.16	1.35	2.12	3.01	2	2.16	1	1
chr1	14268005	14268581	Intron (ENSMUST00000027066.12/14048, intron 7 of 17)	41654	ENSMUSG00000025932	Eya1	EYA transcriptional coactivator and phosphatase 1	2.16124	2.56364	1.81298	-0.273225	0.742594	0.944632	5.44	6.38	2.2	3.45	4.89	5.91	3.51333	0	2
chr1	14268692	14268912	Intron (ENSMUST00000027066.12/14048, intron 7 of 17)	41323	ENSMUSG00000025932	Eya1	EYA transcriptional coactivator and phosphatase 1	0.332704	0.671666	0.0524324	-0.373368	0.854678	0.962077	1.47	1.72	0.65	1.02	1.44	1.595	1.03667	1	1
chr1	14292632	14292847	Intron (ENSMUST00000027066.12/14048, intron 3 of 17)	17388	ENSMUSG00000025932	Eya1	EYA transcriptional coactivator and phosphatase 1	0.827455	1.77572	0	1.21337	0.356676	0.703186	3.15	3.7	0.42	0.66	0.94	3.425	0.673333	0	0
chr1	14295434	14295971	Intron (ENSMUST00000027066.12/14048, intron 3 of 17)	14264	ENSMUSG00000025932	Eya1	EYA transcriptional coactivator and phosphatase 1	0.503429	0.0114732	0.757571	-1.62029	0.196411	0.570686	0.93	1.09	1.06	1.66	2.35	1.01	1.69	1	1
chr1	14304446	14304876	5' UTR	5359	ENSMUSG00000025932	Eya1	EYA transcriptional coactivator and phosphatase 1	2.73705	3.39443	2.03614	0.322353	0.66278	0.90129	9.68	11.35	2.57	4.02	5.71	10.515	4.1	2	2
chr1	14309599	14310440	Promoter (<=1kb)	0	ENSMUSG00000025932	Eya1	EYA transcriptional coactivator and phosphatase 1	5.15831	5.64886	4.70431	-0.0847825	0.834406	0.953556	46.18	54.17	16.33	25.57	36.31	50.175	26.07	0	2
chr1	14364649	14364960	Distal Intergenic	-54414	ENSMUSG00000025932	Eya1	EYA transcriptional coactivator and phosphatase 1	0	0	0	-0.219411	0.922667	0.987521	0.44	0.52	0.18	0.29	0.41	0.48	0.293333	1	0
chr1	14396218	14396438	Distal Intergenic	-85983	ENSMUSG00000025932	Eya1	EYA transcriptional coactivator and phosphatase 1	0.774309	0.00207772	1.12631	-1.98511	0.150906	0.515477	0.92	1.08	1.37	2.14	3.04	1	2.18333	1	2
chr1	14463921	14464121	Distal Intergenic	-153686	ENSMUSG00000025932	Eya1	EYA transcriptional coactivator and phosphatase 1	0	0	0	2.05607	0.392082	0.720677	0.49	0.57	0	0	0	0.53	0	0	1
chr1	14484470	14484962	Distal Intergenic	-174235	ENSMUSG00000025932	Eya1	EYA transcriptional coactivator and phosphatase 1	3.37005	3.8645	2.91103	-0.0749657	0.892155	0.978396	13.41	15.73	4.71	7.38	10.48	14.57	7.52333	1	0
chr1	14504424	14504741	Distal Intergenic	-194189	ENSMUSG00000025932	Eya1	EYA transcriptional coactivator and phosphatase 1	0.857375	1.33858	0.415274	-0.0990249	0.929517	0.989223	2.33	2.73	0.84	1.31	1.86	2.53	1.33667	2	1
chr1	14506301	14507333	Distal Intergenic	-196066	ENSMUSG00000025932	Eya1	EYA transcriptional coactivator and phosphatase 1	2.95025	3.32081	2.63688	-0.340229	0.594327	0.862026	9.2	10.79	3.9	6.1	8.66	9.995	6.22	2	3
chr1	14513706	14514215	Distal Intergenic	-203471	ENSMUSG00000025932	Eya1	EYA transcriptional coactivator and phosphatase 1	1.75973	2.58136	0.725866	0.796012	0.375913	0.718149	5.51	6.46	1.04	1.62	2.3	5.985	1.65333	0	1
chr1	14533101	14533472	Distal Intergenic	222518	ENSMUSG00000025930	Msc	musculin	0.854585	1.31267	0.441187	-0.150323	0.891495	0.978331	2.29	2.68	0.85	1.33	1.89	2.485	1.35667	2	0
chr1	14563916	14564150	Distal Intergenic	191840	ENSMUSG00000025930	Msc	musculin	0	0	0	-2.61331	0.261862	0.630503	0	0	0.26	0.41	0.58	0	0.416667	2	2
chr1	14570205	14570477	Distal Intergenic	185513	ENSMUSG00000025930	Msc	musculin	0	0.576831	0	0.137088	0.927735	0.989223	1.37	1.61	0.41	0.64	0.92	1.49	0.656667	1	0
chr1	14570538	14571056	Distal Intergenic	184934	ENSMUSG00000025930	Msc	musculin	2.66734	3.05678	2.33347	-0.301204	0.666934	0.903159	7.66	8.98	3.16	4.94	7.02	8.32	5.04	2	2
chr1	14635960	14636188	Distal Intergenic	119802	ENSMUSG00000025930	Msc	musculin	0.659042	1.2668	0.0391957	0.181151	0.8979	0.980021	2.21	2.6	0.64	1.01	1.43	2.405	1.02667	1	2
chr1	14643818	14644172	Distal Intergenic	111818	ENSMUSG00000025930	Msc	musculin	0	0.508326	0	0.656398	0.757507	0.948447	1.31	1.54	0.25	0.39	0.56	1.425	0.4	1	2
chr1	14647382	14647589	Distal Intergenic	108401	ENSMUSG00000025930	Msc	musculin	0	0	0.542147	-4.21114	0.0543192	0.351898	0	0	0.91	1.43	2.03	0	1.45667	1	1
chr1	14665627	14666062	Distal Intergenic	89928	ENSMUSG00000025930	Msc	musculin	0.580043	1.3683	0	0.645594	0.684213	0.913988	2.38	2.79	0.48	0.76	1.07	2.585	0.77	1	0
chr1	14667612	14667859	Distal Intergenic	88131	ENSMUSG00000025930	Msc	musculin	0.430372	0	1.16734	-4.81224	0.0157292	0.194671	0	0	1.41	2.2	3.13	0	2.24667	0	0
chr1	14691907	14692250	Distal Intergenic	63740	ENSMUSG00000025930	Msc	musculin	0.272483	1.27287	0	1.35613	0.530302	0.822166	2.22	2.61	0.25	0.39	0.56	2.415	0.4	2	2
chr1	14729087	14729307	Distal Intergenic	26683	ENSMUSG00000025930	Msc	musculin	0	0	0	-1.10458	0.54779	0.832112	0.45	0.53	0.39	0.6	0.86	0.49	0.616667	2	3
chr1	14739951	14740419	Distal Intergenic	15571	ENSMUSG00000025930	Msc	musculin	2.13066	2.32563	1.98432	-0.669976	0.417031	0.735891	4.61	5.41	2.48	3.88	5.51	5.01	3.95667	0	2
chr1	14755076	14755703	Promoter (<=1kb)	287	ENSMUSG00000025930	Msc	musculin	1.97535	2.44473	1.54806	-0.12856	0.874492	0.970944	5.01	5.88	1.83	2.87	4.07	5.445	2.92333	1	2
chr1	14781386	14781756	Distal Intergenic	-25396	ENSMUSG00000025930	Msc	musculin	2.21487	2.68767	1.78334	-0.123262	0.875212	0.971426	5.93	6.96	2.16	3.38	4.79	6.445	3.44333	0	2
chr1	14823353	14823690	Distal Intergenic	-67363	ENSMUSG00000025930	Msc	musculin	1.76802	2.58182	0.752878	0.769601	0.385012	0.720677	5.51	6.46	1.06	1.65	2.35	5.985	1.68667	1	1
chr1	14823932	14824281	Distal Intergenic	-67942	ENSMUSG00000025930	Msc	musculin	0	0	0.0521142	-3.75675	0.0981132	0.440512	0	0	0.65	1.02	1.44	0	1.03667	2	3
chr1	14825434	14825845	Distal Intergenic	-69444	ENSMUSG00000025930	Msc	musculin	0.422062	0	1.15903	-4.8066	0.0363031	0.294854	0	0	1.4	2.19	3.11	0	2.23333	0	1
chr1	14858329	14858736	Distal Intergenic	60126	ENSMUSG00000032769	Trpa1	transient receptor potential cation channel, subfamily A, member 1	3.1252	3.47202	2.83684	-0.389325	0.50281	0.807764	10.21	11.98	4.48	7.01	9.95	11.095	7.14667	1	3
chr1	14858887	14859323	Distal Intergenic	59539	ENSMUSG00000032769	Trpa1	transient receptor potential cation channel, subfamily A, member 1	3.56924	4.34586	2.63851	0.67087	0.202746	0.576706	18.72	21.95	3.9	6.11	8.67	20.335	6.22667	2	1
chr1	14867682	14868115	Distal Intergenic	50747	ENSMUSG00000032769	Trpa1	transient receptor potential cation channel, subfamily A, member 1	4.72731	5.36218	4.06409	0.267355	0.495058	0.803176	37.86	44.41	10.48	16.4	23.3	41.135	16.7267	1	2
chr1	14873652	14874025	Exon (ENSMUST00000041447.4/277328, exon 27 of 27)	44837	ENSMUSG00000032769	Trpa1	transient receptor potential cation channel, subfamily A, member 1	0	0	0	-2.65202	0.266403	0.630503	0	0	0.27	0.42	0.6	0	0.43	0	1
chr1	14918565	14919088	Promoter (<=1kb)	0	ENSMUSG00000032769	Trpa1	transient receptor potential cation channel, subfamily A, member 1	3.51734	3.58484	3.47051	-0.906083	0.0546507	0.352995	11.04	12.95	6.94	10.87	15.44	11.995	11.0833	0	0
chr1	14925688	14926258	Distal Intergenic	-6826	ENSMUSG00000032769	Trpa1	transient receptor potential cation channel, subfamily A, member 1	3.98743	4.11146	3.8984	-0.810745	0.0584893	0.362201	15.91	18.66	9.34	14.62	20.77	17.285	14.91	2	3
chr1	14950988	14951332	Distal Intergenic	-32126	ENSMUSG00000032769	Trpa1	transient receptor potential cation channel, subfamily A, member 1	0	0.678131	0	0.775914	0.734353	0.940503	1.47	1.73	0.26	0.41	0.58	1.6	0.416667	0	1
chr1	14995348	14995708	Distal Intergenic	-76486	ENSMUSG00000032769	Trpa1	transient receptor potential cation channel, subfamily A, member 1	0.690374	1.3271	0.0241081	0.253159	0.826145	0.949792	2.31	2.71	0.64	1	1.42	2.51	1.02	1	1
chr1	15007734	15007994	Distal Intergenic	-88872	ENSMUSG00000032769	Trpa1	transient receptor potential cation channel, subfamily A, member 1	0.505107	0.950229	0.10737	-0.180307	0.907378	0.983436	1.78	2.09	0.67	1.06	1.5	1.935	1.07667	1	1
chr1	15025637	15026177	Distal Intergenic	-106775	ENSMUSG00000032769	Trpa1	transient receptor potential cation channel, subfamily A, member 1	0	0	0	-2.74136	0.287121	0.639214	0	0	0.29	0.45	0.65	0	0.463333	0	1
chr1	15041098	15041476	Distal Intergenic	-122236	ENSMUSG00000032769	Trpa1	transient receptor potential cation channel, subfamily A, member 1	0.596212	0	1.13339	-2.82441	0.132189	0.489088	0.45	0.53	1.37	2.15	3.06	0.49	2.19333	1	1
chr1	15072945	15073291	Distal Intergenic	-154083	ENSMUSG00000032769	Trpa1	transient receptor potential cation channel, subfamily A, member 1	0.370524	0	0.871053	-2.57603	0.177729	0.546231	0.45	0.53	1.15	1.79	2.55	0.49	1.83	0	2
chr1	15073727	15074007	Distal Intergenic	-154865	ENSMUSG00000032769	Trpa1	transient receptor potential cation channel, subfamily A, member 1	0.128616	0.665956	0	0.0147953	0.991249	1	1.46	1.71	0.48	0.75	1.06	1.585	0.763333	1	1
chr1	15118480	15118948	Distal Intergenic	-168306	ENSMUSG00000092083	Kcnb2	potassium voltage gated channel, Shab-related subfamily, member 2	3.42811	3.01382	3.65018	-1.64555	0.00441212	0.0964162	7.43	8.72	7.86	12.31	17.49	8.075	12.5533	0	0
chr1	15132671	15132900	Distal Intergenic	-154354	ENSMUSG00000092083	Kcnb2	potassium voltage gated channel, Shab-related subfamily, member 2	0	0.563672	0	3.28338	0.183495	0.55402	1.36	1.6	0	0	0	1.48	0	2	3
chr1	15141568	15141800	Distal Intergenic	-145454	ENSMUSG00000092083	Kcnb2	potassium voltage gated channel, Shab-related subfamily, member 2	0	0	0	-2.36688	0.281728	0.639214	0	0	0.22	0.34	0.48	0	0.346667	1	2
chr1	15158357	15158568	Distal Intergenic	-128686	ENSMUSG00000092083	Kcnb2	potassium voltage gated channel, Shab-related subfamily, member 2	0	0.0989996	0	2.87657	0.274439	0.632763	0.99	1.16	0	0	0	1.075	0	2	2
chr1	15179711	15180250	Distal Intergenic	-107004	ENSMUSG00000092083	Kcnb2	potassium voltage gated channel, Shab-related subfamily, member 2	3.4577	3.79204	3.18215	-0.415397	0.443216	0.761881	12.75	14.95	5.69	8.9	12.64	13.85	9.07667	2	1
chr1	15195134	15195592	Distal Intergenic	-91662	ENSMUSG00000092083	Kcnb2	potassium voltage gated channel, Shab-related subfamily, member 2	1.17771	0.00813963	1.6322	-2.46734	0.0227123	0.235096	0.93	1.09	1.94	3.04	4.32	1.01	3.1	0	1
chr1	15250600	15250863	Distal Intergenic	-36391	ENSMUSG00000092083	Kcnb2	potassium voltage gated channel, Shab-related subfamily, member 2	0	0	0	-3.45576	0.199808	0.572957	0	0	0.52	0.81	1.15	0	0.826667	0	2
chr1	15251528	15251888	Distal Intergenic	-35366	ENSMUSG00000092083	Kcnb2	potassium voltage gated channel, Shab-related subfamily, member 2	0.0296415	0.962296	0	1.0676	0.621228	0.87744	1.79	2.1	0.25	0.39	0.56	1.945	0.4	2	3
chr1	15252353	15252743	Distal Intergenic	-34511	ENSMUSG00000092083	Kcnb2	potassium voltage gated channel, Shab-related subfamily, member 2	0.68261	0	1.02245	-1.93122	0.277031	0.636042	0.89	1.04	1.27	1.99	2.83	0.965	2.03	2	2
chr1	15286282	15287089	Promoter (<=1kb)	-165	ENSMUSG00000092083	Kcnb2	potassium voltage gated channel, Shab-related subfamily, member 2	6.61603	6.70069	6.55669	-0.884495	0.00182496	0.056284	95.74	112.3	58.97	92.32	131.12	104.02	94.1367	2	3
chr1	15294287	15294615	Intron (ENSMUST00000175681.2/98741, intron 1 of 2)	7033	ENSMUSG00000092083	Kcnb2	potassium voltage gated channel, Shab-related subfamily, member 2	1.00226	1.5883	0.415682	0.13513	0.908393	0.983436	2.77	3.25	0.84	1.31	1.86	3.01	1.33667	0	1
chr1	15307458	15307873	Intron (ENSMUST00000175681.2/98741, intron 1 of 2)	20204	ENSMUSG00000092083	Kcnb2	potassium voltage gated channel, Shab-related subfamily, member 2	1.27509	2.32545	0	1.70633	0.145908	0.508044	4.61	5.41	0.43	0.68	0.96	5.01	0.69	2	3
chr1	15315763	15316051	Intron (ENSMUST00000175681.2/98741, intron 2 of 2)	28509	ENSMUSG00000092083	Kcnb2	potassium voltage gated channel, Shab-related subfamily, member 2	0.0102457	0	0.0508546	-1.01534	0.586304	0.857212	0.89	1.04	0.65	1.02	1.44	0.965	1.03667	2	3
chr1	15348960	15349463	Intron (ENSMUST00000175681.2/98741, intron 2 of 2)	61706	ENSMUSG00000092083	Kcnb2	potassium voltage gated channel, Shab-related subfamily, member 2	1.3373	0.576287	1.68585	-2.02286	0.10354	0.447492	1.37	1.61	2.02	3.16	4.48	1.49	3.22	1	1
chr1	15359595	15359855	Intron (ENSMUST00000175681.2/98741, intron 2 of 2)	72341	ENSMUSG00000092083	Kcnb2	potassium voltage gated channel, Shab-related subfamily, member 2	0.990555	2.1586	0	2.43997	0.0737347	0.396822	4.11	4.82	0.21	0.33	0.47	4.465	0.336667	1	3
chr1	15361653	15362066	Intron (ENSMUST00000175681.2/98741, intron 2 of 2)	74399	ENSMUSG00000092083	Kcnb2	potassium voltage gated channel, Shab-related subfamily, member 2	1.67832	2.31781	1.00749	0.270316	0.765291	0.949151	4.59	5.38	1.26	1.97	2.8	4.985	2.01	0	1
chr1	15420889	15421274	Intron (ENSMUST00000175681.2/98741, intron 2 of 2)	133635	ENSMUSG00000092083	Kcnb2	potassium voltage gated channel, Shab-related subfamily, member 2	0.385634	0	0.620443	-1.55252	0.42196	0.740282	0.88	1.04	0.96	1.51	2.14	0.96	1.53667	1	1
chr1	15426708	15426937	Intron (ENSMUST00000175681.2/98741, intron 2 of 2)	139454	ENSMUSG00000092083	Kcnb2	potassium voltage gated channel, Shab-related subfamily, member 2	0.45754	1.29349	0	0.801302	0.58619	0.857204	2.26	2.65	0.41	0.64	0.91	2.455	0.653333	0	2
chr1	15446449	15447195	Intron (ENSMUST00000175681.2/98741, intron 2 of 2)	159195	ENSMUSG00000092083	Kcnb2	potassium voltage gated channel, Shab-related subfamily, member 2	1.56311	2.5582	0	1.45654	0.143168	0.505866	5.42	6.36	0.63	0.98	1.39	5.89	1	0	3
chr1	15453901	15454840	Intron (ENSMUST00000175681.2/98741, intron 2 of 2)	166647	ENSMUSG00000092083	Kcnb2	potassium voltage gated channel, Shab-related subfamily, member 2	3.29347	3.63977	3.00565	-0.390879	0.431492	0.749939	11.47	13.46	5.03	7.88	11.19	12.465	8.03333	0	2
chr1	15507490	15507836	Intron (ENSMUST00000175681.2/98741, intron 2 of 2)	220236	ENSMUSG00000092083	Kcnb2	potassium voltage gated channel, Shab-related subfamily, member 2	0	0	0	-0.62532	0.761	0.949151	0.88	1.04	0.48	0.75	1.06	0.96	0.763333	1	1
chr1	15517181	15517734	Intron (ENSMUST00000175681.2/98741, intron 2 of 2)	229927	ENSMUSG00000092083	Kcnb2	potassium voltage gated channel, Shab-related subfamily, member 2	0	0	0	-3.4361	0.150241	0.514461	0	0	0.51	0.8	1.14	0	0.816667	1	0
chr1	15520488	15520871	Intron (ENSMUST00000175681.2/98741, intron 2 of 2)	233234	ENSMUSG00000092083	Kcnb2	potassium voltage gated channel, Shab-related subfamily, member 2	0.132028	0	0.868994	-4.52462	0.0591186	0.362201	0	0	1.14	1.79	2.54	0	1.82333	2	3
chr1	15535602	15535824	Intron (ENSMUST00000175681.2/98741, intron 2 of 2)	248348	ENSMUSG00000092083	Kcnb2	potassium voltage gated channel, Shab-related subfamily, member 2	0	0	0	-0.711577	0.786675	0.949151	0.44	0.52	0.27	0.42	0.59	0.48	0.426667	1	0
chr1	15544146	15544649	Intron (ENSMUST00000175681.2/98741, intron 2 of 2)	256892	ENSMUSG00000092083	Kcnb2	potassium voltage gated channel, Shab-related subfamily, member 2	1.26023	0.597	1.57718	-1.8951	0.0611829	0.367398	1.39	1.63	1.87	2.93	4.16	1.51	2.98667	0	1
chr1	15550834	15551141	Intron (ENSMUST00000175681.2/98741, intron 2 of 2)	-254505	ENSMUSG00000025925	Terf1	telomeric repeat binding factor 1	0.81319	0.957063	0.708629	-0.733174	0.579231	0.853171	1.79	2.1	1.02	1.6	2.28	1.945	1.63333	1	1
chr1	15551307	15551742	Intron (ENSMUST00000175681.2/98741, intron 2 of 2)	-253904	ENSMUSG00000025925	Terf1	telomeric repeat binding factor 1	0.664553	0.97752	0.410424	-0.431095	0.761417	0.949151	1.81	2.13	0.83	1.3	1.85	1.97	1.32667	2	3
chr1	15597382	15597747	Intron (ENSMUST00000175681.2/98741, intron 2 of 2)	-207899	ENSMUSG00000025925	Terf1	telomeric repeat binding factor 1	0.692414	1.59991	0	1.05276	0.414811	0.733621	2.79	3.27	0.42	0.66	0.94	3.03	0.673333	0	2
chr1	15602308	15602585	Intron (ENSMUST00000175681.2/98741, intron 2 of 2)	-203061	ENSMUSG00000025925	Terf1	telomeric repeat binding factor 1	0.431498	0	0.931144	-2.57513	0.15228	0.517395	0.47	0.55	1.19	1.87	2.66	0.51	1.90667	0	2
chr1	15610125	15610889	Intron (ENSMUST00000175681.2/98741, intron 2 of 2)	-194757	ENSMUSG00000025925	Terf1	telomeric repeat binding factor 1	5.12237	5.78479	4.41281	0.341204	0.40282	0.72706	50.74	59.52	13.34	20.89	29.67	55.13	21.3	1	1
chr1	15621895	15622251	Intron (ENSMUST00000175681.2/98741, intron 2 of 2)	-183395	ENSMUSG00000025925	Terf1	telomeric repeat binding factor 1	1.78345	2.59909	0.763954	0.775721	0.382277	0.720677	5.58	6.54	1.06	1.67	2.37	6.06	1.7	0	2
chr1	15636301	15637081	Intron (ENSMUST00000175681.2/98741, intron 2 of 2)	-168565	ENSMUSG00000025925	Terf1	telomeric repeat binding factor 1	2.44073	2.45216	2.43305	-0.988892	0.117263	0.468427	5.04	5.91	3.38	5.3	7.52	5.475	5.4	1	1
chr1	15651730	15652183	Intron (ENSMUST00000175681.2/98741, intron 2 of 2)	-153463	ENSMUSG00000025925	Terf1	telomeric repeat binding factor 1	2.64937	3.52609	1.47324	1.00058	0.204889	0.578347	10.6	12.44	1.74	2.72	3.87	11.52	2.77667	2	3
chr1	15652254	15652571	Intron (ENSMUST00000175681.2/98741, intron 2 of 2)	-153075	ENSMUSG00000025925	Terf1	telomeric repeat binding factor 1	0.67085	1.99278	0	4.61662	0.0146105	0.187102	3.66	4.3	0	0	0	3.98	0	2	1
chr1	15652832	15653216	Intron (ENSMUST00000175681.2/98741, intron 2 of 2)	-152430	ENSMUSG00000025925	Terf1	telomeric repeat binding factor 1	1.48127	2.30584	0.440277	0.797305	0.402952	0.72706	4.55	5.34	0.85	1.33	1.89	4.945	1.35667	2	1
chr1	15656968	15657381	Intron (ENSMUST00000175681.2/98741, intron 2 of 2)	-148265	ENSMUSG00000025925	Terf1	telomeric repeat binding factor 1	1.00774	1.00415	1.01013	-0.976456	0.468428	0.78415	1.85	2.17	1.26	1.98	2.81	2.01	2.01667	1	0
chr1	15663840	15664243	Intron (ENSMUST00000175681.2/98741, intron 2 of 2)	-141403	ENSMUSG00000025925	Terf1	telomeric repeat binding factor 1	1.01065	2.01475	0	1.46662	0.20138	0.574706	3.72	4.36	0.42	0.65	0.92	4.04	0.663333	0	2
chr1	15678139	15678465	Intron (ENSMUST00000175681.2/98741, intron 2 of 2)	-127181	ENSMUSG00000025925	Terf1	telomeric repeat binding factor 1	0.327019	0.569399	0.139374	-0.55401	0.746978	0.946882	1.37	1.6	0.69	1.08	1.53	1.485	1.1	2	0
chr1	15682328	15682563	Intron (ENSMUST00000175681.2/98741, intron 2 of 2)	-123083	ENSMUSG00000025925	Terf1	telomeric repeat binding factor 1	0	0	0.417924	-2.13498	0.216137	0.59208	0.45	0.53	0.84	1.31	1.86	0.49	1.33667	2	2
chr1	15683675	15683996	Intron (ENSMUST00000175681.2/98741, intron 2 of 2)	-121650	ENSMUSG00000025925	Terf1	telomeric repeat binding factor 1	1.57572	1.81257	1.39302	-0.586181	0.510795	0.811068	3.23	3.79	1.65	2.58	3.66	3.51	2.63	0	1
chr1	15691513	15691756	Intron (ENSMUST00000175681.2/98741, intron 2 of 2)	-113890	ENSMUSG00000025925	Terf1	telomeric repeat binding factor 1	0	0.513057	0	1.02631	0.625889	0.878653	1.31	1.54	0.19	0.3	0.42	1.425	0.303333	0	2
chr1	15777130	15777331	Distal Intergenic	-28315	ENSMUSG00000025925	Terf1	telomeric repeat binding factor 1	0.557847	1.0875	0.0520718	0.00689192	0.997689	1	1.96	2.29	0.65	1.02	1.44	2.125	1.03667	1	0
chr1	15791705	15791951	Distal Intergenic	-13695	ENSMUSG00000025925	Terf1	telomeric repeat binding factor 1	0.480842	1.80277	0	4.43497	0.0370723	0.29711	3.21	3.77	0	0	0	3.49	0	1	0
chr1	15791980	15792294	Distal Intergenic	-13352	ENSMUSG00000025925	Terf1	telomeric repeat binding factor 1	0.80052	1.77975	0	1.35035	0.393622	0.721585	3.16	3.71	0.38	0.6	0.85	3.435	0.61	2	3
chr1	15805377	15806346	Promoter (<=1kb)	0	ENSMUSG00000025925	Terf1	telomeric repeat binding factor 1	6.66771	7.0601	6.3306	-0.299705	0.288078	0.640331	122.82	144.07	50.42	78.93	112.1	133.445	80.4833	0	1
chr1	15827589	15827873	Intron (ENSMUST00000188371.6/21749, intron 6 of 9)	21943	ENSMUSG00000025925	Terf1	telomeric repeat binding factor 1	0	0	0.196721	-1.94823	0.40073	0.725215	0.44	0.52	0.72	1.12	1.6	0.48	1.14667	1	2
chr1	15833171	15833589	Exon (ENSMUST00000188371.6/21749, exon 8 of 10)	27525	ENSMUSG00000025925	Terf1	telomeric repeat binding factor 1	1.60528	1.32683	1.76492	-1.40854	0.117196	0.468389	2.31	2.71	2.13	3.33	4.73	2.51	3.39667	0	2
chr1	15840839	15841132	Intron (ENSMUST00000188371.6/21749, intron 9 of 9)	35193	ENSMUSG00000025925	Terf1	telomeric repeat binding factor 1	0	0	0	0.194135	0.91672	0.985592	0.88	1.04	0.24	0.38	0.54	0.96	0.386667	1	1
chr1	15847481	15847836	Distal Intergenic	41835	ENSMUSG00000025925	Terf1	telomeric repeat binding factor 1	0	0	0	2.7152	0.283332	0.639214	0.87	1.02	0	0	0	0.945	0	1	2
chr1	15892137	15892793	Promoter (<=1kb)	0	ENSMUSG00000032719	Sbspon	somatomedin B and thrombospondin, type 1 domain containing	1.77293	2.91397	0	2.32285	0.0255201	0.250067	6.94	8.14	0.42	0.66	0.93	7.54	0.67	1	2
chr1	15902179	15902900	Distal Intergenic	-9457	ENSMUSG00000032719	Sbspon	somatomedin B and thrombospondin, type 1 domain containing	2.28627	2.90764	1.64491	0.226541	0.781235	0.949151	6.91	8.1	1.96	3.07	4.36	7.505	3.13	1	1
chr1	15924827	15925138	Distal Intergenic	-32105	ENSMUSG00000032719	Sbspon	somatomedin B and thrombospondin, type 1 domain containing	0.378632	0.00558968	0.582646	-1.46144	0.484718	0.795527	0.92	1.08	0.94	1.47	2.09	1	1.5	1	1
chr1	15967542	15967784	Distal Intergenic	-74820	ENSMUSG00000032719	Sbspon	somatomedin B and thrombospondin, type 1 domain containing	0	0	0.227643	-3.92239	0.145094	0.507342	0	0	0.73	1.15	1.63	0	1.17	0	2
chr1	15990992	15991226	Distal Intergenic	-98270	ENSMUSG00000032719	Sbspon	somatomedin B and thrombospondin, type 1 domain containing	0	0	0.398114	-4.07837	0.0615726	0.368477	0	0	0.83	1.29	1.84	0	1.32	2	3
chr1	15993592	15993961	Distal Intergenic	99364	ENSMUSG00000067795	4930444P10Rik	RIKEN cDNA 4930444P10 gene	1.93493	2.169	1.75472	-0.597306	0.462895	0.779331	4.14	4.86	2.11	3.31	4.7	4.5	3.37333	2	0
chr1	16015624	16016054	Distal Intergenic	77271	ENSMUSG00000067795	4930444P10Rik	RIKEN cDNA 4930444P10 gene	0.710715	1.61473	0	1.03886	0.507326	0.809926	2.82	3.31	0.43	0.67	0.96	3.065	0.686667	1	2
chr1	16029621	16029959	Distal Intergenic	63366	ENSMUSG00000067795	4930444P10Rik	RIKEN cDNA 4930444P10 gene	0	0	0	-1.35402	0.547263	0.831777	0.48	0.56	0.49	0.76	1.08	0.52	0.776667	2	1
chr1	16050142	16050362	Distal Intergenic	42963	ENSMUSG00000067795	4930444P10Rik	RIKEN cDNA 4930444P10 gene	0.109233	1.0535	0	1.11857	0.625673	0.878653	1.91	2.24	0.26	0.41	0.58	2.075	0.416667	1	0
chr1	16092927	16093553	Promoter (<=1kb)	0	ENSMUSG00000067795	4930444P10Rik	RIKEN cDNA 4930444P10 gene	5.13767	5.81706	4.39837	0.387809	0.340092	0.691171	51.89	60.87	13.21	20.68	29.37	56.38	21.0867	1	0
chr1	16104060	16104495	Promoter (<=1kb)	167	ENSMUSG00000043716	Rpl7	ribosomal protein L7	4.15592	4.5577	3.80836	-0.278531	0.503626	0.808344	21.68	25.43	8.78	13.74	19.51	23.555	14.01	1	1
chr1	16104537	16106292	Promoter (<=1kb)	0	ENSMUSG00000043716	Rpl7	ribosomal protein L7	6.91933	7.29823	6.59698	-0.327996	0.183624	0.55402	144.86	169.92	60.64	94.94	134.83	157.39	96.8033	1	0
chr1	16113358	16113934	Intron (ENSMUST00000027053.7/98711, intron 2 of 5)	7584	ENSMUSG00000025921	Rdh10	retinol dehydrogenase 10 (all-trans)	1.6125	1.3268	1.77571	-1.41935	0.114561	0.464366	2.31	2.71	2.14	3.36	4.77	2.51	3.42333	0	1
chr1	16120685	16121202	Intron (ENSMUST00000027053.7/98711, intron 2 of 5)	14911	ENSMUSG00000025921	Rdh10	retinol dehydrogenase 10 (all-trans)	2.25842	2.98607	1.42888	0.513887	0.511088	0.811233	7.29	8.55	1.69	2.64	3.75	7.92	2.69333	0	1
chr1	16123385	16123751	Intron (ENSMUST00000027053.7/98711, intron 2 of 5)	17611	ENSMUSG00000025921	Rdh10	retinol dehydrogenase 10 (all-trans)	0.839826	1.31376	0.406865	-0.114484	0.937833	0.989252	2.29	2.68	0.83	1.3	1.85	2.485	1.32667	2	1
chr1	16154890	16155337	Distal Intergenic	49116	ENSMUSG00000025921	Rdh10	retinol dehydrogenase 10 (all-trans)	1.49061	2.35269	0.35422	0.928983	0.369738	0.714655	4.7	5.51	0.8	1.25	1.78	5.105	1.27667	1	0
chr1	16162744	16163086	Distal Intergenic	56970	ENSMUSG00000025921	Rdh10	retinol dehydrogenase 10 (all-trans)	0	0	0	-1.35402	0.547263	0.831777	0.48	0.56	0.49	0.76	1.08	0.52	0.776667	1	1
chr1	16171928	16172159	Distal Intergenic	66154	ENSMUSG00000025921	Rdh10	retinol dehydrogenase 10 (all-trans)	0.68723	1.31555	0.034692	0.232352	0.864935	0.966617	2.29	2.69	0.64	1	1.43	2.49	1.02333	2	0
chr1	16186384	16187006	Distal Intergenic	80610	ENSMUSG00000025921	Rdh10	retinol dehydrogenase 10 (all-trans)	2.89562	3.7899	1.66976	1.07226	0.10945	0.456583	12.73	14.93	1.99	3.12	4.43	13.83	3.18	1	1
chr1	16207017	16207524	Distal Intergenic	101243	ENSMUSG00000025921	Rdh10	retinol dehydrogenase 10 (all-trans)	2.25385	3.07586	1.21907	0.805431	0.321282	0.671768	7.76	9.1	1.46	2.28	3.24	8.43	2.32667	2	3
chr1	16214284	16214631	Distal Intergenic	108510	ENSMUSG00000025921	Rdh10	retinol dehydrogenase 10 (all-trans)	0	0.589597	0	0.988717	0.522959	0.818214	1.39	1.62	0.21	0.32	0.46	1.505	0.33	0	2
chr1	16216436	16216824	Distal Intergenic	110662	ENSMUSG00000025921	Rdh10	retinol dehydrogenase 10 (all-trans)	0	0.551878	0	3.27108	0.132458	0.48962	1.35	1.58	0	0	0	1.465	0	1	2
chr1	16227924	16228991	3' UTR	122150	ENSMUSG00000025921	Rdh10	retinol dehydrogenase 10 (all-trans)	2.22101	2.16281	2.25855	-1.09722	0.13135	0.487882	4.12	4.83	3	4.69	6.66	4.475	4.78333	0	1
chr1	16229635	16230071	3' UTR	123861	ENSMUSG00000025921	Rdh10	retinol dehydrogenase 10 (all-trans)	1.27328	2.01509	0.415541	0.542511	0.623572	0.878653	3.72	4.36	0.84	1.31	1.86	4.04	1.33667	1	1
chr1	16234880	16235472	Intron (ENSMUST00000186343.1/ENSMUST00000186343.1, intron 1 of 2)	129106	ENSMUSG00000025921	Rdh10	retinol dehydrogenase 10 (all-trans)	1.67069	2.44662	0.741448	0.64953	0.469785	0.785366	5.02	5.89	1.05	1.64	2.33	5.455	1.67333	2	0
chr1	16240932	16241337	Intron (ENSMUST00000186343.1/ENSMUST00000186343.1, intron 1 of 2)	135158	ENSMUSG00000025921	Rdh10	retinol dehydrogenase 10 (all-trans)	0.852619	1.00217	0.743543	-0.723897	0.535959	0.82589	1.84	2.16	1.05	1.64	2.33	2	1.67333	2	2
chr1	16252696	16252979	Intron (ENSMUST00000162751.7/29819, intron 12 of 13)	146922	ENSMUSG00000025921	Rdh10	retinol dehydrogenase 10 (all-trans)	0.0888641	0	0.82583	-4.48585	0.0755207	0.399807	0	0	1.11	1.74	2.47	0	1.77333	0	2
chr1	16259695	16260048	Intron (ENSMUST00000160446.7/ENSMUST00000160446.7, intron 2 of 3)	153921	ENSMUSG00000025921	Rdh10	retinol dehydrogenase 10 (all-trans)	0	0.503093	0	0.615475	0.783448	0.949151	1.3	1.53	0.26	0.41	0.58	1.415	0.416667	0	2
[truncated: 123,804 more rows]

## Sheet: Alpha_versus_Delta
Chr	Start	End	annotation	distanceToTSS	ENSEMBL	SYMBOL	GENENAME	Conc	Conc_alpha	Conc_delta	Fold	p-value	FDR	Alpha_1_Counts	Alpha_2_Counts	Delta_1_Counts	Delta_2_Counts	Average_Alpha_Counts	Average_Delta_Counts	Called1	Called2
[truncated: 124,494 more rows]

[truncated: 1 more sheets: Beta_versus_Delta]
