# Supplementary material for: Chromatin accessibility differences between alpha, beta, and delta cells identifies common and cell type-specific enhancers
Source: BMC Genomics. 2023 Apr 17;24:202. doi: 10.1186/s12864-023-09293-6 (PMC10108528; doi:10.1186/s12864-023-09293-6)
Supplement: Supplementary file 10 — Additional file 10: Supplemental Figure 6. Evaluating KEGG and gene network enrichment (Beta versus Delta). [file 12864_2023_9293_MOESM10_ESM.xlsx]

## Sheet: Alpha versus Beta
Dataset-S2 – Congruent and incongruent genes of differentially expressed genes between the three pairwise comparisons. Congruent genes showed gene expression in the same direction as chromatin accessibility enrichment, whereas incongruent genes had opposing expression and enrichment.
Gene	Expression	Accessibility	Expression_FDR	Correlation	Direction
Casc4	-1.00618	2.26754	2.51482e-06	Incongruent	Beta Enriched
C2cd2	-1.01209	1.28743	3.02492e-05	Incongruent	Beta Enriched
Chmp6	-1.01257	2.06047	1.5552e-05	Incongruent	Beta Enriched
9030407P20Rik	-1.01685	2.11406	0.000613487	Incongruent	Beta Enriched
Erlin1	-1.02113	1.32181	1.04174e-06	Incongruent	Beta Enriched
Mpc1-ps	-1.02672	2.87934	0.0300415	Incongruent	Beta Enriched
Arf1	-1.0305	1.5035	1.4209e-05	Incongruent	Beta Enriched
E2f2	-1.03253	1.59793	0.00393362	Incongruent	Beta Enriched
Fbxo32	-1.03868	1.28621	7.99195e-06	Incongruent	Beta Enriched
Rfk	-1.04097	1.16893	8.71959e-07	Incongruent	Beta Enriched
Fth1	-1.04323	1.07081	3.94841e-05	Incongruent	Beta Enriched
C2cd2l	-1.05159	1.35654	1.92398e-07	Incongruent	Beta Enriched
Elp3	-1.06411	2.08353	1.17672e-06	Incongruent	Beta Enriched
Ankrd10	-1.07009	1.33897	9.39074e-08	Incongruent	Beta Enriched
Coasy	-1.07562	2.10726	9.1792e-08	Incongruent	Beta Enriched
Hunk	-1.08035	1.38265	0.00268863	Incongruent	Beta Enriched
Zdhhc6	-1.08383	1.20307	7.63416e-07	Incongruent	Beta Enriched
Dusp5	-1.08772	1.31203	9.26444e-08	Incongruent	Beta Enriched
Gmppb	-1.09141	1.44847	1.00499e-07	Incongruent	Beta Enriched
Aldoa	-1.09693	1.63074	0.00109805	Incongruent	Beta Enriched
Clcn7	-1.10551	1.17857	3.21629e-08	Incongruent	Beta Enriched
Mia3	-1.10907	1.53693	2.44787e-06	Incongruent	Beta Enriched
Txn2	-1.1112	1.14367	3.31128e-08	Incongruent	Beta Enriched
Deb1	-1.1152	3.05686	7.3009e-08	Incongruent	Beta Enriched
Tbc1d22b	-1.12691	1.86471	2.32944e-08	Incongruent	Beta Enriched
Gnai3	-1.12713	1.67175	4.31616e-07	Incongruent	Beta Enriched
Fam69b	-1.12769	1.60407	8.21513e-05	Incongruent	Beta Enriched
Cyc1	-1.13359	1.88111	1.7534e-08	Incongruent	Beta Enriched
Gm15417	-1.14279	1.97259	8.25461e-05	Incongruent	Beta Enriched
Atp5g1	-1.15069	1.8742	2.2565e-06	Incongruent	Beta Enriched
Gm4430	-1.15188	1.08813	0.00532488	Incongruent	Beta Enriched
Clptm1l	-1.15266	1.03204	3.6469e-07	Incongruent	Beta Enriched
Esyt3	-1.15335	1.9029	0.00283269	Incongruent	Beta Enriched
Tfrc	-1.15722	1.19749	1.58188e-06	Incongruent	Beta Enriched
Sesn2	-1.17199	1.31089	6.11612e-08	Incongruent	Beta Enriched
Lrrc75a	-1.17362	1.29668	2.79635e-05	Incongruent	Beta Enriched
Hes6	-1.18594	1.72905	6.47683e-09	Incongruent	Beta Enriched
Scnn1b	-1.19213	1.8093	6.44597e-08	Incongruent	Beta Enriched
Fam135b	-1.19494	1.14171	4.77231e-06	Incongruent	Beta Enriched
Cdc34	-1.20607	1.35788	4.22772e-09	Incongruent	Beta Enriched
Gm10704	-1.20767	2.04619	0.0459218	Incongruent	Beta Enriched
Erp29	-1.21037	1.18326	1.48e-09	Incongruent	Beta Enriched
Slc20a1	-1.22628	1.10982	1.43406e-09	Incongruent	Beta Enriched
Ntm	-1.22699	1.08994	0.00342939	Incongruent	Beta Enriched
Inpp5f	-1.23528	1.80398	9.32207e-08	Incongruent	Beta Enriched
Meox1	-1.23678	1.04945	0.000167805	Incongruent	Beta Enriched
Itga9	-1.23852	1.30361	0.000510835	Incongruent	Beta Enriched
Magi1	-1.24109	1.07399	2.35394e-08	Incongruent	Beta Enriched
Gm15920	-1.25069	1.88438	0.0150322	Incongruent	Beta Enriched
Ormdl3	-1.2641	1.80482	4.73774e-10	Incongruent	Beta Enriched
Cartpt	-1.26459	1.59766	0.000147548	Incongruent	Beta Enriched
Neu1	-1.28094	1.72432	2.71391e-09	Incongruent	Beta Enriched
Pvrl1	-1.29655	1.43515	2.46454e-09	Incongruent	Beta Enriched
Smpd2	-1.30048	1.05277	5.27638e-10	Incongruent	Beta Enriched
Plekhh1	-1.31237	1.02098	4.96098e-09	Incongruent	Beta Enriched
R3hcc1	-1.31511	1.73261	3.16571e-09	Incongruent	Beta Enriched
Fuom	-1.31532	1.40056	4.46045e-10	Incongruent	Beta Enriched
Adgrf5	-1.31845	1.10918	0.00441507	Incongruent	Beta Enriched
E030042O20Rik	-1.31977	1.38463	0.0128935	Incongruent	Beta Enriched
Acot12	-1.33218	1.23609	0.0229029	Incongruent	Beta Enriched
Skap1	-1.33501	1.01058	8.3677e-11	Incongruent	Beta Enriched
Nrep	-1.33586	1.2153	9.18667e-09	Incongruent	Beta Enriched
Oaf	-1.34286	2.58147	2.0908e-07	Incongruent	Beta Enriched
Mapk13	-1.3495	1.39573	6.81536e-05	Incongruent	Beta Enriched
Slfn9	-1.35465	2.08846	0.019891	Incongruent	Beta Enriched
Gdpd1	-1.3706	1.12092	5.41459e-09	Incongruent	Beta Enriched
Brsk2	-1.38156	1.04679	9.85047e-11	Incongruent	Beta Enriched
Grk5	-1.38582	2.09487	1.21265e-10	Incongruent	Beta Enriched
Lrrfip2	-1.3905	1.16136	2.83135e-12	Incongruent	Beta Enriched
Paox	-1.39292	1.00181	0.0116198	Incongruent	Beta Enriched
Rab3b	-1.40026	1.16217	4.34619e-12	Incongruent	Beta Enriched
Gm29096	-1.40182	3.32987	4.13276e-05	Incongruent	Beta Enriched
Tex264	-1.41136	2.0723	2.39215e-12	Incongruent	Beta Enriched
Dock5	-1.41392	1.96933	2.55759e-12	Incongruent	Beta Enriched
Gdf15	-1.4231	1.62688	1.26726e-08	Incongruent	Beta Enriched
Astn1	-1.42834	3.00426	0.00223802	Incongruent	Beta Enriched
Hap1	-1.42983	1.35916	9.30025e-09	Incongruent	Beta Enriched
Mtss1l	-1.43483	1.2815	2.08001e-12	Incongruent	Beta Enriched
Mrgpre	-1.43835	1.71185	2.71224e-12	Incongruent	Beta Enriched
2700016F22Rik	-1.45034	1.8098	0.00796093	Incongruent	Beta Enriched
Pwwp2b	-1.45556	1.99905	6.02081e-06	Incongruent	Beta Enriched
Adi1	-1.46184	1.85511	6.25319e-11	Incongruent	Beta Enriched
Grn	-1.46339	1.19843	7.86788e-13	Incongruent	Beta Enriched
Prob1	-1.46629	1.33207	1.63549e-08	Incongruent	Beta Enriched
Fam132a	-1.46986	2.4054	4.66159e-07	Incongruent	Beta Enriched
Ky	-1.47002	1.12809	1.45719e-07	Incongruent	Beta Enriched
Sertad4	-1.47727	2.86587	2.45365e-07	Incongruent	Beta Enriched
Cxcl12	-1.48526	1.70483	0.00656595	Incongruent	Beta Enriched
Sgip1	-1.48542	1.88549	0.00065263	Incongruent	Beta Enriched
Fam84b	-1.48901	1.02016	2.43746e-13	Incongruent	Beta Enriched
Agpat9	-1.48947	1.30372	0.00585637	Incongruent	Beta Enriched
Mmd	-1.49655	1.62698	5.39972e-08	Incongruent	Beta Enriched
Prkcb	-1.49796	1.22821	5.40271e-14	Incongruent	Beta Enriched
Pde3a	-1.50096	1.14349	5.92851e-06	Incongruent	Beta Enriched
Gm6055	-1.51062	2.8675	0.0266939	Incongruent	Beta Enriched
Itpripl2	-1.51698	1.35035	0.00500598	Incongruent	Beta Enriched
Adam9	-1.5313	1.01744	1.58096e-14	Incongruent	Beta Enriched
Chgb	-1.53677	1.63568	5.73224e-10	Incongruent	Beta Enriched
Krt7	-1.53847	1.33367	6.35125e-10	Incongruent	Beta Enriched
Hcar2	-1.54268	1.58731	4.02969e-09	Incongruent	Beta Enriched
Tcn2	-1.54611	1.117	3.52238e-14	Incongruent	Beta Enriched
Kcnn1	-1.55053	1.34799	2.08571e-05	Incongruent	Beta Enriched
Uqcrq	-1.55843	1.66422	2.0536e-14	Incongruent	Beta Enriched
Nxph3	-1.56509	1.23662	1.78081e-06	Incongruent	Beta Enriched
Kpna2	-1.61288	1.10666	3.63592e-07	Incongruent	Beta Enriched
Hars	-1.6229	2.63174	3.69688e-16	Incongruent	Beta Enriched
Clip4	-1.63766	1.7651	3.23743e-09	Incongruent	Beta Enriched
Epb41l3	-1.64963	1.15177	4.85892e-13	Incongruent	Beta Enriched
Aldh2	-1.66197	1.80959	5.13531e-15	Incongruent	Beta Enriched
Gm6976	-1.68876	1.12451	4.46615e-07	Incongruent	Beta Enriched
Gm14486	-1.69509	1.36613	0.00617699	Incongruent	Beta Enriched
Mpp6	-1.72504	1.27797	6.09755e-15	Incongruent	Beta Enriched
Zfand2a	-1.72622	1.9713	9.15507e-18	Incongruent	Beta Enriched
Tmem221	-1.72708	1.38146	0.00630113	Incongruent	Beta Enriched
Fmo1	-1.74761	1.42709	8.70195e-08	Incongruent	Beta Enriched
Gm11454	-1.74899	2.34032	0.00500389	Incongruent	Beta Enriched
Leprotl1	-1.74974	1.09302	1.43215e-17	Incongruent	Beta Enriched
Nucb2	-1.75607	1.60024	7.89025e-16	Incongruent	Beta Enriched
Tmem150c	-1.7568	1.18144	4.08786e-18	Incongruent	Beta Enriched
Serinc2	-1.75885	1.58366	6.96405e-09	Incongruent	Beta Enriched
Ftl1	-1.77375	1.2463	3.89135e-16	Incongruent	Beta Enriched
Fam19a5	-1.78708	1.56127	9.56224e-18	Incongruent	Beta Enriched
Yars	-1.79056	1.73802	3.65568e-17	Incongruent	Beta Enriched
Map2k6	-1.80131	5.81156	3.44613e-05	Incongruent	Beta Enriched
Lgals1	-1.80571	1.88438	0.000522218	Incongruent	Beta Enriched
Mesp2	-1.81329	1.24646	0.00109822	Incongruent	Beta Enriched
Zc3h3	-1.84691	1.20119	9.62111e-08	Incongruent	Beta Enriched
Tgm3	-1.85356	1.16797	0.0111484	Incongruent	Beta Enriched
F2rl1	-1.85383	1.32371	6.40786e-15	Incongruent	Beta Enriched
Smoc1	-1.86305	1.67077	1.11835e-14	Incongruent	Beta Enriched
Hic1	-1.90614	1.25034	0.0122485	Incongruent	Beta Enriched
Fam132b	-1.92004	1.3324	0.00547585	Incongruent	Beta Enriched
Fam107a	-1.92369	1.58056	0.0192202	Incongruent	Beta Enriched
Gm28523	-1.92588	2.77205	0.0145441	Incongruent	Beta Enriched
Cgref1	-1.9277	1.1956	6.08703e-14	Incongruent	Beta Enriched
Tat	-1.92925	2.24529	1.72957e-21	Incongruent	Beta Enriched
Gstm2-ps1	-1.95931	2.77287	0.0443107	Incongruent	Beta Enriched
4930550C14Rik	-1.96371	2.07199	2.29571e-06	Incongruent	Beta Enriched
Miox	-1.96423	1.82714	0.0472156	Incongruent	Beta Enriched
9130213A22Rik	-1.9982	1.82546	0.000790915	Incongruent	Beta Enriched
Col6a4	-2.00033	1.33553	0.00439645	Incongruent	Beta Enriched
Grasp	-2.00641	3.14613	2.09709e-09	Incongruent	Beta Enriched
Vdac3-ps1	-2.02399	1.74804	0.0188907	Incongruent	Beta Enriched
Hspa9	-2.03876	1.77152	3.69836e-16	Incongruent	Beta Enriched
Col22a1	-2.06046	1.2293	0.0318434	Incongruent	Beta Enriched
Cars	-2.09535	1.26118	4.80824e-25	Incongruent	Beta Enriched
Pldi	-2.10525	2.04619	0.0466516	Incongruent	Beta Enriched
B3gnt3	-2.10683	1.03087	4.68272e-24	Incongruent	Beta Enriched
Igf2	-2.10743	2.24707	2.18253e-11	Incongruent	Beta Enriched
0610040F04Rik	-2.13865	2.75986	0.0201513	Incongruent	Beta Enriched
Cryl1	-2.15699	2.07606	6.52649e-20	Incongruent	Beta Enriched
Anpep	-2.17306	1.21936	2.42324e-26	Incongruent	Beta Enriched
Tlr9	-2.20149	2.17204	0.00420085	Incongruent	Beta Enriched
Asb16	-2.20667	1.50891	2.60976e-06	Incongruent	Beta Enriched
Trh	-2.24118	3.94682	0.0157838	Incongruent	Beta Enriched
Actr3b	-2.25063	1.01877	2.01549e-16	Incongruent	Beta Enriched
Slc25a29	-2.27629	1.07769	3.85232e-23	Incongruent	Beta Enriched
Itih1	-2.28044	1.30165	0.000278253	Incongruent	Beta Enriched
Phactr1	-2.29406	1.02546	3.06009e-24	Incongruent	Beta Enriched
Arhgdig	-2.31313	3.66833	5.69247e-18	Incongruent	Beta Enriched
Tgif1	-2.35338	1.4673	4.47135e-14	Incongruent	Beta Enriched
Gm7984	-2.36078	3.2543	0.0182272	Incongruent	Beta Enriched
Hhat	-2.37796	1.45892	1.61438e-16	Incongruent	Beta Enriched
Arhgdib	-2.37823	3.62236	0.00142475	Incongruent	Beta Enriched
Gpx2	-2.39511	2.52748	1.55512e-20	Incongruent	Beta Enriched
Fmo2	-2.42071	1.68765	3.61383e-09	Incongruent	Beta Enriched
Adora2b	-2.42202	3.20878	1.30166e-15	Incongruent	Beta Enriched
Gm42655	-2.4284	2.77265	0.0132667	Incongruent	Beta Enriched
Phyhip	-2.4682	1.2992	2.13039e-28	Incongruent	Beta Enriched
Wipi1	-2.47278	1.07414	3.57132e-32	Incongruent	Beta Enriched
Slc7a5	-2.48785	1.01061	2.02594e-25	Incongruent	Beta Enriched
Gpr3	-2.4988	1.60479	0.000384007	Incongruent	Beta Enriched
Cfap58	-2.52901	1.37297	1.25602e-07	Incongruent	Beta Enriched
Grin2c	-2.53486	1.83499	3.27337e-15	Incongruent	Beta Enriched
Prr15l	-2.53605	1.14302	5.15123e-27	Incongruent	Beta Enriched
Fam166a	-2.55973	1.18758	0.000279536	Incongruent	Beta Enriched
Sgcd	-2.5619	1.71477	1.19421e-07	Incongruent	Beta Enriched
Gm10698	-2.56664	1.2909	0.0238605	Incongruent	Beta Enriched
Mroh6	-2.65504	1.6417	0.000299018	Incongruent	Beta Enriched
Gm16565	-2.6857	2.75983	0.0142653	Incongruent	Beta Enriched
Kcnq1	-2.69788	1.78925	4.97807e-06	Incongruent	Beta Enriched
Brinp2	-2.74437	1.27998	2.29946e-13	Incongruent	Beta Enriched
2410021H03Rik	-2.7655	1.49128	4.1381e-21	Incongruent	Beta Enriched
Lat2	-2.767	1.83916	9.56136e-05	Incongruent	Beta Enriched
Gm43248	-2.77109	1.17035	1.12844e-06	Incongruent	Beta Enriched
Entpd2	-2.77926	1.26398	9.34806e-24	Incongruent	Beta Enriched
Cdh4	-2.78039	1.26273	2.16438e-27	Incongruent	Beta Enriched
Adh7	-2.78859	4.41838	0.00206971	Incongruent	Beta Enriched
Hk3	-2.79236	1.67003	6.21396e-08	Incongruent	Beta Enriched
Atp1b2	-2.81321	2.04108	3.91129e-27	Incongruent	Beta Enriched
Acpp	-2.85414	1.20945	0.00136565	Incongruent	Beta Enriched
Slc30a2	-2.90453	2.44797	0.00842087	Incongruent	Beta Enriched
Vwa5b1	-2.95695	1.61673	7.09532e-18	Incongruent	Beta Enriched
Gm17276	-2.98495	1.51977	0.000471882	Incongruent	Beta Enriched
Cpne4	-3.01684	1.53655	0.00401822	Incongruent	Beta Enriched
Thrsp	-3.02157	1.03134	3.16555e-07	Incongruent	Beta Enriched
Scimp	-3.04802	2.04619	0.0271908	Incongruent	Beta Enriched
Wnt5b	-3.06118	1.06027	1.65365e-11	Incongruent	Beta Enriched
Zcchc12	-3.06779	1.05832	2.50518e-28	Incongruent	Beta Enriched
4833427G06Rik	-3.08673	1.15004	0.0231022	Incongruent	Beta Enriched
RP23-178C20.2	-3.08721	1.43566	0.00203608	Incongruent	Beta Enriched
Doc2a	-3.09137	2.1529	0.0210457	Incongruent	Beta Enriched
Ifi44l	-3.11218	2.1748	0.0021619	Incongruent	Beta Enriched
Trim38	-3.12854	2.04795	0.0103958	Incongruent	Beta Enriched
A330050F15Rik	-3.14382	1.09556	1.44938e-35	Incongruent	Beta Enriched
Rasa4	-3.1469	1.12004	2.72046e-07	Incongruent	Beta Enriched
Nfam1	-3.16241	1.30849	1.16788e-08	Incongruent	Beta Enriched
Tubb3	-3.20929	1.51574	2.44885e-06	Incongruent	Beta Enriched
Exoc3l2	-3.21138	3.32569	0.0138178	Incongruent	Beta Enriched
Gm22000	-3.23281	1.30356	0.00527556	Incongruent	Beta Enriched
Pdpn	-3.26845	1.03747	7.12446e-05	Incongruent	Beta Enriched
1500009L16Rik	-3.27381	2.02973	1.36596e-31	Incongruent	Beta Enriched
Aif1	-3.28215	1.88438	2.01472e-07	Incongruent	Beta Enriched
Mthfd2	-3.32154	1.18909	2.29378e-47	Incongruent	Beta Enriched
Fcer1g	-3.33396	4.01813	1.09601e-15	Incongruent	Beta Enriched
Sirpa	-3.35048	1.9178	2.07545e-45	Incongruent	Beta Enriched
Gm12299	-3.40411	1.21348	0.00628096	Incongruent	Beta Enriched
Rnf43	-3.42863	1.06793	4.7317e-16	Incongruent	Beta Enriched
Lgals3	-3.45813	1.0945	0.0135235	Incongruent	Beta Enriched
Bambi-ps1	-3.46781	1.7285	8.54207e-12	Incongruent	Beta Enriched
Zdhhc22	-3.53419	1.06226	2.26467e-10	Incongruent	Beta Enriched
Rab17	-3.54545	3.9077	6.56857e-11	Incongruent	Beta Enriched
Emilin2	-3.56582	1.27931	2.83389e-07	Incongruent	Beta Enriched
Nkx6-1	-3.57076	1.42082	1.07248e-52	Incongruent	Beta Enriched
Cilp	-3.72937	1.18387	1.29686e-09	Incongruent	Beta Enriched
Gm11767	-3.74514	1.65809	0.000830718	Incongruent	Beta Enriched
RP23-2D23.2	-3.75965	1.31166	5.28695e-07	Incongruent	Beta Enriched
Cd86	-3.79375	2.8857	3.95801e-07	Incongruent	Beta Enriched
Itgb7	-3.81376	1.04521	1.81304e-07	Incongruent	Beta Enriched
Gm25047	-3.85163	2.04619	0.000733045	Incongruent	Beta Enriched
Cd48	-3.86378	2.77287	0.000611342	Incongruent	Beta Enriched
Gpr65	-3.89052	2.77287	0.000495358	Incongruent	Beta Enriched
Phf11b	-3.89567	1.89587	0.000596477	Incongruent	Beta Enriched
Krt80	-3.94899	1.29704	1.12796e-18	Incongruent	Beta Enriched
Agxt2	-3.95466	1.51017	1.89204e-09	Incongruent	Beta Enriched
2210019I11Rik	-3.96765	1.18783	3.29386e-28	Incongruent	Beta Enriched
Cxcl14	-3.98869	1.20345	3.87957e-05	Incongruent	Beta Enriched
Npy	-4.09248	3.15519	0.00767287	Incongruent	Beta Enriched
Nr1i2	-4.23102	1.40715	4.74353e-05	Incongruent	Beta Enriched
Tg	-4.23583	1.23907	0.0452039	Incongruent	Beta Enriched
Hrk	-4.242	1.92684	8.91842e-08	Incongruent	Beta Enriched
Adgrg5	-4.254	1.63116	0.0447448	Incongruent	Beta Enriched
RP23-341J13.4	-4.31306	3.9065	0.0389695	Incongruent	Beta Enriched
Gm2559	-4.32576	3.32987	0.0380479	Incongruent	Beta Enriched
Gm5873	-4.3472	3.96108	0.0358924	Incongruent	Beta Enriched
Apoc2	-4.35818	1.5952	0.0371828	Incongruent	Beta Enriched
Gm12273	-4.40667	1.88438	0.0349392	Incongruent	Beta Enriched
Cpvl	-4.42942	3.32987	0.0317995	Incongruent	Beta Enriched
S100a4	-4.42984	1.97778	1.06462e-05	Incongruent	Beta Enriched
1700020L24Rik	-4.44389	1.27425	0.0279999	Incongruent	Beta Enriched
Phf11a	-4.4562	1.30804	0.0293845	Incongruent	Beta Enriched
Col6a6	-4.47292	2.16161	3.88031e-60	Incongruent	Beta Enriched
Ccdc27	-4.49806	1.00807	3.07576e-06	Incongruent	Beta Enriched
Cplx3	-4.51113	4.40522	4.84173e-09	Incongruent	Beta Enriched
4833412C05Rik	-4.54516	3.64976	0.0208555	Incongruent	Beta Enriched
C630050I24Rik	-4.55919	2.65866	0.0218073	Incongruent	Beta Enriched
Il21	-4.60315	3.96017	0.0210628	Incongruent	Beta Enriched
Slc14a2	-4.70703	5.25464	7.62883e-19	Incongruent	Beta Enriched
Pltp	-4.81724	2.28534	6.88335e-07	Incongruent	Beta Enriched
Hlx	-4.87657	1.52379	0.00805417	Incongruent	Beta Enriched
Gm4791	-4.93703	2.04619	4.48497e-17	Incongruent	Beta Enriched
Cd52	-4.95294	1.88145	1.12668e-07	Incongruent	Beta Enriched
Gm13031	-4.97496	2.04392	4.54306e-08	Incongruent	Beta Enriched
Map3k19	-4.98971	1.00785	1.41197e-17	Incongruent	Beta Enriched
Bcl2a1b	-5.02115	1.88438	0.00495525	Incongruent	Beta Enriched
Gm26995	-5.03543	1.01282	0.00479875	Incongruent	Beta Enriched
Ccl7	-5.06636	1.88438	0.0422211	Incongruent	Beta Enriched
Csf2rb	-5.09201	1.23246	2.45986e-19	Incongruent	Beta Enriched
Slamf6	-5.1035	1.10985	0.00369954	Incongruent	Beta Enriched
Cybb	-5.19012	1.5079	1.35989e-10	Incongruent	Beta Enriched
Ms4a14	-5.20098	2.76796	0.00243537	Incongruent	Beta Enriched
Lrrc38	-5.32649	2.53779	0.00144431	Incongruent	Beta Enriched
Ceacam10	-5.35575	3.3277	1.51559e-09	Incongruent	Beta Enriched
Cyp17a1	-5.492	1.41234	0.000654605	Incongruent	Beta Enriched
1700016H13Rik	-5.51948	2.01812	0.00066265	Incongruent	Beta Enriched
Nptx2	-5.52861	1.88057	0.000378942	Incongruent	Beta Enriched
Igf2os	-5.62007	1.55816	0.000326499	Incongruent	Beta Enriched
2200002J24Rik	-5.65141	2.65866	1.10327e-11	Incongruent	Beta Enriched
Ms4a6b	-5.66728	2.00532	4.98349e-12	Incongruent	Beta Enriched
Bin2	-5.70059	3.52323	0.000280599	Incongruent	Beta Enriched
C230024C17Rik	-5.71298	1.60104	0.000213094	Incongruent	Beta Enriched
Cox6a2	-5.77384	1.88915	0.000229332	Incongruent	Beta Enriched
Gm26813	-5.84642	1.45004	9.35063e-05	Incongruent	Beta Enriched
Slamf7	-6.2686	1.38939	2.07081e-16	Incongruent	Beta Enriched
Gm6999	-6.63383	1.23248	1.03005e-17	Incongruent	Beta Enriched
Fcgr4	-6.81288	1.6094	4.49363e-08	Incongruent	Beta Enriched
Asb11	-6.92289	1.26947	5.41672e-36	Incongruent	Beta Enriched
Tifab	-7.01087	1.04565	1.21441e-08	Incongruent	Beta Enriched
Ctss	-7.03842	1.88438	1.07748e-63	Incongruent	Beta Enriched
Mafa	-7.16563	1.45217	6.58668e-19	Incongruent	Beta Enriched
Gm16308	-7.25002	3.64976	3.0526e-10	Incongruent	Beta Enriched
Ms4a4a	-7.31263	3.9432	1.30111e-10	Incongruent	Beta Enriched
C5ar1	-7.37654	3.32987	3.04439e-10	Incongruent	Beta Enriched
Ms4a4c	-7.45153	2.88401	1.18047e-10	Incongruent	Beta Enriched
Slc15a3	-8.37622	3.31991	7.09015e-18	Incongruent	Beta Enriched
C1qc	-9.34416	1.27523	2.0477e-24	Incongruent	Beta Enriched
Sytl2	7.62122	-1.43349	3.63385e-46	Incongruent	Alpha Enriched
Gm3985	6.96774	-1.37893	1.75961e-12	Incongruent	Alpha Enriched
Rcn3	6.52656	-1.33011	1.41987e-101	Incongruent	Alpha Enriched
Gm37478	5.63218	-1.41494	5.96819e-16	Incongruent	Alpha Enriched
Gm10032	5.56558	-1.09656	1.91258e-05	Incongruent	Alpha Enriched
Gm37928	5.55115	-1.18986	1.52587e-09	Incongruent	Alpha Enriched
Gm38198	5.47721	-2.29751	2.52681e-05	Incongruent	Alpha Enriched
Gm38214	5.10966	-4.04461	0.000224638	Incongruent	Alpha Enriched
Pde6c	5.0584	-1.41347	4.28327e-12	Incongruent	Alpha Enriched
Npy1r	4.97752	-1.13403	4.61039e-05	Incongruent	Alpha Enriched
Gm15353	4.97005	-2.90917	0.000512567	Incongruent	Alpha Enriched
Gm42871	4.96317	-2.16205	0.00053029	Incongruent	Alpha Enriched
Rptoros	4.8873	-4.02346	2.44157e-05	Incongruent	Alpha Enriched
Gm38236	4.81566	-2.03401	0.0010753	Incongruent	Alpha Enriched
Gm16310	4.79611	-1.36946	0.000159094	Incongruent	Alpha Enriched
Mir6403	4.76965	-1.71423	0.000184573	Incongruent	Alpha Enriched
Gm37269	4.76121	-1.80712	0.000156201	Incongruent	Alpha Enriched
Gm26814	4.7223	-1.68827	1.59226e-05	Incongruent	Alpha Enriched
Acr	4.67584	-2.91856	2.86344e-10	Incongruent	Alpha Enriched
Hspe1-ps2	4.67209	-1.42379	0.000334581	Incongruent	Alpha Enriched
Gm11734	4.66876	-3.15559	7.2042e-05	Incongruent	Alpha Enriched
Pp2d1	4.62603	-1.2252	0.00245831	Incongruent	Alpha Enriched
Gm14220	4.62334	-2.16205	0.00221255	Incongruent	Alpha Enriched
Gm24346	4.57728	-2.16205	0.00395021	Incongruent	Alpha Enriched
Col1a2	4.53327	-1.02448	3.72803e-40	Incongruent	Alpha Enriched
Gm4793	4.4738	-1.21612	4.92746e-12	Incongruent	Alpha Enriched
Gm14239	4.44775	-1.55116	0.000227481	Incongruent	Alpha Enriched
Gnat3	4.41451	-2.30898	0.00493265	Incongruent	Alpha Enriched
A230009B12Rik	4.40743	-1.51214	0.00515039	Incongruent	Alpha Enriched
Gm24532	4.40116	-2.16205	0.00507542	Incongruent	Alpha Enriched
Gm42866	4.37016	-1.7331	0.000273976	Incongruent	Alpha Enriched
Gm20682	4.36152	-1.90422	0.00704739	Incongruent	Alpha Enriched
n-R5s29	4.33874	-1.25904	0.00194934	Incongruent	Alpha Enriched
Gm14004	4.16929	-2.47538	1.08105e-14	Incongruent	Alpha Enriched
Gm37868	4.16378	-2.17059	0.00101092	Incongruent	Alpha Enriched
5031434C07Rik	4.16249	-1.93117	0.0119387	Incongruent	Alpha Enriched
Gm37885	4.1579	-1.3183	0.0129189	Incongruent	Alpha Enriched
Gm37266	4.15444	-3.61521	0.0119387	Incongruent	Alpha Enriched
C330002G04Rik	4.15444	-1.16892	0.0119387	Incongruent	Alpha Enriched
Gm371	4.15433	-1.65056	0.01168	Incongruent	Alpha Enriched
Ly6k	4.15158	-3.27148	0.0131607	Incongruent	Alpha Enriched
Gm17058	4.15155	-2.65273	0.0129189	Incongruent	Alpha Enriched
Phxr4	4.14792	-1.46637	0.012342	Incongruent	Alpha Enriched
Gm7694	4.1452	-1.01283	4.53454e-35	Incongruent	Alpha Enriched
Gm13630	4.14431	-2.14423	0.0120055	Incongruent	Alpha Enriched
Gm9930	4.13343	-2.04864	0.00100401	Incongruent	Alpha Enriched
RP24-470M22.14	4.12292	-2.16205	0.0016668	Incongruent	Alpha Enriched
Gm43430	4.09571	-2.37214	1.46698e-05	Incongruent	Alpha Enriched
Mchr1	4.07123	-1.51875	0.0017504	Incongruent	Alpha Enriched
Gm43306	4.05918	-3.71729	0.00340637	Incongruent	Alpha Enriched
Gm38248	3.99157	-1.16803	3.19423e-12	Incongruent	Alpha Enriched
Gm6525	3.98741	-2.16205	9.23593e-08	Incongruent	Alpha Enriched
Tpm2	3.9708	-1.17314	6.40605e-08	Incongruent	Alpha Enriched
RP23-334M3.6	3.93026	-2.65273	0.00263431	Incongruent	Alpha Enriched
Gm38134	3.90522	-2.14537	0.0108835	Incongruent	Alpha Enriched
Gm11252	3.89877	-1.4962	0.00660088	Incongruent	Alpha Enriched
Gm37194	3.88254	-1.0337	0.000145581	Incongruent	Alpha Enriched
Gm13595	3.86984	-3.25784	7.31958e-05	Incongruent	Alpha Enriched
Gm42471	3.86489	-1.1034	0.0286554	Incongruent	Alpha Enriched
RP23-140M6.2	3.86489	-3.08269	0.0286554	Incongruent	Alpha Enriched
Gm24245	3.86281	-1.32127	0.0285074	Incongruent	Alpha Enriched
Gm13207	3.86281	-2.47538	0.0285074	Incongruent	Alpha Enriched
Gm20172	3.85917	-1.81173	0.0287965	Incongruent	Alpha Enriched
Gm16114	3.85395	-1.4296	0.0280313	Incongruent	Alpha Enriched
Gm11990	3.85241	-2.44586	0.0284724	Incongruent	Alpha Enriched
Gm15563	3.85241	-2.65273	0.00360458	Incongruent	Alpha Enriched
Gm6062	3.85162	-1.31086	0.0289439	Incongruent	Alpha Enriched
Gm42994	3.84949	-1.7325	0.0294189	Incongruent	Alpha Enriched
Olfr49	3.84949	-2.36503	0.0294189	Incongruent	Alpha Enriched
Gm42620	3.84684	-4.1295	0.028576	Incongruent	Alpha Enriched
Platr3	3.8452	-2.48033	0.028576	Incongruent	Alpha Enriched
Mir7087	3.84518	-2.1434	0.0285527	Incongruent	Alpha Enriched
n-R5s18	3.84518	-2.14827	0.0285527	Incongruent	Alpha Enriched
Gm43294	3.84465	-2.12934	6.85732e-07	Incongruent	Alpha Enriched
Ugt2b37	3.84405	-3.02211	0.0293516	Incongruent	Alpha Enriched
Gm20678	3.84234	-2.14827	0.029655	Incongruent	Alpha Enriched
Gm18301	3.84159	-1.53602	0.00431027	Incongruent	Alpha Enriched
Batf	3.83357	-1.17805	5.19106e-14	Incongruent	Alpha Enriched
2610011E03Rik	3.82382	-1.01067	0.0043216	Incongruent	Alpha Enriched
Pou5f2	3.81919	-3.19571	0.00449452	Incongruent	Alpha Enriched
Gm43176	3.81633	-1.24121	0.0070579	Incongruent	Alpha Enriched
Chil5	3.80724	-1.20217	0.00455433	Incongruent	Alpha Enriched
5330406M23Rik	3.79715	-1.22511	3.21291e-06	Incongruent	Alpha Enriched
Gm38263	3.78496	-1.84069	0.0373254	Incongruent	Alpha Enriched
Gm37314	3.75242	-2.30893	1.82708e-10	Incongruent	Alpha Enriched
5930409G06Rik	3.69938	-4.17823	0.0217218	Incongruent	Alpha Enriched
Gm20699	3.69205	-1.40116	0.00828747	Incongruent	Alpha Enriched
Gm20511	3.68055	-2.16205	7.60755e-07	Incongruent	Alpha Enriched
Mir6481	3.65642	-1.28615	0.0133186	Incongruent	Alpha Enriched
Gm38055	3.65444	-2.16205	0.0260609	Incongruent	Alpha Enriched
Gm3086	3.64939	-3.148	0.000166711	Incongruent	Alpha Enriched
Gm11799	3.64801	-2.47538	1.403e-07	Incongruent	Alpha Enriched
Cntnap5c	3.61416	-1.20574	9.1792e-08	Incongruent	Alpha Enriched
Klrb1b	3.60753	-2.95359	0.00915613	Incongruent	Alpha Enriched
Gm8682	3.5785	-2.46831	0.000162617	Incongruent	Alpha Enriched
RP23-251M14.4	3.57541	-2.48504	6.95174e-06	Incongruent	Alpha Enriched
B630019A10Rik	3.51069	-2.16205	0.0168013	Incongruent	Alpha Enriched
Gm7645	3.49499	-2.01538	0.0284724	Incongruent	Alpha Enriched
Mir467f	3.48789	-2.16205	0.0174019	Incongruent	Alpha Enriched
Gm37105	3.48729	-1.13125	1.42085e-05	Incongruent	Alpha Enriched
Gm43072	3.48271	-1.65561	0.0228315	Incongruent	Alpha Enriched
Gm37321	3.47565	-2.202	0.000559021	Incongruent	Alpha Enriched
Gm13315	3.47216	-2.95359	0.0011744	Incongruent	Alpha Enriched
Gm15575	3.45855	-3.70175	0.0476474	Incongruent	Alpha Enriched
B830012L14Rik	3.45615	-1.68785	2.44626e-05	Incongruent	Alpha Enriched
Gm38315	3.43428	-1.27956	0.0459105	Incongruent	Alpha Enriched
4921523L03Rik	3.43153	-2.1434	0.0267704	Incongruent	Alpha Enriched
Gm37399	3.40348	-1.11516	0.0257046	Incongruent	Alpha Enriched
Gm13590	3.39853	-2.17059	2.78239e-08	Incongruent	Alpha Enriched
Gm9143	3.37198	-2.16205	3.03934e-08	Incongruent	Alpha Enriched
Gm29237	3.33573	-2.14827	6.12757e-12	Incongruent	Alpha Enriched
Gm14236	3.33233	-1.38691	1.77157e-06	Incongruent	Alpha Enriched
Gm37522	3.30415	-1.31119	0.000889134	Incongruent	Alpha Enriched
Gm10048	3.29948	-1.94218	0.0325771	Incongruent	Alpha Enriched
Gm38115	3.2984	-1.26511	0.0337892	Incongruent	Alpha Enriched
Gm28989	3.29837	-2.61223	0.00101943	Incongruent	Alpha Enriched
Gm43274	3.29307	-2.13556	0.0344789	Incongruent	Alpha Enriched
Gm3551	3.29028	-1.26444	0.0336651	Incongruent	Alpha Enriched
Gm37011	3.28616	-1.9086	0.0349362	Incongruent	Alpha Enriched
C030013C21Rik	3.28051	-2.16205	0.0351183	Incongruent	Alpha Enriched
Gm37106	3.27754	-1.65242	0.0350027	Incongruent	Alpha Enriched
B430203G13Rik	3.26617	-1.0623	0.000502374	Incongruent	Alpha Enriched
Gm24406	3.26255	-2.99414	0.0356562	Incongruent	Alpha Enriched
Gm43773	3.26179	-2.46248	0.00156222	Incongruent	Alpha Enriched
Gm37255	3.25723	-1.00939	1.31336e-05	Incongruent	Alpha Enriched
Olfr921	3.25294	-1.02003	0.0452679	Incongruent	Alpha Enriched
Gm16050	3.24945	-1.42306	0.00109078	Incongruent	Alpha Enriched
Ppfia2	3.22012	-1.65403	2.52935e-31	Incongruent	Alpha Enriched
C030013D06Rik	3.21725	-2.15626	4.69456e-07	Incongruent	Alpha Enriched
Gm28988	3.21455	-1.24649	0.00196131	Incongruent	Alpha Enriched
Gm42548	3.20999	-1.78254	1.01808e-06	Incongruent	Alpha Enriched
Cox4i2	3.2047	-1.60543	7.07782e-06	Incongruent	Alpha Enriched
Gm43747	3.19728	-2.38593	2.52708e-08	Incongruent	Alpha Enriched
Spink4	3.18742	-2.64844	0.00659173	Incongruent	Alpha Enriched
Gm15640	3.1849	-2.48033	0.00294528	Incongruent	Alpha Enriched
Gm20476	3.17739	-2.14537	0.00670659	Incongruent	Alpha Enriched
Gm25945	3.17365	-2.14827	0.00031441	Incongruent	Alpha Enriched
Gm37949	3.16751	-2.16205	0.000373279	Incongruent	Alpha Enriched
Gm22281	3.11827	-2.90917	0.00870805	Incongruent	Alpha Enriched
Gm38162	3.08476	-1.44706	1.27247e-05	Incongruent	Alpha Enriched
RP23-480I16.3	3.08071	-2.56844	0.00154627	Incongruent	Alpha Enriched
Gm43200	3.04942	-1.6436	0.000526528	Incongruent	Alpha Enriched
RP24-266J20.3	3.00367	-2.16205	3.06866e-06	Incongruent	Alpha Enriched
Gm42881	2.99261	-1.98657	0.00775041	Incongruent	Alpha Enriched
Gm23935	2.97056	-1.65509	0.00974027	Incongruent	Alpha Enriched
Gm17096	2.96188	-1.03277	8.36298e-08	Incongruent	Alpha Enriched
4930533K18Rik	2.96037	-2.18821	0.00145299	Incongruent	Alpha Enriched
RP23-89P21.4	2.9573	-3.82933	7.41384e-08	Incongruent	Alpha Enriched
2900018N21Rik	2.95358	-1.21588	3.68302e-05	Incongruent	Alpha Enriched
Gm26971	2.91214	-2.15242	0.00231453	Incongruent	Alpha Enriched
Gm42659	2.9039	-1.02328	0.00115151	Incongruent	Alpha Enriched
RP23-171B16.2	2.90058	-1.2778	0.00923815	Incongruent	Alpha Enriched
Gm38344	2.88914	-1.71423	0.000372345	Incongruent	Alpha Enriched
1700007J10Rik	2.88883	-1.60601	0.0222381	Incongruent	Alpha Enriched
E430014B02Rik	2.88103	-1.12743	0.014229	Incongruent	Alpha Enriched
Gm37303	2.83993	-1.19359	2.18945e-11	Incongruent	Alpha Enriched
Gm14537	2.81557	-1.76518	0.00277159	Incongruent	Alpha Enriched
Gm26672	2.81301	-1.12936	5.21284e-08	Incongruent	Alpha Enriched
Gm15549	2.80937	-1.76569	0.0169293	Incongruent	Alpha Enriched
Wbp2nl	2.80813	-1.15309	0.0307582	Incongruent	Alpha Enriched
Gm36952	2.8064	-1.07637	0.0305302	Incongruent	Alpha Enriched
Gm17024	2.80031	-1.33102	8.36298e-08	Incongruent	Alpha Enriched
St8sia3os	2.79913	-3.87345	0.0108903	Incongruent	Alpha Enriched
Gm14472	2.79823	-2.64844	0.0303587	Incongruent	Alpha Enriched
Gm37250	2.79595	-1.12783	0.0119781	Incongruent	Alpha Enriched
9430025C20Rik	2.78852	-3.30625	0.0123092	Incongruent	Alpha Enriched
Gm11525	2.76345	-1.91186	0.0277339	Incongruent	Alpha Enriched
Gm16210	2.75924	-2.16205	0.0278504	Incongruent	Alpha Enriched
Sim1	2.75712	-1.73435	2.72518e-18	Incongruent	Alpha Enriched
RP23-349I9.14	2.73885	-3.67542	0.0250449	Incongruent	Alpha Enriched
Gm25082	2.73417	-3.81718	4.69456e-07	Incongruent	Alpha Enriched
Gbp4	2.73398	-1.18945	0.0184409	Incongruent	Alpha Enriched
Gm9311	2.73273	-2.13891	0.0191901	Incongruent	Alpha Enriched
Gm29017	2.72232	-1.36946	4.17461e-09	Incongruent	Alpha Enriched
Gm43628	2.71607	-1.23233	0.019849	Incongruent	Alpha Enriched
Gm42869	2.70207	-1.43065	0.00141307	Incongruent	Alpha Enriched
1700109H08Rik	2.68024	-1.12331	1.9323e-09	Incongruent	Alpha Enriched
Gm43335	2.67293	-1.26134	0.00957049	Incongruent	Alpha Enriched
Gm29994	2.66184	-1.59734	0.00714378	Incongruent	Alpha Enriched
Gm43421	2.6396	-2.30415	0.00197967	Incongruent	Alpha Enriched
Gm15246	2.63021	-1.7226	1.17165e-06	Incongruent	Alpha Enriched
D930036K23Rik	2.62957	-1.13926	1.74188e-06	Incongruent	Alpha Enriched
Grik3	2.622	-1.28551	5.99376e-07	Incongruent	Alpha Enriched
Gm10654	2.61616	-2.1434	0.000160598	Incongruent	Alpha Enriched
Gm37728	2.61395	-1.69052	0.0110493	Incongruent	Alpha Enriched
Gm43609	2.60603	-1.37996	8.3511e-11	Incongruent	Alpha Enriched
9430087J23Rik	2.60232	-2.91856	0.0347387	Incongruent	Alpha Enriched
Ifih1	2.6015	-1.28048	2.91337e-12	Incongruent	Alpha Enriched
A930015D03Rik	2.57301	-2.88043	0.0125959	Incongruent	Alpha Enriched
Gm43857	2.55773	-1.10881	2.00619e-09	Incongruent	Alpha Enriched
2310043M15Rik	2.54716	-1.1448	1.56247e-05	Incongruent	Alpha Enriched
Sftpa1	2.54372	-1.0351	7.23501e-11	Incongruent	Alpha Enriched
Trim12a	2.53543	-1.67689	1.04998e-09	Incongruent	Alpha Enriched
Gm28551	2.52973	-2.64844	0.00396	Incongruent	Alpha Enriched
Gm16166	2.52941	-2.16205	0.000323905	Incongruent	Alpha Enriched
Ceacam2	2.52194	-2.00284	0.00204371	Incongruent	Alpha Enriched
Gm6592	2.52178	-3.34959	0.000252162	Incongruent	Alpha Enriched
C230085N15Rik	2.51947	-1.02648	0.00441752	Incongruent	Alpha Enriched
Gm10277	2.51845	-1.47927	0.00249984	Incongruent	Alpha Enriched
Dnm3os	2.51509	-2.12021	0.0357847	Incongruent	Alpha Enriched
Gm12630	2.50887	-1.05816	0.0392433	Incongruent	Alpha Enriched
Ldha-ps2	2.50723	-1.77042	0.0229624	Incongruent	Alpha Enriched
Gm43289	2.50368	-1.08469	0.0184056	Incongruent	Alpha Enriched
Gm15585	2.46046	-1.36946	0.00162949	Incongruent	Alpha Enriched
Cort	2.45992	-2.16205	0.000254948	Incongruent	Alpha Enriched
Gm10647	2.4434	-2.16205	0.0247951	Incongruent	Alpha Enriched
Gm23344	2.42334	-2.14827	0.0267462	Incongruent	Alpha Enriched
Gm37519	2.39596	-2.46416	0.000188408	Incongruent	Alpha Enriched
Gm37127	2.39089	-1.77786	1.77293e-09	Incongruent	Alpha Enriched
Gm43328	2.36469	-3.55214	2.82356e-07	Incongruent	Alpha Enriched
Gm12940	2.3564	-2.64844	0.00821419	Incongruent	Alpha Enriched
Gm19705	2.34192	-1.01014	1.35457e-09	Incongruent	Alpha Enriched
Gm12867	2.33986	-2.16205	0.0306801	Incongruent	Alpha Enriched
Gm13622	2.33804	-1.20222	0.00191517	Incongruent	Alpha Enriched
Gm37317	2.33739	-1.05047	0.00176765	Incongruent	Alpha Enriched
Gm21844	2.32256	-2.65273	0.00291012	Incongruent	Alpha Enriched
Gm8055	2.28287	-1.71423	0.0407719	Incongruent	Alpha Enriched
Gm20548	2.27159	-2.17542	3.59875e-05	Incongruent	Alpha Enriched
Gm11149	2.27138	-2.64844	0.0174939	Incongruent	Alpha Enriched
Slc23a1	2.26581	-1.41536	7.16242e-05	Incongruent	Alpha Enriched
Nr1i3	2.26287	-1.53602	0.0187711	Incongruent	Alpha Enriched
Fam89a	2.26186	-1.04419	1.65923e-10	Incongruent	Alpha Enriched
1110003F10Rik	2.25311	-2.63059	0.000181828	Incongruent	Alpha Enriched
Gm37612	2.24809	-2.14827	0.0383665	Incongruent	Alpha Enriched
Gm17415	2.22038	-2.56844	0.00319955	Incongruent	Alpha Enriched
Cacng8	2.20836	-1.35611	0.0369693	Incongruent	Alpha Enriched
Gm37238	2.20217	-2.64844	0.0299039	Incongruent	Alpha Enriched
Snhg14	2.2014	-1.38839	0.0378962	Incongruent	Alpha Enriched
Gm37685	2.18323	-1.17596	0.00031604	Incongruent	Alpha Enriched
Gm43339	2.17953	-2.16205	4.72975e-07	Incongruent	Alpha Enriched
Gm26789	2.17583	-1.65635	0.00108232	Incongruent	Alpha Enriched
Gm37962	2.17359	-4.24983	7.08966e-05	Incongruent	Alpha Enriched
Tmem47	2.1703	-4.55088	0.0019125	Incongruent	Alpha Enriched
Gm42715	2.16858	-2.65273	3.50775e-07	Incongruent	Alpha Enriched
RP24-399H16.1	2.1685	-2.40025	1.56352e-05	Incongruent	Alpha Enriched
Gm37274	2.1547	-4.56182	2.47741e-05	Incongruent	Alpha Enriched
Slain1os	2.10558	-1.31524	7.20812e-05	Incongruent	Alpha Enriched
Gm42735	2.10546	-1.66152	0.0245822	Incongruent	Alpha Enriched
4930518I15Rik	2.10362	-1.29781	1.4483e-07	Incongruent	Alpha Enriched
RP23-179K11.4	2.0987	-1.89138	0.0251946	Incongruent	Alpha Enriched
Gm6793	2.09777	-1.36987	0.00935984	Incongruent	Alpha Enriched
Gm23455	2.0945	-2.48033	0.00130349	Incongruent	Alpha Enriched
Gm15568	2.08352	-1.67263	0.00349495	Incongruent	Alpha Enriched
Ankrd34b	2.07919	-1.1208	0.000471124	Incongruent	Alpha Enriched
Gm37607	2.05931	-1.81279	2.91862e-05	Incongruent	Alpha Enriched
Nat1	2.05558	-3.61947	0.000105033	Incongruent	Alpha Enriched
Pnldc1	2.05227	-1.25852	0.0028143	Incongruent	Alpha Enriched
3830408C21Rik	2.05191	-1.78753	0.00425349	Incongruent	Alpha Enriched
Gykl1	2.05166	-3.98959	0.0122051	Incongruent	Alpha Enriched
Gm26530	2.02397	-1.76109	6.52526e-06	Incongruent	Alpha Enriched
Gm37370	2.01582	-1.44076	0.00858694	Incongruent	Alpha Enriched
BC039771	2.01453	-1.32666	0.0200595	Incongruent	Alpha Enriched
Gm37726	2.01203	-2.04704	0.0334446	Incongruent	Alpha Enriched
Gm18290	2.0078	-2.16205	0.0194461	Incongruent	Alpha Enriched
Gm37074	2.00487	-2.32181	0.0284724	Incongruent	Alpha Enriched
9430034N14Rik	2.0022	-1.04543	0.000684477	Incongruent	Alpha Enriched
4930404N11Rik	1.99075	-1.81429	0.00540784	Incongruent	Alpha Enriched
St6galnac2	1.97546	-1.83863	1.72826e-07	Incongruent	Alpha Enriched
Gm15696	1.97501	-2.25632	0.0163281	Incongruent	Alpha Enriched
Mthfs	1.97495	-1.04234	2.83703e-07	Incongruent	Alpha Enriched
Gm17907	1.9714	-2.16205	0.0284455	Incongruent	Alpha Enriched
RP23-200C3.9	1.9577	-2.09538	0.00163918	Incongruent	Alpha Enriched
6820402A03Rik	1.93105	-4.11315	0.00200879	Incongruent	Alpha Enriched
1700048M11Rik	1.91943	-2.16205	0.0123107	Incongruent	Alpha Enriched
Apoa2	1.91899	-2.15626	8.62054e-09	Incongruent	Alpha Enriched
Cyp4x1	1.91878	-1.45852	0.000178833	Incongruent	Alpha Enriched
Gm17954	1.91071	-1.38634	0.000818791	Incongruent	Alpha Enriched
4930415O20Rik	1.90948	-2.11074	0.00948801	Incongruent	Alpha Enriched
Gm9442	1.90089	-2.16205	0.0196783	Incongruent	Alpha Enriched
Pla2g4b	1.89436	-1.22675	0.00278655	Incongruent	Alpha Enriched
Gm29050	1.88755	-1.03341	0.0242277	Incongruent	Alpha Enriched
Gm11743	1.86727	-3.61947	0.0228345	Incongruent	Alpha Enriched
Gm16275	1.85229	-1.11185	0.0188131	Incongruent	Alpha Enriched
Ube4bos3	1.83194	-2.90917	8.3338e-05	Incongruent	Alpha Enriched
Gm22009	1.80699	-3.75698	0.0321848	Incongruent	Alpha Enriched
Kcnj4	1.76907	-1.18137	6.41326e-05	Incongruent	Alpha Enriched
4931413K12Rik	1.74764	-2.14827	0.0189212	Incongruent	Alpha Enriched
Gm42783	1.74376	-2.64844	0.0406628	Incongruent	Alpha Enriched
Myadml2	1.7312	-2.93551	0.0108457	Incongruent	Alpha Enriched
Gm43513	1.7213	-2.14827	0.00476453	Incongruent	Alpha Enriched
Pkdrej	1.71812	-1.09596	0.00272534	Incongruent	Alpha Enriched
Gm6970	1.70675	-2.14537	0.000182268	Incongruent	Alpha Enriched
Hdac9	1.69034	-1.34848	9.3308e-09	Incongruent	Alpha Enriched
Klhl41	1.69026	-4.74277	0.00717895	Incongruent	Alpha Enriched
Gm15777	1.68625	-1.70698	1.88428e-06	Incongruent	Alpha Enriched
Stap2	1.68103	-1.66288	1.16806e-08	Incongruent	Alpha Enriched
Gm26407	1.66572	-2.65273	0.0484827	Incongruent	Alpha Enriched
Gm26826	1.66269	-3.148	0.000918727	Incongruent	Alpha Enriched
Gm43481	1.6523	-2.71257	7.0208e-07	Incongruent	Alpha Enriched
Cdk3-ps	1.64804	-1.02645	0.0006022	Incongruent	Alpha Enriched
C4a	1.64743	-1.2545	0.000226574	Incongruent	Alpha Enriched
Gm17029	1.6447	-1.08063	0.00154584	Incongruent	Alpha Enriched
Fam71f2	1.63805	-4.14997	0.00045031	Incongruent	Alpha Enriched
Gm17195	1.63302	-1.14178	0.00416462	Incongruent	Alpha Enriched
RP23-27C9.4	1.60512	-1.97899	0.0166037	Incongruent	Alpha Enriched
Gm2367	1.58082	-2.16205	0.0349061	Incongruent	Alpha Enriched
4930516B21Rik	1.55989	-1.31421	8.28427e-06	Incongruent	Alpha Enriched
Gm38387	1.53254	-1.31793	0.000640996	Incongruent	Alpha Enriched
Gm43138	1.5132	-2.14827	0.00314159	Incongruent	Alpha Enriched
Ace	1.49907	-2.18036	4.33933e-05	Incongruent	Alpha Enriched
Klf12	1.48112	-1.20548	5.90864e-08	Incongruent	Alpha Enriched
Gm38155	1.4692	-1.68757	0.00397406	Incongruent	Alpha Enriched
1500012K07Rik	1.44441	-1.11119	0.0254195	Incongruent	Alpha Enriched
Xlr3b	1.43991	-1.36939	0.0052785	Incongruent	Alpha Enriched
2010016I18Rik	1.41812	-1.54455	0.00022956	Incongruent	Alpha Enriched
RP23-338G5.3	1.41391	-2.65273	0.0121785	Incongruent	Alpha Enriched
Gm29609	1.37499	-1.12785	0.00413837	Incongruent	Alpha Enriched
B930095G15Rik	1.35328	-1.04812	1.5277e-11	Incongruent	Alpha Enriched
Gm15122	1.32408	-2.65273	0.0104364	Incongruent	Alpha Enriched
C1ra	1.31684	-1.09848	0.000196615	Incongruent	Alpha Enriched
Prdx4	1.31385	-1.07956	3.95787e-12	Incongruent	Alpha Enriched
Zfp619	1.29355	-1.27164	1.75895e-07	Incongruent	Alpha Enriched
Snora28	1.27533	-2.65273	0.0177458	Incongruent	Alpha Enriched
Gm43039	1.27372	-3.94854	0.0158089	Incongruent	Alpha Enriched
Gm37285	1.26386	-3.82933	0.0115224	Incongruent	Alpha Enriched
Tk1	1.24773	-1.13673	0.000274089	Incongruent	Alpha Enriched
AI506816	1.24772	-1.10123	6.26636e-09	Incongruent	Alpha Enriched
Zfp773	1.22129	-1.07121	0.019148	Incongruent	Alpha Enriched
Gm37447	1.21666	-1.65269	0.0288238	Incongruent	Alpha Enriched
Gm17112	1.18685	-3.27148	0.0461554	Incongruent	Alpha Enriched
Sult1d1	1.09485	-1.22483	0.0108513	Incongruent	Alpha Enriched
Gm10033	1.05133	-2.63059	0.00949554	Incongruent	Alpha Enriched
Gca	1.04777	-1.15806	7.63583e-08	Incongruent	Alpha Enriched
2610005L07Rik	1.01551	-1.2825	0.0171321	Incongruent	Alpha Enriched
Zfp119a	1.00084	-1.20528	0.000739452	Incongruent	Alpha Enriched
Plekhb1	1.00029	-1.09057	1.19279e-06	Incongruent	Alpha Enriched
Ccdc13	9.00199	1.36373	1.97766e-35	Congruent	Alpha Enriched
Gcg	8.4196	5.91058	1.42469e-06	Congruent	Alpha Enriched
Gm14616	8.27401	2.77319	2.48359e-40	Congruent	Alpha Enriched
Galnt13	8.26244	2.2055	1.57498e-89	Congruent	Alpha Enriched
Sertm1	8.17448	2.12178	6.68876e-92	Congruent	Alpha Enriched
Pdk4	8.14647	1.32929	1.37679e-33	Congruent	Alpha Enriched
Avpr1b	8.13074	2.38915	2.27328e-07	Congruent	Alpha Enriched
Adrb1	8.08419	2.56806	1.08461e-67	Congruent	Alpha Enriched
F730016J06Rik	8.01315	1.33404	1.03583e-71	Congruent	Alpha Enriched
Arx	7.76006	2.74376	1.02413e-155	Congruent	Alpha Enriched
Adamts18	7.74889	1.25192	2.41904e-138	Congruent	Alpha Enriched
Slc27a2	7.68155	1.0864	2.76494e-49	Congruent	Alpha Enriched
Peg10	7.65958	1.42807	8.06448e-06	Congruent	Alpha Enriched
Kcnj3	7.57209	2.28238	3.66151e-86	Congruent	Alpha Enriched
Rimklb	7.56946	1.06065	1.41735e-44	Congruent	Alpha Enriched
Irx1	7.50059	4.39155	8.3019e-85	Congruent	Alpha Enriched
Gm11346	7.45447	3.79428	5.17209e-16	Congruent	Alpha Enriched
2010007H06Rik	7.26612	1.51935	1.87843e-39	Congruent	Alpha Enriched
Sstr2	7.21352	1.57721	3.59869e-128	Congruent	Alpha Enriched
Gm16487	7.17213	2.70992	1.71425e-13	Congruent	Alpha Enriched
Scin	7.1612	1.09835	4.46675e-82	Congruent	Alpha Enriched
Prdm5	7.12609	1.49538	3.81907e-41	Congruent	Alpha Enriched
Pou3f4	7.04048	1.13923	3.77612e-117	Congruent	Alpha Enriched
Pld5	6.96856	1.11359	2.25777e-20	Congruent	Alpha Enriched
Mycs	6.94646	2.86257	1.1877e-17	Congruent	Alpha Enriched
Amelx	6.80595	2.8857	3.24707e-11	Congruent	Alpha Enriched
Nsg2	6.78222	1.20561	3.58329e-59	Congruent	Alpha Enriched
Eef1a2	6.72676	1.10897	3.5682e-87	Congruent	Alpha Enriched
Serpina1d	6.54538	1.11364	1.07865e-15	Congruent	Alpha Enriched
Unc13c	6.52296	1.26998	1.27695e-09	Congruent	Alpha Enriched
Nts	6.49233	1.2957	0.000206836	Congruent	Alpha Enriched
Gm10083	6.47521	3.58864	7.68364e-14	Congruent	Alpha Enriched
Gm684	6.39084	2.05424	2.5873e-27	Congruent	Alpha Enriched
Gm17619	6.36241	4.92962	8.11221e-13	Congruent	Alpha Enriched
Miat	6.2952	1.74611	6.53767e-26	Congruent	Alpha Enriched
Hk1os	6.24417	1.99874	4.79723e-12	Congruent	Alpha Enriched
Kcnip3	6.19604	2.40547	8.49801e-111	Congruent	Alpha Enriched
Catsperg1	6.12715	1.32541	2.37775e-21	Congruent	Alpha Enriched
Gm9899	6.11692	1.27258	4.69086e-40	Congruent	Alpha Enriched
Irx2	6.11576	3.04536	3.38635e-168	Congruent	Alpha Enriched
Gm43557	6.09366	1.11792	1.38934e-12	Congruent	Alpha Enriched
Pgm5	6.07601	1.51552	3.09006e-52	Congruent	Alpha Enriched
Gm14523	6.01938	2.588	3.19759e-07	Congruent	Alpha Enriched
Gm42765	6.01123	2.78813	3.5025e-07	Congruent	Alpha Enriched
Oprl1	5.98995	1.87016	1.24626e-53	Congruent	Alpha Enriched
Gm13068	5.87787	1.88915	1.08982e-06	Congruent	Alpha Enriched
A530095I07Rik	5.86783	1.22318	8.49485e-07	Congruent	Alpha Enriched
Igsf21	5.82354	1.24008	1.14502e-104	Congruent	Alpha Enriched
Kcnc4	5.8161	1.53556	2.40773e-59	Congruent	Alpha Enriched
Trank1	5.80346	1.57114	8.13342e-10	Congruent	Alpha Enriched
RP24-266P6.3	5.78102	2.68121	2.51922e-06	Congruent	Alpha Enriched
Gm29595	5.70236	2.65794	5.25076e-06	Congruent	Alpha Enriched
Prr16	5.69719	1.03165	2.59357e-33	Congruent	Alpha Enriched
Gm20554	5.6945	4.42041	7.77074e-60	Congruent	Alpha Enriched
Gm20485	5.68031	2.04619	5.24945e-06	Congruent	Alpha Enriched
Id1	5.60789	1.62859	1.5985e-105	Congruent	Alpha Enriched
Gm11650	5.514	1.80873	4.977e-07	Congruent	Alpha Enriched
Mamld1	5.5069	1.72999	1.97932e-150	Congruent	Alpha Enriched
Plxdc2	5.50642	1.47013	3.7755e-40	Congruent	Alpha Enriched
Kcna5	5.48804	1.46009	1.20635e-45	Congruent	Alpha Enriched
Cyp3a13	5.48079	1.82915	3.20667e-54	Congruent	Alpha Enriched
Ssxb5	5.46845	3.24413	2.59918e-05	Congruent	Alpha Enriched
2900011O08Rik	5.45427	1.29516	1.4268e-07	Congruent	Alpha Enriched
Gm15413	5.43094	1.0122	2.34347e-13	Congruent	Alpha Enriched
Gm37864	5.40969	4.72991	6.20198e-08	Congruent	Alpha Enriched
Spata4	5.38436	2.27737	5.13974e-05	Congruent	Alpha Enriched
Rps12-ps26	5.37162	2.77287	5.27926e-05	Congruent	Alpha Enriched
Gfra1	5.36814	1.59471	9.09124e-107	Congruent	Alpha Enriched
Gpx3	5.32985	2.31953	2.48815e-104	Congruent	Alpha Enriched
Cbln2	5.30648	1.04126	9.12848e-23	Congruent	Alpha Enriched
9330132A10Rik	5.27888	4.18788	0.00022796	Congruent	Alpha Enriched
Add2	5.26501	1.11003	2.10424e-52	Congruent	Alpha Enriched
Gm12292	5.26429	1.61863	9.68058e-05	Congruent	Alpha Enriched
Gm14617	5.26052	3.24413	0.000108289	Congruent	Alpha Enriched
Chst15	5.25244	2.22914	1.58573e-58	Congruent	Alpha Enriched
Prom2	5.24317	1.52179	4.27236e-54	Congruent	Alpha Enriched
Gm5468	5.22801	1.11915	0.000139228	Congruent	Alpha Enriched
RP23-359M3.4	5.17805	2.05209	6.3984e-07	Congruent	Alpha Enriched
Gm37529	5.15005	2.72667	4.10959e-07	Congruent	Alpha Enriched
Zfp711	5.13988	1.11243	2.69435e-11	Congruent	Alpha Enriched
Fsd1	5.13754	1.24265	3.48549e-23	Congruent	Alpha Enriched
4631405K08Rik	5.13497	2.24548	3.43881e-06	Congruent	Alpha Enriched
Gfra3	5.11678	2.35461	1.54515e-123	Congruent	Alpha Enriched
Gm8495	5.10829	1.95762	0.00024283	Congruent	Alpha Enriched
Gm37018	5.10137	5.02583	1.80246e-06	Congruent	Alpha Enriched
Slc25a43	5.10129	2.20122	5.80664e-31	Congruent	Alpha Enriched
Gm22613	5.09981	3.73021	0.000290946	Congruent	Alpha Enriched
St8sia6	5.08231	1.54655	6.12867e-14	Congruent	Alpha Enriched
Bcas1os1	5.0662	1.28265	3.04599e-16	Congruent	Alpha Enriched
Fabp2	5.06566	2.05424	7.99784e-06	Congruent	Alpha Enriched
RP24-358M18.2	5.05393	1.59118	1.33884e-13	Congruent	Alpha Enriched
Trac	5.0421	3.62982	6.54902e-06	Congruent	Alpha Enriched
Ttr	5.03912	1.91509	8.43789e-75	Congruent	Alpha Enriched
Sfrp5	5.02851	2.44565	9.67451e-05	Congruent	Alpha Enriched
Gm5406	5.02619	1.88915	1.45215e-23	Congruent	Alpha Enriched
Samd5	5.00562	2.42368	4.96895e-10	Congruent	Alpha Enriched
Slc38a5	5.0017	1.05955	1.70652e-07	Congruent	Alpha Enriched
BC055308	4.99986	1.88438	7.02259e-14	Congruent	Alpha Enriched
4732463B04Rik	4.9771	2.65866	3.37732e-20	Congruent	Alpha Enriched
Gm37180	4.96575	1.01739	0.000523899	Congruent	Alpha Enriched
A630023P12Rik	4.96475	2.42995	1.59226e-05	Congruent	Alpha Enriched
Gm42520	4.96315	3.90914	0.000513112	Congruent	Alpha Enriched
Vit	4.96058	1.74623	0.000528088	Congruent	Alpha Enriched
Rbms3	4.94224	1.37607	1.85917e-74	Congruent	Alpha Enriched
Oxtr	4.91446	1.11643	2.03804e-144	Congruent	Alpha Enriched
Gimap9	4.91045	3.24343	1.76955e-11	Congruent	Alpha Enriched
Ugt2b35	4.87658	1.14133	2.58494e-36	Congruent	Alpha Enriched
Efcc1	4.84992	1.92763	1.79081e-69	Congruent	Alpha Enriched
St8sia2	4.83439	1.22722	7.07337e-15	Congruent	Alpha Enriched
Higd1a	4.83326	2.28469	5.92507e-05	Congruent	Alpha Enriched
4933417G07Rik	4.80983	1.8699	0.00110665	Congruent	Alpha Enriched
Gm26531	4.80851	3.24343	0.00110715	Congruent	Alpha Enriched
Dpysl4	4.80541	1.20131	0.00116645	Congruent	Alpha Enriched
Mab21l2	4.80143	1.90754	0.0011423	Congruent	Alpha Enriched
3110080O07Rik	4.79698	1.14863	0.0011292	Congruent	Alpha Enriched
Ube2u	4.7962	1.00043	5.40713e-05	Congruent	Alpha Enriched
Cav3	4.79562	1.38322	0.00109671	Congruent	Alpha Enriched
Slc25a33	4.79267	1.24875	3.36108e-58	Congruent	Alpha Enriched
RP23-434H14.8	4.76639	1.14939	0.00016198	Congruent	Alpha Enriched
Mir124a-1hg	4.76024	2.56078	7.09242e-05	Congruent	Alpha Enriched
Gm20721	4.75155	1.88915	7.37394e-09	Congruent	Alpha Enriched
Oat	4.71919	1.81548	1.4752e-105	Congruent	Alpha Enriched
Gm26692	4.67427	2.07028	2.37023e-05	Congruent	Alpha Enriched
Gm37628	4.65865	1.23593	0.00346628	Congruent	Alpha Enriched
Gm16267	4.65798	1.88438	0.000290007	Congruent	Alpha Enriched
Angptl3	4.65042	4.76601	0.000203149	Congruent	Alpha Enriched
Rbm46	4.62473	1.00227	0.00219355	Congruent	Alpha Enriched
4933427I22Rik	4.62011	1.3498	0.00223556	Congruent	Alpha Enriched
2900022M07Rik	4.61736	1.88259	0.00255558	Congruent	Alpha Enriched
Gm42728	4.61134	3.70515	0.00235589	Congruent	Alpha Enriched
Gm25364	4.60995	1.88915	0.00236991	Congruent	Alpha Enriched
Gm37773	4.60636	1.53427	0.00200879	Congruent	Alpha Enriched
Lynx1	4.56686	1.21512	5.03556e-29	Congruent	Alpha Enriched
Gm43376	4.53997	3.62801	0.000120335	Congruent	Alpha Enriched
Fstl4	4.53646	4.26713	4.66038e-15	Congruent	Alpha Enriched
Adamts9	4.52739	1.94439	4.78187e-38	Congruent	Alpha Enriched
Gm38001	4.52721	1.54163	0.000133671	Congruent	Alpha Enriched
Mafb	4.51925	1.30366	1.23969e-62	Congruent	Alpha Enriched
Klb	4.48578	1.55625	1.16522e-09	Congruent	Alpha Enriched
Cited1	4.47127	1.97659	1.95697e-28	Congruent	Alpha Enriched
Scn2b	4.47087	2.39602	5.04778e-29	Congruent	Alpha Enriched
Gm13070	4.45103	1.50665	0.000240344	Congruent	Alpha Enriched
2810405F15Rik	4.44949	2.13104	0.000201548	Congruent	Alpha Enriched
4933416E03Rik	4.42863	2.00638	9.12392e-09	Congruent	Alpha Enriched
Pcsk5	4.42257	1.03248	2.58022e-12	Congruent	Alpha Enriched
Gm42442	4.42125	3.65661	0.00507866	Congruent	Alpha Enriched
Gm37262	4.41982	1.91586	0.00519066	Congruent	Alpha Enriched
Gm15194	4.41982	3.73021	0.00519066	Congruent	Alpha Enriched
Gm43527	4.4122	1.41284	0.00552146	Congruent	Alpha Enriched
Gm37298	4.40744	3.97363	0.00533452	Congruent	Alpha Enriched
Gm7538	4.40601	4.75398	0.00502824	Congruent	Alpha Enriched
Gm3527	4.40127	2.04619	0.00522422	Congruent	Alpha Enriched
Gm43331	4.39982	1.28388	0.00543307	Congruent	Alpha Enriched
Gm11926	4.39842	2.65866	0.00527862	Congruent	Alpha Enriched
Gm13097	4.39842	2.65866	0.00527862	Congruent	Alpha Enriched
RP24-462O14.2	4.39486	2.04619	0.00526076	Congruent	Alpha Enriched
4930579H20Rik	4.39486	1.14863	0.00526076	Congruent	Alpha Enriched
Gm43344	4.3938	2.76237	0.00584677	Congruent	Alpha Enriched
Gm833	4.38908	1.01059	2.3868e-09	Congruent	Alpha Enriched
Slc38a11	4.36234	1.57594	1.67692e-11	Congruent	Alpha Enriched
Gm42793	4.35801	3.41227	4.50268e-13	Congruent	Alpha Enriched
4933416M07Rik	4.34934	1.88915	0.000473127	Congruent	Alpha Enriched
Gm5148	4.34544	1.62826	5.79109e-13	Congruent	Alpha Enriched
Rassf9	4.34179	1.03118	1.78958e-17	Congruent	Alpha Enriched
Pxdc1	4.30567	1.41706	1.49758e-14	Congruent	Alpha Enriched
Sema4f	4.30246	1.31377	3.74442e-50	Congruent	Alpha Enriched
3110062G12Rik	4.26048	2.04619	2.51922e-06	Congruent	Alpha Enriched
A430106G13Rik	4.25463	1.3154	0.000442702	Congruent	Alpha Enriched
Gm43259	4.23839	4.00323	0.00155873	Congruent	Alpha Enriched
Gm12296	4.23664	1.18603	0.00150437	Congruent	Alpha Enriched
Rbp4	4.23647	2.51641	1.91508e-05	Congruent	Alpha Enriched
Hoxc6	4.23445	1.95572	0.00165586	Congruent	Alpha Enriched
Flrt3	4.20704	1.64557	5.05933e-19	Congruent	Alpha Enriched
Gm43455	4.20653	1.29893	0.00173544	Congruent	Alpha Enriched
Gm9925	4.17611	1.44758	4.17734e-07	Congruent	Alpha Enriched
Gm42438	4.1675	2.04619	0.0117021	Congruent	Alpha Enriched
8030453O22Rik	4.16707	1.04232	0.0142979	Congruent	Alpha Enriched
Gm13156	4.16233	2.77205	0.0121627	Congruent	Alpha Enriched
Rnase6	4.16143	1.23449	2.1757e-06	Congruent	Alpha Enriched
Mir3473g	4.15444	2.04619	0.0119575	Congruent	Alpha Enriched
Gm12363	4.15444	1.84059	0.0119387	Congruent	Alpha Enriched
Gm37053	4.15433	2.20769	0.01168	Congruent	Alpha Enriched
Gm2109	4.15331	1.5143	0.0104088	Congruent	Alpha Enriched
Gm43127	4.14556	3.15399	0.0136449	Congruent	Alpha Enriched
Gm29010	4.14431	1.88915	0.0120055	Congruent	Alpha Enriched
Fam50b	4.14272	4.06209	0.0121706	Congruent	Alpha Enriched
Gm37138	4.14113	3.3277	0.0142024	Congruent	Alpha Enriched
Murc	4.13358	2.87934	9.65383e-11	Congruent	Alpha Enriched
Vwa2	4.13156	2.14257	1.84723e-10	Congruent	Alpha Enriched
9530026P05Rik	4.1217	1.56336	7.11262e-09	Congruent	Alpha Enriched
Gm37602	4.11829	1.37919	0.00151821	Congruent	Alpha Enriched
9330154K18Rik	4.11821	5.24214	0.00106824	Congruent	Alpha Enriched
Col8a2	4.11792	1.22571	4.25312e-24	Congruent	Alpha Enriched
Gm38032	4.11021	4.2352	0.00510317	Congruent	Alpha Enriched
Gm13543	4.1071	3.62018	0.00513742	Congruent	Alpha Enriched
4930535L15Rik	4.10491	2.40585	0.00196985	Congruent	Alpha Enriched
1010001N08Rik	4.10478	2.30778	1.14083e-16	Congruent	Alpha Enriched
Acot5	4.09968	1.04051	7.45063e-08	Congruent	Alpha Enriched
Ralyl	4.09276	1.66467	0.00326331	Congruent	Alpha Enriched
Gm43312	4.08141	1.88438	0.00558012	Congruent	Alpha Enriched
Gm42544	4.0725	1.50653	0.00631628	Congruent	Alpha Enriched
Gm37115	4.06589	1.05228	0.0018108	Congruent	Alpha Enriched
Gm43788	4.04895	1.01952	0.00356613	Congruent	Alpha Enriched
Nell2	4.04665	1.56923	4.22376e-07	Congruent	Alpha Enriched
Gm26646	4.04317	1.67945	0.00442032	Congruent	Alpha Enriched
Gm37368	4.0285	1.34967	0.00363355	Congruent	Alpha Enriched
Fbp1	4.02421	2.20926	0.000198038	Congruent	Alpha Enriched
Tubb1	4.02143	2.77287	5.91398e-43	Congruent	Alpha Enriched
Gm38273	4.01589	2.36575	6.68803e-06	Congruent	Alpha Enriched
Pyy	4.01585	1.89871	1.90206e-56	Congruent	Alpha Enriched
Gm28791	3.97843	1.07324	0.00316985	Congruent	Alpha Enriched
Hamp	3.9625	2.77303	1.16954e-07	Congruent	Alpha Enriched
Gm37653	3.96015	1.20837	4.88909e-05	Congruent	Alpha Enriched
Gm37559	3.94812	2.77287	3.05616e-07	Congruent	Alpha Enriched
Dbpht2	3.93761	3.20233	5.87703e-27	Congruent	Alpha Enriched
1700034I23Rik	3.92154	1.01066	0.0035638	Congruent	Alpha Enriched
AW495222	3.90995	2.65866	0.00672664	Congruent	Alpha Enriched
Bmp2	3.88287	1.44067	6.38687e-14	Congruent	Alpha Enriched
Hebp2	3.88153	1.9703	4.5087e-19	Congruent	Alpha Enriched
Gm37983	3.87771	2.77319	1.38866e-05	Congruent	Alpha Enriched
Cldn9	3.87734	1.83786	8.08654e-25	Congruent	Alpha Enriched
Gm37023	3.86233	1.88438	0.0284361	Congruent	Alpha Enriched
Mir1946b	3.86057	1.88915	0.0287599	Congruent	Alpha Enriched
Gm15202	3.86004	3.28072	0.0250044	Congruent	Alpha Enriched
Gm28466	3.8594	1.19625	0.0281266	Congruent	Alpha Enriched
RP23-132J21.5	3.85897	1.16829	0.0313332	Congruent	Alpha Enriched
Gm12390	3.85586	2.05123	0.0291296	Congruent	Alpha Enriched
Hc	3.85561	1.88396	0.0283233	Congruent	Alpha Enriched
Gm22767	3.85557	1.88915	0.0286727	Congruent	Alpha Enriched
RP23-157G22.2	3.85554	1.99049	0.031278	Congruent	Alpha Enriched
Gm8152	3.85531	1.88438	0.0040615	Congruent	Alpha Enriched
Gm12424	3.85401	3.15399	0.028941	Congruent	Alpha Enriched
Gm43519	3.85399	4.42151	0.0284405	Congruent	Alpha Enriched
Gm37137	3.85399	3.52323	0.0286218	Congruent	Alpha Enriched
Gm10271	3.85395	3.41227	0.0279928	Congruent	Alpha Enriched
Gm26962	3.85374	1.88915	0.028852	Congruent	Alpha Enriched
Gm21969	3.85248	2.77287	0.0301813	Congruent	Alpha Enriched
Nmrk2	3.85241	3.66485	0.0284724	Congruent	Alpha Enriched
Gm11737	3.8524	2.04619	0.0286608	Congruent	Alpha Enriched
Gm38111	3.8523	4.19881	0.0280889	Congruent	Alpha Enriched
Gm11744	3.85083	3.64976	0.0288296	Congruent	Alpha Enriched
Gm25821	3.85083	2.77287	0.0288296	Congruent	Alpha Enriched
Gm11511	3.85063	1.88438	0.0284756	Congruent	Alpha Enriched
Gm43819	3.84881	3.95834	0.0317995	Congruent	Alpha Enriched
Nckap5los	3.8461	3.25353	0.032001	Congruent	Alpha Enriched
Gm37686	3.84563	1.28735	0.029157	Congruent	Alpha Enriched
Gm37363	3.84524	1.88915	0.00397038	Congruent	Alpha Enriched
Gm37772	3.8452	1.9043	0.028576	Congruent	Alpha Enriched
Gm42550	3.8452	3.24343	0.028576	Congruent	Alpha Enriched
BB365896	3.8445	1.01115	0.029655	Congruent	Alpha Enriched
1110002J07Rik	3.84398	2.47039	0.00377754	Congruent	Alpha Enriched
4933411G06Rik	3.84234	1.15274	0.029655	Congruent	Alpha Enriched
RP23-407J24.5	3.84017	1.14026	0.029841	Congruent	Alpha Enriched
Gm10797	3.84017	3.90094	0.029841	Congruent	Alpha Enriched
Gm10652	3.83788	2.77287	0.00416107	Congruent	Alpha Enriched
Gnas	3.82228	1.11196	6.16534e-75	Congruent	Alpha Enriched
Gm12063	3.80799	1.98634	0.0340624	Congruent	Alpha Enriched
Gm37673	3.80358	1.64193	0.00644607	Congruent	Alpha Enriched
Gm26836	3.80227	1.28179	1.52131e-09	Congruent	Alpha Enriched
Gm28379	3.80039	3.16939	0.00714569	Congruent	Alpha Enriched
Gm15016	3.79622	2.04619	0.00649273	Congruent	Alpha Enriched
Dab1	3.7955	1.24291	1.51579e-20	Congruent	Alpha Enriched
Ankrd55	3.78817	1.05375	7.0457e-11	Congruent	Alpha Enriched
RP24-467O4.3	3.77467	1.57792	0.0396943	Congruent	Alpha Enriched
Kbtbd11	3.76971	1.73694	3.21628e-34	Congruent	Alpha Enriched
Gm16348	3.75916	1.77063	1.01867e-06	Congruent	Alpha Enriched
Serpina1e	3.7354	3.93965	0.0128118	Congruent	Alpha Enriched
Reep1	3.73274	1.67074	1.14181e-42	Congruent	Alpha Enriched
Gm3716	3.72746	1.82019	0.013089	Congruent	Alpha Enriched
Nxpe2	3.72744	2.3151	0.0134433	Congruent	Alpha Enriched
Gm26811	3.72727	1.48143	1.39664e-06	Congruent	Alpha Enriched
Gm42724	3.72507	3.24343	1.91828e-05	Congruent	Alpha Enriched
Sct	3.72489	4.75357	2.80366e-07	Congruent	Alpha Enriched
Mfap2	3.71288	3.08825	1.88052e-33	Congruent	Alpha Enriched
Gm38302	3.71179	1.14863	0.0217677	Congruent	Alpha Enriched
Gm43253	3.71015	2.88401	0.0219816	Congruent	Alpha Enriched
Gm42672	3.70404	2.04619	2.63579e-07	Congruent	Alpha Enriched
Gm43365	3.70349	5.60904	0.0220839	Congruent	Alpha Enriched
Adamts8	3.69388	1.94056	3.63592e-07	Congruent	Alpha Enriched
Gm38125	3.692	1.99877	0.00832379	Congruent	Alpha Enriched
Tvp23bos	3.69159	4.74753	0.000303952	Congruent	Alpha Enriched
Gm9873	3.68955	1.88915	2.89322e-05	Congruent	Alpha Enriched
RP23-62G15.1	3.68946	1.21813	3.70021e-08	Congruent	Alpha Enriched
Mir421	3.68832	1.88915	2.07066e-06	Congruent	Alpha Enriched
Gm43051	3.68685	4.13398	0.00811488	Congruent	Alpha Enriched
2610012C04Rik	3.68318	2.77287	0.016919	Congruent	Alpha Enriched
RP23-92E8.2	3.68105	2.03519	0.0144354	Congruent	Alpha Enriched
Gm26461	3.67939	1.19419	0.0115033	Congruent	Alpha Enriched
1700010B13Rik	3.6774	2.09624	0.0116365	Congruent	Alpha Enriched
Gm37995	3.67563	2.77287	0.000343474	Congruent	Alpha Enriched
RP23-97D19.5	3.67209	2.65579	0.0125484	Congruent	Alpha Enriched
Gm14425	3.66828	3.24413	0.00872576	Congruent	Alpha Enriched
Gm37677	3.6664	1.01297	2.83429e-10	Congruent	Alpha Enriched
Tcerg1l	3.66241	1.78188	0.00496626	Congruent	Alpha Enriched
Gm43216	3.6582	1.25603	0.012421	Congruent	Alpha Enriched
1700099I09Rik	3.64389	1.88915	0.0121814	Congruent	Alpha Enriched
Foxr2	3.63364	4.11111	1.11071e-10	Congruent	Alpha Enriched
Gm9085	3.63269	2.7663	0.000116295	Congruent	Alpha Enriched
RP23-472D18.4	3.62644	2.86256	2.72473e-09	Congruent	Alpha Enriched
Gm15915	3.62455	1.29397	5.23677e-11	Congruent	Alpha Enriched
Gpr68	3.619	1.02682	4.40499e-18	Congruent	Alpha Enriched
RP23-441J16.5	3.59963	2.70416	0.000178471	Congruent	Alpha Enriched
Gm12941	3.59785	1.88915	2.16583e-05	Congruent	Alpha Enriched
Rbm24	3.597	1.37965	5.84208e-31	Congruent	Alpha Enriched
Adra1b	3.59307	1.22689	9.178e-05	Congruent	Alpha Enriched
Tnfaip8l3	3.59107	2.28402	4.28351e-31	Congruent	Alpha Enriched
Gm17396	3.58899	2.13084	1.01855e-09	Congruent	Alpha Enriched
Pdzrn4	3.57141	1.23571	1.75936e-18	Congruent	Alpha Enriched
Gm6374	3.56894	3.24343	3.05121e-06	Congruent	Alpha Enriched
Wfdc2	3.56711	2.65794	5.40426e-07	Congruent	Alpha Enriched
Gm42991	3.55925	3.26214	0.000232844	Congruent	Alpha Enriched
9630010A21Rik	3.54078	1.02572	1.25069e-06	Congruent	Alpha Enriched
Pcdh9	3.53612	1.13802	2.05678e-12	Congruent	Alpha Enriched
RP23-392K24.8	3.52486	2.65866	1.00496e-05	Congruent	Alpha Enriched
Egr3	3.5199	1.40659	0.00040201	Congruent	Alpha Enriched
Gm37960	3.51446	2.04619	8.43177e-07	Congruent	Alpha Enriched
Gm38067	3.50994	1.07473	7.60755e-07	Congruent	Alpha Enriched
Gm43024	3.50751	2.09907	7.0208e-07	Congruent	Alpha Enriched
Gm36955	3.50535	1.35034	1.86221e-06	Congruent	Alpha Enriched
Gm42651	3.5036	1.83612	0.0165622	Congruent	Alpha Enriched
Gm25970	3.48925	2.04619	0.0288296	Congruent	Alpha Enriched
Rgs22	3.48915	1.18167	0.00055304	Congruent	Alpha Enriched
C8b	3.48777	3.83754	1.72801e-47	Congruent	Alpha Enriched
Gm27206	3.48543	3.16697	4.84422e-06	Congruent	Alpha Enriched
RP24-333B11.4	3.48349	1.59171	8.27369e-05	Congruent	Alpha Enriched
Mir1943	3.48124	2.04619	0.00128614	Congruent	Alpha Enriched
Gm26823	3.48069	3.15519	8.4243e-11	Congruent	Alpha Enriched
Cyp2r1	3.47998	1.76874	2.33265e-11	Congruent	Alpha Enriched
Gm24616	3.47997	2.05123	4.47043e-09	Congruent	Alpha Enriched
Gm42937	3.47796	2.83361	3.48476e-17	Congruent	Alpha Enriched
B130006D01Rik	3.47759	3.13344	3.37019e-05	Congruent	Alpha Enriched
Gm43073	3.4728	1.82248	0.0226267	Congruent	Alpha Enriched
Gm12705	3.45702	1.72954	0.0422756	Congruent	Alpha Enriched
Slc22a7	3.45438	1.00215	0.0174609	Congruent	Alpha Enriched
Gm18014	3.45244	3.40374	0.000571257	Congruent	Alpha Enriched
Gm26551	3.45062	1.46088	0.0465281	Congruent	Alpha Enriched
I830134H01Rik	3.45017	1.15462	0.0200775	Congruent	Alpha Enriched
Gpr1	3.44379	1.54266	7.43372e-07	Congruent	Alpha Enriched
Cdo1	3.43905	1.1936	1.67099e-52	Congruent	Alpha Enriched
Gm24224	3.43323	2.05123	0.0266722	Congruent	Alpha Enriched
RP23-74N13.1	3.42442	1.88915	4.09371e-10	Congruent	Alpha Enriched
Cryba2	3.41789	1.39189	6.04194e-06	Congruent	Alpha Enriched
Wfdc16	3.41776	1.85687	2.32699e-42	Congruent	Alpha Enriched
Gm37334	3.4062	1.06756	5.68584e-05	Congruent	Alpha Enriched
1810008B01Rik	3.39064	3.73021	0.020013	Congruent	Alpha Enriched
Pitpnm2os2	3.38639	1.68661	4.51277e-05	Congruent	Alpha Enriched
Acta2	3.37387	3.91206	0.00244585	Congruent	Alpha Enriched
2610035D17Rik	3.3709	2.9959	2.34466e-54	Congruent	Alpha Enriched
Crygn	3.36517	2.85878	0.00233119	Congruent	Alpha Enriched
Gm5454	3.3572	2.87093	9.47986e-05	Congruent	Alpha Enriched
Gm42467	3.35686	2.05424	8.52816e-08	Congruent	Alpha Enriched
Thy1	3.35155	1.29704	1.05725e-06	Congruent	Alpha Enriched
Pla1a	3.34561	1.93113	6.3908e-12	Congruent	Alpha Enriched
Snora47	3.34185	2.04619	0.000571112	Congruent	Alpha Enriched
Tmem91	3.33903	1.02182	1.47219e-08	Congruent	Alpha Enriched
Nhsl1	3.33772	1.4828	6.21768e-72	Congruent	Alpha Enriched
Igf2bp3	3.3369	1.14644	1.60182e-08	Congruent	Alpha Enriched
Arg1	3.31989	1.95595	4.15402e-06	Congruent	Alpha Enriched
Gm38043	3.31937	1.95062	1.29467e-06	Congruent	Alpha Enriched
Shcbp1l	3.30433	2.13047	0.000123369	Congruent	Alpha Enriched
Gm37581	3.28842	2.88401	4.96009e-13	Congruent	Alpha Enriched
Gm15368	3.28617	3.66485	0.0333884	Congruent	Alpha Enriched
Gm43807	3.28614	3.32987	0.0349456	Congruent	Alpha Enriched
D430013B06Rik	3.28401	1.25007	2.2962e-07	Congruent	Alpha Enriched
Gm15719	3.28276	2.05123	0.0351799	Congruent	Alpha Enriched
Gm15384	3.28127	2.04619	0.0346644	Congruent	Alpha Enriched
Gm27271	3.27953	3.30304	0.0354225	Congruent	Alpha Enriched
Gm42941	3.27875	1.33399	7.8416e-11	Congruent	Alpha Enriched
Foxp3	3.27167	2.04233	0.000154235	Congruent	Alpha Enriched
1700086L19Rik	3.27112	1.76865	6.53062e-67	Congruent	Alpha Enriched
Gm5395	3.27068	2.88401	0.0441726	Congruent	Alpha Enriched
Gm16231	3.26315	3.32987	0.0349284	Congruent	Alpha Enriched
Lpcat2b	3.25505	1.99536	0.00437343	Congruent	Alpha Enriched
Gm13673	3.25211	2.04795	0.00459453	Congruent	Alpha Enriched
Gpm6b	3.24709	2.14275	4.56892e-06	Congruent	Alpha Enriched
1700030A11Rik	3.24429	1.88511	1.63872e-05	Congruent	Alpha Enriched
Gm10538	3.23292	1.07473	0.000109744	Congruent	Alpha Enriched
E230020A03Rik	3.23167	2.23927	0.0272449	Congruent	Alpha Enriched
Fgf11	3.22856	1.54229	6.52175e-24	Congruent	Alpha Enriched
Cx3cl1	3.21551	2.12898	2.05453e-59	Congruent	Alpha Enriched
Gm43708	3.2123	2.04619	3.90765e-11	Congruent	Alpha Enriched
Gm13001	3.20943	1.30457	7.86424e-05	Congruent	Alpha Enriched
Ube4bos2	3.20001	1.88915	0.00249313	Congruent	Alpha Enriched
Klhl40	3.1996	1.44938	2.23883e-06	Congruent	Alpha Enriched
Dpcr1	3.19427	2.84074	1.50751e-08	Congruent	Alpha Enriched
Gm43625	3.19234	4.59582	6.18755e-06	Congruent	Alpha Enriched
Ptpn14	3.1803	1.20595	8.92182e-32	Congruent	Alpha Enriched
Gpr119	3.17753	1.11442	3.76832e-62	Congruent	Alpha Enriched
Ffar4	3.17371	2.88857	3.5759e-14	Congruent	Alpha Enriched
Syt16	3.16852	2.4698	4.82569e-28	Congruent	Alpha Enriched
Gm11339	3.15611	2.77287	2.83703e-07	Congruent	Alpha Enriched
Gm42986	3.14835	1.33325	1.31525e-06	Congruent	Alpha Enriched
Hcar1	3.14622	1.69195	4.03735e-12	Congruent	Alpha Enriched
Timp3	3.14313	1.64711	5.55056e-13	Congruent	Alpha Enriched
Slc22a1	3.13687	1.48682	0.00178346	Congruent	Alpha Enriched
Rtkn	3.13297	2.19175	2.49395e-26	Congruent	Alpha Enriched
Gm42798	3.13047	1.36918	1.08469e-09	Congruent	Alpha Enriched
Gm2788	3.12744	1.12539	0.00844081	Congruent	Alpha Enriched
Gm43201	3.11768	1.88145	3.7508e-07	Congruent	Alpha Enriched
Art1	3.11108	1.99211	0.00848799	Congruent	Alpha Enriched
Gm37510	3.10772	1.23207	0.00866342	Congruent	Alpha Enriched
Gm5224	3.10612	2.03488	1.09308e-05	Congruent	Alpha Enriched
Abcg4	3.10194	1.0413	9.01091e-15	Congruent	Alpha Enriched
Thbs2	3.09999	1.02455	0.00859958	Congruent	Alpha Enriched
Fam81a	3.09431	1.17248	3.04751e-46	Congruent	Alpha Enriched
Gc	3.08541	1.13535	2.10341e-12	Congruent	Alpha Enriched
RP23-259J8.5	3.08087	1.61114	5.10426e-06	Congruent	Alpha Enriched
Gm37891	3.07538	4.65833	0.0048715	Congruent	Alpha Enriched
Trpc3	3.06464	2.31906	0.000862358	Congruent	Alpha Enriched
Id3	3.05789	1.78114	8.1547e-22	Congruent	Alpha Enriched
Cidea	3.05528	2.23747	1.68715e-12	Congruent	Alpha Enriched
Lrrc71	3.05077	1.13437	0.00019505	Congruent	Alpha Enriched
Pdzrn3	3.04541	1.15189	1.41828e-18	Congruent	Alpha Enriched
Dpysl5	3.04239	1.07324	2.28901e-29	Congruent	Alpha Enriched
Mdk	3.04216	2.63544	2.80172e-10	Congruent	Alpha Enriched
Gm17529	3.03235	3.2688	2.12295e-11	Congruent	Alpha Enriched
Onecut2	3.02132	1.22227	7.54397e-05	Congruent	Alpha Enriched
Dnajc22	3.01321	1.45802	9.30074e-22	Congruent	Alpha Enriched
Gm36989	3.01243	1.88438	0.016848	Congruent	Alpha Enriched
Iqsec1	3.01124	1.42346	4.52697e-49	Congruent	Alpha Enriched
RP23-89F9.3	3.00592	3.69849	1.96616e-08	Congruent	Alpha Enriched
Gm3081	2.98831	3.3277	0.00894785	Congruent	Alpha Enriched
Marcksl1	2.98608	1.69398	1.59365e-22	Congruent	Alpha Enriched
1700012C14Rik	2.98083	1.52954	0.0157536	Congruent	Alpha Enriched
Gm13012	2.98013	1.33862	0.0076623	Congruent	Alpha Enriched
Gm15739	2.97903	1.29869	0.0160588	Congruent	Alpha Enriched
Rapgef4os2	2.97724	1.30603	4.46615e-07	Congruent	Alpha Enriched
Mag	2.97342	1.17287	0.0161175	Congruent	Alpha Enriched
2210412B16Rik	2.96359	3.41227	8.78745e-06	Congruent	Alpha Enriched
Nefm	2.96267	2.24954	9.51541e-58	Congruent	Alpha Enriched
Ttll6	2.96041	1.72944	0.0168505	Congruent	Alpha Enriched
Gm25321	2.96036	2.04619	0.00155807	Congruent	Alpha Enriched
Dgki	2.9566	1.35047	3.08983e-06	Congruent	Alpha Enriched
Mamstr	2.94199	1.54631	1.086e-10	Congruent	Alpha Enriched
2610028H24Rik	2.9407	3.28831	0.00053041	Congruent	Alpha Enriched
Gm43059	2.92821	1.88915	1.21768e-11	Congruent	Alpha Enriched
Gm13351	2.92354	2.77265	0.00923386	Congruent	Alpha Enriched
Clstn2	2.91631	2.06343	1.73018e-43	Congruent	Alpha Enriched
Gm42576	2.91521	1.88915	1.67635e-07	Congruent	Alpha Enriched
Hypm	2.91096	2.65579	0.00617011	Congruent	Alpha Enriched
D030018L15Rik	2.90704	6.01298	0.000110638	Congruent	Alpha Enriched
Gm38384	2.90024	2.09486	0.00221255	Congruent	Alpha Enriched
Gm26824	2.88648	2.77287	0.000145815	Congruent	Alpha Enriched
Cd9	2.88589	1.89741	1.09484e-09	Congruent	Alpha Enriched
Gm42632	2.88544	2.20598	0.0094425	Congruent	Alpha Enriched
Creb3l3	2.88454	1.07525	3.52621e-08	Congruent	Alpha Enriched
Gm26945	2.88203	2.04214	3.06866e-06	Congruent	Alpha Enriched
Gm26838	2.87422	1.88915	0.00257843	Congruent	Alpha Enriched
Tmie	2.86464	2.25994	5.6484e-11	Congruent	Alpha Enriched
Guca2a	2.85882	2.77287	2.68016e-07	Congruent	Alpha Enriched
Gprin2	2.85614	1.38809	1.21358e-06	Congruent	Alpha Enriched
Alpl	2.85061	1.5528	9.23277e-10	Congruent	Alpha Enriched
A1cf	2.84456	2.70454	2.1814e-47	Congruent	Alpha Enriched
Gm38359	2.84035	3.15399	0.00127932	Congruent	Alpha Enriched
Apod	2.83816	2.65583	1.73148e-28	Congruent	Alpha Enriched
Gm16574	2.83617	1.88145	9.18515e-05	Congruent	Alpha Enriched
Schip1	2.83388	1.52538	7.17755e-39	Congruent	Alpha Enriched
Pik3c2g	2.82727	1.38385	2.97078e-48	Congruent	Alpha Enriched
Gm14824	2.82428	2.77287	1.4311e-06	Congruent	Alpha Enriched
Gm15518	2.81854	2.05424	0.000153572	Congruent	Alpha Enriched
A730081D07Rik	2.81467	3.82943	4.62494e-06	Congruent	Alpha Enriched
Gm16793	2.81355	2.05209	0.00108036	Congruent	Alpha Enriched
Gm17409	2.81076	2.65583	0.0302911	Congruent	Alpha Enriched
4930483K19Rik	2.81003	1.88915	0.000848261	Congruent	Alpha Enriched
Gm7420	2.80758	2.04619	2.65755e-07	Congruent	Alpha Enriched
Lrp8os2	2.80508	2.0142	0.000930249	Congruent	Alpha Enriched
Gm13312	2.80351	2.05123	0.0315566	Congruent	Alpha Enriched
Gm34294	2.80259	1.96424	1.73766e-10	Congruent	Alpha Enriched
Asgr1	2.79968	3.6527	0.00447334	Congruent	Alpha Enriched
Gm36992	2.79605	1.98175	0.032624	Congruent	Alpha Enriched
Gm26563	2.79451	3.32987	2.50445e-06	Congruent	Alpha Enriched
Hrasls	2.7813	4.76601	2.68533e-10	Congruent	Alpha Enriched
RP23-83P5.5	2.77875	2.77319	0.0158776	Congruent	Alpha Enriched
4930403P22Rik	2.77479	2.05299	0.00914573	Congruent	Alpha Enriched
4633401B06Rik	2.7739	2.77287	6.93395e-07	Congruent	Alpha Enriched
C1s1	2.77194	2.06434	0.00242736	Congruent	Alpha Enriched
Gm43088	2.77064	1.39219	1.11671e-08	Congruent	Alpha Enriched
Gm26679	2.76782	3.64931	3.32232e-06	Congruent	Alpha Enriched
Gm28449	2.76697	2.04619	0.00218913	Congruent	Alpha Enriched
4930556J24Rik	2.75894	4.33758	0.00194417	Congruent	Alpha Enriched
Adamts10	2.74466	1.28303	2.28248e-09	Congruent	Alpha Enriched
Klhl14	2.74239	1.15564	5.73228e-08	Congruent	Alpha Enriched
Zfp811	2.74214	2.071	3.42163e-09	Congruent	Alpha Enriched
Gm37621	2.73574	1.30734	3.35205e-10	Congruent	Alpha Enriched
Ephb2	2.7235	1.12102	4.07478e-43	Congruent	Alpha Enriched
Gm37733	2.71645	1.98046	0.00473597	Congruent	Alpha Enriched
Lrp1	2.71571	1.09147	1.4452e-45	Congruent	Alpha Enriched
Syt1	2.7157	1.12357	2.8109e-27	Congruent	Alpha Enriched
Ybx2	2.71487	1.16361	0.000478282	Congruent	Alpha Enriched
Gm28370	2.71465	1.20299	9.41412e-18	Congruent	Alpha Enriched
Npb	2.71314	3.62372	0.00120175	Congruent	Alpha Enriched
Gm7496	2.70837	2.04619	0.025952	Congruent	Alpha Enriched
Gpr82	2.70703	1.20922	0.0211327	Congruent	Alpha Enriched
Gm25902	2.70478	1.88915	0.0205565	Congruent	Alpha Enriched
Gm26890	2.68819	4.15165	4.56319e-07	Congruent	Alpha Enriched
Gm26790	2.6853	1.88915	0.00182388	Congruent	Alpha Enriched
Egfl8	2.68308	3.66485	0.000498108	Congruent	Alpha Enriched
Efcab6	2.67872	1.26231	0.012792	Congruent	Alpha Enriched
Ooep	2.67795	2.03071	0.00738444	Congruent	Alpha Enriched
Stag3	2.67753	1.34869	6.33588e-06	Congruent	Alpha Enriched
Gm27006	2.6706	2.77205	0.00847701	Congruent	Alpha Enriched
Gm42763	2.66677	1.09621	0.00704242	Congruent	Alpha Enriched
Gm20342	2.65352	1.23216	3.98631e-09	Congruent	Alpha Enriched
Rpl7a-ps9	2.65027	2.05123	0.000139228	Congruent	Alpha Enriched
Gm10253	2.64553	3.59589	0.0233412	Congruent	Alpha Enriched
Gm38368	2.63387	3.40167	0.00211939	Congruent	Alpha Enriched
Ptger3	2.63127	1.29207	1.65111e-11	Congruent	Alpha Enriched
RP23-47A6.5	2.62766	4.73355	9.54322e-07	Congruent	Alpha Enriched
Gm5754	2.62444	3.3277	0.000807691	Congruent	Alpha Enriched
Gm43223	2.62262	1.14989	2.94937e-05	Congruent	Alpha Enriched
Gm38380	2.6177	1.60934	0.00488541	Congruent	Alpha Enriched
Gm28294	2.6074	2.04619	0.002626	Congruent	Alpha Enriched
Gm43061	2.60691	1.50168	0.0023465	Congruent	Alpha Enriched
Gm10603	2.60583	1.20985	1.27413e-09	Congruent	Alpha Enriched
Fam198a	2.60451	1.03805	0.0318285	Congruent	Alpha Enriched
Gm26582	2.60221	1.88915	1.27491e-07	Congruent	Alpha Enriched
Lrrc23	2.60212	2.42062	8.04973e-10	Congruent	Alpha Enriched
Gm42490	2.60059	1.65184	0.029655	Congruent	Alpha Enriched
Gm12536	2.60017	3.07855	0.0340569	Congruent	Alpha Enriched
Ccdc39	2.60012	1.45367	7.4024e-05	Congruent	Alpha Enriched
Gm13954	2.59633	2.77287	0.0443107	Congruent	Alpha Enriched
Gm43484	2.59343	2.44265	0.000435347	Congruent	Alpha Enriched
Smc1b	2.58949	1.50871	0.0014821	Congruent	Alpha Enriched
Cend1	2.58074	1.14281	1.17495e-09	Congruent	Alpha Enriched
Cpne1	2.57196	3.73021	0.0218568	Congruent	Alpha Enriched
Usp50	2.56685	1.6229	0.0129072	Congruent	Alpha Enriched
Gm12902	2.56369	2.77287	0.000199725	Congruent	Alpha Enriched
Lck	2.56334	1.11084	1.23167e-18	Congruent	Alpha Enriched
Gm37488	2.5627	1.53093	0.00390148	Congruent	Alpha Enriched
Gm42531	2.56193	1.62122	0.0102332	Congruent	Alpha Enriched
Gm15893	2.56034	1.62245	5.14772e-11	Congruent	Alpha Enriched
Vill	2.55772	2.48462	6.80379e-13	Congruent	Alpha Enriched
Gm43095	2.54293	2.66767	0.0456241	Congruent	Alpha Enriched
Gm26521	2.53933	1.88915	0.00129471	Congruent	Alpha Enriched
Gm8508	2.52782	1.88145	0.037607	Congruent	Alpha Enriched
Gm16958	2.52546	2.04619	0.000317078	Congruent	Alpha Enriched
Lhpp	2.52523	1.23873	1.82028e-12	Congruent	Alpha Enriched
3632451O06Rik	2.52326	1.01375	1.99103e-13	Congruent	Alpha Enriched
Slc7a2	2.52042	1.30463	2.85626e-30	Congruent	Alpha Enriched
Gm38245	2.51912	2.42077	0.000703958	Congruent	Alpha Enriched
Gata6	2.51901	1.38619	1.2116e-39	Congruent	Alpha Enriched
Adam1a	2.51889	2.67487	1.5791e-13	Congruent	Alpha Enriched
A330033J07Rik	2.51365	1.63133	0.0358018	Congruent	Alpha Enriched
Gm26755	2.50473	1.14279	0.0400546	Congruent	Alpha Enriched
Spp1	2.50221	3.82593	5.23572e-12	Congruent	Alpha Enriched
Nynrin	2.49321	1.01769	3.59269e-32	Congruent	Alpha Enriched
Cpxm1	2.48042	1.06594	1.54959e-05	Congruent	Alpha Enriched
4732456N10Rik	2.47628	1.49889	9.28961e-08	Congruent	Alpha Enriched
Neto2	2.47322	2.24801	0.00459102	Congruent	Alpha Enriched
4833417C18Rik	2.4732	1.60659	0.00392744	Congruent	Alpha Enriched
Mycn	2.47172	1.13575	3.21629e-08	Congruent	Alpha Enriched
Ccm2l	2.4629	1.7311	0.000132431	Congruent	Alpha Enriched
Gm38104	2.46034	2.8201	4.11301e-05	Congruent	Alpha Enriched
Gm37860	2.45508	2.05299	0.00040393	Congruent	Alpha Enriched
2010005H15Rik	2.45346	2.77319	0.023423	Congruent	Alpha Enriched
Dlc1	2.45033	1.1351	2.49615e-15	Congruent	Alpha Enriched
Myo15	2.44875	2.30119	9.86139e-05	Congruent	Alpha Enriched
1700124L16Rik	2.44804	3.53119	0.0351722	Congruent	Alpha Enriched
4930511M06Rik	2.44654	1.24834	0.0241588	Congruent	Alpha Enriched
Olfr1420	2.44423	3.32569	0.00243997	Congruent	Alpha Enriched
RP23-391I5.5	2.44317	2.87934	4.72399e-07	Congruent	Alpha Enriched
Epas1	2.43718	1.92218	2.03666e-05	Congruent	Alpha Enriched
Ppp1r17	2.42595	1.20066	0.000746442	Congruent	Alpha Enriched
Gm43858	2.42376	1.40178	4.66439e-10	Congruent	Alpha Enriched
Gm26908	2.42271	1.21071	5.91792e-07	Congruent	Alpha Enriched
Gm26773	2.42176	4.51227	1.00124e-08	Congruent	Alpha Enriched
Spag8	2.41901	1.29136	1.22295e-07	Congruent	Alpha Enriched
Gm26696	2.4177	3.15399	0.000334966	Congruent	Alpha Enriched
Kbtbd12	2.41681	1.15885	0.00420085	Congruent	Alpha Enriched
Gm37973	2.40583	3.25416	0.0157285	Congruent	Alpha Enriched
Hpca	2.39777	1.914	0.0276372	Congruent	Alpha Enriched
Gm37249	2.38835	2.77287	8.54738e-08	Congruent	Alpha Enriched
Slc2a10	2.38094	2.14139	2.34833e-11	Congruent	Alpha Enriched
Gm12264	2.38001	1.88915	0.000107755	Congruent	Alpha Enriched
Gm43012	2.37848	3.25672	1.55359e-07	Congruent	Alpha Enriched
Gm43800	2.37099	1.52278	6.90515e-05	Congruent	Alpha Enriched
G630016G05Rik	2.36905	4.40497	9.22798e-07	Congruent	Alpha Enriched
Gm17210	2.36535	2.65866	0.0109286	Congruent	Alpha Enriched
Gm26516	2.36354	2.65579	1.29515e-06	Congruent	Alpha Enriched
Cxcl13	2.34705	3.89778	0.00032611	Congruent	Alpha Enriched
Gm43413	2.3466	2.65866	0.000419979	Congruent	Alpha Enriched
RP23-236J3.5	2.34588	3.24507	0.000573374	Congruent	Alpha Enriched
Gm26797	2.34446	1.66904	0.0174565	Congruent	Alpha Enriched
RP23-336I5.8	2.34406	3.65045	2.73909e-06	Congruent	Alpha Enriched
Gm26648	2.33536	1.10587	3.53734e-08	Congruent	Alpha Enriched
Lats2	2.32445	1.37285	3.75678e-26	Congruent	Alpha Enriched
Gm42934	2.3196	1.88438	0.0442927	Congruent	Alpha Enriched
Gm37531	2.3162	2.98269	0.0414439	Congruent	Alpha Enriched
Atrip	2.31495	3.89525	3.30943e-05	Congruent	Alpha Enriched
Gm9353	2.31131	3.9078	0.0446169	Congruent	Alpha Enriched
Gm42902	2.30844	1.55063	4.24733e-06	Congruent	Alpha Enriched
Hrc	2.30841	2.25993	0.0396423	Congruent	Alpha Enriched
Gm34248	2.30629	1.14867	0.00393942	Congruent	Alpha Enriched
Kank4	2.30381	1.19463	0.0455596	Congruent	Alpha Enriched
Prox1os	2.30367	1.88457	3.81291e-10	Congruent	Alpha Enriched
Wsb1	2.30313	1.42767	0.00219077	Congruent	Alpha Enriched
Mir378b	2.30015	2.04619	0.0071638	Congruent	Alpha Enriched
Gm12185	2.29618	1.63351	0.000299694	Congruent	Alpha Enriched
Ptn	2.29494	1.18715	0.0172197	Congruent	Alpha Enriched
Adgrf2	2.28566	2.65847	0.00109078	Congruent	Alpha Enriched
Gm38218	2.28239	1.30484	0.0278313	Congruent	Alpha Enriched
Pak6	2.27987	1.15141	2.06332e-25	Congruent	Alpha Enriched
Gm16071	2.27543	2.7667	0.00383889	Congruent	Alpha Enriched
Spem1	2.275	1.07473	0.0155848	Congruent	Alpha Enriched
Fgf2	2.27467	1.50877	7.86917e-11	Congruent	Alpha Enriched
Muc3a	2.27434	1.03786	0.00087888	Congruent	Alpha Enriched
Gm26786	2.2726	2.25772	1.08235e-09	Congruent	Alpha Enriched
Gm37482	2.26866	1.6543	0.0413646	Congruent	Alpha Enriched
Gm37699	2.26824	1.41529	3.11941e-05	Congruent	Alpha Enriched
Gm25117	2.26769	2.04619	0.0170096	Congruent	Alpha Enriched
Gm24299	2.26073	2.04619	0.000584098	Congruent	Alpha Enriched
Sult1a1	2.24191	1.14863	0.000918727	Congruent	Alpha Enriched
Fhl2	2.23915	1.46775	9.3544e-13	Congruent	Alpha Enriched
Gm43861	2.22944	2.57082	1.24057e-09	Congruent	Alpha Enriched
Proc	2.22587	1.06908	6.85425e-12	Congruent	Alpha Enriched
Gm38190	2.21827	1.21719	3.04108e-08	Congruent	Alpha Enriched
Unc5cl	2.21335	1.7732	6.41609e-05	Congruent	Alpha Enriched
Jakmip3	2.20877	1.18174	0.0396289	Congruent	Alpha Enriched
RP23-326P16.4	2.20698	2.65866	0.000705479	Congruent	Alpha Enriched
4933413J09Rik	2.20536	1.31148	0.000349403	Congruent	Alpha Enriched
Gm43660	2.20419	1.24864	1.96611e-10	Congruent	Alpha Enriched
Sap30bpos	2.20362	2.24813	0.000172033	Congruent	Alpha Enriched
Gm11725	2.19903	2.58223	0.000585355	Congruent	Alpha Enriched
Trpc7	2.19848	1.58734	2.70946e-08	Congruent	Alpha Enriched
Itga2b	2.19478	1.63813	3.52573e-08	Congruent	Alpha Enriched
Gm17137	2.19317	1.11496	0.011474	Congruent	Alpha Enriched
Gm42868	2.18956	3.68389	1.12873e-07	Congruent	Alpha Enriched
Muc1	2.18692	2.60284	0.0100781	Congruent	Alpha Enriched
Asic3	2.18562	1.22135	0.000436513	Congruent	Alpha Enriched
Gm26772	2.18399	3.06772	0.00231437	Congruent	Alpha Enriched
4930581F22Rik	2.18283	2.20287	8.14333e-10	Congruent	Alpha Enriched
Rrh	2.17733	1.27785	0.0286541	Congruent	Alpha Enriched
A930041C12Rik	2.16867	3.32987	0.0116766	Congruent	Alpha Enriched
Pyroxd2	2.16431	1.76082	8.00445e-19	Congruent	Alpha Enriched
RP24-417N21.5	2.16379	2.05123	0.00542772	Congruent	Alpha Enriched
Gm9157	2.16115	2.8857	0.0466384	Congruent	Alpha Enriched
Zfp82	2.16074	1.37562	4.54879e-05	Congruent	Alpha Enriched
Gm26756	2.16073	2.66482	0.0474234	Congruent	Alpha Enriched
Dmc1	2.16046	2.40127	0.0172465	Congruent	Alpha Enriched
Gm42967	2.16035	3.59589	0.0010715	Congruent	Alpha Enriched
Gm25545	2.15375	1.24324	0.00771529	Congruent	Alpha Enriched
Gm37776	2.14929	2.77303	5.83924e-05	Congruent	Alpha Enriched
Nostrin	2.14729	2.93395	9.4475e-28	Congruent	Alpha Enriched
Gm37123	2.14667	2.04619	1.56913e-07	Congruent	Alpha Enriched
Gm15497	2.14621	1.88915	0.00517982	Congruent	Alpha Enriched
Efnb3	2.14513	1.06085	3.43348e-05	Congruent	Alpha Enriched
Gm14027	2.14436	1.88438	0.000455182	Congruent	Alpha Enriched
E530011L22Rik	2.13299	2.01494	1.43277e-11	Congruent	Alpha Enriched
Spaca1	2.12614	5.84797	3.38265e-07	Congruent	Alpha Enriched
Cald1	2.1248	1.07695	3.89606e-31	Congruent	Alpha Enriched
Nwd2	2.12427	3.02104	0.0370645	Congruent	Alpha Enriched
4930422M22Rik	2.12231	4.18186	1.18811e-06	Congruent	Alpha Enriched
RP24-173K12.5	2.12101	1.88511	0.000792847	Congruent	Alpha Enriched
Scarna6	2.12063	3.41227	0.0440918	Congruent	Alpha Enriched
5430420F09Rik	2.10918	3.95588	0.0229476	Congruent	Alpha Enriched
Adam23	2.10656	1.45699	3.24296e-22	Congruent	Alpha Enriched
RP23-4H17.4	2.10611	2.04619	4.66159e-07	Congruent	Alpha Enriched
Cck	2.0999	2.04986	2.22579e-05	Congruent	Alpha Enriched
Oaz3	2.09063	2.96905	0.00205204	Congruent	Alpha Enriched
Fam101a	2.09048	1.42901	0.004809	Congruent	Alpha Enriched
Napsa	2.08967	2.14623	1.33176e-05	Congruent	Alpha Enriched
Snord19	2.08624	2.04619	0.00143398	Congruent	Alpha Enriched
Perm1	2.07836	1.01394	5.56605e-18	Congruent	Alpha Enriched
Id4	2.07056	1.18881	3.45248e-11	Congruent	Alpha Enriched
Serpina3i	2.06636	3.27025	0.00030916	Congruent	Alpha Enriched
Gm5345	2.06457	2.87376	4.23812e-09	Congruent	Alpha Enriched
Gm37472	2.06323	1.21186	0.0141992	Congruent	Alpha Enriched
Stab2	2.0631	1.46222	4.8245e-11	Congruent	Alpha Enriched
Ppp1r3b	2.0605	1.83238	2.37764e-25	Congruent	Alpha Enriched
Mir344-2	2.05444	2.08503	0.000690361	Congruent	Alpha Enriched
Ptprcap	2.05319	2.65866	0.038958	Congruent	Alpha Enriched
Serpinh1	2.0517	2.28294	1.95746e-22	Congruent	Alpha Enriched
Ascl1	2.05062	1.41118	6.50392e-14	Congruent	Alpha Enriched
Tmem27	2.05024	1.67305	2.15139e-20	Congruent	Alpha Enriched
Gm43076	2.04703	4.14529	0.000340977	Congruent	Alpha Enriched
Gm23833	2.04677	3.24343	0.0291117	Congruent	Alpha Enriched
Chn1os3	2.0425	3.48883	1.94729e-06	Congruent	Alpha Enriched
Dbn1	2.04156	1.02117	1.82292e-19	Congruent	Alpha Enriched
Gm43375	2.04022	2.53573	4.51343e-05	Congruent	Alpha Enriched
Lca5l	2.03858	3.06339	8.52904e-09	Congruent	Alpha Enriched
Crym	2.03676	1.06068	9.1928e-06	Congruent	Alpha Enriched
Gprc5b	2.03322	1.61631	7.8717e-11	Congruent	Alpha Enriched
Gm16170	2.03261	1.03679	2.67851e-06	Congruent	Alpha Enriched
Ube2ql1	2.03046	1.81299	3.10517e-09	Congruent	Alpha Enriched
Pik3cd	2.02915	1.40797	2.22722e-09	Congruent	Alpha Enriched
Wnt5a	2.02837	1.3239	5.61149e-07	Congruent	Alpha Enriched
Styx	2.02693	2.27618	0.0131485	Congruent	Alpha Enriched
4833422M21Rik	2.0258	1.00317	3.05005e-07	Congruent	Alpha Enriched
Gm38077	2.02505	2.4848	1.163e-11	Congruent	Alpha Enriched
Gm15717	2.02272	2.04619	2.00387e-05	Congruent	Alpha Enriched
Gm42559	2.02267	4.69787	7.0772e-05	Congruent	Alpha Enriched
A930028O11Rik	2.02246	2.77303	0.02019	Congruent	Alpha Enriched
Ephb3	2.02164	1.02999	1.07075e-05	Congruent	Alpha Enriched
Ifnlr1	2.02035	1.4054	6.30321e-12	Congruent	Alpha Enriched
Gm4707	2.01877	2.31372	0.0186462	Congruent	Alpha Enriched
C1qtnf1	2.01266	1.44987	1.81259e-07	Congruent	Alpha Enriched
1700003M07Rik	2.00606	2.5615	0.00377754	Congruent	Alpha Enriched
Gm11457	1.99417	2.55774	0.00121077	Congruent	Alpha Enriched
Gm37874	1.98928	2.23075	1.38467e-05	Congruent	Alpha Enriched
Kif5a	1.985	1.93077	5.78982e-22	Congruent	Alpha Enriched
Gm27010	1.96006	3.94451	0.00764617	Congruent	Alpha Enriched
Spsb1	1.95845	1.07149	1.52389e-22	Congruent	Alpha Enriched
Slc22a21	1.94723	1.32054	2.19554e-08	Congruent	Alpha Enriched
Eif4ebp3	1.93976	2.04619	0.00278348	Congruent	Alpha Enriched
Gm22571	1.92994	1.88915	0.00590168	Congruent	Alpha Enriched
Nlgn2	1.92991	1.5123	4.82412e-24	Congruent	Alpha Enriched
Klhdc8b	1.92879	1.53666	3.94612e-24	Congruent	Alpha Enriched
D130040H23Rik	1.92676	2.04619	1.03757e-07	Congruent	Alpha Enriched
Gm42748	1.92669	3.64913	1.19659e-05	Congruent	Alpha Enriched
Syt12	1.92325	3.27174	7.57367e-09	Congruent	Alpha Enriched
Snord59a	1.92246	2.04619	0.0315568	Congruent	Alpha Enriched
Ptk7	1.91978	1.04875	1.24106e-15	Congruent	Alpha Enriched
Gm37309	1.91733	1.07473	3.04234e-05	Congruent	Alpha Enriched
Tshb	1.91158	2.15734	0.000106908	Congruent	Alpha Enriched
Sh3bgr	1.91144	1.64903	5.27135e-11	Congruent	Alpha Enriched
Ccdc8	1.90472	1.16686	3.98257e-21	Congruent	Alpha Enriched
BC065397	1.90299	1.70751	3.58441e-10	Congruent	Alpha Enriched
Gm17193	1.90093	1.21661	2.75856e-05	Congruent	Alpha Enriched
Gm43511	1.89307	1.60304	0.00154551	Congruent	Alpha Enriched
Gprc5a	1.89196	1.20696	1.57626e-12	Congruent	Alpha Enriched
Chrnb4	1.89148	2.8613	2.74088e-05	Congruent	Alpha Enriched
6820408C15Rik	1.89074	1.20147	0.00013143	Congruent	Alpha Enriched
Bik	1.88957	1.21394	7.33483e-09	Congruent	Alpha Enriched
L3mbtl1	1.87901	1.49894	0.0117097	Congruent	Alpha Enriched
Wif1	1.86892	2.02605	0.000105492	Congruent	Alpha Enriched
Gm26765	1.86815	2.04619	0.00409495	Congruent	Alpha Enriched
Tnfrsf25	1.86019	1.24428	0.0127109	Congruent	Alpha Enriched
Gm24357	1.85662	1.88915	0.00290871	Congruent	Alpha Enriched
Fam83f	1.8547	1.20192	2.77957e-06	Congruent	Alpha Enriched
Cpne8	1.85215	1.38244	6.26584e-16	Congruent	Alpha Enriched
E330034L11Rik	1.85187	3.95964	3.02749e-05	Congruent	Alpha Enriched
Top1mt	1.84498	1.06235	1.12878e-09	Congruent	Alpha Enriched
Gm26518	1.83875	1.63982	0.000445073	Congruent	Alpha Enriched
2810428J06Rik	1.83557	1.54159	0.000279286	Congruent	Alpha Enriched
Frat2	1.83354	3.3313	0.0319374	Congruent	Alpha Enriched
Gpr75	1.83231	1.23576	5.40454e-09	Congruent	Alpha Enriched
A730071L15Rik	1.83162	2.4341	0.0465947	Congruent	Alpha Enriched
Glt8d2	1.83113	1.1527	0.00812423	Congruent	Alpha Enriched
Gm11733	1.82272	3.27025	0.0422548	Congruent	Alpha Enriched
Rsf1os2	1.82244	1.05316	0.0174207	Congruent	Alpha Enriched
Prkag2os2	1.82236	1.88915	0.00348992	Congruent	Alpha Enriched
2810442N19Rik	1.82062	1.29116	0.000616195	Congruent	Alpha Enriched
Mtcp1	1.81529	2.64645	0.000149747	Congruent	Alpha Enriched
Gm8098	1.81209	1.27495	0.00129139	Congruent	Alpha Enriched
Gm12473	1.80491	4.18811	3.67934e-06	Congruent	Alpha Enriched
Gm10544	1.80487	1.94295	0.0114365	Congruent	Alpha Enriched
Sorbs2os	1.80218	2.05123	0.0272345	Congruent	Alpha Enriched
1500004A13Rik	1.79922	1.33327	6.83308e-12	Congruent	Alpha Enriched
Adrb2	1.79442	1.23708	0.0142018	Congruent	Alpha Enriched
Rorb	1.79174	1.21663	0.00203788	Congruent	Alpha Enriched
Cox6b2	1.79149	1.22497	0.0291897	Congruent	Alpha Enriched
Sema4g	1.7869	2.33544	4.50432e-10	Congruent	Alpha Enriched
Snora31	1.77724	1.89638	8.07704e-05	Congruent	Alpha Enriched
Gm42979	1.77443	1.30513	1.81531e-07	Congruent	Alpha Enriched
Gm28192	1.77353	2.65866	7.85778e-06	Congruent	Alpha Enriched
Gm16183	1.77309	2.04619	0.00101409	Congruent	Alpha Enriched
Gm42913	1.77071	3.97203	0.00307959	Congruent	Alpha Enriched
Srpk3	1.76834	2.25542	0.00172214	Congruent	Alpha Enriched
Gm37320	1.7679	1.24878	0.0409709	Congruent	Alpha Enriched
Trim12c	1.75835	1.41846	0.00514143	Congruent	Alpha Enriched
Aatk	1.7458	1.64912	1.41779e-21	Congruent	Alpha Enriched
1700001K19Rik	1.742	2.65866	0.000282168	Congruent	Alpha Enriched
Gm13204	1.74154	3.15903	0.000712	Congruent	Alpha Enriched
Cer1	1.73797	1.73763	0.0419308	Congruent	Alpha Enriched
2610037D02Rik	1.73687	1.81261	7.22663e-10	Congruent	Alpha Enriched
Fam43a	1.73621	1.43426	3.93952e-18	Congruent	Alpha Enriched
Gm11588	1.73307	3.25528	0.032598	Congruent	Alpha Enriched
Ccr10	1.732	1.90582	0.000177947	Congruent	Alpha Enriched
Tslp	1.72803	2.48901	0.0447951	Congruent	Alpha Enriched
Wee2	1.72797	1.0209	0.000269348	Congruent	Alpha Enriched
C820005J03Rik	1.72433	1.58149	8.34587e-06	Congruent	Alpha Enriched
Zfp217	1.72165	1.1377	4.12222e-20	Congruent	Alpha Enriched
Gm43062	1.71905	3.699	0.00709895	Congruent	Alpha Enriched
Zfp395	1.71552	1.60827	1.73289e-21	Congruent	Alpha Enriched
Lmo3	1.71191	1.23594	0.0494869	Congruent	Alpha Enriched
Serpina3f	1.70888	2.1844	0.0397038	Congruent	Alpha Enriched
Hdac7	1.70667	1.12029	5.15275e-20	Congruent	Alpha Enriched
Gm37963	1.69999	3.24413	0.000104126	Congruent	Alpha Enriched
Slc9a5	1.69659	1.04478	0.000992044	Congruent	Alpha Enriched
Gm9670	1.69655	3.59589	0.0250436	Congruent	Alpha Enriched
Fndc4	1.69595	1.31933	0.000245155	Congruent	Alpha Enriched
Cfp	1.69504	1.39482	6.11701e-07	Congruent	Alpha Enriched
1700082M22Rik	1.69375	1.23452	0.0309652	Congruent	Alpha Enriched
Olfm1	1.69322	1.07563	5.23309e-20	Congruent	Alpha Enriched
Zan	1.68768	2.02274	1.74043e-07	Congruent	Alpha Enriched
Smad7	1.68698	1.47569	9.47215e-18	Congruent	Alpha Enriched
Piwil4	1.68662	1.57324	0.00142232	Congruent	Alpha Enriched
Cd1d1	1.6795	1.61919	0.0109015	Congruent	Alpha Enriched
Znrf1	1.67792	1.03013	2.44892e-20	Congruent	Alpha Enriched
Gm11944	1.67518	1.88438	0.00209657	Congruent	Alpha Enriched
Gadd45b	1.6721	1.85784	0.0138263	Congruent	Alpha Enriched
St8sia3	1.66514	1.29222	2.1614e-20	Congruent	Alpha Enriched
Gm37144	1.66462	2.67061	0.0257594	Congruent	Alpha Enriched
Gm17491	1.66385	3.66485	1.01127e-05	Congruent	Alpha Enriched
Gm43693	1.66263	1.93635	0.016848	Congruent	Alpha Enriched
Lime1	1.66214	2.05123	0.0284791	Congruent	Alpha Enriched
Gm37034	1.66038	1.61894	0.000113056	Congruent	Alpha Enriched
Scx	1.6565	1.35682	0.0262035	Congruent	Alpha Enriched
Dpm1	1.6539	1.07063	3.63369e-13	Congruent	Alpha Enriched
Msantd1	1.65268	1.85036	7.67177e-05	Congruent	Alpha Enriched
RP23-64D23.8	1.65136	1.14863	0.0049948	Congruent	Alpha Enriched
Cep72	1.65028	1.07815	0.000142001	Congruent	Alpha Enriched
Tmem86b	1.63173	1.4977	2.83267e-11	Congruent	Alpha Enriched
4932422M17Rik	1.6276	3.96593	1.07867e-05	Congruent	Alpha Enriched
RP23-92E8.1	1.62035	4.33261	0.0158998	Congruent	Alpha Enriched
Gm20731	1.62018	1.66884	0.0181414	Congruent	Alpha Enriched
Gm20544	1.61362	1.20132	0.000668155	Congruent	Alpha Enriched
Gm14201	1.60952	3.32987	0.00828834	Congruent	Alpha Enriched
Ccdc62	1.60261	1.3004	9.23828e-09	Congruent	Alpha Enriched
Rpl13-ps5	1.6019	3.78825	0.0358685	Congruent	Alpha Enriched
Tcf7l2	1.60003	1.24721	1.05145e-10	Congruent	Alpha Enriched
Gm26876	1.59961	1.20166	2.48823e-05	Congruent	Alpha Enriched
Gm26660	1.59433	2.69396	0.000216331	Congruent	Alpha Enriched
Gm26792	1.59301	1.18543	8.17694e-06	Congruent	Alpha Enriched
Gm17022	1.59109	2.65866	0.00504601	Congruent	Alpha Enriched
6430573F11Rik	1.58589	1.08042	2.48839e-10	Congruent	Alpha Enriched
Tet1	1.58467	1.40917	1.06033e-13	Congruent	Alpha Enriched
RP23-130D15.6	1.58368	2.77319	0.00718107	Congruent	Alpha Enriched
3110083C13Rik	1.57766	1.44383	7.80783e-05	Congruent	Alpha Enriched
Mss51	1.57731	2.77265	0.00143128	Congruent	Alpha Enriched
Gm26841	1.57669	2.70571	0.00766849	Congruent	Alpha Enriched
Gm43311	1.57127	2.1324	0.0375921	Congruent	Alpha Enriched
Kdm6bos	1.57046	2.77287	0.0199379	Congruent	Alpha Enriched
Gm4787	1.56752	1.93769	0.00268465	Congruent	Alpha Enriched
D830044I16Rik	1.56699	2.00635	0.00167047	Congruent	Alpha Enriched
Mir5125	1.56177	2.88401	0.0217571	Congruent	Alpha Enriched
Gm38102	1.56156	2.52939	0.000171724	Congruent	Alpha Enriched
Gm37154	1.56095	1.88925	0.00314173	Congruent	Alpha Enriched
Gm43080	1.54764	1.30604	0.000347291	Congruent	Alpha Enriched
Gm9917	1.54555	1.31689	0.000988128	Congruent	Alpha Enriched
Eqtn	1.54415	2.88401	0.0303706	Congruent	Alpha Enriched
Kcnj6	1.54378	1.22215	9.96987e-13	Congruent	Alpha Enriched
Cd160	1.53653	1.40474	0.0113289	Congruent	Alpha Enriched
Gm29440	1.53136	3.32987	0.0498321	Congruent	Alpha Enriched
Cmtm8	1.53087	4.01567	1.89309e-05	Congruent	Alpha Enriched
Gm42462	1.52345	1.6056	0.0121015	Congruent	Alpha Enriched
Gstm7	1.52235	2.13117	1.56841e-05	Congruent	Alpha Enriched
BC021891	1.52108	1.35014	9.99856e-16	Congruent	Alpha Enriched
0610010K14Rik	1.51892	1.01987	0.00148308	Congruent	Alpha Enriched
Gpx7	1.51803	2.406	4.54278e-05	Congruent	Alpha Enriched
Pygl	1.516	1.10164	3.61497e-11	Congruent	Alpha Enriched
Kctd17	1.51387	1.16428	3.4054e-12	Congruent	Alpha Enriched
Gm43823	1.51206	1.01571	0.0011299	Congruent	Alpha Enriched
Abca8b	1.50889	1.70695	2.82584e-14	Congruent	Alpha Enriched
1700020D05Rik	1.50826	2.77287	0.000923155	Congruent	Alpha Enriched
Trim14	1.50814	1.21004	8.59338e-10	Congruent	Alpha Enriched
Apobec2	1.50514	1.59432	0.0148466	Congruent	Alpha Enriched
Ksr1	1.50353	1.64624	1.78702e-05	Congruent	Alpha Enriched
Ebf4	1.50207	2.70419	0.000112081	Congruent	Alpha Enriched
Ccdc114	1.49972	1.11699	2.88427e-06	Congruent	Alpha Enriched
Bzrap1	1.49646	1.91521	2.40837e-12	Congruent	Alpha Enriched
Pld6	1.49047	2.46358	0.043474	Congruent	Alpha Enriched
Dmrtc1a	1.49005	3.97423	2.11579e-10	Congruent	Alpha Enriched
Xndc1	1.48337	1.50644	1.66724e-07	Congruent	Alpha Enriched
Enkur	1.48153	1.70767	0.0145673	Congruent	Alpha Enriched
Gm26798	1.47404	1.77569	0.000481372	Congruent	Alpha Enriched
Gm15760	1.47054	1.88915	0.0471915	Congruent	Alpha Enriched
Gm42436	1.47022	4.46415	0.026823	Congruent	Alpha Enriched
Gm38129	1.46954	1.28181	0.0215533	Congruent	Alpha Enriched
2310014F06Rik	1.46365	2.25917	0.00412553	Congruent	Alpha Enriched
Ager	1.45318	1.04331	0.00294381	Congruent	Alpha Enriched
Gm19569	1.45233	1.01773	0.000762456	Congruent	Alpha Enriched
Igf2bp2	1.44669	1.52798	1.55199e-10	Congruent	Alpha Enriched
2810405F17Rik	1.44402	1.32675	0.000523899	Congruent	Alpha Enriched
C79130	1.444	1.02559	0.00698694	Congruent	Alpha Enriched
Nphp3	1.4419	1.54656	2.82069e-10	Congruent	Alpha Enriched
Gm15638	1.44094	1.25612	0.000560203	Congruent	Alpha Enriched
Bcl2l11	1.43582	1.16422	2.21319e-13	Congruent	Alpha Enriched
Gm16618	1.43331	1.58431	0.0130292	Congruent	Alpha Enriched
Gm13563	1.42995	2.76256	7.86424e-05	Congruent	Alpha Enriched
Paupar	1.42959	1.10451	5.46607e-08	Congruent	Alpha Enriched
Gm20605	1.42934	3.32987	0.0299428	Congruent	Alpha Enriched
Asxl1	1.42144	2.03378	8.37123e-15	Congruent	Alpha Enriched
Barx2	1.41743	1.98656	0.0435457	Congruent	Alpha Enriched
Gm28455	1.41678	2.72254	0.00322037	Congruent	Alpha Enriched
4933417D19Rik	1.41326	3.24507	0.0362191	Congruent	Alpha Enriched
E130102H24Rik	1.40958	1.06216	1.3163e-05	Congruent	Alpha Enriched
Timp2	1.4087	1.34532	2.10862e-12	Congruent	Alpha Enriched
Smim5	1.40597	1.1202	0.00153403	Congruent	Alpha Enriched
D230022J07Rik	1.39433	1.37998	0.0298456	Congruent	Alpha Enriched
Ifitm2	1.39391	4.74571	2.07049e-11	Congruent	Alpha Enriched
Gm42732	1.3894	2.75835	1.4396e-05	Congruent	Alpha Enriched
Gm38394	1.38097	1.32341	6.63922e-06	Congruent	Alpha Enriched
Gm26631	1.37984	5.16055	0.0335979	Congruent	Alpha Enriched
Gm42585	1.37894	2.93133	0.010007	Congruent	Alpha Enriched
Rab11fip4	1.37064	1.42382	1.91083e-08	Congruent	Alpha Enriched
Iffo2	1.36948	1.27904	3.74655e-08	Congruent	Alpha Enriched
RP23-89F9.2	1.36366	1.33542	0.000510835	Congruent	Alpha Enriched
Zfp783	1.3559	1.20319	4.86985e-11	Congruent	Alpha Enriched
4931415C17Rik	1.35559	1.26458	0.00784292	Congruent	Alpha Enriched
Gapdhs	1.34959	4.41434	0.00442559	Congruent	Alpha Enriched
Gm10729	1.34647	2.73148	0.0439311	Congruent	Alpha Enriched
Lpin2	1.34517	1.15049	1.83338e-13	Congruent	Alpha Enriched
9330175E14Rik	1.33727	1.19678	0.00296954	Congruent	Alpha Enriched
Kdelr3	1.33253	2.51505	1.48047e-09	Congruent	Alpha Enriched
Gm10461	1.32965	1.21876	0.00027085	Congruent	Alpha Enriched
Gm23130	1.328	1.88457	0.0249042	Congruent	Alpha Enriched
Chrnb1	1.32187	1.0129	0.000645413	Congruent	Alpha Enriched
Fam193b	1.32038	1.05925	1.29369e-12	Congruent	Alpha Enriched
Asphd2	1.31906	1.80097	0.00490177	Congruent	Alpha Enriched
Has3	1.31774	1.14811	0.000288524	Congruent	Alpha Enriched
Gm10416	1.31089	2.05424	0.0249925	Congruent	Alpha Enriched
Gbp10	1.31085	1.95159	0.030796	Congruent	Alpha Enriched
Fam221a	1.30186	1.01154	1.08958e-06	Congruent	Alpha Enriched
Pear1	1.29785	1.0905	0.0402719	Congruent	Alpha Enriched
Mbtd1	1.29706	1.02261	5.096e-11	Congruent	Alpha Enriched
N4bp2os	1.29342	1.52068	7.05461e-07	Congruent	Alpha Enriched
Arhgef25	1.29222	1.01303	7.82708e-08	Congruent	Alpha Enriched
Gm14634	1.28929	1.64846	0.0261716	Congruent	Alpha Enriched
Gm5464	1.2815	1.72138	0.0234148	Congruent	Alpha Enriched
Pde8b	1.28072	1.8177	1.06975e-06	Congruent	Alpha Enriched
Gm26935	1.27748	1.86237	0.0366965	Congruent	Alpha Enriched
Afmid	1.27403	1.62679	0.00542762	Congruent	Alpha Enriched
Trim46	1.26948	1.26404	8.22818e-12	Congruent	Alpha Enriched
Gm10311	1.26931	1.88915	0.00880448	Congruent	Alpha Enriched
Gm14546	1.2654	2.07762	0.0206635	Congruent	Alpha Enriched
Stx16	1.26073	1.18887	1.07676e-11	Congruent	Alpha Enriched
Gm12276	1.25913	1.88915	0.0033965	Congruent	Alpha Enriched
Radil	1.25255	2.1483	0.000105428	Congruent	Alpha Enriched
Tmem59l	1.25062	1.81881	0.00107287	Congruent	Alpha Enriched
Ccdc74a	1.24525	1.05982	0.00516213	Congruent	Alpha Enriched
Stx1a	1.24439	1.82404	6.83408e-10	Congruent	Alpha Enriched
Ptpn13	1.24339	1.11209	3.29809e-11	Congruent	Alpha Enriched
Luc7l3	1.23939	1.34026	0.0286349	Congruent	Alpha Enriched
Rgs4	1.23811	1.00991	1.6599e-07	Congruent	Alpha Enriched
Mapk15	1.2274	1.36737	3.02758e-10	Congruent	Alpha Enriched
E230001N04Rik	1.22632	1.18	0.00358292	Congruent	Alpha Enriched
Atp2b4	1.22235	1.12547	1.22737e-10	Congruent	Alpha Enriched
2021-09-01	1.21641	1.37217	0.0176258	Congruent	Alpha Enriched
1810012K08Rik	1.21593	2.65866	0.00795442	Congruent	Alpha Enriched
Gm26779	1.20699	1.88915	0.0384736	Congruent	Alpha Enriched
Acvr2b	1.20685	1.68285	5.06956e-05	Congruent	Alpha Enriched
Xkr6	1.20429	1.24383	4.99832e-10	Congruent	Alpha Enriched
Cnih2	1.20222	1.11195	0.00091875	Congruent	Alpha Enriched
Socs3	1.20163	1.2122	0.000727123	Congruent	Alpha Enriched
Dynlt1a	1.2006	1.63491	0.00183944	Congruent	Alpha Enriched
Tekt2	1.19515	2.55216	0.000678561	Congruent	Alpha Enriched
Cers1	1.18921	3.77881	0.0487782	Congruent	Alpha Enriched
Pnma2	1.18885	1.35036	0.000510724	Congruent	Alpha Enriched
Srsf5	1.18511	1.43272	1.68827e-08	Congruent	Alpha Enriched
Gm15672	1.1834	1.88915	0.0223704	Congruent	Alpha Enriched
Gm43808	1.18283	1.13123	0.030931	Congruent	Alpha Enriched
6230400D17Rik	1.18043	1.67844	0.00588451	Congruent	Alpha Enriched
Cyp46a1	1.17731	1.12512	0.00388045	Congruent	Alpha Enriched
5430416N02Rik	1.17341	1.48634	0.000892239	Congruent	Alpha Enriched
Dzip1	1.17154	1.09946	3.40484e-06	Congruent	Alpha Enriched
Gm12319	1.16982	2.8857	0.0228443	Congruent	Alpha Enriched
Gm43545	1.15212	4.46316	0.00622685	Congruent	Alpha Enriched
Gm29093	1.14755	1.30916	0.0470096	Congruent	Alpha Enriched
Taf4a	1.14266	1.55592	2.54423e-09	Congruent	Alpha Enriched
Ube2i	1.13824	1.11793	9.80624e-09	Congruent	Alpha Enriched
Cdkn1c	1.13474	2.30554	0.0350289	Congruent	Alpha Enriched
Wee1	1.13197	1.10949	1.46259e-06	Congruent	Alpha Enriched
Tert	1.12796	1.90839	1.90597e-05	Congruent	Alpha Enriched
Zfp641	1.12659	1.24266	1.47169e-07	Congruent	Alpha Enriched
Celsr3	1.12005	1.82329	5.97944e-08	Congruent	Alpha Enriched
Spats2	1.11695	1.33089	1.28208e-07	Congruent	Alpha Enriched
Rnf138rt1	1.1129	1.29874	7.79674e-07	Congruent	Alpha Enriched
Zfp467	1.11207	1.29596	1.38495e-07	Congruent	Alpha Enriched
Lrrc18	1.11003	1.87279	0.000153329	Congruent	Alpha Enriched
Metap1d	1.10897	1.21998	4.24637e-08	Congruent	Alpha Enriched
Cep70	1.1085	1.08589	4.8524e-08	Congruent	Alpha Enriched
Dusp8	1.10481	1.61475	2.96485e-09	Congruent	Alpha Enriched
Plekhg5	1.10041	1.19372	2.33817e-07	Congruent	Alpha Enriched
Cyp27b1	1.09919	1.45035	0.0481107	Congruent	Alpha Enriched
Sbno2	1.0982	1.06423	1.71084e-08	Congruent	Alpha Enriched
Klf7	1.0976	1.84624	8.33694e-08	Congruent	Alpha Enriched
Gm16035	1.09595	1.3674	0.0137095	Congruent	Alpha Enriched
Slc39a11	1.09537	2.07058	4.41597e-09	Congruent	Alpha Enriched
Lonrf2	1.09327	1.28847	1.45925e-08	Congruent	Alpha Enriched
Gm15964	1.08811	2.72512	0.041965	Congruent	Alpha Enriched
Piezo1	1.08702	1.05041	0.00338283	Congruent	Alpha Enriched
Tbcel	1.0794	1.45833	1.65126e-08	Congruent	Alpha Enriched
Shank2	1.07654	1.35819	1.89175e-05	Congruent	Alpha Enriched
Apobec3	1.07524	1.01444	6.00812e-07	Congruent	Alpha Enriched
Gm13420	1.07379	2.88401	0.0012078	Congruent	Alpha Enriched
5930420M18Rik	1.07332	1.87288	0.00257843	Congruent	Alpha Enriched
Lefty1	1.06862	1.91933	2.10646e-05	Congruent	Alpha Enriched
Pi16	1.06763	1.20616	0.0138538	Congruent	Alpha Enriched
Galm	1.06033	1.01539	0.0404122	Congruent	Alpha Enriched
Zfp955a	1.05967	1.88198	0.00452727	Congruent	Alpha Enriched
Ccdc113	1.0592	1.24972	0.00486679	Congruent	Alpha Enriched
Slc30a8	1.05766	1.09935	8.06448e-06	Congruent	Alpha Enriched
Oplah	1.04499	1.08475	0.000512476	Congruent	Alpha Enriched
Zfp867	1.04483	1.9531	7.91979e-05	Congruent	Alpha Enriched
1810017P11Rik	1.04179	1.88915	0.0199177	Congruent	Alpha Enriched
Zmym1	1.04055	1.21651	0.000107103	Congruent	Alpha Enriched
Cd46	1.03937	1.49317	0.00904758	Congruent	Alpha Enriched
A130014A01Rik	1.03745	1.59233	0.000231811	Congruent	Alpha Enriched
Rnf169	1.03198	1.07937	2.18518e-07	Congruent	Alpha Enriched
S100pbp	1.03191	1.3455	4.00741e-08	Congruent	Alpha Enriched
6720427I07Rik	1.0319	1.29413	0.00262532	Congruent	Alpha Enriched
Fbxo30	1.03073	1.13365	1.18769e-06	Congruent	Alpha Enriched
Rpl11	1.02923	1.51023	0.00200486	Congruent	Alpha Enriched
Krba1	1.02795	1.00651	6.60834e-08	Congruent	Alpha Enriched
Chdh	1.02548	2.44907	0.034378	Congruent	Alpha Enriched
1810026B05Rik	1.02465	1.22574	2.2054e-07	Congruent	Alpha Enriched
Zfp955b	1.01641	3.191	0.00809864	Congruent	Alpha Enriched
Rsph10b	1.01554	1.24459	0.0428066	Congruent	Alpha Enriched
Zfp568	1.0154	1.0582	1.71874e-07	Congruent	Alpha Enriched
Simc1	1.01496	1.11739	1.03591e-06	Congruent	Alpha Enriched
Itm2b	1.00189	1.47815	2.99614e-05	Congruent	Alpha Enriched
Fbxo16	-1.00085	-1.40375	0.000207167	Congruent	Beta Enriched
Scd3	-1.02155	-1.79158	0.00699556	Congruent	Beta Enriched
S100a13	-1.05603	-1.42742	1.56138e-05	Congruent	Beta Enriched
Lpxn	-1.06738	-2.42014	0.0294715	Congruent	Beta Enriched
Zbtb32	-1.10955	-1.6571	0.0475695	Congruent	Beta Enriched
Nudt9	-1.15269	-1.31795	2.46866e-07	Congruent	Beta Enriched
Gm5855	-1.26135	-1.05568	0.00872083	Congruent	Beta Enriched
Hddc2	-1.26275	-1.24104	3.01706e-06	Congruent	Beta Enriched
Cntn3	-1.26399	-1.65627	0.00053105	Congruent	Beta Enriched
Osgin1	-1.27151	-1.53888	2.4473e-08	Congruent	Beta Enriched
Tfpi2	-1.29875	-1.16929	0.0113898	Congruent	Beta Enriched
Chd7	-1.31219	-1.5141	5.38857e-11	Congruent	Beta Enriched
Gm6733	-1.3202	-1.03088	0.0143629	Congruent	Beta Enriched
Cnn3	-1.32378	-1.2529	1.15749e-10	Congruent	Beta Enriched
Tmod1	-1.33175	-1.05143	3.71408e-07	Congruent	Beta Enriched
Plet1os	-1.35731	-4.67689	0.0191067	Congruent	Beta Enriched
Phf10	-1.36452	-1.00577	1.26529e-11	Congruent	Beta Enriched
Pcdha8	-1.38501	-2.18776	0.00417556	Congruent	Beta Enriched
Ass1	-1.4078	-1.09885	6.66037e-05	Congruent	Beta Enriched
Plekho2	-1.41777	-1.37068	2.19898e-05	Congruent	Beta Enriched
Gstk1	-1.49981	-1.2528	3.73183e-06	Congruent	Beta Enriched
Diap3	-1.50519	-1.00253	0.0233012	Congruent	Beta Enriched
C4b	-1.54701	-1.01433	0.0144912	Congruent	Beta Enriched
Gli3	-1.56006	-1.22609	0.0444882	Congruent	Beta Enriched
Pcdha5	-1.57512	-1.96418	0.0329497	Congruent	Beta Enriched
Tmem121	-1.57893	-1.17641	6.89867e-06	Congruent	Beta Enriched
Cyp2u1	-1.5842	-1.25156	1.01666e-07	Congruent	Beta Enriched
Sephs2	-1.62574	-1.72541	3.99282e-16	Congruent	Beta Enriched
Dtnbos	-1.64677	-1.3106	2.33265e-11	Congruent	Beta Enriched
Gm14097	-1.65231	-2.16205	9.19836e-08	Congruent	Beta Enriched
4931429I11Rik	-1.65895	-1.61863	0.0020128	Congruent	Beta Enriched
Gm38070	-1.66271	-1.64319	0.000181653	Congruent	Beta Enriched
E330040D14Rik	-1.71841	-1.17882	0.012347	Congruent	Beta Enriched
Tcam1	-1.72102	-1.8443	0.00714569	Congruent	Beta Enriched
Ifi30	-1.72225	-1.31676	4.84676e-18	Congruent	Beta Enriched
Ppp2r2c	-1.73034	-1.37889	2.83326e-11	Congruent	Beta Enriched
Madcam1	-1.77362	-1.85096	0.00299666	Congruent	Beta Enriched
Eno1b	-1.79354	-1.1858	0.0381217	Congruent	Beta Enriched
Pax6os1	-1.84999	-1.46806	1.35048e-11	Congruent	Beta Enriched
Gm17936	-1.854	-1.33831	0.0410448	Congruent	Beta Enriched
Slitrk6	-1.87936	-1.29382	0.00380041	Congruent	Beta Enriched
Ifi27l2b	-1.90051	-1.17511	0.020013	Congruent	Beta Enriched
Ccdc155	-1.92347	-1.26355	0.0349854	Congruent	Beta Enriched
AW011738	-1.93701	-1.10729	5.25677e-05	Congruent	Beta Enriched
Gm2237	-1.94282	-2.1294	0.0487273	Congruent	Beta Enriched
Serpinb8	-1.98016	-1.68465	0.00297481	Congruent	Beta Enriched
Gm19461	-1.99228	-2.12666	3.97153e-10	Congruent	Beta Enriched
Pik3ap1	-1.99824	-1.3517	3.12749e-06	Congruent	Beta Enriched
Defb1	-2.00144	-2.04552	1.09029e-17	Congruent	Beta Enriched
Gstp2	-2.00752	-3.41316	0.0196125	Congruent	Beta Enriched
Snca	-2.03085	-1.45072	1.29059e-05	Congruent	Beta Enriched
Anxa10	-2.03473	-1.87608	1.03591e-06	Congruent	Beta Enriched
Mndal	-2.05311	-3.0338	0.00546024	Congruent	Beta Enriched
Tmem202	-2.07395	-3.41316	0.00218159	Congruent	Beta Enriched
Muc13	-2.11126	-2.44753	9.93743e-07	Congruent	Beta Enriched
Platr26	-2.15599	-1.03651	0.0180705	Congruent	Beta Enriched
Tnfrsf1b	-2.17142	-1.32664	2.32164e-08	Congruent	Beta Enriched
Gcnt3	-2.17854	-1.68021	0.0225791	Congruent	Beta Enriched
Ephx1	-2.1811	-1.29868	3.98073e-22	Congruent	Beta Enriched
Lppr5	-2.18419	-1.17867	0.0446217	Congruent	Beta Enriched
Rasd2	-2.19521	-1.62329	0.000368552	Congruent	Beta Enriched
Car15	-2.22956	-4.52534	4.47826e-05	Congruent	Beta Enriched
Dcaf12l1	-2.22972	-1.17419	8.99191e-28	Congruent	Beta Enriched
Prss23	-2.32755	-1.14374	2.66998e-07	Congruent	Beta Enriched
Trim30d	-2.34281	-1.31628	0.0082142	Congruent	Beta Enriched
Kcna2	-2.36426	-1.3145	4.59321e-16	Congruent	Beta Enriched
Anxa1	-2.37188	-1.2393	0.0186578	Congruent	Beta Enriched
Rncr4	-2.37463	-1.19124	0.0002526	Congruent	Beta Enriched
Clec12b	-2.40071	-2.84615	0.00106182	Congruent	Beta Enriched
Hpgds	-2.4027	-1.02606	0.00309996	Congruent	Beta Enriched
Tuba8	-2.41262	-1.42017	6.80607e-07	Congruent	Beta Enriched
C330027C09Rik	-2.41839	-1.25903	0.00257843	Congruent	Beta Enriched
Sez6l	-2.4286	-1.14198	1.42878e-19	Congruent	Beta Enriched
B4galnt2	-2.43767	-3.06396	0.0412105	Congruent	Beta Enriched
A830018L16Rik	-2.4387	-1.40688	0.00515481	Congruent	Beta Enriched
Ciart	-2.47919	-1.12531	3.03955e-14	Congruent	Beta Enriched
Flrt1	-2.49396	-1.51143	3.40587e-27	Congruent	Beta Enriched
Pcdha9	-2.54225	-1.13406	8.40508e-10	Congruent	Beta Enriched
Ncf1	-2.59951	-2.28871	0.000218683	Congruent	Beta Enriched
Gm10293	-2.61935	-4.15441	0.00569463	Congruent	Beta Enriched
2310040G24Rik	-2.70304	-1.83409	1.25178e-12	Congruent	Beta Enriched
Col5a3	-2.70509	-1.02744	2.37023e-05	Congruent	Beta Enriched
D630024D03Rik	-2.72034	-1.75951	6.96094e-21	Congruent	Beta Enriched
Otog	-2.72743	-1.21777	3.60533e-05	Congruent	Beta Enriched
AI662270	-2.80772	-1.59719	0.0311893	Congruent	Beta Enriched
AF251705	-2.83713	-1.72672	0.000111681	Congruent	Beta Enriched
6330403K07Rik	-2.83767	-1.36946	0.00879496	Congruent	Beta Enriched
Casp4	-2.84614	-1.7409	2.35331e-05	Congruent	Beta Enriched
Pdgfb	-2.88014	-1.20299	3.33529e-19	Congruent	Beta Enriched
Pcdha12	-2.9406	-1.18812	5.22332e-11	Congruent	Beta Enriched
S100z	-2.95023	-1.84811	0.00024903	Congruent	Beta Enriched
Vipr2	-2.98886	-1.05125	2.43472e-13	Congruent	Beta Enriched
4930568A12Rik	-3.00955	-1.04594	1.07391e-06	Congruent	Beta Enriched
Bach2os	-3.01285	-6.03004	0.000529995	Congruent	Beta Enriched
2700089I24Rik	-3.01344	-2.7057	0.0333884	Congruent	Beta Enriched
Eif4ebp1	-3.02663	-1.0048	1.98709e-31	Congruent	Beta Enriched
1200007C13Rik	-3.05827	-1.37761	0.000361307	Congruent	Beta Enriched
Ugt1a6b	-3.06416	-1.17147	0.00300741	Congruent	Beta Enriched
Cd44	-3.0753	-1.09307	5.41448e-11	Congruent	Beta Enriched
Klhl6	-3.0806	-1.95808	0.000280633	Congruent	Beta Enriched
Cd200r4	-3.0905	-1.36062	0.0317178	Congruent	Beta Enriched
P2ry12	-3.11866	-1.58001	1.65923e-10	Congruent	Beta Enriched
Cyth4	-3.25654	-1.5923	5.84913e-12	Congruent	Beta Enriched
Lonrf3	-3.28945	-1.19716	8.99105e-14	Congruent	Beta Enriched
Nupr1	-3.3118	-1.67519	0.047553	Congruent	Beta Enriched
Ccl28	-3.32948	-1.57134	0.000186533	Congruent	Beta Enriched
Mfng	-3.3344	-1.22054	1.89508e-05	Congruent	Beta Enriched
Susd1	-3.34722	-1.30047	1.02821e-40	Congruent	Beta Enriched
Ankrd22	-3.35768	-1.42217	0.00156319	Congruent	Beta Enriched
Abcb1b	-3.36003	-1.99909	1.91701e-05	Congruent	Beta Enriched
Inpp5d	-3.3817	-1.57066	3.28207e-09	Congruent	Beta Enriched
Zfp541	-3.40099	-1.85806	1.77388e-06	Congruent	Beta Enriched
Oacyl	-3.41127	-1.11966	1.0258e-09	Congruent	Beta Enriched
Rdh1	-3.44458	-2.71022	1.31715e-07	Congruent	Beta Enriched
Gm5069	-3.47057	-1.02972	8.0331e-12	Congruent	Beta Enriched
Cdh7	-3.49307	-1.31234	1.78077e-07	Congruent	Beta Enriched
Igf1r	-3.49354	-1.285	2.03632e-05	Congruent	Beta Enriched
Gm5860	-3.5357	-1.60614	1.70497e-29	Congruent	Beta Enriched
4930430E12Rik	-3.5511	-1.67377	0.00370136	Congruent	Beta Enriched
9230117E06Rik	-3.57639	-1.31716	3.51786e-06	Congruent	Beta Enriched
Csn3	-3.58275	-2.01081	1.3501e-11	Congruent	Beta Enriched
Nr1h3	-3.58964	-1.7507	2.37205e-28	Congruent	Beta Enriched
Arhgap25	-3.69065	-1.68887	0.00151359	Congruent	Beta Enriched
Gm766	-3.70335	-2.91856	9.38332e-07	Congruent	Beta Enriched
Was	-3.71	-1.63222	0.00173871	Congruent	Beta Enriched
Ugt1a7c	-3.73508	-2.65273	4.29773e-14	Congruent	Beta Enriched
Tmprss4	-3.75118	-3.08777	1.83441e-48	Congruent	Beta Enriched
Kcnn4	-3.80463	-1.06118	8.74335e-06	Congruent	Beta Enriched
Gm30173	-3.8313	-1.17218	6.13929e-11	Congruent	Beta Enriched
Pirb	-3.83469	-1.29036	3.82163e-07	Congruent	Beta Enriched
Lppr4	-3.83918	-1.94808	1.23434e-34	Congruent	Beta Enriched
Ipcef1	-3.87424	-1.13888	7.30484e-08	Congruent	Beta Enriched
Ccl4	-3.91679	-1.11516	0.000503296	Congruent	Beta Enriched
Ifi205	-3.95588	-1.29818	0.000385964	Congruent	Beta Enriched
Tacr3	-3.95952	-1.22329	7.80685e-17	Congruent	Beta Enriched
Pparg	-3.97401	-1.74917	2.89422e-46	Congruent	Beta Enriched
Rbp2	-4.0716	-1.25853	0.000179436	Congruent	Beta Enriched
Lilrb4a	-4.07885	-1.38926	1.13505e-08	Congruent	Beta Enriched
Ccdc178	-4.09955	-2.02685	0.000163255	Congruent	Beta Enriched
Hsd17b13	-4.11659	-1.9372	1.08783e-10	Congruent	Beta Enriched
Chrm3	-4.12123	-1.26168	1.34125e-66	Congruent	Beta Enriched
Mei4	-4.12848	-1.12608	1.36622e-05	Congruent	Beta Enriched
Pde5a	-4.15462	-1.01472	5.00438e-76	Congruent	Beta Enriched
Slc7a11	-4.19522	-1.62229	1.71899e-29	Congruent	Beta Enriched
Ceacam1	-4.21247	-1.30436	1.82184e-05	Congruent	Beta Enriched
Bcl2a1d	-4.23757	-1.91446	0.0459297	Congruent	Beta Enriched
Gm4262	-4.23986	-1.03821	6.49741e-18	Congruent	Beta Enriched
RP24-434O21.2	-4.27395	-1.07579	0.0435335	Congruent	Beta Enriched
Gm11665	-4.27696	-2.16205	0.0433139	Congruent	Beta Enriched
Slco1a5	-4.29406	-2.39807	1.40255e-18	Congruent	Beta Enriched
Egfros	-4.33146	-1.08234	0.0375921	Congruent	Beta Enriched
Cysltr1	-4.34272	-1.28571	0.0360503	Congruent	Beta Enriched
Gm6781	-4.36827	-1.33629	0.0352691	Congruent	Beta Enriched
Cd69	-4.38489	-1.39226	0.0362607	Congruent	Beta Enriched
Sp110	-4.45171	-1.38027	0.0286375	Congruent	Beta Enriched
Sntg1	-4.47954	-2.09575	3.9422e-31	Congruent	Beta Enriched
3300005D01Rik	-4.54992	-1.01503	0.0213395	Congruent	Beta Enriched
Clec4n	-4.55759	-2.0923	4.07882e-06	Congruent	Beta Enriched
H2-Aa	-4.61213	-4.49025	1.53997e-13	Congruent	Beta Enriched
Selplg	-4.65686	-1.77709	1.41504e-06	Congruent	Beta Enriched
Iapp	-4.70106	-3.84871	1.10832e-63	Congruent	Beta Enriched
Gm42517	-4.74633	-2.51561	0.012421	Congruent	Beta Enriched
Lrrc25	-4.77979	-1.75761	4.76801e-07	Congruent	Beta Enriched
Cd200r2	-4.8002	-1.28125	0.0115224	Congruent	Beta Enriched
Slc11a1	-4.8461	-1.05357	1.63241e-07	Congruent	Beta Enriched
C3ar1	-4.87823	-1.0466	8.66375e-16	Congruent	Beta Enriched
Gm29187	-4.88196	-1.63789	0.00771651	Congruent	Beta Enriched
Gm12406	-4.88398	-3.68268	0.00733284	Congruent	Beta Enriched
RP23-144N15.8	-4.88444	-1.76677	3.38335e-11	Congruent	Beta Enriched
Dcstamp	-4.90289	-3.47165	0.00773758	Congruent	Beta Enriched
Clec4e	-4.97208	-3.42304	0.00618099	Congruent	Beta Enriched
Dmrta1	-4.98732	-1.78622	0.00577008	Congruent	Beta Enriched
Gm29395	-5.0786	-2.28766	0.00312346	Congruent	Beta Enriched
Pdx1	-5.07993	-1.09908	7.00513e-81	Congruent	Beta Enriched
Gm1043	-5.09414	-2.77126	7.28821e-09	Congruent	Beta Enriched
Casp1	-5.12249	-2.20214	9.18868e-09	Congruent	Beta Enriched
Cd4	-5.12506	-1.50713	0.00343091	Congruent	Beta Enriched
Fkbp1b	-5.18013	-1.97335	2.43129e-78	Congruent	Beta Enriched
RP23-144N15.10	-5.24492	-1.03277	0.003116	Congruent	Beta Enriched
Phgdh	-5.25397	-2.28299	1.67264e-35	Congruent	Beta Enriched
Aldh1a1	-5.29457	-1.2928	0.00131607	Congruent	Beta Enriched
Dnase1l3	-5.30166	-1.80806	9.29357e-10	Congruent	Beta Enriched
Slfn4	-5.3398	-1.61273	0.00159812	Congruent	Beta Enriched
G6pc2	-5.42469	-1.021	2.47798e-78	Congruent	Beta Enriched
Pf4	-5.5379	-3.148	0.000547124	Congruent	Beta Enriched
Emid1	-5.60125	-1.96573	2.84723e-43	Congruent	Beta Enriched
Gad1	-5.69055	-1.58938	3.32153e-111	Congruent	Beta Enriched
5830473C10Rik	-5.73189	-1.44938	0.000198434	Congruent	Beta Enriched
Mreg	-5.77746	-1.53221	7.8957e-75	Congruent	Beta Enriched
Fut1	-5.85813	-2.14827	3.96172e-49	Congruent	Beta Enriched
Slc6a19	-5.96271	-1.14909	3.43515e-72	Congruent	Beta Enriched
1810007C17Rik	-5.98267	-2.30939	3.70277e-05	Congruent	Beta Enriched
Glp1r	-6.01816	-1.06227	1.26516e-118	Congruent	Beta Enriched
Kcnj12	-6.03031	-1.90301	9.70105e-42	Congruent	Beta Enriched
Vrtn	-6.03492	-1.66143	3.23041e-05	Congruent	Beta Enriched
Fam129a	-6.04971	-1.56104	6.39004e-25	Congruent	Beta Enriched
Rasgrf1	-6.08782	-1.46976	4.77775e-105	Congruent	Beta Enriched
Cyb5r2	-6.10594	-1.50035	2.48055e-21	Congruent	Beta Enriched
Adgre1	-6.26656	-2.00211	3.2349e-16	Congruent	Beta Enriched
Fibin	-6.29031	-3.55956	4.99535e-06	Congruent	Beta Enriched
Cd244	-6.31817	-1.13372	5.36125e-06	Congruent	Beta Enriched
Ccl9	-6.35112	-2.48033	3.1808e-06	Congruent	Beta Enriched
Slc6a19os	-6.37734	-2.12059	1.55985e-17	Congruent	Beta Enriched
Gm17767	-6.43347	-1.18724	4.57434e-106	Congruent	Beta Enriched
Angptl7	-6.50631	-1.25853	3.31448e-48	Congruent	Beta Enriched
Pcsk1	-6.62835	-1.0605	3.14051e-107	Congruent	Beta Enriched
Tmem215	-6.657	-1.89132	4.83641e-136	Congruent	Beta Enriched
Ucn3	-7.26295	-1.83426	9.50191e-26	Congruent	Beta Enriched
Prss53	-7.28305	-1.56654	3.19426e-05	Congruent	Beta Enriched
S100a9	-7.31464	-1.84811	1.3576e-09	Congruent	Beta Enriched
Ins2	-7.36885	-1.85119	6.84951e-41	Congruent	Beta Enriched
Ins1	-7.52097	-1.96021	1.73124e-26	Congruent	Beta Enriched
Lyz2	-7.69089	-3.26263	1.53316e-23	Congruent	Beta Enriched

## Sheet: Alpha versus Delta
Gene	Expression	Accessibility	Expression_FDR	Correlation	Direction
Bzrap1	-1.00889	2.202	0.000711388	Incongruent	Delta Enriched
Psd	-1.0616	2.50691	2.85305e-05	Incongruent	Delta Enriched
Zfp354a	-1.06826	1.09723	0.0156982	Incongruent	Delta Enriched
Smim6	-1.07194	3.91024	0.00329377	Incongruent	Delta Enriched
Gprc5c	-1.07228	1.20282	2.33666e-05	Incongruent	Delta Enriched
Pde4c	-1.09327	1.55787	0.0309656	Incongruent	Delta Enriched
Frmd6	-1.11366	1.44443	0.0116561	Incongruent	Delta Enriched
Slc12a5	-1.11886	1.08024	4.09464e-05	Incongruent	Delta Enriched
Ephb2	-1.12648	1.02909	1.93631e-05	Incongruent	Delta Enriched
Cacnb1	-1.14544	1.22351	1.4937e-05	Incongruent	Delta Enriched
Loxl2	-1.15818	1.45935	0.0385219	Incongruent	Delta Enriched
Cacna1g	-1.18185	1.54152	3.24262e-05	Incongruent	Delta Enriched
Rassf2	-1.19851	1.05033	0.03572	Incongruent	Delta Enriched
Dtna	-1.20253	1.01475	0.000649251	Incongruent	Delta Enriched
Bhlha15	-1.20836	1.28691	0.000192207	Incongruent	Delta Enriched
Gprc6a	-1.21255	1.42892	0.00416726	Incongruent	Delta Enriched
Kcnh3	-1.22568	1.75019	0.0104454	Incongruent	Delta Enriched
Apol9a	-1.26455	1.02338	0.0225881	Incongruent	Delta Enriched
Uaca	-1.26875	1.33257	3.52177e-07	Incongruent	Delta Enriched
Qrsl1	-1.27565	1.1499	4.26671e-05	Incongruent	Delta Enriched
Fam84b	-1.28118	1.25475	2.77965e-07	Incongruent	Delta Enriched
Bag3	-1.30284	2.00982	7.70234e-08	Incongruent	Delta Enriched
Tln2	-1.31275	1.79993	0.000112639	Incongruent	Delta Enriched
Dand5	-1.34791	1.21878	0.00076144	Incongruent	Delta Enriched
Syngr1	-1.37137	1.45887	1.22372e-08	Incongruent	Delta Enriched
Mapk13	-1.37847	1.58227	0.00135529	Incongruent	Delta Enriched
B3glct	-1.41794	1.25629	2.50745e-05	Incongruent	Delta Enriched
Gm20394	-1.42838	3.79206	0.00436533	Incongruent	Delta Enriched
Ccdc64b	-1.47272	1.13199	0.000468759	Incongruent	Delta Enriched
Shmt2	-1.48307	1.51886	6.85637e-10	Incongruent	Delta Enriched
Ppy	-1.48643	2.65545	3.61304e-05	Incongruent	Delta Enriched
Galnt10	-1.49555	1.46568	3.41869e-10	Incongruent	Delta Enriched
Evc	-1.51558	1.06315	0.00569811	Incongruent	Delta Enriched
Gm5431	-1.51746	3.65085	0.0415579	Incongruent	Delta Enriched
Gm29096	-1.64157	3.32987	7.04021e-05	Incongruent	Delta Enriched
Rspo4	-1.66186	1.86554	2.99641e-11	Incongruent	Delta Enriched
Gpx2	-1.67783	1.17162	6.08373e-11	Incongruent	Delta Enriched
Gast	-1.71982	2.02919	0.023477	Incongruent	Delta Enriched
Slc16a8	-1.72135	1.91013	0.00156935	Incongruent	Delta Enriched
Cidea	-1.72444	1.59149	0.000159316	Incongruent	Delta Enriched
F2r	-1.74171	1.97137	0.019327	Incongruent	Delta Enriched
Chd5	-1.74267	1.89767	6.64175e-14	Incongruent	Delta Enriched
Degs2	-1.75471	1.53185	2.90456e-08	Incongruent	Delta Enriched
Cars	-1.79744	1.0481	3.54739e-14	Incongruent	Delta Enriched
Pvrl1	-1.81257	1.14742	4.59033e-13	Incongruent	Delta Enriched
Gm26744	-1.82518	3.61801	0.0331852	Incongruent	Delta Enriched
Dnm1	-1.8259	1.40961	9.37276e-10	Incongruent	Delta Enriched
Fam217a	-1.82956	2.28224	0.000538812	Incongruent	Delta Enriched
Fabp3	-1.8345	1.42712	8.69596e-05	Incongruent	Delta Enriched
Sema4g	-1.94482	2.12446	3.73267e-09	Incongruent	Delta Enriched
Slc35f3	-1.95312	1.52464	0.0252788	Incongruent	Delta Enriched
Ada	-1.95618	2.239	0.000367931	Incongruent	Delta Enriched
Rab17	-1.96763	1.78005	0.0241888	Incongruent	Delta Enriched
C1qa	-2.01277	2.27239	0.00936966	Incongruent	Delta Enriched
Gm3934	-2.02141	2.67772	0.00625481	Incongruent	Delta Enriched
Gm15895	-2.0217	2.77164	0.00146001	Incongruent	Delta Enriched
Slc6a9	-2.02526	1.35006	1.47167e-08	Incongruent	Delta Enriched
Plac8	-2.06788	3.70473	4.59304e-06	Incongruent	Delta Enriched
Irak3	-2.06924	2.63118	1.63833e-10	Incongruent	Delta Enriched
Fam19a5	-2.09395	3.11017	3.95009e-18	Incongruent	Delta Enriched
Usp2	-2.09824	1.32943	3.54806e-06	Incongruent	Delta Enriched
Lhfpl5	-2.10096	1.22594	1.63034e-08	Incongruent	Delta Enriched
Nxnl1	-2.11116	5.63317	0.0437283	Incongruent	Delta Enriched
E430024P14Rik	-2.14477	2.078	0.000286729	Incongruent	Delta Enriched
Cpne5	-2.16779	2.56033	0.00168993	Incongruent	Delta Enriched
Grin2c	-2.19189	1.07778	8.71278e-09	Incongruent	Delta Enriched
Slc2a10	-2.19863	1.01905	3.63469e-09	Incongruent	Delta Enriched
Adamtsl5	-2.2581	1.06029	0.0167225	Incongruent	Delta Enriched
Hap1	-2.27497	2.83473	2.63128e-15	Incongruent	Delta Enriched
Gm12454	-2.278	4.4243	0.013348	Incongruent	Delta Enriched
Mir8116	-2.28413	1.88262	0.0439365	Incongruent	Delta Enriched
Gm5406	-2.29963	1.88915	4.23236e-09	Incongruent	Delta Enriched
C7	-2.31224	1.616	0.0459726	Incongruent	Delta Enriched
Gm43789	-2.31765	2.77196	0.00964365	Incongruent	Delta Enriched
Tm4sf20	-2.3371	3.82736	0.00624362	Incongruent	Delta Enriched
Ccdc125	-2.43284	1.4132	0.00109254	Incongruent	Delta Enriched
Ccdc42b	-2.48536	1.7633	0.000403041	Incongruent	Delta Enriched
Igdcc4	-2.55656	2.75758	2.86347e-26	Incongruent	Delta Enriched
Evc2	-2.56169	1.2875	3.3899e-08	Incongruent	Delta Enriched
Dnajc22	-2.56656	1.23991	4.22308e-16	Incongruent	Delta Enriched
Npas3	-2.60954	1.17127	1.09943e-06	Incongruent	Delta Enriched
Aldh3b1	-2.66591	1.004	5.22782e-17	Incongruent	Delta Enriched
Baiap3	-2.66806	2.13402	1.53984e-26	Incongruent	Delta Enriched
Nr0b2	-2.68076	2.0494	0.0397573	Incongruent	Delta Enriched
Col6a6	-2.72908	3.17387	1.81159e-26	Incongruent	Delta Enriched
S100a6	-2.78974	1.05975	9.05687e-13	Incongruent	Delta Enriched
Cilp	-2.84096	1.62273	0.000524288	Incongruent	Delta Enriched
Fbxw15	-2.88507	1.88286	0.000375028	Incongruent	Delta Enriched
Gm13373	-2.89155	1.0968	0.0107429	Incongruent	Delta Enriched
Gm43608	-2.94034	2.77307	0.0123834	Incongruent	Delta Enriched
Pldi	-2.96348	2.04619	0.00779296	Incongruent	Delta Enriched
F2rl1	-2.98899	1.03462	5.66555e-29	Incongruent	Delta Enriched
Medag	-2.99093	1.07075	0.00133897	Incongruent	Delta Enriched
Neu2	-3.09013	1.25116	1.63167e-09	Incongruent	Delta Enriched
Tmie	-3.21732	1.48993	1.17165e-19	Incongruent	Delta Enriched
Olfml1	-3.35628	1.38208	0.00758451	Incongruent	Delta Enriched
Kirrel3os	-3.39625	1.9017	2.45731e-08	Incongruent	Delta Enriched
Optc	-3.43673	3.9388	0.0445093	Incongruent	Delta Enriched
1700063D05Rik	-3.44023	1.88915	0.0431163	Incongruent	Delta Enriched
Cacna2d3	-3.46393	1.2064	2.69054e-26	Incongruent	Delta Enriched
Wnt9a	-3.47543	1.10327	8.17741e-19	Incongruent	Delta Enriched
Hcn4	-3.49471	1.37103	1.73692e-31	Incongruent	Delta Enriched
Tmem8c	-3.52876	4.19685	0.0323275	Incongruent	Delta Enriched
Vwa5b1	-3.5514	1.20203	4.25056e-21	Incongruent	Delta Enriched
Hrk	-3.57981	1.50042	0.000645486	Incongruent	Delta Enriched
B4galnt3	-3.64158	1.85747	4.05633e-15	Incongruent	Delta Enriched
Gm12781	-3.6466	1.09052	0.0207812	Incongruent	Delta Enriched
Gulo	-3.714	1.18844	1.39149e-07	Incongruent	Delta Enriched
Cyp4b1	-3.7152	1.90149	1.31061e-08	Incongruent	Delta Enriched
Prodh2	-3.71575	1.49824	1.56883e-05	Incongruent	Delta Enriched
Fxyd2	-3.74093	2.0217	5.68582e-05	Incongruent	Delta Enriched
Gm5294	-3.75439	1.09864	0.00150248	Incongruent	Delta Enriched
Fndc1	-3.85514	2.89422	0.0027746	Incongruent	Delta Enriched
Cacng3	-3.97297	1.78314	0.000131589	Incongruent	Delta Enriched
Gm14207	-4.00905	1.86309	0.000671721	Incongruent	Delta Enriched
Muc20	-4.04437	1.02511	2.14127e-15	Incongruent	Delta Enriched
Rnf144b	-4.18413	4.22867	3.65592e-06	Incongruent	Delta Enriched
Gcgr	-4.30007	1.34695	2.26135e-32	Incongruent	Delta Enriched
Atp1b2	-4.31728	1.59093	4.28039e-51	Incongruent	Delta Enriched
Slc44a4	-4.36532	2.56254	6.28859e-28	Incongruent	Delta Enriched
Scn11a	-4.3786	2.00743	2.25854e-11	Incongruent	Delta Enriched
Ntm	-4.40369	1.01874	2.13265e-31	Incongruent	Delta Enriched
Ikzf3	-4.47675	1.18487	1.32891e-30	Incongruent	Delta Enriched
Chrm4	-4.57241	1.0137	9.1905e-34	Incongruent	Delta Enriched
Tcerg1l	-4.57969	1.19149	7.35412e-15	Incongruent	Delta Enriched
Gm27899	-4.65106	1.88915	4.6111e-07	Incongruent	Delta Enriched
Insc	-4.77452	1.03441	2.52487e-10	Incongruent	Delta Enriched
Gm5549	-4.8422	1.48477	2.22993e-05	Incongruent	Delta Enriched
Gm2693	-4.87541	1.28935	0.0458637	Incongruent	Delta Enriched
Scara3	-4.95859	1.60351	1.24128e-15	Incongruent	Delta Enriched
Tcea3	-5.05949	1.4198	1.06612e-22	Incongruent	Delta Enriched
Itih1	-5.06213	1.16211	9.24376e-20	Incongruent	Delta Enriched
Vwa7	-5.10869	1.94557	4.00949e-26	Incongruent	Delta Enriched
Themis3	-5.31277	2.77164	0.0121946	Incongruent	Delta Enriched
Hrh3	-5.31281	1.38444	0.00853766	Incongruent	Delta Enriched
Gm42837	-5.43809	1.23895	0.00824001	Incongruent	Delta Enriched
Frmpd3	-5.43809	1.06744	0.00834579	Incongruent	Delta Enriched
Gfra2	-5.67077	1.90706	0.00358588	Incongruent	Delta Enriched
Gm14640	-5.7274	1.45626	0.00269302	Incongruent	Delta Enriched
Gm16548	-5.9378	1.88262	0.00102914	Incongruent	Delta Enriched
Cacna2d2	-6.01409	1.12885	4.13511e-16	Incongruent	Delta Enriched
Gm26849	-6.06602	1.12362	0.000533001	Incongruent	Delta Enriched
Bcl11b	-6.37206	2.04106	8.97758e-19	Incongruent	Delta Enriched
Tspan11	-6.6913	1.39149	2.13744e-15	Incongruent	Delta Enriched
4930538E20Rik	5.58423	-2.04175	0.00573629	Incongruent	Alpha Enriched
Gm23344	5.36769	-2.02969	0.0120493	Incongruent	Alpha Enriched
RP24-314D22.2	5.11199	-2.37803	0.0270072	Incongruent	Alpha Enriched
Serpina3m	5.09447	-1.04206	0.00301178	Incongruent	Alpha Enriched
Gm43306	4.96315	-4.15483	0.0395996	Incongruent	Alpha Enriched
Mmp12	4.89828	-1.25543	0.025402	Incongruent	Alpha Enriched
Gm826	4.01277	-1.01473	8.08956e-06	Incongruent	Alpha Enriched
Gm7658	3.856	-2.47763	0.006087	Incongruent	Alpha Enriched
4933425D22Rik	3.76912	-1.08128	0.00931249	Incongruent	Alpha Enriched
Gm8682	3.76838	-3.05104	0.0126273	Incongruent	Alpha Enriched
Gm12511	3.38913	-1.07596	3.97411e-06	Incongruent	Alpha Enriched
Cntnap5c	2.97265	-1.10808	0.00143317	Incongruent	Alpha Enriched
Pou6f2	2.95108	-1.06109	8.74178e-18	Incongruent	Alpha Enriched
RP23-472D18.4	2.8592	-1.13112	0.00031348	Incongruent	Alpha Enriched
Gm13526	2.85117	-2.04175	0.034085	Incongruent	Alpha Enriched
Rnase4	2.60624	-1.01465	4.36035e-16	Incongruent	Alpha Enriched
Gm8234	2.53225	-2.81154	9.26968e-09	Incongruent	Alpha Enriched
1700042O10Rik	2.38866	-1.61826	0.02549	Incongruent	Alpha Enriched
Gm14236	2.35085	-1.11441	0.0213165	Incongruent	Alpha Enriched
Cxcl1	2.25776	-1.31221	0.00139339	Incongruent	Alpha Enriched
Trf	2.17199	-1.04243	0.00695118	Incongruent	Alpha Enriched
Gm37003	2.16717	-1.45687	0.0372901	Incongruent	Alpha Enriched
Ctxn2	2.10727	-1.66317	1.18501e-07	Incongruent	Alpha Enriched
Tmigd3	1.99568	-1.57046	2.25399e-05	Incongruent	Alpha Enriched
Gm8420	1.91027	-1.00345	0.0218246	Incongruent	Alpha Enriched
Cd93	1.72461	-1.00025	0.0499531	Incongruent	Alpha Enriched
Apoa2	1.60563	-3.0545	0.00110155	Incongruent	Alpha Enriched
Serpina7	1.54802	-1.42971	2.1931e-08	Incongruent	Alpha Enriched
Gm17529	1.48069	-1.18442	0.0348189	Incongruent	Alpha Enriched
Gramd1a	1.44288	-1.21736	1.89111e-08	Incongruent	Alpha Enriched
Lrrc4	1.37237	-1.31821	0.00982726	Incongruent	Alpha Enriched
Nat2	1.32008	-1.14678	0.00438628	Incongruent	Alpha Enriched
Ifih1	1.21149	-1.49514	0.000441602	Incongruent	Alpha Enriched
Tfpi	1.19455	-1.13768	0.000871846	Incongruent	Alpha Enriched
RP23-64D23.5	6.38785	2.05089	0.000136608	Congruent	Alpha Enriched
Gm13001	6.30054	1.41897	0.000190224	Congruent	Alpha Enriched
Gm42793	6.28956	3.41227	2.51012e-09	Congruent	Alpha Enriched
Ccr3	6.28039	2.15462	0.0002203	Congruent	Alpha Enriched
Serpina3f	6.0998	1.21835	0.00136292	Congruent	Alpha Enriched
Serpina3c	5.92249	1.48819	0.00110348	Congruent	Alpha Enriched
Trpc3	5.8634	1.8608	0.00173576	Congruent	Alpha Enriched
Gm28449	5.85143	2.04619	0.00181558	Congruent	Alpha Enriched
Gm42946	5.69402	2.04557	0.00375444	Congruent	Alpha Enriched
Slc22a2	5.36772	1.79576	0.0114483	Congruent	Alpha Enriched
Gm28578	5.36762	1.62962	0.0124699	Congruent	Alpha Enriched
Hsf2bp	5.24647	1.11929	0.013559	Congruent	Alpha Enriched
Gm16731	5.24469	1.88915	0.0182292	Congruent	Alpha Enriched
RP24-462O14.3	5.10825	1.63281	0.0269044	Congruent	Alpha Enriched
Gm22613	5.09981	3.73021	0.0295889	Congruent	Alpha Enriched
Rit2	5.08973	1.43594	6.12905e-22	Congruent	Alpha Enriched
Ccdc3	4.98527	1.05836	0.0397869	Congruent	Alpha Enriched
Gm23034	4.97005	2.77287	0.03968	Congruent	Alpha Enriched
Gm16152	4.95712	1.11193	0.0302536	Congruent	Alpha Enriched
Klhl40	4.72357	1.98848	5.65178e-05	Congruent	Alpha Enriched
Capn8	4.6505	1.74024	0.0035124	Congruent	Alpha Enriched
Asphd2	4.64875	3.28648	2.81632e-09	Congruent	Alpha Enriched
Cxcl13	4.64753	3.89778	8.80819e-05	Congruent	Alpha Enriched
Calcr	4.63867	2.04024	8.69023e-07	Congruent	Alpha Enriched
Ankrd34c	4.6309	1.06521	2.21625e-35	Congruent	Alpha Enriched
Fgg	4.31169	4.20089	0.0344452	Congruent	Alpha Enriched
Gm13093	4.30417	4.42241	0.000705575	Congruent	Alpha Enriched
Gm17619	4.27027	1.47595	2.10099e-05	Congruent	Alpha Enriched
4632428N05Rik	4.22784	1.33633	6.37755e-08	Congruent	Alpha Enriched
Pcnxl2	4.11404	1.07858	0.00247286	Congruent	Alpha Enriched
Aldh1l1	4.08948	2.05204	1.06426e-21	Congruent	Alpha Enriched
Syt12	4.06046	1.43225	1.09798e-13	Congruent	Alpha Enriched
Mrap2	4.05245	1.07691	1.90466e-05	Congruent	Alpha Enriched
Miat	3.99985	1.40948	4.55202e-09	Congruent	Alpha Enriched
Higd1a	3.93566	1.62664	0.00260667	Congruent	Alpha Enriched
Gm11346	3.91745	1.71217	2.32315e-05	Congruent	Alpha Enriched
Lcn2	3.88286	4.14338	0.0295987	Congruent	Alpha Enriched
4933416E03Rik	3.86771	1.7813	0.000391011	Congruent	Alpha Enriched
Gcg	3.81045	2.50957	0.0012316	Congruent	Alpha Enriched
Ugt8a	3.71985	1.39099	7.57794e-33	Congruent	Alpha Enriched
Cox4i2	3.70757	2.70318	0.00105413	Congruent	Alpha Enriched
Adrb1	3.70634	2.02727	7.2826e-16	Congruent	Alpha Enriched
Trpc7	3.69343	1.47716	2.85695e-09	Congruent	Alpha Enriched
Ccdc13	3.68905	1.1906	3.37811e-09	Congruent	Alpha Enriched
Atp4a	3.66601	1.50335	9.1091e-11	Congruent	Alpha Enriched
1810020O05Rik	3.66558	2.05269	0.0221771	Congruent	Alpha Enriched
Cyyr1	3.66493	1.33359	0.0177415	Congruent	Alpha Enriched
Ttr	3.64642	1.054	3.69572e-28	Congruent	Alpha Enriched
Chst15	3.63305	1.14576	7.62326e-18	Congruent	Alpha Enriched
Tubb1	3.6276	2.77287	2.50166e-21	Congruent	Alpha Enriched
Mycs	3.62352	1.86633	7.53312e-06	Congruent	Alpha Enriched
Pld5	3.61973	1.46196	1.52777e-06	Congruent	Alpha Enriched
Gm13261	3.60926	1.17611	2.00309e-05	Congruent	Alpha Enriched
Gm9874	3.58599	2.77196	0.0259882	Congruent	Alpha Enriched
Igfbp4	3.58221	1.95484	1.42276e-18	Congruent	Alpha Enriched
Hhatl	3.58211	1.90827	1.90061e-26	Congruent	Alpha Enriched
C820005J03Rik	3.56889	1.84125	3.61128e-09	Congruent	Alpha Enriched
Srgn	3.55882	2.77164	4.01534e-05	Congruent	Alpha Enriched
Mafb	3.55386	2.61784	5.65867e-34	Congruent	Alpha Enriched
Bend6	3.53771	1.26979	0.0174347	Congruent	Alpha Enriched
Gfpt2	3.49911	1.00171	0.00276422	Congruent	Alpha Enriched
Slc30a8	3.48182	1.56946	3.2784e-26	Congruent	Alpha Enriched
Liph	3.46267	1.39804	3.52475e-06	Congruent	Alpha Enriched
Barx2	3.44439	1.0389	0.00211	Congruent	Alpha Enriched
Clstn2	3.44123	1.31197	1.19061e-28	Congruent	Alpha Enriched
2310014F06Rik	3.42985	2.47646	1.65905e-05	Congruent	Alpha Enriched
Akap12	3.42498	1.13547	7.24689e-23	Congruent	Alpha Enriched
1700037C06Rik	3.42241	3.2562	0.0457496	Congruent	Alpha Enriched
Apoa5	3.41169	1.90034	0.0435297	Congruent	Alpha Enriched
Scrt1	3.3556	1.81689	4.67197e-31	Congruent	Alpha Enriched
Sycp1	3.34988	1.49656	0.0251059	Congruent	Alpha Enriched
Tnfrsf25	3.33332	4.84341	0.00672599	Congruent	Alpha Enriched
Pmp22	3.32583	1.40591	1.71084e-10	Congruent	Alpha Enriched
Gm43557	3.31252	2.81029	0.000404017	Congruent	Alpha Enriched
Enpp3	3.28218	1.17258	4.3633e-06	Congruent	Alpha Enriched
C1qtnf1	3.26536	2.99442	3.1987e-08	Congruent	Alpha Enriched
Edn3	3.26361	1.12703	1.06384e-34	Congruent	Alpha Enriched
Neto2	3.26337	4.50774	0.0161632	Congruent	Alpha Enriched
Spp1	3.24247	1.76888	1.20846e-10	Congruent	Alpha Enriched
Scn1b	3.22075	1.98831	0.000104335	Congruent	Alpha Enriched
Id1	3.2125	1.87209	1.2106e-29	Congruent	Alpha Enriched
Rab38	3.20898	1.2332	2.26368e-06	Congruent	Alpha Enriched
Gm648	3.20816	2.87319	4.55891e-09	Congruent	Alpha Enriched
Gm15413	3.19823	1.19443	0.000266351	Congruent	Alpha Enriched
Arx	3.18522	1.05192	8.12264e-33	Congruent	Alpha Enriched
Gpr119	3.17571	1.04025	4.49326e-31	Congruent	Alpha Enriched
Pla1a	3.16687	3.01858	6.96129e-06	Congruent	Alpha Enriched
Hrasls	3.11816	1.37302	2.32709e-06	Congruent	Alpha Enriched
Ang	3.10031	1.96979	8.13439e-21	Congruent	Alpha Enriched
Slc7a2	3.1001	2.20677	1.40673e-21	Congruent	Alpha Enriched
Slc35d3	3.08834	1.94834	1.41024e-25	Congruent	Alpha Enriched
Dapl1	3.07322	2.02939	1.2713e-06	Congruent	Alpha Enriched
Smad9	3.06797	2.41247	0.020486	Congruent	Alpha Enriched
Slc38a4	3.06259	1.33136	2.53685e-21	Congruent	Alpha Enriched
Ptpn14	3.03898	1.42676	5.72496e-16	Congruent	Alpha Enriched
Galnt13	3.03427	1.52331	1.01054e-24	Congruent	Alpha Enriched
Gm37864	3.02703	4.72991	0.00817793	Congruent	Alpha Enriched
Cend1	3.00955	3.1074	2.20618e-06	Congruent	Alpha Enriched
Spc25	2.9973	1.00459	2.25476e-28	Congruent	Alpha Enriched
9630013D21Rik	2.99502	1.1413	0.000451464	Congruent	Alpha Enriched
Gm42765	2.9941	1.00976	0.0365935	Congruent	Alpha Enriched
1700048O20Rik	2.97708	3.6167	5.2304e-06	Congruent	Alpha Enriched
Ffar1	2.95457	1.4052	7.5685e-26	Congruent	Alpha Enriched
Irx2	2.94628	1.52834	1.80277e-30	Congruent	Alpha Enriched
Kcnip3	2.93997	1.46467	2.76189e-24	Congruent	Alpha Enriched
Elavl3	2.92418	1.46478	8.03934e-05	Congruent	Alpha Enriched
St8sia1	2.87052	1.67599	1.22339e-14	Congruent	Alpha Enriched
Skap1	2.86538	2.66181	6.22466e-25	Congruent	Alpha Enriched
Slco4a1	2.85626	1.12054	1.56569e-13	Congruent	Alpha Enriched
Nell2	2.79283	1.35851	0.0094054	Congruent	Alpha Enriched
Sparcl1	2.79175	1.85425	0.000725254	Congruent	Alpha Enriched
Kcnq2	2.76493	1.22964	1.43086e-23	Congruent	Alpha Enriched
Hk1	2.75504	1.55569	9.35335e-07	Congruent	Alpha Enriched
Foxr2	2.74275	1.87586	0.000331381	Congruent	Alpha Enriched
Vps37b	2.73314	1.97511	1.0131e-18	Congruent	Alpha Enriched
Cyp3a13	2.71458	2.0082	7.63008e-16	Congruent	Alpha Enriched
Gm29440	2.70151	3.32987	0.031361	Congruent	Alpha Enriched
Mfap2	2.69929	2.02884	1.76277e-10	Congruent	Alpha Enriched
Gm20554	2.68726	2.22465	4.75694e-11	Congruent	Alpha Enriched
Gm11650	2.68643	5.53755	0.0390342	Congruent	Alpha Enriched
Gm19590	2.66627	1.11442	0.0011128	Congruent	Alpha Enriched
Piwil4	2.66302	1.86576	0.000739938	Congruent	Alpha Enriched
Galnt9	2.65636	1.75848	0.00240645	Congruent	Alpha Enriched
Cadps	2.65577	1.39949	2.74146e-22	Congruent	Alpha Enriched
Gm38067	2.65024	3.24486	0.00862044	Congruent	Alpha Enriched
Crybb3	2.64803	2.58424	5.48359e-18	Congruent	Alpha Enriched
Gm15915	2.63335	3.70307	0.000494771	Congruent	Alpha Enriched
Gm43024	2.62894	1.49671	0.0102271	Congruent	Alpha Enriched
Gm43484	2.6191	1.42336	0.0212929	Congruent	Alpha Enriched
Gm15560	2.61106	2.77164	0.0494611	Congruent	Alpha Enriched
Abcc2	2.60948	2.46155	0.0048253	Congruent	Alpha Enriched
Gal	2.56623	1.04476	0.00123039	Congruent	Alpha Enriched
Gm26785	2.55064	4.90823	0.0149872	Congruent	Alpha Enriched
RP23-477O13.1	2.53873	3.17142	0.000400241	Congruent	Alpha Enriched
4732419C18Rik	2.51954	1.44802	0.0003627	Congruent	Alpha Enriched
Sh3pxd2b	2.50765	1.59917	1.30794e-06	Congruent	Alpha Enriched
Lrtm2	2.50624	1.53347	3.29935e-18	Congruent	Alpha Enriched
Gabbr2	2.49776	1.16462	1.19985e-17	Congruent	Alpha Enriched
Gm37517	2.489	4.61891	0.0194088	Congruent	Alpha Enriched
Adamts9	2.48097	1.35596	6.03368e-09	Congruent	Alpha Enriched
Tex26	2.48044	1.62489	2.21827e-05	Congruent	Alpha Enriched
D630003M21Rik	2.47281	1.39277	1.43938e-07	Congruent	Alpha Enriched
Col26a1	2.4459	1.19023	1.39149e-07	Congruent	Alpha Enriched
Gm6374	2.43481	3.24343	0.0272704	Congruent	Alpha Enriched
Scarf1	2.42203	1.7536	0.00294859	Congruent	Alpha Enriched
Myof	2.422	1.11807	6.04551e-10	Congruent	Alpha Enriched
Prss41	2.39146	2.41529	2.14792e-06	Congruent	Alpha Enriched
Rhbdl3	2.38276	1.00161	1.11268e-11	Congruent	Alpha Enriched
Creb3l3	2.37593	3.56062	0.00196036	Congruent	Alpha Enriched
E2f1	2.37112	1.53511	5.05498e-10	Congruent	Alpha Enriched
Piezo1	2.36036	1.29813	1.66983e-06	Congruent	Alpha Enriched
2010300F17Rik	2.35759	4.19644	0.0279966	Congruent	Alpha Enriched
Fsd1	2.34364	2.37184	0.000171345	Congruent	Alpha Enriched
Guca2a	2.31011	2.77287	0.00327909	Congruent	Alpha Enriched
Gm42515	2.30292	1.56004	0.0486527	Congruent	Alpha Enriched
E530011L22Rik	2.29201	1.40466	6.00855e-07	Congruent	Alpha Enriched
Pappa2	2.27447	1.55772	1.00042e-12	Congruent	Alpha Enriched
Eng	2.27009	2.00993	0.00377498	Congruent	Alpha Enriched
Ffar3	2.23767	1.48313	1.26756e-05	Congruent	Alpha Enriched
Stag3	2.2262	1.2201	0.00942619	Congruent	Alpha Enriched
Vsnl1	2.18991	1.15212	0.000751917	Congruent	Alpha Enriched
Id3	2.15144	1.14722	3.34681e-11	Congruent	Alpha Enriched
Timp4	2.14593	1.15633	0.00405275	Congruent	Alpha Enriched
Gm43708	2.12936	2.04619	0.00165827	Congruent	Alpha Enriched
Gm37559	2.08693	2.77287	0.0382289	Congruent	Alpha Enriched
Zbtb16	2.07828	1.66763	0.00175676	Congruent	Alpha Enriched
Nos2	2.04868	1.2696	0.0397485	Congruent	Alpha Enriched
1700095J03Rik	2.03404	1.65257	0.026709	Congruent	Alpha Enriched
Lhpp	2.00857	2.74212	0.000129337	Congruent	Alpha Enriched
Cmtm8	1.96695	1.2548	0.00016218	Congruent	Alpha Enriched
BC043934	1.94944	1.1075	0.0202937	Congruent	Alpha Enriched
Hcar2	1.94023	1.4783	3.22406e-08	Congruent	Alpha Enriched
Spaca1	1.92626	2.02542	0.00227807	Congruent	Alpha Enriched
Proc	1.91015	2.53316	4.67812e-05	Congruent	Alpha Enriched
F730016J06Rik	1.8852	1.82761	3.47695e-06	Congruent	Alpha Enriched
Wnt4	1.88209	1.74151	3.00784e-09	Congruent	Alpha Enriched
Arhgdig	1.83	3.51196	1.4135e-05	Congruent	Alpha Enriched
Pkd1l1	1.79885	1.05719	1.29197e-05	Congruent	Alpha Enriched
2900041M22Rik	1.79383	1.54558	0.0196454	Congruent	Alpha Enriched
A830019P07Rik	1.79179	1.12005	0.000592991	Congruent	Alpha Enriched
Gm16239	1.78989	2.85053	0.0493776	Congruent	Alpha Enriched
Gm42941	1.77482	4.43319	0.00671521	Congruent	Alpha Enriched
Stat4	1.76682	2.13002	0.0397573	Congruent	Alpha Enriched
Gm15918	1.75419	1.52133	0.0327073	Congruent	Alpha Enriched
Klhl33	1.73564	2.57267	0.0144201	Congruent	Alpha Enriched
Trim71	1.72972	1.01767	0.000336487	Congruent	Alpha Enriched
Smim24	1.72953	1.22573	5.42655e-05	Congruent	Alpha Enriched
Adora2b	1.72812	1.65943	0.00100015	Congruent	Alpha Enriched
Lonrf2	1.72372	1.35796	1.4675e-11	Congruent	Alpha Enriched
Gm9899	1.72276	1.48666	0.000495221	Congruent	Alpha Enriched
Cartpt	1.70267	1.75416	0.00087175	Congruent	Alpha Enriched
Thbs3	1.6862	1.78643	8.38962e-11	Congruent	Alpha Enriched
Dpf3	1.68542	2.9981	1.20665e-05	Congruent	Alpha Enriched
Kcnn3	1.6631	1.02779	3.06571e-10	Congruent	Alpha Enriched
Fmnl1	1.65703	1.54568	0.000133143	Congruent	Alpha Enriched
Kcnk3	1.64435	1.21647	6.1855e-11	Congruent	Alpha Enriched
Marcksl1	1.63058	1.71298	0.000231208	Congruent	Alpha Enriched
Lama5	1.58462	1.76221	2.10272e-06	Congruent	Alpha Enriched
Oprl1	1.54066	2.07355	0.000628942	Congruent	Alpha Enriched
Tubb6	1.53064	1.10341	2.25412e-08	Congruent	Alpha Enriched
Paupar	1.52545	1.73939	4.92355e-05	Congruent	Alpha Enriched
Cnih2	1.49594	4.66844	0.00554129	Congruent	Alpha Enriched
Catsperg1	1.48187	1.07673	0.0417365	Congruent	Alpha Enriched
Radil	1.47721	1.20636	0.00185894	Congruent	Alpha Enriched
Zcwpw1	1.42403	1.53343	0.00142267	Congruent	Alpha Enriched
AI506816	1.42371	1.99893	9.07285e-07	Congruent	Alpha Enriched
BC021891	1.41594	1.38011	1.43938e-07	Congruent	Alpha Enriched
Trim67	1.41456	1.13277	4.12149e-05	Congruent	Alpha Enriched
Nlrc5	1.41023	2.48699	0.00525463	Congruent	Alpha Enriched
G6pc2	1.40373	1.08705	3.80347e-05	Congruent	Alpha Enriched
Fam83g	1.4032	1.36522	1.46373e-07	Congruent	Alpha Enriched
Itsn2	1.36337	1.23991	0.0101349	Congruent	Alpha Enriched
Sptb	1.35171	1.10415	9.10593e-07	Congruent	Alpha Enriched
Ky	1.34497	1.01828	9.67844e-05	Congruent	Alpha Enriched
1700001C19Rik	1.31795	1.77298	0.0217311	Congruent	Alpha Enriched
Adamts18	1.3127	1.63699	5.26484e-06	Congruent	Alpha Enriched
Gpr161	1.29882	1.35949	4.18623e-06	Congruent	Alpha Enriched
Gm7162	1.29788	4.7389	0.00888707	Congruent	Alpha Enriched
Cxcl10	1.29621	1.03484	0.0351134	Congruent	Alpha Enriched
Pde8b	1.29393	1.10575	0.000806432	Congruent	Alpha Enriched
Ica1l	1.28397	1.32635	0.0012355	Congruent	Alpha Enriched
Lck	1.24054	1.39957	0.00450576	Congruent	Alpha Enriched
Dmrtc1a	1.22867	3.97423	0.000440874	Congruent	Alpha Enriched
Dbn1	1.21942	1.6923	0.000335253	Congruent	Alpha Enriched
Kcnu1	1.20165	1.04533	0.0075053	Congruent	Alpha Enriched
Slc2a4rg-ps	1.17903	4.40404	0.00516914	Congruent	Alpha Enriched
Spry2	1.17144	1.10597	0.00109046	Congruent	Alpha Enriched
Plcg1	1.10143	1.08122	4.08591e-05	Congruent	Alpha Enriched
Baz1a	1.09091	1.19106	0.000607297	Congruent	Alpha Enriched
Dnmt3b	1.0392	1.08421	0.0124524	Congruent	Alpha Enriched
Tmem86b	1.02073	1.82805	0.0101038	Congruent	Alpha Enriched
Sytl1	-1.02493	-1.23124	0.000432127	Congruent	Delta Enriched
Cd99l2	-1.06148	-1.07123	2.64389e-05	Congruent	Delta Enriched
Glis1	-1.07011	-1.22646	0.043856	Congruent	Delta Enriched
Fxyd3	-1.08757	-1.07483	0.00519691	Congruent	Delta Enriched
Cldn6	-1.09704	-1.09318	6.18947e-05	Congruent	Delta Enriched
Cnn3	-1.16109	-1.28778	6.0829e-06	Congruent	Delta Enriched
Zkscan16	-1.19817	-1.37958	1.93631e-05	Congruent	Delta Enriched
Arhgap27	-1.23849	-1.35169	0.0169951	Congruent	Delta Enriched
Tph2	-1.24922	-1.19257	0.0269936	Congruent	Delta Enriched
1700019G17Rik	-1.25722	-1.76058	0.00120535	Congruent	Delta Enriched
Efcab10	-1.26816	-1.06842	0.0173634	Congruent	Delta Enriched
Mpp1	-1.30022	-1.21513	4.82562e-05	Congruent	Delta Enriched
Prrg3	-1.37288	-1.06274	0.0185335	Congruent	Delta Enriched
Tmem121	-1.37938	-1.0361	0.00303192	Congruent	Delta Enriched
Fbxo16	-1.46982	-1.72726	3.04558e-06	Congruent	Delta Enriched
Pde6c	-1.49366	-1.18385	0.0254499	Congruent	Delta Enriched
Gm12524	-1.59023	-1.54794	0.0187977	Congruent	Delta Enriched
Styk1	-1.59023	-2.10248	1.52812e-05	Congruent	Delta Enriched
Tubb2b	-1.6087	-1.26041	0.000423158	Congruent	Delta Enriched
Timp1	-1.61949	-2.28706	0.000119329	Congruent	Delta Enriched
Osgin1	-1.64422	-1.76165	4.11379e-10	Congruent	Delta Enriched
Igf1r	-1.71515	-1.23681	0.0124744	Congruent	Delta Enriched
Bcam	-1.73273	-1.34871	4.03097e-13	Congruent	Delta Enriched
Dsc2	-1.79516	-1.09787	2.7595e-10	Congruent	Delta Enriched
Pcdhga2	-1.81084	-2.57046	6.00299e-07	Congruent	Delta Enriched
Tlr2	-1.85442	-1.1042	1.18365e-14	Congruent	Delta Enriched
Gm572	-1.8796	-1.6368	6.61697e-09	Congruent	Delta Enriched
Fkbp1b	-1.8919	-1.33921	2.23184e-11	Congruent	Delta Enriched
Pax6os1	-1.89303	-2.30086	5.27041e-09	Congruent	Delta Enriched
Gm3248	-1.94229	-1.27448	0.0173353	Congruent	Delta Enriched
Pgr	-1.94397	-1.35053	0.00354336	Congruent	Delta Enriched
Afap1l1	-1.96349	-1.17408	0.000266823	Congruent	Delta Enriched
Pcdha7	-2.0289	-1.02059	0.0144707	Congruent	Delta Enriched
Anks4b	-2.08021	-1.73358	6.07158e-18	Congruent	Delta Enriched
Prss23	-2.12664	-2.02418	0.000176297	Congruent	Delta Enriched
Pcdha11	-2.13183	-1.43953	6.22277e-09	Congruent	Delta Enriched
Meikin	-2.1375	-2.34123	0.00723153	Congruent	Delta Enriched
Tmem125	-2.20723	-1.18736	6.02494e-06	Congruent	Delta Enriched
Caps2	-2.20782	-1.04662	0.00780034	Congruent	Delta Enriched
Slco1a5	-2.24631	-1.63509	0.00223579	Congruent	Delta Enriched
Nkain3	-2.32647	-1.45014	0.0364442	Congruent	Delta Enriched
Ehf	-2.35751	-1.29155	1.50843e-07	Congruent	Delta Enriched
Gm43305	-2.40444	-1.25362	0.0336652	Congruent	Delta Enriched
Hpgds	-2.42938	-1.28787	0.0116357	Congruent	Delta Enriched
Platr26	-2.44343	-1.57756	0.0342606	Congruent	Delta Enriched
Bco1	-2.45573	-1.20379	2.72397e-18	Congruent	Delta Enriched
Gm15407	-2.4849	-3.6698	0.00133715	Congruent	Delta Enriched
C1qtnf3	-2.54985	-1.01831	0.000228624	Congruent	Delta Enriched
Lrrc8e	-2.55238	-1.05092	0.000216312	Congruent	Delta Enriched
Dtx1	-2.56126	-1.09894	6.62546e-17	Congruent	Delta Enriched
4931429I11Rik	-2.568	-1.1676	7.03268e-06	Congruent	Delta Enriched
S100a10	-2.59497	-1.28376	5.00335e-25	Congruent	Delta Enriched
Epb41l4a	-2.60148	-1.16222	6.86855e-12	Congruent	Delta Enriched
Fut1	-2.63242	-2.02969	3.93141e-06	Congruent	Delta Enriched
8430408G22Rik	-2.68471	-1.44999	0.00564074	Congruent	Delta Enriched
Arhgef38	-2.68586	-1.14001	1.70078e-08	Congruent	Delta Enriched
Ggt7	-2.71564	-1.82159	3.41802e-22	Congruent	Delta Enriched
Fzd8	-2.72859	-1.18367	1.67144e-19	Congruent	Delta Enriched
Slc7a11	-2.72918	-1.20094	2.0938e-09	Congruent	Delta Enriched
Kcna5	-2.73687	-1.2247	1.97916e-21	Congruent	Delta Enriched
Lrrc74b	-2.79438	-1.40305	0.000511285	Congruent	Delta Enriched
D630024D03Rik	-2.79702	-1.41751	4.95567e-18	Congruent	Delta Enriched
Ambp	-2.8671	-1.36751	2.1533e-33	Congruent	Delta Enriched
Cd55	-2.88172	-1.11654	0.000243687	Congruent	Delta Enriched
Ass1	-2.904	-1.39203	4.50881e-15	Congruent	Delta Enriched
Susd1	-2.96578	-1.59736	5.46931e-26	Congruent	Delta Enriched
Malrd1	-2.98174	-1.35134	0.000418586	Congruent	Delta Enriched
Igsf5	-3.07611	-1.38917	2.34645e-36	Congruent	Delta Enriched
Pdgfb	-3.08233	-1.79814	9.91942e-18	Congruent	Delta Enriched
Ednra	-3.08333	-1.09854	2.29857e-14	Congruent	Delta Enriched
Proser2	-3.12071	-1.45035	2.81714e-06	Congruent	Delta Enriched
P2ry6	-3.12772	-1.01838	3.0941e-12	Congruent	Delta Enriched
Gm973	-3.14981	-1.12157	0.0422113	Congruent	Delta Enriched
Rgs22	-3.19263	-1.56215	6.62517e-07	Congruent	Delta Enriched
Tacr1	-3.25149	-1.0141	0.00222087	Congruent	Delta Enriched
Sfrp2	-3.25241	-1.89274	0.0299973	Congruent	Delta Enriched
Mei4	-3.27666	-1.16491	0.0170741	Congruent	Delta Enriched
Slc6a19os	-3.31649	-1.74264	0.0291029	Congruent	Delta Enriched
Gm15202	-3.32676	-2.90418	0.000324569	Congruent	Delta Enriched
Fbxw24	-3.34832	-3.43531	3.38799e-08	Congruent	Delta Enriched
Slc6a19	-3.39122	-1.68647	7.29513e-16	Congruent	Delta Enriched
Oit1	-3.40392	-1.37848	2.09884e-27	Congruent	Delta Enriched
Kcnj4	-3.41271	-1.65517	1.68346e-18	Congruent	Delta Enriched
Iapp	-3.43432	-2.90068	1.00672e-32	Congruent	Delta Enriched
Prss16	-3.43665	-1.68478	1.24263e-10	Congruent	Delta Enriched
Spef2	-3.47022	-1.42709	3.60425e-07	Congruent	Delta Enriched
Tmprss2	-3.47176	-1.61016	3.75972e-42	Congruent	Delta Enriched
Cntn1	-3.49299	-1.121	3.52222e-47	Congruent	Delta Enriched
Gulp1	-3.5259	-1.60748	1.16064e-05	Congruent	Delta Enriched
S100a4	-3.52594	-2.83442	0.0182959	Congruent	Delta Enriched
Slc13a2	-3.52877	-2.07608	0.0317409	Congruent	Delta Enriched
Speer4b	-3.53253	-1.47491	0.0328601	Congruent	Delta Enriched
Sh3pxd2a	-3.56898	-1.33036	5.68082e-43	Congruent	Delta Enriched
Gm19426	-3.57325	-1.25912	4.06095e-08	Congruent	Delta Enriched
Gm16485	-3.62311	-1.18387	0.000194849	Congruent	Delta Enriched
1700025C18Rik	-3.71089	-2.03243	0.0134586	Congruent	Delta Enriched
Apoc3	-3.72163	-3.0545	0.01549	Congruent	Delta Enriched
Adra2a	-3.77104	-1.3193	1.35125e-40	Congruent	Delta Enriched
Pik3ap1	-3.77723	-1.69321	2.63997e-18	Congruent	Delta Enriched
Gpr84	-3.80038	-1.05885	0.000547305	Congruent	Delta Enriched
Tnfrsf11b	-3.86399	-1.03846	4.25087e-39	Congruent	Delta Enriched
Prr29	-3.86656	-1.10935	3.9792e-08	Congruent	Delta Enriched
Kctd8	-3.89213	-1.10475	2.55682e-35	Congruent	Delta Enriched
Pcdha12	-3.89292	-1.0132	4.94387e-16	Congruent	Delta Enriched
Phgdh	-3.92256	-1.511	9.0711e-24	Congruent	Delta Enriched
Vav3	-3.9642	-1.02621	6.13502e-18	Congruent	Delta Enriched
Kcnmb1	-3.97028	-1.06643	2.99885e-19	Congruent	Delta Enriched
Ptgs2	-4.03466	-1.65009	1.32985e-13	Congruent	Delta Enriched
Ctsh	-4.04904	-1.13705	7.95528e-37	Congruent	Delta Enriched
Ccl28	-4.05639	-2.00671	0.000207265	Congruent	Delta Enriched
2900072N19Rik	-4.11632	-1.7497	0.00200038	Congruent	Delta Enriched
Mdga2	-4.13474	-1.17759	1.99335e-14	Congruent	Delta Enriched
Adgrf1	-4.17675	-1.04995	0.00190589	Congruent	Delta Enriched
Cyr61	-4.19302	-1.91221	0.000726921	Congruent	Delta Enriched
Snca	-4.23446	-1.43984	1.57187e-20	Congruent	Delta Enriched
Luzp2	-4.242	-1.49616	8.09759e-24	Congruent	Delta Enriched
Jam2	-4.30749	-1.00496	1.33872e-57	Congruent	Delta Enriched
Slitrk6	-4.35161	-1.62229	9.91827e-05	Congruent	Delta Enriched
Pdx1	-4.35854	-1.15298	1.33183e-55	Congruent	Delta Enriched
Tmem221	-4.36636	-1.20773	1.78824e-15	Congruent	Delta Enriched
S100a16	-4.40366	-1.32716	6.07457e-39	Congruent	Delta Enriched
Shc3	-4.50576	-1.98532	4.61147e-05	Congruent	Delta Enriched
Tmem229a	-4.56487	-1.34656	1.70218e-22	Congruent	Delta Enriched
Nsg1	-4.60487	-1.72242	1.13866e-26	Congruent	Delta Enriched
Ccdc67	-4.61566	-1.34785	6.87425e-12	Congruent	Delta Enriched
Ankrd34b	-4.65423	-2.13007	3.17644e-25	Congruent	Delta Enriched
Th	-4.70708	-1.45701	1.47612e-52	Congruent	Delta Enriched
Gm28119	-4.76251	-1.96436	1.34045e-07	Congruent	Delta Enriched
Sst	-4.76497	-1.22998	0.0282213	Congruent	Delta Enriched
C230004F18Rik	-4.76828	-2.17541	1.51157e-09	Congruent	Delta Enriched
Gm1043	-4.77162	-1.48771	5.90703e-06	Congruent	Delta Enriched
Cntnap3	-4.79774	-2.38671	3.15052e-05	Congruent	Delta Enriched
BC016579	-4.83601	-1.68802	1.55943e-13	Congruent	Delta Enriched
Emx1	-4.83976	-1.06969	5.17578e-05	Congruent	Delta Enriched
Gm12406	-4.86335	-2.90462	0.0420272	Congruent	Delta Enriched
Gm26684	-4.86349	-1.16844	0.0323275	Congruent	Delta Enriched
Cdr1	-4.8836	-3.33883	2.36982e-10	Congruent	Delta Enriched
Creb3l1	-4.88413	-1.55326	3.93684e-58	Congruent	Delta Enriched
Mreg	-4.92111	-1.29429	3.13645e-48	Congruent	Delta Enriched
Agxt2	-4.94474	-1.28716	2.07907e-13	Congruent	Delta Enriched
Pde6a	-4.97391	-1.05107	3.75604e-16	Congruent	Delta Enriched
Rasgrf1	-5.02704	-1.28682	1.10817e-68	Congruent	Delta Enriched
Pih1h3b	-5.03086	-1.35914	0.0285721	Congruent	Delta Enriched
P2ry1	-5.06631	-1.69554	5.01356e-59	Congruent	Delta Enriched
Acss1	-5.17612	-1.45704	0.0114723	Congruent	Delta Enriched
Lppr4	-5.23641	-1.77294	2.78368e-54	Congruent	Delta Enriched
Clmp	-5.24887	-1.06409	3.78118e-35	Congruent	Delta Enriched
Cyp4a32	-5.30727	-1.12835	0.0127832	Congruent	Delta Enriched
Gm4208	-5.31825	-1.39152	0.0124699	Congruent	Delta Enriched
Cabp7	-5.31968	-1.33162	5.4058e-39	Congruent	Delta Enriched
Tacr3	-5.33351	-1.09497	6.88072e-28	Congruent	Delta Enriched
Cer1	-5.39112	-1.13964	1.31252e-31	Congruent	Delta Enriched
Sntg1	-5.41831	-1.63136	2.15406e-35	Congruent	Delta Enriched
Fstl5	-5.425	-1.18716	4.35203e-52	Congruent	Delta Enriched
Gm27202	-5.43809	-2.81154	0.00824648	Congruent	Delta Enriched
Nespas	-5.44887	-1.1959	1.52269e-22	Congruent	Delta Enriched
Cd24a	-5.4823	-1.26667	1.65969e-07	Congruent	Delta Enriched
Neurog3	-5.60771	-3.33735	6.99515e-47	Congruent	Delta Enriched
Crhr2	-5.61183	-1.26815	2.28831e-31	Congruent	Delta Enriched
Fermt1	-5.65335	-1.3463	9.78829e-65	Congruent	Delta Enriched
Ildr2	-5.70187	-1.07225	1.86622e-23	Congruent	Delta Enriched
Ghsr	-5.83347	-1.60407	0.000453897	Congruent	Delta Enriched
Hhex	-5.84189	-2.00542	0.000365658	Congruent	Delta Enriched
Tunar	-5.85435	-1.46678	0.00163196	Congruent	Delta Enriched
Mef2c	-5.99452	-1.63349	5.30706e-09	Congruent	Delta Enriched
Trpa1	-6.00596	-1.09976	7.16062e-39	Congruent	Delta Enriched
Galnt5	-6.02096	-1.49468	0.000688652	Congruent	Delta Enriched
Spock3	-6.02792	-1.31472	0.001159	Congruent	Delta Enriched
Fbxl7	-6.15097	-2.14888	1.85996e-10	Congruent	Delta Enriched
Slc28a3	-6.29319	-1.35798	1.59662e-22	Congruent	Delta Enriched
Gm38345	-6.32041	-2.17137	1.48859e-29	Congruent	Delta Enriched
Slitrk3	-6.54816	-1.01049	2.67285e-14	Congruent	Delta Enriched
Sftpd	-6.5703	-2.16231	1.08005e-54	Congruent	Delta Enriched
Gm29395	-6.58845	-1.50561	1.32469e-05	Congruent	Delta Enriched
Nov	-8.00668	-1.39151	3.3695e-29	Congruent	Delta Enriched

## Sheet: Beta versus Delta
Gene	Expression	Accessibility	Expression_FDR	Correlation	Direction
Ino80d	-1.02988	1.19955	9.09e-06	Incongruent	Delta Enriched
Lypd8	-1.04008	3.21784	0.0170807	Incongruent	Delta Enriched
Pnoc	-1.05324	1.11448	0.00196193	Incongruent	Delta Enriched
Zfp85	-1.05447	2.26714	0.0289547	Incongruent	Delta Enriched
RP23-214M22.9	-1.06141	1.58349	0.028894	Incongruent	Delta Enriched
Bbs12	-1.0676	4.15217	0.00106234	Incongruent	Delta Enriched
Gm37090	-1.07702	2.64311	0.0108799	Incongruent	Delta Enriched
RP23-174M4.3	-1.12154	1.38272	0.0126106	Incongruent	Delta Enriched
Sh3bp4	-1.12863	1.14172	1.29e-07	Incongruent	Delta Enriched
Kmt2d	-1.13161	1.23519	9.34e-06	Incongruent	Delta Enriched
Triqk	-1.14506	1.25214	9.24e-07	Incongruent	Delta Enriched
Fnbp1	-1.14829	1.06774	1.98e-07	Incongruent	Delta Enriched
Psd	-1.15132	2.92109	6.05e-08	Incongruent	Delta Enriched
Pcdhga11	-1.1538	1.67594	0.00241071	Incongruent	Delta Enriched
Gm15751	-1.17683	1.23607	0.0112926	Incongruent	Delta Enriched
Zc3h6	-1.18853	1.50955	1.12e-06	Incongruent	Delta Enriched
Gm38387	-1.19324	1.13217	0.0367889	Incongruent	Delta Enriched
Ldlrap1	-1.23284	1.56979	6.32e-08	Incongruent	Delta Enriched
Gm43597	-1.26924	1.62619	0.000204331	Incongruent	Delta Enriched
Igfbp4	-1.27356	1.31762	0.00257662	Incongruent	Delta Enriched
Gm37499	-1.29198	1.08204	0.0326438	Incongruent	Delta Enriched
Gm17530	-1.29391	2.48388	0.0242104	Incongruent	Delta Enriched
Sytl5	-1.29735	1.27592	0.0335953	Incongruent	Delta Enriched
Gm12404	-1.31947	2.95913	0.000857878	Incongruent	Delta Enriched
St6galnac2	-1.33294	2.48261	0.00539439	Incongruent	Delta Enriched
Zfp873	-1.33398	2.14935	2.85e-05	Incongruent	Delta Enriched
Klf12	-1.33437	2.41203	1.97e-05	Incongruent	Delta Enriched
Gm15122	-1.36167	2.65273	0.0197765	Incongruent	Delta Enriched
Nfat5	-1.36319	1.00576	6.65e-07	Incongruent	Delta Enriched
Zfp72	-1.37283	1.93685	0.00211065	Incongruent	Delta Enriched
Zscan30	-1.3782	2.923	0.0254838	Incongruent	Delta Enriched
Gm17193	-1.37988	2.05339	0.0186021	Incongruent	Delta Enriched
Gm37309	-1.38811	2.17013	0.0186313	Incongruent	Delta Enriched
Ttc21a	-1.39198	1.02929	0.0285279	Incongruent	Delta Enriched
Kcnh3	-1.39466	1.89697	0.000112153	Incongruent	Delta Enriched
Dcx	-1.40186	1.27247	2.95e-11	Incongruent	Delta Enriched
Nlrc3	-1.40973	1.66835	0.0205647	Incongruent	Delta Enriched
Xlr3b	-1.41592	2.85489	0.016829	Incongruent	Delta Enriched
Gm15425	-1.44481	1.63808	0.0455482	Incongruent	Delta Enriched
Ccnb2-ps	-1.45042	2.95609	2.27e-05	Incongruent	Delta Enriched
1700093K21Rik	-1.46654	1.57658	0.0499986	Incongruent	Delta Enriched
Kifc3	-1.46756	1.11668	3.38e-13	Incongruent	Delta Enriched
Gm17334	-1.5019	1.09247	0.0472331	Incongruent	Delta Enriched
Gm42941	-1.50393	3.0992	0.039505	Incongruent	Delta Enriched
Gm15777	-1.50868	1.48176	0.000205718	Incongruent	Delta Enriched
A4galt	-1.51781	1.00652	0.0129842	Incongruent	Delta Enriched
F2r	-1.52625	2.16399	0.00698057	Incongruent	Delta Enriched
RP24-399H16.1	-1.54724	2.20836	0.0168621	Incongruent	Delta Enriched
Serpine3	-1.55695	1.14592	0.0476583	Incongruent	Delta Enriched
Kcnrg	-1.58865	1.02735	0.0435104	Incongruent	Delta Enriched
Kcnb2	-1.59667	1.6635	0.0161662	Incongruent	Delta Enriched
Pnma2	-1.6059	1.06483	5.88e-06	Incongruent	Delta Enriched
Scube3	-1.61041	1.08428	0.00275825	Incongruent	Delta Enriched
Gm43339	-1.61268	2.16205	0.00231178	Incongruent	Delta Enriched
Gm43481	-1.61508	4.64573	8.36e-06	Incongruent	Delta Enriched
RP23-64D23.8	-1.61891	2.17749	0.0153609	Incongruent	Delta Enriched
5830487J09Rik	-1.61933	3.124	0.0297591	Incongruent	Delta Enriched
Gm42979	-1.61976	2.32364	2.74e-05	Incongruent	Delta Enriched
Slc16a4	-1.62469	1.96553	0.00370092	Incongruent	Delta Enriched
Clic5	-1.6378	1.06421	5.65e-13	Incongruent	Delta Enriched
Slc35f3	-1.64208	1.57539	0.0106089	Incongruent	Delta Enriched
Gm26816	-1.64932	3.23048	0.00703338	Incongruent	Delta Enriched
Gm15893	-1.66382	3.14998	0.00019414	Incongruent	Delta Enriched
RP24-74B24.4	-1.67699	2.149	0.00248785	Incongruent	Delta Enriched
Chrnb1	-1.6773	2.00913	3.28e-05	Incongruent	Delta Enriched
Fth-ps2	-1.67941	3.24164	0.0403788	Incongruent	Delta Enriched
Ptbp2	-1.68018	1.08137	0.0169481	Incongruent	Delta Enriched
4833412K13Rik	-1.68267	2.14628	0.0338683	Incongruent	Delta Enriched
C1ra	-1.68862	2.31034	4.97e-06	Incongruent	Delta Enriched
Znrf3	-1.69548	1.12904	7.74e-15	Incongruent	Delta Enriched
Pcolce	-1.74293	1.59244	0.000219352	Incongruent	Delta Enriched
Aldh3b1	-1.75071	1.40232	8.32e-11	Incongruent	Delta Enriched
Gm38309	-1.76663	1.60294	0.0483373	Incongruent	Delta Enriched
Gm20342	-1.77111	1.44483	2.35e-05	Incongruent	Delta Enriched
Gm42715	-1.77235	2.65273	0.00041254	Incongruent	Delta Enriched
4930415O20Rik	-1.77281	4.09979	0.0394979	Incongruent	Delta Enriched
Gm26952	-1.77656	2.96477	0.00762425	Incongruent	Delta Enriched
Pla2g4b	-1.79709	1.17736	0.0131124	Incongruent	Delta Enriched
Gm16982	-1.80059	1.27757	0.00490024	Incongruent	Delta Enriched
Gm38257	-1.82444	1.85139	0.0242397	Incongruent	Delta Enriched
Gm37639	-1.8469	2.74397	0.0467543	Incongruent	Delta Enriched
Btnl5-ps	-1.84971	1.55551	0.00519978	Incongruent	Delta Enriched
Gm7162	-1.86611	4.14216	1.05e-05	Incongruent	Delta Enriched
Sftpa1	-1.86798	1.34226	7.27e-05	Incongruent	Delta Enriched
Tnfrsf18	-1.87492	4.17159	0.0459152	Incongruent	Delta Enriched
Frmd6	-1.87552	1.13567	2.19e-09	Incongruent	Delta Enriched
Pla2g4a	-1.8782	1.17753	0.0028951	Incongruent	Delta Enriched
Slain1os	-1.87945	1.96945	0.00218979	Incongruent	Delta Enriched
Gm17477	-1.88309	1.53077	0.00742569	Incongruent	Delta Enriched
Mmp11	-1.8888	1.34881	0.00823104	Incongruent	Delta Enriched
Gm29017	-1.9041	3.26336	0.00112575	Incongruent	Delta Enriched
Stat4	-1.90919	1.13328	0.0393794	Incongruent	Delta Enriched
Gm12104	-1.91361	2.14628	0.0403031	Incongruent	Delta Enriched
Insc	-1.9264	1.1736	0.000107697	Incongruent	Delta Enriched
Gm42940	-1.94078	2.149	0.00083356	Incongruent	Delta Enriched
Gm43593	-1.94102	3.76697	0.0430541	Incongruent	Delta Enriched
Gm29050	-1.94374	3.88298	0.0331078	Incongruent	Delta Enriched
Gm6592	-1.9605	1.2911	0.0262338	Incongruent	Delta Enriched
Gulo	-1.97584	1.07062	6.27e-05	Incongruent	Delta Enriched
Gm37962	-1.98381	4.24983	0.00149395	Incongruent	Delta Enriched
Gm5751	-1.98534	2.14694	0.0477527	Incongruent	Delta Enriched
Gm13622	-1.99314	1.10507	0.0313457	Incongruent	Delta Enriched
Gm11743	-1.99888	1.54709	0.0215117	Incongruent	Delta Enriched
4930404N11Rik	-2.01095	1.61774	0.0106925	Incongruent	Delta Enriched
Lama5	-2.01419	1.79144	9.47e-12	Incongruent	Delta Enriched
Gm15667	-2.02225	3.06396	0.0464064	Incongruent	Delta Enriched
RP23-322E20.6	-2.0255	3.70862	0.00362077	Incongruent	Delta Enriched
Gm37755	-2.03699	1.05021	1.82e-05	Incongruent	Delta Enriched
Gm5431	-2.04904	5.08244	8.9e-05	Incongruent	Delta Enriched
RP23-157O3.6	-2.05176	2.14694	0.0260608	Incongruent	Delta Enriched
RP23-200C3.9	-2.0521	4.02818	0.00218911	Incongruent	Delta Enriched
1700109K24Rik	-2.06114	2.14694	2.61e-05	Incongruent	Delta Enriched
Gm26826	-2.07793	3.148	4.2e-05	Incongruent	Delta Enriched
Ppp1r36	-2.08011	1.03342	0.00306479	Incongruent	Delta Enriched
Igdcc4	-2.09069	2.59359	4.43e-23	Incongruent	Delta Enriched
Arhgap4	-2.10563	1.1239	7.65e-05	Incongruent	Delta Enriched
B4galnt3	-2.12488	2.39284	2.29e-09	Incongruent	Delta Enriched
Gm25219	-2.12504	2.56911	0.0301631	Incongruent	Delta Enriched
Cd300e	-2.13259	2.64978	0.000354402	Incongruent	Delta Enriched
Gm43292	-2.15865	1.35238	0.00035928	Incongruent	Delta Enriched
2310043M15Rik	-2.18433	3.05799	0.00136628	Incongruent	Delta Enriched
Gm29036	-2.19559	1.00006	0.0364448	Incongruent	Delta Enriched
Hdac9	-2.20006	1.10408	7.72e-13	Incongruent	Delta Enriched
Mpp2	-2.21576	1.05634	4.17e-30	Incongruent	Delta Enriched
Abhd11os	-2.22272	4.19258	1.71e-05	Incongruent	Delta Enriched
Gm14207	-2.2292	1.55727	0.00252511	Incongruent	Delta Enriched
Gm15585	-2.23225	3.26336	0.0143127	Incongruent	Delta Enriched
Gm9918	-2.23331	3.33385	0.022179	Incongruent	Delta Enriched
Gm17096	-2.28697	2.91617	0.000645779	Incongruent	Delta Enriched
Gm28172	-2.29062	1.96232	5.61e-07	Incongruent	Delta Enriched
Cacnb1	-2.31678	1.6098	2.12e-29	Incongruent	Delta Enriched
4933411K16Rik	-2.31741	2.14694	0.0145621	Incongruent	Delta Enriched
Cacng3	-2.35006	1.0206	0.000693852	Incongruent	Delta Enriched
Gm37277	-2.37588	4.9317	0.000296393	Incongruent	Delta Enriched
Gm24888	-2.37737	2.149	0.0492355	Incongruent	Delta Enriched
Gm6525	-2.37783	2.16205	0.0420317	Incongruent	Delta Enriched
Gm43789	-2.39514	2.60962	0.000661169	Incongruent	Delta Enriched
Gm37437	-2.40348	1.05438	0.037414	Incongruent	Delta Enriched
RP23-89P21.4	-2.40445	3.82933	0.000210463	Incongruent	Delta Enriched
Gm12116	-2.40763	1.70224	0.00122956	Incongruent	Delta Enriched
Btnl7-ps	-2.42429	1.10009	0.0382855	Incongruent	Delta Enriched
Mir17hg	-2.42511	1.12938	0.00132935	Incongruent	Delta Enriched
Zbtb16	-2.43445	1.67201	0.00124816	Incongruent	Delta Enriched
Nxnl1	-2.43686	4.91229	0.000690319	Incongruent	Delta Enriched
Adam1b	-2.44403	2.08504	0.0148538	Incongruent	Delta Enriched
Gm43272	-2.45935	2.58692	0.000495122	Incongruent	Delta Enriched
Srms	-2.4821	1.54294	0.0423769	Incongruent	Delta Enriched
Gm38162	-2.4884	1.19584	0.00158751	Incongruent	Delta Enriched
Slc2a7	-2.49225	1.08251	0.0310649	Incongruent	Delta Enriched
RP24-416M6.5	-2.50319	2.90917	0.0339723	Incongruent	Delta Enriched
Efs	-2.50726	1.60178	0.0325933	Incongruent	Delta Enriched
Gm37877	-2.50854	1.0744	0.0284289	Incongruent	Delta Enriched
RP23-288L22.4	-2.51006	2.644	0.00326093	Incongruent	Delta Enriched
Tmem132e	-2.5107	1.15004	0.034166	Incongruent	Delta Enriched
Kiss1	-2.51195	2.644	0.0317409	Incongruent	Delta Enriched
Gm38120	-2.5193	1.05278	0.00646368	Incongruent	Delta Enriched
Fbln1	-2.52512	3.70082	0.0253877	Incongruent	Delta Enriched
Gm43747	-2.53709	4.31053	0.000190311	Incongruent	Delta Enriched
Irak3	-2.54467	1.40666	1.45e-21	Incongruent	Delta Enriched
Gm36401	-2.55513	2.48289	0.0082212	Incongruent	Delta Enriched
Tmem30c	-2.56909	1.00048	0.0459176	Incongruent	Delta Enriched
Ctf2	-2.57677	2.23483	0.0134531	Incongruent	Delta Enriched
Spink8	-2.58142	2.35396	0.0478143	Incongruent	Delta Enriched
Loxl3	-2.59373	1.2151	1.36e-06	Incongruent	Delta Enriched
Gm10421	-2.60252	1.90316	0.00355067	Incongruent	Delta Enriched
Misp	-2.60649	1.58771	1.84e-31	Incongruent	Delta Enriched
Kirrel3os	-2.61087	2.0868	1.59e-08	Incongruent	Delta Enriched
Glra4	-2.64835	1.00496	0.00405311	Incongruent	Delta Enriched
Gm37522	-2.66188	1.09655	0.0389119	Incongruent	Delta Enriched
Optc	-2.66221	4.3866	0.0193173	Incongruent	Delta Enriched
Smim6	-2.66769	3.19511	4.47e-24	Incongruent	Delta Enriched
Sucnr1	-2.67005	1.5149	0.00581358	Incongruent	Delta Enriched
Tmprss7	-2.70383	1.71307	0.00338736	Incongruent	Delta Enriched
Gm14153	-2.74344	4.02346	0.0267173	Incongruent	Delta Enriched
Tex12	-2.74599	2.644	0.00445004	Incongruent	Delta Enriched
Gm11762	-2.78335	2.25751	5.44e-07	Incongruent	Delta Enriched
Plac8	-2.79044	3.07659	2.9e-14	Incongruent	Delta Enriched
Fsd1	-2.7939	1.1292	0.000224504	Incongruent	Delta Enriched
Gm15950	-2.80433	3.83357	4.42e-07	Incongruent	Delta Enriched
Gm25082	-2.82104	1.75114	9.24e-07	Incongruent	Delta Enriched
Baiap3	-2.8268	1.20904	7.61e-42	Incongruent	Delta Enriched
Arid5b	-2.82708	1.57802	2.79e-33	Incongruent	Delta Enriched
Fam65c	-2.83725	1.59401	0.035173	Incongruent	Delta Enriched
Dnm3os	-2.846	1.16845	0.0149287	Incongruent	Delta Enriched
RP23-236J3.4	-2.84644	2.16205	0.0156289	Incongruent	Delta Enriched
RP23-92M3.1	-2.85693	1.01352	0.00427686	Incongruent	Delta Enriched
Gm18800	-2.87919	2.48388	0.0379086	Incongruent	Delta Enriched
1700020A23Rik	-2.87925	2.14694	0.0380549	Incongruent	Delta Enriched
Gm37834	-2.90913	1.09449	0.000243259	Incongruent	Delta Enriched
Gm12781	-2.90983	1.58886	0.00551957	Incongruent	Delta Enriched
Gm43231	-2.91154	1.44165	0.000663171	Incongruent	Delta Enriched
Gm26836	-2.91414	2.37068	0.000139111	Incongruent	Delta Enriched
Gm3086	-2.93334	3.148	0.0171208	Incongruent	Delta Enriched
Gm42881	-2.9365	2.03929	0.0172333	Incongruent	Delta Enriched
E430024P14Rik	-2.93663	1.60587	2.21e-10	Incongruent	Delta Enriched
Gm9574	-2.94429	2.05455	0.00143809	Incongruent	Delta Enriched
Gm37233	-2.94861	1.55361	2.24e-08	Incongruent	Delta Enriched
Gm37900	-2.94865	2.18147	0.000592717	Incongruent	Delta Enriched
Gm43300	-2.95143	3.35051	0.0499299	Incongruent	Delta Enriched
Gm43462	-2.95227	1.86084	3.12e-05	Incongruent	Delta Enriched
Gm37105	-2.95612	1.86607	0.00201782	Incongruent	Delta Enriched
Snord71	-2.96275	2.64978	0.00298008	Incongruent	Delta Enriched
Gm25703	-2.96605	3.41316	0.0294136	Incongruent	Delta Enriched
Cntn3	-3.01011	1.46219	8.82e-29	Incongruent	Delta Enriched
Chrm4	-3.02764	1.16761	1.51e-32	Incongruent	Delta Enriched
Tpm2	-3.03418	1.87853	0.00100503	Incongruent	Delta Enriched
Gm26040	-3.04661	2.16205	0.01976	Incongruent	Delta Enriched
Gm37317	-3.04877	3.75742	1.26e-05	Incongruent	Delta Enriched
Gm4793	-3.05382	1.95385	0.00032711	Incongruent	Delta Enriched
Gm9143	-3.06658	2.16205	6.27e-06	Incongruent	Delta Enriched
Gm37183	-3.07121	3.23243	0.00338736	Incongruent	Delta Enriched
Gm42644	-3.07891	1.47056	3.86e-09	Incongruent	Delta Enriched
Gm43608	-3.09316	2.14628	0.000202787	Incongruent	Delta Enriched
Rnf144b	-3.10218	3.71918	2.78e-08	Incongruent	Delta Enriched
B830012L14Rik	-3.13783	2.26547	0.000739163	Incongruent	Delta Enriched
Gm43294	-3.1485	1.87314	0.000695973	Incongruent	Delta Enriched
Npc1l1	-3.16208	1.45233	1.03e-08	Incongruent	Delta Enriched
Gm38099	-3.1855	1.00934	0.000232821	Incongruent	Delta Enriched
Gm43029	-3.251	2.14321	1.04e-06	Incongruent	Delta Enriched
2900018N21Rik	-3.30481	2.30616	4.26e-06	Incongruent	Delta Enriched
RP23-334M3.6	-3.31002	2.65273	0.0447844	Incongruent	Delta Enriched
Maml2	-3.35066	2.0724	7.02e-37	Incongruent	Delta Enriched
Gm37465	-3.36034	1.06011	0.00133884	Incongruent	Delta Enriched
Tnni3	-3.38825	2.01814	0.000805646	Incongruent	Delta Enriched
Fndc1	-3.39754	1.86416	4.91e-05	Incongruent	Delta Enriched
Tmem136	-3.42577	1.49492	0.000128289	Incongruent	Delta Enriched
Gm43313	-3.43848	2.48289	0.000724034	Incongruent	Delta Enriched
Gm38344	-3.45798	3.61813	9.16e-06	Incongruent	Delta Enriched
AC122367.1	-3.45971	3.69684	0.0357542	Incongruent	Delta Enriched
Gm37186	-3.52737	3.70659	0.0272181	Incongruent	Delta Enriched
Gm38116	-3.53801	2.48388	0.0362484	Incongruent	Delta Enriched
Dlk1	-3.54133	1.25708	4.54e-05	Incongruent	Delta Enriched
Gnb3	-3.54643	1.54635	0.0374556	Incongruent	Delta Enriched
Gm14239	-3.54711	3.44788	0.0261746	Incongruent	Delta Enriched
Gm12454	-3.57114	3.20068	4.33e-07	Incongruent	Delta Enriched
Gm43374	-3.5717	1.93506	0.0205185	Incongruent	Delta Enriched
Tmem8c	-3.59311	2.35171	0.00158718	Incongruent	Delta Enriched
Hhatl	-3.63254	1.90369	2.54e-20	Incongruent	Delta Enriched
Gm26849	-3.64948	1.92137	0.000177677	Incongruent	Delta Enriched
Nr0b2	-3.70345	2.923	8.48e-05	Incongruent	Delta Enriched
Grik3	-3.7062	1.70572	5.04e-14	Incongruent	Delta Enriched
Gm26744	-3.73628	4.17046	8.88e-09	Incongruent	Delta Enriched
Gm15895	-3.73909	2.95609	3.55e-13	Incongruent	Delta Enriched
Adam7	-3.75713	1.78231	1.26e-08	Incongruent	Delta Enriched
Tas1r2	-3.76447	1.93452	0.0264852	Incongruent	Delta Enriched
RP24-358M18.2	-3.77477	2.19571	1.28e-05	Incongruent	Delta Enriched
Gm42490	-3.78219	2.72677	6.86e-05	Incongruent	Delta Enriched
Mir8116	-3.79247	2.64978	7.26e-07	Incongruent	Delta Enriched
RP24-160N8.1	-3.89499	1.35233	0.0409888	Incongruent	Delta Enriched
Gm37606	-3.89499	2.91416	0.0409888	Incongruent	Delta Enriched
Gm26102	-3.90093	3.15684	0.0363582	Incongruent	Delta Enriched
Gm650	-3.90115	3.54975	0.0363715	Incongruent	Delta Enriched
Hs3st4	-3.90647	1.36591	0.0386663	Incongruent	Delta Enriched
Gm15712	-3.90962	1.55491	0.0356671	Incongruent	Delta Enriched
4933417G07Rik	-3.91732	2.33171	0.0387581	Incongruent	Delta Enriched
Gm17058	-3.92466	2.65273	0.0372206	Incongruent	Delta Enriched
RP23-44E17.2	-3.92467	2.13732	0.0356841	Incongruent	Delta Enriched
Cdhr2	-3.96788	1.09767	3e-77	Incongruent	Delta Enriched
Gm38331	-4.01564	2.14628	0.00414555	Incongruent	Delta Enriched
Tm4sf20	-4.06421	3.89948	9.61e-09	Incongruent	Delta Enriched
Prss50	-4.09767	1.67146	2.58e-06	Incongruent	Delta Enriched
Mir6403	-4.14972	3.61813	0.00704147	Incongruent	Delta Enriched
Gm43068	-4.16748	1.01561	0.00660538	Incongruent	Delta Enriched
4930448N21Rik	-4.19718	1.41826	0.00125312	Incongruent	Delta Enriched
Gm37396	-4.20011	1.94042	0.0171485	Incongruent	Delta Enriched
9430092D12Rik	-4.2083	1.16567	0.0152536	Incongruent	Delta Enriched
Bpifb9a	-4.20974	1.82442	0.0167004	Incongruent	Delta Enriched
Gm37180	-4.20984	1.589	0.0171485	Incongruent	Delta Enriched
Gm42963	-4.21666	2.95609	0.0157099	Incongruent	Delta Enriched
Ly6k	-4.22366	3.27148	0.01627	Incongruent	Delta Enriched
Gm26624	-4.23071	1.34917	0.0149639	Incongruent	Delta Enriched
Olfr755-ps1	-4.26161	2.38317	0.00173851	Incongruent	Delta Enriched
Rptoros	-4.30874	4.02346	0.00172096	Incongruent	Delta Enriched
Sytl2	-4.36652	1.67506	1.06e-25	Incongruent	Delta Enriched
Fam217a	-4.38627	1.51191	4.62e-21	Incongruent	Delta Enriched
Pipox	-4.42419	1.5738	6.74e-07	Incongruent	Delta Enriched
Kcnk3	-4.44253	1.27267	8.94e-85	Incongruent	Delta Enriched
Klre1	-4.45695	1.40195	0.00697657	Incongruent	Delta Enriched
Gm37269	-4.45858	1.63649	0.00158117	Incongruent	Delta Enriched
Gm43066	-4.47044	2.17013	0.00639531	Incongruent	Delta Enriched
RP23-32A8.12	-4.47044	2.24117	0.00639531	Incongruent	Delta Enriched
Gm16095	-4.4771	2.16205	0.00682483	Incongruent	Delta Enriched
Gm12713	-4.48376	1.53003	0.00715399	Incongruent	Delta Enriched
Rnf133	-4.49057	1.83069	0.00696786	Incongruent	Delta Enriched
Dtna	-4.49165	1.06187	2.96e-23	Incongruent	Delta Enriched
Kcnmb4	-4.53208	4.16053	6.07e-07	Incongruent	Delta Enriched
RP23-154P9.3	-4.53359	1.74073	0.000613836	Incongruent	Delta Enriched
Gm12971	-4.60269	2.149	0.000889403	Incongruent	Delta Enriched
Gm15563	-4.63952	2.65273	8.52e-05	Incongruent	Delta Enriched
9530036O11Rik	-4.6397	1.13085	0.000278309	Incongruent	Delta Enriched
4732419C18Rik	-4.64572	2.1654	6.51e-05	Incongruent	Delta Enriched
Gm15328	-4.65579	1.06292	0.00025271	Incongruent	Delta Enriched
Gm10513	-4.67424	1.91527	0.00313407	Incongruent	Delta Enriched
Gm24346	-4.68038	2.16205	0.0033449	Incongruent	Delta Enriched
Cacna1g	-4.73627	1.00337	7.91e-81	Incongruent	Delta Enriched
Gm32444	-4.74021	1.36932	3.8e-05	Incongruent	Delta Enriched
Fbxw24	-4.74717	1.02187	2.62e-19	Incongruent	Delta Enriched
Gper1	-4.7897	2.77751	1.3e-22	Incongruent	Delta Enriched
Ppy	-4.7938	2.14321	8.71e-18	Incongruent	Delta Enriched
Cpne5	-4.81721	2.45699	2.1e-14	Incongruent	Delta Enriched
Mchr1	-4.83663	2.17331	3.95e-05	Incongruent	Delta Enriched
1700016C15Rik	-4.83793	1.09869	0.000135655	Incongruent	Delta Enriched
Gm43187	-4.86321	1.70921	0.00151791	Incongruent	Delta Enriched
Acy3	-4.86327	2.48388	5.91e-09	Incongruent	Delta Enriched
RP23-259J8.9	-4.8634	1.45512	0.00113336	Incongruent	Delta Enriched
Dydc1	-4.86929	1.13362	0.00148814	Incongruent	Delta Enriched
Rnf148	-4.8693	1.26033	0.00139031	Incongruent	Delta Enriched
Slc44a4	-4.88251	1.14797	1.49e-50	Incongruent	Delta Enriched
RP24-226D9.3	-4.94162	1.00491	7.98e-06	Incongruent	Delta Enriched
Gm38214	-5.01943	1.9118	0.000663772	Incongruent	Delta Enriched
Gm16548	-5.0473	2.64978	3.83e-05	Incongruent	Delta Enriched
Gm43755	-5.09072	2.14935	0.00042918	Incongruent	Delta Enriched
Qrfpr	-5.17016	1.08542	0.000339466	Incongruent	Delta Enriched
Sult5a1	-5.17583	1.54943	0.000331579	Incongruent	Delta Enriched
Gm43787	-5.20429	2.65273	0.000469074	Incongruent	Delta Enriched
Gm37478	-5.21106	1.19847	8.26e-12	Incongruent	Delta Enriched
Rmst	-5.31276	1.46749	0.000152681	Incongruent	Delta Enriched
Ppfia2	-5.42899	1.37918	3.67e-64	Incongruent	Delta Enriched
Gm37121	-5.50454	1.19454	4.73e-08	Incongruent	Delta Enriched
1700048O20Rik	-5.54861	3.09105	4.29e-06	Incongruent	Delta Enriched
Scara3	-5.58441	2.03777	4.33e-18	Incongruent	Delta Enriched
Gm11734	-5.58836	1.11033	1.06e-07	Incongruent	Delta Enriched
Serpina1b	-5.64631	1.11296	9.87e-06	Incongruent	Delta Enriched
Zcchc16	-5.65278	1.22882	7.66e-49	Incongruent	Delta Enriched
Clvs1	-5.66254	1.40806	3.34e-30	Incongruent	Delta Enriched
Gm42993	-5.99963	1.07362	3.89e-07	Incongruent	Delta Enriched
Cacng2	-6.19757	1.36736	1.53e-50	Incongruent	Delta Enriched
Acot3	-6.30787	5.08251	5.35e-22	Incongruent	Delta Enriched
Lrrn3	-6.35064	1.26237	1.49e-50	Incongruent	Delta Enriched
Fbxw15	-6.3827	2.149	1.44e-13	Incongruent	Delta Enriched
Vwa7	-6.46115	1.57268	5.83e-49	Incongruent	Delta Enriched
Gm37773	-6.68082	2.93212	8.64e-10	Incongruent	Delta Enriched
Gm37928	-7.00361	1.28207	4.11e-18	Incongruent	Delta Enriched
Gap43	-7.71962	1.3333	1.13e-25	Incongruent	Delta Enriched
Scn11a	-8.07722	2.7037	5.95e-25	Incongruent	Delta Enriched
Slc14a2	9.11491	-4.53525	3.13e-21	Incongruent	Beta Enriched
Tyrobp	8.38355	-1.12069	5.13e-15	Incongruent	Beta Enriched
Ms4a4a	7.31263	-4.40605	3.29e-09	Incongruent	Beta Enriched
Gm16308	7.25002	-2.16499	6.68e-09	Incongruent	Beta Enriched
Ctss	6.9756	-2.03314	3.36e-51	Incongruent	Beta Enriched
Adh7	6.66255	-3.88904	1.24e-06	Incongruent	Beta Enriched
Spic	6.57927	-1.08099	3.07e-06	Incongruent	Beta Enriched
Mamdc2	6.42852	-1.07026	6.56e-06	Incongruent	Beta Enriched
Slamf7	6.21898	-1.40828	1.29e-13	Incongruent	Beta Enriched
Asb11	6.18218	-3.416	8.67e-29	Incongruent	Beta Enriched
Ly86	6.16231	-2.04175	5.41e-05	Incongruent	Beta Enriched
Trh	6.09665	-2.16609	8.39e-05	Incongruent	Beta Enriched
Ceacam10	5.47818	-2.03836	1.83e-09	Incongruent	Beta Enriched
Tmigd3	5.42648	-1.11148	9.25e-48	Incongruent	Beta Enriched
Arhgap30	5.27804	-1.10256	1.78e-08	Incongruent	Beta Enriched
Ms4a14	5.20098	-4.02875	0.00527416	Incongruent	Beta Enriched
Slamf6	5.1035	-1.18366	0.00753087	Incongruent	Beta Enriched
Bcl2a1b	5.02115	-2.03314	0.00976375	Incongruent	Beta Enriched
C6	4.93321	-1.24664	0.0120927	Incongruent	Beta Enriched
Cd52	4.90366	-2.80638	1.31e-06	Incongruent	Beta Enriched
Slc15a3	4.83417	-1.87304	1.55e-11	Incongruent	Beta Enriched
Tlr13	4.81918	-1.23341	2.17e-11	Incongruent	Beta Enriched
Gm7634	4.8092	-2.04175	0.018206	Incongruent	Beta Enriched
Aif1	4.67875	-2.03314	1.64e-08	Incongruent	Beta Enriched
Gm11452	4.62552	-1.70313	0.0286962	Incongruent	Beta Enriched
Il21	4.60315	-2.15368	0.0355247	Incongruent	Beta Enriched
Gm12868	4.45657	-3.3334	0.0430371	Incongruent	Beta Enriched
Fmo1	4.3798	-1.60846	1.6e-21	Incongruent	Beta Enriched
Cd86	4.2449	-2.02703	1.23e-06	Incongruent	Beta Enriched
Pard6g	4.17559	-1.0446	6.33e-29	Incongruent	Beta Enriched
Adora2b	4.15014	-1.54935	1.3e-24	Incongruent	Beta Enriched
RP23-26A14.14	4.0537	-1.16995	7.17e-06	Incongruent	Beta Enriched
Ramp3	3.99208	-1.65562	1.13e-05	Incongruent	Beta Enriched
Ggta1	3.96653	-1.0214	2.91e-08	Incongruent	Beta Enriched
Brinp2	3.84841	-1.14899	5.07e-16	Incongruent	Beta Enriched
Arhgdib	3.76264	-2.23155	8.73e-05	Incongruent	Beta Enriched
Gm13526	3.73158	-2.04175	7.42e-05	Incongruent	Beta Enriched
Cxcl2	3.71007	-4.45207	0.00277386	Incongruent	Beta Enriched
Tubb3	3.69851	-1.39807	1.11e-06	Incongruent	Beta Enriched
Entpd2	3.37879	-1.62074	9.76e-24	Incongruent	Beta Enriched
Igf1	3.37488	-1.1304	0.013342	Incongruent	Beta Enriched
Gm7658	3.33722	-1.37694	0.0133921	Incongruent	Beta Enriched
Vtn	3.22882	-3.5084	0.040387	Incongruent	Beta Enriched
Smtnl2	3.21954	-1.10735	0.0292345	Incongruent	Beta Enriched
Il1rl2	3.15095	-1.83639	0.023037	Incongruent	Beta Enriched
1700084C01Rik	3.06163	-2.07366	0.00486984	Incongruent	Beta Enriched
Pld4	3.05606	-1.45073	0.000224393	Incongruent	Beta Enriched
Gm16559	3.04921	-1.66198	0.00103563	Incongruent	Beta Enriched
Gm12663	3.02812	-3.05575	0.0432763	Incongruent	Beta Enriched
Grk5	2.99004	-2.03258	2.53e-28	Incongruent	Beta Enriched
Il1r2	2.90433	-2.3119	2.31e-07	Incongruent	Beta Enriched
Pdpn	2.81846	-1.84797	0.00127837	Incongruent	Beta Enriched
Cxcl12	2.79955	-1.50509	1.35e-05	Incongruent	Beta Enriched
4933427G17Rik	2.79216	-1.73158	0.00384508	Incongruent	Beta Enriched
Tmem204	2.66744	-1.84061	0.0266069	Incongruent	Beta Enriched
Gm14546	2.66215	-1.20626	0.00550525	Incongruent	Beta Enriched
Ppp1r1a	2.65538	-1.10699	2.42e-12	Incongruent	Beta Enriched
Slpi	2.63601	-3.32511	0.035173	Incongruent	Beta Enriched
Gm13031	2.62255	-1.53826	0.000667194	Incongruent	Beta Enriched
Rassf4	2.57056	-1.59665	6.12e-24	Incongruent	Beta Enriched
1700061G19Rik	2.53	-1.27506	2.34e-05	Incongruent	Beta Enriched
Thrsp	2.52208	-1.48633	8.11e-05	Incongruent	Beta Enriched
I830077J02Rik	2.42321	-1.25074	0.0113763	Incongruent	Beta Enriched
Serpina3i	2.39868	-3.00031	0.00823284	Incongruent	Beta Enriched
Lhx1os	2.39323	-2.04175	0.0001266	Incongruent	Beta Enriched
2410021H03Rik	2.36212	-2.29797	1.23e-12	Incongruent	Beta Enriched
RP23-172P1.4	2.34074	-2.06818	0.0145385	Incongruent	Beta Enriched
Bambi-ps1	2.30592	-2.54238	1.16e-05	Incongruent	Beta Enriched
A330050F15Rik	2.24256	-1.25754	9.13e-16	Incongruent	Beta Enriched
Cxcl1	2.21358	-1.79774	0.000474324	Incongruent	Beta Enriched
Krt80	2.21041	-1.54891	6.06e-07	Incongruent	Beta Enriched
Serpina7	2.17148	-2.02596	6.97e-14	Incongruent	Beta Enriched
Pthlh	2.16657	-1.02807	0.00659552	Incongruent	Beta Enriched
Gm15418	2.14024	-2.91215	0.000748355	Incongruent	Beta Enriched
Syt12	2.13721	-1.83949	0.000263905	Incongruent	Beta Enriched
Adra2a	2.12601	-1.04724	5.31e-19	Incongruent	Beta Enriched
RP23-178C20.2	2.12463	-1.04513	0.0428259	Incongruent	Beta Enriched
Fcer1g	2.10805	-2.1128	1.51e-06	Incongruent	Beta Enriched
Gsto1	2.1044	-1.87633	1.86e-17	Incongruent	Beta Enriched
B3gnt3	2.10282	-2.21839	1.57e-17	Incongruent	Beta Enriched
Slc2a13	2.09399	-1.38786	9.18e-12	Incongruent	Beta Enriched
D330045A20Rik	2.09193	-2.21143	0.0463561	Incongruent	Beta Enriched
Fyb	2.08748	-1.6041	0.00122956	Incongruent	Beta Enriched
Slc18a1	2.046	-1.24863	1.39e-14	Incongruent	Beta Enriched
Hk3	2.03981	-1.55544	0.000294601	Incongruent	Beta Enriched
Cfap58	1.99675	-1.46616	0.000189033	Incongruent	Beta Enriched
Nme4	1.98654	-4.44637	3.2e-08	Incongruent	Beta Enriched
P2ry14	1.92692	-1.27097	0.00121915	Incongruent	Beta Enriched
Dnajc24	1.92262	-1.05177	9.08e-15	Incongruent	Beta Enriched
Gng12	1.89366	-1.20763	2.57e-10	Incongruent	Beta Enriched
Tmem147	1.88364	-1.00543	2.24e-15	Incongruent	Beta Enriched
Cplx3	1.81287	-2.16121	0.00778174	Incongruent	Beta Enriched
Gm15407	1.79396	-3.6698	0.000261325	Incongruent	Beta Enriched
Lgals1	1.73664	-2.03314	0.00418431	Incongruent	Beta Enriched
Cgref1	1.71391	-1.06452	1.04e-08	Incongruent	Beta Enriched
4930550C14Rik	1.70058	-1.64706	0.000439856	Incongruent	Beta Enriched
Zfand2a	1.69923	-1.39091	1.1e-12	Incongruent	Beta Enriched
Gm8234	1.69372	-2.81154	0.000123043	Incongruent	Beta Enriched
Pcdhb22	1.68406	-1.29788	2.81e-09	Incongruent	Beta Enriched
Gnpda1	1.65444	-1.17931	4.23e-12	Incongruent	Beta Enriched
Fam166a	1.64417	-1.22931	0.0359922	Incongruent	Beta Enriched
Dnmt3bos	1.61667	-4.80369	0.00258238	Incongruent	Beta Enriched
Astn1	1.5995	-1.5418	0.00352659	Incongruent	Beta Enriched
Rab17	1.57781	-2.12765	0.00288523	Incongruent	Beta Enriched
Got1	1.56368	-1.62588	5.21e-11	Incongruent	Beta Enriched
Efcab9	1.49638	-1.13386	0.0485638	Incongruent	Beta Enriched
3930402G23Rik	1.46652	-1.73333	0.0217356	Incongruent	Beta Enriched
Hspa9	1.44914	-1.41177	1.8e-06	Incongruent	Beta Enriched
Tat	1.44695	-2.64984	1.4e-09	Incongruent	Beta Enriched
Gpd1	1.40414	-1.0303	2.09e-08	Incongruent	Beta Enriched
Desi1	1.34897	-1.55033	1.28e-07	Incongruent	Beta Enriched
Cryl1	1.34185	-1.51701	1.03e-06	Incongruent	Beta Enriched
Nrep	1.33149	-1.2532	1.43e-06	Incongruent	Beta Enriched
Btbd19	1.32794	-1.09718	0.00214014	Incongruent	Beta Enriched
Gna14	1.30946	-1.13899	0.0172855	Incongruent	Beta Enriched
Ube2ql1	1.30785	-1.7598	0.0316853	Incongruent	Beta Enriched
Ppp1r3b	1.30049	-1.63517	1.01e-06	Incongruent	Beta Enriched
Sgip1	1.29441	-1.52444	0.0139366	Incongruent	Beta Enriched
Gm26788	1.28278	-1.12771	0.0118268	Incongruent	Beta Enriched
Mpc1-ps	1.26874	-2.81864	0.0209092	Incongruent	Beta Enriched
A830019P07Rik	1.26552	-3.46921	0.01324	Incongruent	Beta Enriched
Deb1	1.26246	-2.23462	2.62e-07	Incongruent	Beta Enriched
Fam78b	1.2519	-1.77236	0.023059	Incongruent	Beta Enriched
Gnai3	1.24206	-1.15374	3.47e-06	Incongruent	Beta Enriched
Tex264	1.23748	-1.05615	2.78e-07	Incongruent	Beta Enriched
Brsk2	1.22365	-1.11128	1.67e-06	Incongruent	Beta Enriched
Parva	1.20491	-1.03812	1.32e-06	Incongruent	Beta Enriched
Slc3a2	1.19803	-1.02252	7.42e-05	Incongruent	Beta Enriched
Minpp1	1.19202	-1.0254	8.98e-06	Incongruent	Beta Enriched
Gde1	1.18678	-1.62491	1.66e-05	Incongruent	Beta Enriched
Gale	1.1688	-1.53449	1.63e-06	Incongruent	Beta Enriched
Sh3pxd2a	1.16079	-1.57779	1.27e-05	Incongruent	Beta Enriched
Nkx2-2	1.16078	-1.64293	1.69e-06	Incongruent	Beta Enriched
Gpt2	1.12082	-1.11348	6.09e-06	Incongruent	Beta Enriched
Dhx32	1.11524	-1.3287	4.84e-06	Incongruent	Beta Enriched
Slc23a2	1.11514	-1.259	6.09e-06	Incongruent	Beta Enriched
Ndrg1	1.10536	-1.99084	7.23e-05	Incongruent	Beta Enriched
Alox8	1.10383	-1.64667	0.00347127	Incongruent	Beta Enriched
Sqrdl	1.10164	-1.19894	4.49e-06	Incongruent	Beta Enriched
Slc35b4	1.09629	-1.11492	6.47e-06	Incongruent	Beta Enriched
Clic4	1.08254	-1.0795	0.000103731	Incongruent	Beta Enriched
C1qbp	1.06466	-1.74854	1.1e-05	Incongruent	Beta Enriched
Pebp1	1.05676	-1.60675	1.55e-05	Incongruent	Beta Enriched
Fgf1	1.0521	-1.52205	0.0242569	Incongruent	Beta Enriched
Gusb	1.04861	-1.41283	2.03e-05	Incongruent	Beta Enriched
Cstb	1.04492	-1.12709	1.79e-05	Incongruent	Beta Enriched
Cyb5r3	1.04326	-1.07321	0.000588394	Incongruent	Beta Enriched
Mpzl1	1.04197	-1.06113	1.71e-05	Incongruent	Beta Enriched
Trp53i13	1.03648	-1.0776	5e-05	Incongruent	Beta Enriched
Prr15l	1.03556	-1.32222	0.000165512	Incongruent	Beta Enriched
Rfk	1.03415	-2.059	5.83e-05	Incongruent	Beta Enriched
Xpnpep1	1.03214	-1.13982	2.34e-05	Incongruent	Beta Enriched
Atrnl1	1.0191	-1.25067	4.97e-05	Incongruent	Beta Enriched
Slc20a1	1.00622	-1.03647	4.61e-05	Incongruent	Beta Enriched
Fuom	1.00483	-1.35707	9.37e-05	Incongruent	Beta Enriched
Hmbs	1.00043	-1.4564	0.000111303	Incongruent	Beta Enriched
Lyz2	9.8157	1.20935	3.23e-21	Congruent	Beta Enriched
C3ar1	8.7303	2.66308	5.47e-17	Congruent	Beta Enriched
Adgre1	8.39073	2.17628	4.13e-15	Congruent	Beta Enriched
Fcgr3	7.69497	1.5297	5.14e-11	Congruent	Beta Enriched
Slfn2	7.63921	1.23045	1.25e-10	Congruent	Beta Enriched
Laptm5	7.53359	1.07155	1.92e-25	Congruent	Beta Enriched
Lilr4b	7.39548	1.91805	1.3e-09	Congruent	Beta Enriched
Ins1	7.32114	1.72455	4.55e-23	Congruent	Beta Enriched
Ucn3	7.16985	1.26418	1.17e-22	Congruent	Beta Enriched
Tmem215	7.14793	2.64997	4.83e-103	Congruent	Beta Enriched
C1qb	7.13872	3.66417	9.21e-10	Congruent	Beta Enriched
Mnx1	7.07864	1.61292	5.07e-59	Congruent	Beta Enriched
Mafa	7.03432	1.13039	6.34e-17	Congruent	Beta Enriched
Gad1	6.99857	2.1201	3.07e-97	Congruent	Beta Enriched
Ncf1	6.9935	2.58725	7.54e-08	Congruent	Beta Enriched
Ncf4	6.94394	1.56459	1.35e-07	Congruent	Beta Enriched
Itgam	6.92052	1.06949	1.92e-07	Congruent	Beta Enriched
G6pc2	6.82842	2.10804	5.7e-73	Congruent	Beta Enriched
Msln	6.80098	1.4742	1.78e-18	Congruent	Beta Enriched
Clec12b	6.79999	1.42318	4.41e-07	Congruent	Beta Enriched
Galnt9	6.77807	1.73515	7.65e-38	Congruent	Beta Enriched
Crhr1	6.73145	2.41449	8.14e-07	Congruent	Beta Enriched
Tmem119	6.69798	1.81723	1.83e-06	Congruent	Beta Enriched
Emid1	6.62965	1.7692	1.04e-38	Congruent	Beta Enriched
Ccl3	6.60112	2.14628	2.6e-06	Congruent	Beta Enriched
Kcnj12	6.48785	2.72479	7.87e-37	Congruent	Beta Enriched
Ccl9	6.35112	2.48033	1.63e-05	Congruent	Beta Enriched
Prss53	6.24963	2.14314	0.000194668	Congruent	Beta Enriched
Ccdc178	6.22314	1.87191	4.15e-05	Congruent	Beta Enriched
Slco2b1	6.20354	1.42465	6.19e-05	Congruent	Beta Enriched
Fam129a	6.17823	1.08933	3.9e-24	Congruent	Beta Enriched
Cst7	6.1691	1.11633	6.38e-05	Congruent	Beta Enriched
RP23-144N15.10	6.15937	2.91617	0.00592882	Congruent	Beta Enriched
Tnf	6.15158	2.94756	5.84e-05	Congruent	Beta Enriched
St8sia1	6.09	1.04759	1.42e-70	Congruent	Beta Enriched
Ovol2	6.03397	2.16949	5.88e-33	Congruent	Beta Enriched
Ugt1a6b	6.01103	1.55362	0.000151347	Congruent	Beta Enriched
Tlr12	6.00745	1.41854	0.000161804	Congruent	Beta Enriched
Gm10419	5.9631	1.43761	0.000324823	Congruent	Beta Enriched
Gm12958	5.77403	2.14628	0.000493381	Congruent	Beta Enriched
Lcp2	5.75124	1.45131	0.000507045	Congruent	Beta Enriched
Fbxo40	5.74412	1.32171	3.55e-15	Congruent	Beta Enriched
Fli1	5.6966	1.0092	0.000631043	Congruent	Beta Enriched
RP23-144N15.8	5.65035	4.53188	2.65e-10	Congruent	Beta Enriched
Mnda	5.6488	1.07383	0.000963389	Congruent	Beta Enriched
Robo1	5.64169	1.37826	1.16e-73	Congruent	Beta Enriched
H2-Aa	5.63663	1.59271	5.08e-13	Congruent	Beta Enriched
Cib3	5.62117	3.65803	5.51e-23	Congruent	Beta Enriched
Mpeg1	5.5964	1.03031	1.58e-35	Congruent	Beta Enriched
Ctgf	5.58152	1.58676	0.00100503	Congruent	Beta Enriched
Tmem35	5.58027	1.4504	6.04e-10	Congruent	Beta Enriched
Pf4	5.5379	3.148	0.00139208	Congruent	Beta Enriched
Cd300ld	5.49263	1.50138	0.00170548	Congruent	Beta Enriched
Il27	5.4604	3.96283	0.00197479	Congruent	Beta Enriched
Ffar1	5.44728	1.80262	5.27e-75	Congruent	Beta Enriched
Aff3	5.43305	1.97315	0.00201905	Congruent	Beta Enriched
Cx3cr1	5.43228	2.22073	0.00273551	Congruent	Beta Enriched
Lcn2	5.37053	4.33319	0.00262512	Congruent	Beta Enriched
Zdhhc22	5.34163	3.072	4.49e-12	Congruent	Beta Enriched
Slfn4	5.3398	1.04313	0.00358081	Congruent	Beta Enriched
Hsf2bp	5.33459	1.00494	0.00273637	Congruent	Beta Enriched
Arhgap9	5.3165	1.47417	0.00404235	Congruent	Beta Enriched
Chil1	5.3091	2.05072	3.98e-12	Congruent	Beta Enriched
Mcoln3	5.30238	1.57842	1.41e-29	Congruent	Beta Enriched
Themis2	5.28569	2.13542	7.53e-08	Congruent	Beta Enriched
Il1b	5.22497	1.88419	6.36e-19	Congruent	Beta Enriched
Slfn8	5.22182	1.70973	4.33e-08	Congruent	Beta Enriched
Gm7457	5.20484	2.44833	0.00525236	Congruent	Beta Enriched
Cnga3	5.204	2.67152	0.00507824	Congruent	Beta Enriched
Srgn	5.18575	2.95609	3.9e-14	Congruent	Beta Enriched
Inpp5d	5.17322	1.9597	4.15e-11	Congruent	Beta Enriched
S100a9	5.1401	3.75797	4.02e-07	Congruent	Beta Enriched
Slamf8	5.10809	2.28825	0.00831667	Congruent	Beta Enriched
Gm15991	5.09476	1.31976	0.00686871	Congruent	Beta Enriched
Klk1b4	5.04284	4.57922	0.0255758	Congruent	Beta Enriched
Gpr132	5.04043	1.56318	0.0102589	Congruent	Beta Enriched
Dmrta1	4.98732	1.74482	0.0111945	Congruent	Beta Enriched
Tmem114	4.98095	1.58858	0.0121177	Congruent	Beta Enriched
Cd207	4.96181	1.92534	0.0120385	Congruent	Beta Enriched
Cdk15	4.95581	1.01119	4.76e-10	Congruent	Beta Enriched
A630023A22Rik	4.88422	3.2524	0.0165077	Congruent	Beta Enriched
Gngt2	4.81703	3.54973	5.1e-06	Congruent	Beta Enriched
Mrap2	4.81378	1.62086	1.98e-09	Congruent	Beta Enriched
Cd200r2	4.8002	2.46035	0.0206115	Congruent	Beta Enriched
Irf5	4.70192	2.37628	2e-08	Congruent	Beta Enriched
Tnip3	4.67547	1.06151	0.0277929	Congruent	Beta Enriched
Crybb3	4.66939	3.48361	1.81e-57	Congruent	Beta Enriched
Havcr2	4.64031	1.45145	2e-08	Congruent	Beta Enriched
Gsdma2	4.6204	5.73658	0.0320284	Congruent	Beta Enriched
Sh2d1b1	4.613	2.85834	0.0321279	Congruent	Beta Enriched
Serpina3c	4.56194	1.91803	0.0322981	Congruent	Beta Enriched
2010320O07Rik	4.54456	1.05926	0.0363582	Congruent	Beta Enriched
Bace2	4.5173	1.14922	2.86e-41	Congruent	Beta Enriched
Rdh16	4.51616	1.56121	0.0406721	Congruent	Beta Enriched
Nos2	4.47311	1.84914	7.57e-14	Congruent	Beta Enriched
Fam26f	4.46077	1.77229	0.044536	Congruent	Beta Enriched
Aass	4.45944	1.12706	3.41e-09	Congruent	Beta Enriched
Rprml	4.45739	1.68485	2.4e-12	Congruent	Beta Enriched
Phf11a	4.4562	2.31861	0.0474847	Congruent	Beta Enriched
Gm13523	4.45069	2.24596	0.0438601	Congruent	Beta Enriched
Bend6	4.45016	1.20592	3.15e-05	Congruent	Beta Enriched
Gng13	4.44591	2.14628	0.0460974	Congruent	Beta Enriched
Xdh	4.41439	1.19219	6.8e-27	Congruent	Beta Enriched
Ffar3	4.41417	1.06523	1.42e-25	Congruent	Beta Enriched
Cdkn2a	4.33735	1.68321	6.36e-05	Congruent	Beta Enriched
Cybb	4.29485	3.28856	1.76e-08	Congruent	Beta Enriched
Lat2	4.27481	1.02704	1.21e-06	Congruent	Beta Enriched
Cd74	4.26193	1.15394	0.000140428	Congruent	Beta Enriched
Papss2	4.26096	1.13015	6.3e-38	Congruent	Beta Enriched
Zfp541	4.247	1.03323	1.12e-06	Congruent	Beta Enriched
Slc12a3	4.23205	1.76342	0.000197266	Congruent	Beta Enriched
Scn1b	4.22784	1.00981	8.08e-07	Congruent	Beta Enriched
Skap1	4.20038	1.65124	8.36e-44	Congruent	Beta Enriched
Spc25	4.18757	1.11991	9.15e-53	Congruent	Beta Enriched
Crybb1	4.11685	1.25074	0.000348645	Congruent	Beta Enriched
Fibin	4.11597	2.13452	0.000365134	Congruent	Beta Enriched
A830018L16Rik	4.1094	2.27138	0.000361096	Congruent	Beta Enriched
Cd40	4.09136	1.73566	9.42e-19	Congruent	Beta Enriched
4930568A12Rik	4.08646	2.53089	1.54e-07	Congruent	Beta Enriched
Cxcr4	4.03217	1.49471	3.64e-11	Congruent	Beta Enriched
Adap1	4.0133	1.57047	1.01e-05	Congruent	Beta Enriched
Abcc9	3.9857	1.12229	9.73e-06	Congruent	Beta Enriched
Aldh1l1	3.93793	2.54016	3.82e-22	Congruent	Beta Enriched
Nupr1	3.87949	2.10163	0.0411947	Congruent	Beta Enriched
Apoe	3.83799	1.38137	0.00259875	Congruent	Beta Enriched
Cxcl16	3.81942	1.56815	3.51e-25	Congruent	Beta Enriched
AI593442	3.79297	1.11572	0.00184527	Congruent	Beta Enriched
E2f1	3.7858	1.17869	1.72e-27	Congruent	Beta Enriched
Axl	3.78482	1.68522	1.82e-11	Congruent	Beta Enriched
Dapl1	3.73166	2.49778	2.14e-09	Congruent	Beta Enriched
Gm22000	3.66693	2.34745	0.00372484	Congruent	Beta Enriched
Eddm3b	3.66229	1.97678	0.0036236	Congruent	Beta Enriched
Stab1	3.65376	2.53253	2.14e-09	Congruent	Beta Enriched
Rncr4	3.63839	1.13845	1.06e-05	Congruent	Beta Enriched
Csf3r	3.61332	2.17152	0.00518379	Congruent	Beta Enriched
Agmo	3.60273	1.26136	0.00482079	Congruent	Beta Enriched
AI662270	3.60014	3.62191	0.00508538	Congruent	Beta Enriched
Ppp1r16b	3.56906	1.42278	3.41e-08	Congruent	Beta Enriched
Gm11789	3.56867	1.66924	6.55e-13	Congruent	Beta Enriched
Sh3tc1	3.56141	2.42985	0.00610991	Congruent	Beta Enriched
Ica1l	3.55005	1.3394	5.64e-29	Congruent	Beta Enriched
Ddc	3.52099	1.3036	8.86e-34	Congruent	Beta Enriched
Tcf7l1	3.49646	1.18959	1.89e-09	Congruent	Beta Enriched
Bach2os	3.48525	1.58045	0.000567975	Congruent	Beta Enriched
Pcsk1	3.46819	1.20179	1.05e-29	Congruent	Beta Enriched
Apobr	3.44993	1.87067	2.75e-08	Congruent	Beta Enriched
Loxl2	3.42038	1.49263	8.37e-26	Congruent	Beta Enriched
Gnat1	3.38711	1.97989	0.0142465	Congruent	Beta Enriched
C4b	3.36387	1.80689	2.43e-05	Congruent	Beta Enriched
Stra6	3.33241	1.45604	0.00253952	Congruent	Beta Enriched
Asphd2	3.32969	1.48551	7.28e-05	Congruent	Beta Enriched
Smim3	3.32621	1.30632	2.88e-05	Congruent	Beta Enriched
Otog	3.31303	1.11467	2.51e-05	Congruent	Beta Enriched
Gm38137	3.30488	1.11013	0.0015438	Congruent	Beta Enriched
Gm6377	3.28058	3.75787	0.00149217	Congruent	Beta Enriched
Abcc2	3.24007	1.95491	8.74e-06	Congruent	Beta Enriched
Gnmt	3.19416	1.73661	5.35e-15	Congruent	Beta Enriched
Rassf10	3.17883	1.94075	2.18e-12	Congruent	Beta Enriched
Alox12b	3.09239	1.01652	0.0362737	Congruent	Beta Enriched
Gm11185	3.08473	2.05631	0.0364721	Congruent	Beta Enriched
AF251705	3.07337	2.38878	0.000248502	Congruent	Beta Enriched
Ripk3	3.0543	2.25716	0.0399703	Congruent	Beta Enriched
Ccl4	3.04635	3.15684	0.00671076	Congruent	Beta Enriched
Pparg	3.034	1.74385	1.19e-26	Congruent	Beta Enriched
S100z	3.02774	3.75797	0.000274748	Congruent	Beta Enriched
Vrtn	3.02548	3.1188	0.00695576	Congruent	Beta Enriched
Tnfrsf1b	3.02411	1.25297	2.31e-10	Congruent	Beta Enriched
Tfpi2	3.01488	1.20969	1.58e-06	Congruent	Beta Enriched
Kcnj5	3.01107	1.20736	0.00163586	Congruent	Beta Enriched
Foxn1	2.97398	1.21929	0.000371488	Congruent	Beta Enriched
Dse	2.95796	1.00841	6.19e-14	Congruent	Beta Enriched
Tmprss4	2.91432	1.87245	1.86e-27	Congruent	Beta Enriched
Plbd1	2.90373	1.19038	0.00250715	Congruent	Beta Enriched
Gm5860	2.89649	1.60847	4.47e-17	Congruent	Beta Enriched
Tifab	2.89114	3.13235	0.00079554	Congruent	Beta Enriched
Ugt1a7c	2.88472	2.65273	2.84e-08	Congruent	Beta Enriched
Slc16a5	2.87006	2.06131	2.6e-09	Congruent	Beta Enriched
Zfp804b	2.86579	1.431	0.044995	Congruent	Beta Enriched
Star	2.86131	2.21047	2.99e-07	Congruent	Beta Enriched
Sult1c2	2.8536	1.2993	1.92e-24	Congruent	Beta Enriched
Hmha1	2.82308	1.64237	0.000384709	Congruent	Beta Enriched
Hhipl1	2.81144	1.04888	0.00427471	Congruent	Beta Enriched
Tex11	2.80881	1.15395	7.28e-05	Congruent	Beta Enriched
Arhgap25	2.80634	1.42559	0.0170807	Congruent	Beta Enriched
Csf2rb2	2.80416	1.581	2.09e-07	Congruent	Beta Enriched
Amz1	2.79588	3.24859	2.55e-08	Congruent	Beta Enriched
Ctsk	2.79174	3.58848	4.29e-06	Congruent	Beta Enriched
Jag2	2.7431	1.21493	1.89e-23	Congruent	Beta Enriched
Tnfrsf9	2.73213	1.40583	2.8e-13	Congruent	Beta Enriched
Pik3r5	2.6892	1.0544	1.71e-06	Congruent	Beta Enriched
Eng	2.68653	1.84902	4.98e-05	Congruent	Beta Enriched
Sparcl1	2.63676	2.24697	0.000406257	Congruent	Beta Enriched
Gli3	2.61924	1.07917	0.00394095	Congruent	Beta Enriched
Ttc28	2.61589	1.05494	5.15e-25	Congruent	Beta Enriched
Chil6	2.58481	2.22183	0.000401903	Congruent	Beta Enriched
Il2rg	2.56578	2.14935	0.0438801	Congruent	Beta Enriched
Pcdha1	2.53826	1.39122	9.24e-05	Congruent	Beta Enriched
Ace	2.51542	1.22908	3.62e-05	Congruent	Beta Enriched
Iqgap2	2.51006	1.47315	0.00303603	Congruent	Beta Enriched
Evi2a	2.48987	3.71795	0.00825825	Congruent	Beta Enriched
Slc5a10	2.47856	1.43782	0.00160605	Congruent	Beta Enriched
C330027C09Rik	2.47356	1.41355	0.00728032	Congruent	Beta Enriched
Nfam1	2.46719	3.62509	3.26e-05	Congruent	Beta Enriched
Arl5c	2.42873	3.74846	0.0011243	Congruent	Beta Enriched
Car15	2.39241	1.60444	0.000146503	Congruent	Beta Enriched
Irg1	2.38728	1.1299	0.0309063	Congruent	Beta Enriched
Procr	2.37868	2.03611	0.000123759	Congruent	Beta Enriched
Adam8	2.37811	1.16337	1.1e-08	Congruent	Beta Enriched
Rac2	2.30695	1.47193	0.0044684	Congruent	Beta Enriched
Fgf21	2.28014	2.64978	0.000404239	Congruent	Beta Enriched
Gm10327	2.27254	4.67981	0.00213961	Congruent	Beta Enriched
Slc4a11	2.23609	1.21989	0.00131188	Congruent	Beta Enriched
Cd300a	2.22386	2.07673	0.00519153	Congruent	Beta Enriched
Wnt4	2.19401	1.57059	7.4e-12	Congruent	Beta Enriched
Gm10293	2.18054	1.11856	0.0363582	Congruent	Beta Enriched
Scarf1	2.17927	2.37802	0.00306208	Congruent	Beta Enriched
Glp1r	2.16906	1.70968	2.66e-18	Congruent	Beta Enriched
Chchd10	2.16262	1.63498	2.37e-19	Congruent	Beta Enriched
Cyp4x1	2.15791	1.5414	0.0494875	Congruent	Beta Enriched
Cyba	2.15275	1.56882	3.71e-05	Congruent	Beta Enriched
Tmem179	2.07186	2.06695	0.0499181	Congruent	Beta Enriched
Hsd17b13	2.06609	1.70774	9.39e-05	Congruent	Beta Enriched
Rgs11	2.04087	1.64555	0.0496307	Congruent	Beta Enriched
Gm12962	2.03226	3.39527	0.0378534	Congruent	Beta Enriched
Extl1	2.01701	1.29446	1.13e-05	Congruent	Beta Enriched
9230117E06Rik	2.00609	1.13677	0.00817362	Congruent	Beta Enriched
Zbtb32	1.98397	2.33877	0.00153009	Congruent	Beta Enriched
Gm648	1.94347	2.60056	0.000598947	Congruent	Beta Enriched
St8sia5	1.88825	1.05331	3.01e-15	Congruent	Beta Enriched
Slc37a4	1.82944	1.10427	1.55e-14	Congruent	Beta Enriched
Oxct1	1.81881	1.19534	5.5e-14	Congruent	Beta Enriched
Crb1	1.77545	1.02354	2.27e-05	Congruent	Beta Enriched
Gcgr	1.7667	1.12752	2.81e-11	Congruent	Beta Enriched
Col6a6	1.74384	1.01226	2.68e-13	Congruent	Beta Enriched
Ddit3	1.71932	1.17065	2.06e-11	Congruent	Beta Enriched
Prss41	1.71526	2.269	0.000572482	Congruent	Beta Enriched
Sh3pxd2b	1.70745	2.06793	0.000968969	Congruent	Beta Enriched
Rnase4	1.69985	1.29727	1.42e-08	Congruent	Beta Enriched
Gm13205	1.67108	3.56873	0.0125018	Congruent	Beta Enriched
Capn9	1.60215	1.03389	0.00994838	Congruent	Beta Enriched
Hkdc1	1.58476	2.98684	0.00269196	Congruent	Beta Enriched
Abca4	1.56815	1.13755	0.00753248	Congruent	Beta Enriched
Ang	1.55852	1.94273	2.46e-10	Congruent	Beta Enriched
Lrrtm2	1.55307	1.63186	4.65e-05	Congruent	Beta Enriched
Bcat1	1.52488	1.43288	0.00274862	Congruent	Beta Enriched
Cd68	1.52245	1.97887	1.47e-09	Congruent	Beta Enriched
Rdh12	1.52184	4.18938	0.03028	Congruent	Beta Enriched
Lpxn	1.51311	4.42493	0.00665409	Congruent	Beta Enriched
Atp2a3	1.50864	1.13582	6.7e-07	Congruent	Beta Enriched
Plb1	1.4643	2.36903	0.000511922	Congruent	Beta Enriched
Hsf4	1.38506	1.30195	0.000244808	Congruent	Beta Enriched
Mapkapk3	1.36764	1.1854	7.15e-05	Congruent	Beta Enriched
Sephs2	1.346	2.33404	1.54e-08	Congruent	Beta Enriched
Klhl23	1.32137	1.39767	0.00039611	Congruent	Beta Enriched
Gm5855	1.31294	2.20443	0.0165241	Congruent	Beta Enriched
Vash1	1.28488	1.87056	0.00026945	Congruent	Beta Enriched
Ptch2	1.26327	1.19032	0.0397399	Congruent	Beta Enriched
Mfsd2a	1.24063	1.25622	0.0219359	Congruent	Beta Enriched
Bpnt1	1.1923	1.29401	2.46e-06	Congruent	Beta Enriched
Snx8	1.16447	1.04226	1.52e-06	Congruent	Beta Enriched
S100a6	1.13537	1.06217	0.0010624	Congruent	Beta Enriched
AI413582	1.12385	1.02144	5.15e-06	Congruent	Beta Enriched
Nudt7	1.10281	1.28779	6.08e-06	Congruent	Beta Enriched
Plekho2	1.09838	1.91526	0.00757111	Congruent	Beta Enriched
Degs2	1.08466	1.98961	0.000263493	Congruent	Beta Enriched
Cyp4f16	1.07556	1.11775	0.000145938	Congruent	Beta Enriched
NCBP2-AS2	1.06881	1.5699	0.00201786	Congruent	Beta Enriched
E430025E21Rik	1.05992	1.58237	4.89e-05	Congruent	Beta Enriched
1700023F06Rik	1.04535	1.63568	0.00192336	Congruent	Beta Enriched
Lgals9	1.02148	4.66452	0.0405017	Congruent	Beta Enriched
Dffb	1.01766	1.26397	0.00256605	Congruent	Beta Enriched
Pde8a	1.00475	1.20417	3.71e-05	Congruent	Beta Enriched
Hmga1	1.00442	1.15411	0.00654111	Congruent	Beta Enriched
Ttll3	-1.00534	-1.27765	0.00382838	Congruent	Delta Enriched
Zmym1	-1.011	-2.01262	0.00120201	Congruent	Delta Enriched
Epb41l4a	-1.0111	-1.2819	0.000164803	Congruent	Delta Enriched
Mfap2	-1.01359	-1.05941	0.0436782	Congruent	Delta Enriched
Tmed1	-1.01424	-1.2238	0.000165163	Congruent	Delta Enriched
Cldn3	-1.01558	-1.45216	5.84e-06	Congruent	Delta Enriched
Marveld2	-1.01642	-1.34964	1.49e-05	Congruent	Delta Enriched
Ccp110	-1.01913	-1.6021	0.000487893	Congruent	Delta Enriched
AI118078	-1.0206	-1.00157	0.00505082	Congruent	Delta Enriched
Cd46	-1.02136	-1.19093	0.0304353	Congruent	Delta Enriched
N4bp2os	-1.02339	-1.61047	0.00123557	Congruent	Delta Enriched
Ccdc113	-1.03192	-1.67061	0.0205692	Congruent	Delta Enriched
Ocln	-1.04667	-1.02147	3.38e-06	Congruent	Delta Enriched
Plekhg6	-1.05157	-1.72073	0.000163663	Congruent	Delta Enriched
Stx16	-1.07903	-1.44265	6.27e-07	Congruent	Delta Enriched
Gm43545	-1.08001	-2.24801	0.0331073	Congruent	Delta Enriched
4833413G10Rik	-1.0808	-2.00687	0.0148014	Congruent	Delta Enriched
Zfp454	-1.08359	-1.79589	0.01982	Congruent	Delta Enriched
Pcdhga8	-1.08436	-1.0015	8.96e-06	Congruent	Delta Enriched
Pcdhga12	-1.09402	-1.81654	0.00254612	Congruent	Delta Enriched
Vill	-1.09539	-1.89856	0.036064	Congruent	Delta Enriched
Zfp945	-1.09973	-1.28438	3.83e-06	Congruent	Delta Enriched
Stx1a	-1.10517	-1.56286	2.35e-06	Congruent	Delta Enriched
Wdr78	-1.11193	-1.03526	0.00587912	Congruent	Delta Enriched
Wnk2	-1.11584	-1.00317	3.92e-07	Congruent	Delta Enriched
RP23-374K9.7	-1.11926	-1.38639	0.0440579	Congruent	Delta Enriched
Eif4e3	-1.12485	-2.81483	3.15e-07	Congruent	Delta Enriched
Cpne8	-1.13598	-1.80969	6.04e-05	Congruent	Delta Enriched
Unc79	-1.14792	-1.04154	1.18e-07	Congruent	Delta Enriched
Gm12576	-1.15095	-1.01643	0.00240484	Congruent	Delta Enriched
Gm26587	-1.15831	-3.6698	0.026738	Congruent	Delta Enriched
A730011C13Rik	-1.17196	-1.26789	0.00350293	Congruent	Delta Enriched
Grasp	-1.18222	-3.233	0.000181632	Congruent	Delta Enriched
Esyt3	-1.18505	-1.397	0.000631138	Congruent	Delta Enriched
Wipf3	-1.19468	-1.00321	0.000487028	Congruent	Delta Enriched
Gm26660	-1.20558	-2.01559	0.0299413	Congruent	Delta Enriched
Igfbp5	-1.20791	-1.06491	2.36e-07	Congruent	Delta Enriched
5730405O15Rik	-1.20966	-1.60698	0.0049726	Congruent	Delta Enriched
Jam3	-1.21117	-1.54461	8.37e-08	Congruent	Delta Enriched
Pcdhga2	-1.21253	-1.81842	0.000140237	Congruent	Delta Enriched
Rcn1	-1.2147	-1.10305	1.17e-08	Congruent	Delta Enriched
Aatk	-1.21646	-1.37717	1.21e-08	Congruent	Delta Enriched
Gatm	-1.21705	-1.23428	7.07e-09	Congruent	Delta Enriched
Dusp5	-1.218	-1.11578	4.28e-09	Congruent	Delta Enriched
Kcnj6	-1.22118	-1.14396	1.31e-06	Congruent	Delta Enriched
Ccdc136	-1.2275	-1.59681	5.46e-08	Congruent	Delta Enriched
D930015M05Rik	-1.2326	-1.41753	0.0142685	Congruent	Delta Enriched
4932422M17Rik	-1.23762	-2.95438	0.006177	Congruent	Delta Enriched
Add3	-1.24639	-1.10996	1.84e-09	Congruent	Delta Enriched
Chn1os3	-1.25186	-3.69411	0.0346295	Congruent	Delta Enriched
Srsf12	-1.26092	-1.45405	0.000568458	Congruent	Delta Enriched
Gm37034	-1.27115	-1.84074	0.0186425	Congruent	Delta Enriched
RP24-317F6.7	-1.27468	-2.45462	0.0135259	Congruent	Delta Enriched
Ccr10	-1.27563	-1.20979	0.0338602	Congruent	Delta Enriched
Rnf138rt1	-1.28361	-1.64553	3.48e-08	Congruent	Delta Enriched
Calml4	-1.28644	-2.81483	0.0135035	Congruent	Delta Enriched
Arhgef25	-1.2933	-1.24502	1.87e-06	Congruent	Delta Enriched
Igsf9b	-1.29887	-1.03645	5.58e-08	Congruent	Delta Enriched
Bco1	-1.29973	-1.15187	8.55e-08	Congruent	Delta Enriched
Proser3	-1.30046	-2.16499	1.89e-05	Congruent	Delta Enriched
Zc3h11a	-1.30705	-1.28937	3.06e-08	Congruent	Delta Enriched
Zfp867	-1.30984	-1.47663	4.37e-06	Congruent	Delta Enriched
Pcdhgb7	-1.35109	-2.15811	8.76e-05	Congruent	Delta Enriched
2610037D02Rik	-1.35676	-1.50275	4.93e-05	Congruent	Delta Enriched
Tmem27	-1.35842	-1.77875	1.9e-07	Congruent	Delta Enriched
Tubb2b	-1.36668	-2.20096	0.000358683	Congruent	Delta Enriched
Vangl2	-1.3771	-1.616	1.34e-05	Congruent	Delta Enriched
Gm13563	-1.37899	-4.25662	0.00088568	Congruent	Delta Enriched
Fam43a	-1.37996	-1.25709	1.95e-09	Congruent	Delta Enriched
Asb5	-1.40304	-1.30663	0.00738524	Congruent	Delta Enriched
Tst	-1.41264	-2.64598	0.000384709	Congruent	Delta Enriched
Slc16a8	-1.41471	-1.03604	0.00219736	Congruent	Delta Enriched
C8b	-1.41865	-3.85253	1.39e-11	Congruent	Delta Enriched
Dpysl3	-1.43003	-1.32086	0.00264378	Congruent	Delta Enriched
Gm26773	-1.43151	-2.89904	0.0129493	Congruent	Delta Enriched
Rab3b	-1.43571	-1.92384	1.05e-12	Congruent	Delta Enriched
4930512H18Rik	-1.43965	-2.81483	0.00165025	Congruent	Delta Enriched
Gm13199	-1.44195	-2.81154	0.0348005	Congruent	Delta Enriched
Gm43012	-1.45281	-3.41433	0.0174728	Congruent	Delta Enriched
2610507I01Rik	-1.4549	-1.1246	0.000331315	Congruent	Delta Enriched
Prkch	-1.4556	-1.34402	0.0250946	Congruent	Delta Enriched
1700060J05Rik	-1.45655	-3.30266	0.0365121	Congruent	Delta Enriched
Eno4	-1.45867	-2.8102	0.00271801	Congruent	Delta Enriched
Adgb	-1.4618	-1.50894	1.02e-10	Congruent	Delta Enriched
4933425M03Rik	-1.46985	-1.02261	0.0350887	Congruent	Delta Enriched
C230037L18Rik	-1.47124	-4.50728	0.00389968	Congruent	Delta Enriched
Gm16035	-1.47196	-2.08755	0.00115036	Congruent	Delta Enriched
Cfp	-1.47325	-1.7562	0.00018932	Congruent	Delta Enriched
Mypopos	-1.47397	-1.43348	0.000880552	Congruent	Delta Enriched
Gm37963	-1.47548	-2.03459	0.00457235	Congruent	Delta Enriched
Fhl2	-1.47789	-1.99365	3.23e-06	Congruent	Delta Enriched
Abca8b	-1.48411	-1.0014	1.73e-11	Congruent	Delta Enriched
Eci3	-1.48952	-1.00734	0.00140201	Congruent	Delta Enriched
Gm37459	-1.49738	-1.82562	1.36e-06	Congruent	Delta Enriched
1810041L15Rik	-1.50192	-1.22309	1.5e-12	Congruent	Delta Enriched
Mecom	-1.50527	-1.07072	0.0301869	Congruent	Delta Enriched
Gm10416	-1.50802	-2.80536	0.0149238	Congruent	Delta Enriched
Epha1	-1.53167	-1.0081	4.89e-05	Congruent	Delta Enriched
RP23-130D15.6	-1.54565	-2.02657	0.0217356	Congruent	Delta Enriched
Tgfbr3l	-1.54779	-1.00888	0.0008744	Congruent	Delta Enriched
Gm17529	-1.55166	-4.45322	0.018446	Congruent	Delta Enriched
Ror1	-1.5568	-1.28312	7.88e-08	Congruent	Delta Enriched
2610528J11Rik	-1.55907	-2.79021	0.000292871	Congruent	Delta Enriched
Tsx	-1.55934	-2.02657	0.00218927	Congruent	Delta Enriched
Ypel1	-1.56669	-1.16869	0.000493738	Congruent	Delta Enriched
1700017B05Rik	-1.57028	-1.00231	1.94e-12	Congruent	Delta Enriched
Lca5l	-1.57059	-2.28676	0.000204331	Congruent	Delta Enriched
Reep1	-1.572	-1.60754	9.43e-06	Congruent	Delta Enriched
2610035D17Rik	-1.57954	-2.80299	1.47e-09	Congruent	Delta Enriched
E330034L11Rik	-1.58445	-3.51715	0.00252414	Congruent	Delta Enriched
Gast	-1.5846	-2.15857	0.0058316	Congruent	Delta Enriched
1110017D15Rik	-1.58839	-1.09958	0.00599073	Congruent	Delta Enriched
Hnf1aos2	-1.5949	-2.37803	0.036496	Congruent	Delta Enriched
Msantd1	-1.59758	-2.40223	0.000742986	Congruent	Delta Enriched
Mospd1	-1.59809	-1.07707	0.00015473	Congruent	Delta Enriched
Zfp467	-1.61672	-1.13953	4.12e-13	Congruent	Delta Enriched
Lurap1	-1.61937	-1.18621	2.13e-10	Congruent	Delta Enriched
Chst15	-1.61939	-1.08338	0.00168979	Congruent	Delta Enriched
Mtcp1	-1.6243	-2.72068	0.00142661	Congruent	Delta Enriched
Il17rb	-1.62473	-2.32894	0.023175	Congruent	Delta Enriched
Gm26516	-1.62563	-2.02763	0.00990437	Congruent	Delta Enriched
F2	-1.62688	-1.20696	2.4e-06	Congruent	Delta Enriched
Ankrd45	-1.62887	-1.44582	3.92e-05	Congruent	Delta Enriched
Matk	-1.63272	-1.19212	2.83e-05	Congruent	Delta Enriched
Gm16984	-1.64628	-1.21791	0.00199577	Congruent	Delta Enriched
Gm11944	-1.66114	-2.03314	0.00686153	Congruent	Delta Enriched
Rem2	-1.66427	-1.22307	2.15e-09	Congruent	Delta Enriched
Gm38102	-1.68589	-2.10776	0.000192942	Congruent	Delta Enriched
Tgif1	-1.70159	-2.21227	1.54e-11	Congruent	Delta Enriched
Map2k6	-1.71552	-5.01523	9.59e-07	Congruent	Delta Enriched
Dqx1	-1.72126	-1.84898	0.000152405	Congruent	Delta Enriched
Olfm1	-1.73335	-1.77187	2.27e-17	Congruent	Delta Enriched
Ccdc24	-1.73666	-1.54977	0.00633314	Congruent	Delta Enriched
Cd9	-1.73737	-1.37588	0.000101414	Congruent	Delta Enriched
Gm43076	-1.74261	-4.74706	0.0103445	Congruent	Delta Enriched
Mak	-1.74515	-1.06654	0.0214091	Congruent	Delta Enriched
A1cf	-1.75018	-2.01246	1.54e-15	Congruent	Delta Enriched
Gm42868	-1.76621	-3.01488	0.000278309	Congruent	Delta Enriched
Gm26711	-1.77197	-1.24547	0.000680147	Congruent	Delta Enriched
Gm26679	-1.77681	-2.99965	0.0310649	Congruent	Delta Enriched
Gm42604	-1.77842	-3.51796	0.00670544	Congruent	Delta Enriched
BC065397	-1.78541	-2.38553	1.27e-07	Congruent	Delta Enriched
Adgrf4	-1.78647	-1.54906	0.0499959	Congruent	Delta Enriched
Slc16a2	-1.78768	-1.26849	6.99e-06	Congruent	Delta Enriched
Hdc	-1.80287	-1.66972	1.17e-06	Congruent	Delta Enriched
Cfap52	-1.80345	-1.1592	0.00565214	Congruent	Delta Enriched
Gm43268	-1.81374	-1.58704	1.14e-05	Congruent	Delta Enriched
Slc25a24	-1.81824	-1.03065	8.3e-13	Congruent	Delta Enriched
Gfra3	-1.81982	-1.47822	2.01e-12	Congruent	Delta Enriched
Gm43201	-1.84334	-2.80638	0.0419844	Congruent	Delta Enriched
Caps2	-1.84445	-1.00527	0.00149274	Congruent	Delta Enriched
Gm15344	-1.84507	-1.12537	0.00155842	Congruent	Delta Enriched
Sardh	-1.86239	-1.03634	0.0314031	Congruent	Delta Enriched
Klhl3	-1.86499	-1.03356	9.07e-07	Congruent	Delta Enriched
Hlf	-1.86641	-1.30218	1.02e-16	Congruent	Delta Enriched
Gm17147	-1.86684	-3.25117	0.000163663	Congruent	Delta Enriched
DQ267102	-1.87077	-2.04175	0.0264946	Congruent	Delta Enriched
Kazald1	-1.88064	-1.53026	2.38e-10	Congruent	Delta Enriched
Trim12c	-1.88206	-1.80444	0.00734541	Congruent	Delta Enriched
Rpl7a-ps9	-1.88209	-2.03154	0.0415693	Congruent	Delta Enriched
Golga7b	-1.90431	-1.30241	3.31e-15	Congruent	Delta Enriched
Gm15910	-1.90856	-1.10254	0.000248169	Congruent	Delta Enriched
Sorbs2os	-1.92445	-2.03154	0.0269401	Congruent	Delta Enriched
Gm28523	-1.92824	-3.05148	8.18e-05	Congruent	Delta Enriched
Gm22392	-1.93099	-2.81154	0.00660562	Congruent	Delta Enriched
RP23-391I5.5	-1.93382	-2.81864	0.000972583	Congruent	Delta Enriched
Gm43071	-1.93418	-1.52293	3.44e-05	Congruent	Delta Enriched
RP24-173K12.5	-1.93644	-3.27664	0.00807805	Congruent	Delta Enriched
Evpl	-1.93876	-1.52814	3.06e-20	Congruent	Delta Enriched
AI182371	-1.9397	-1.13324	1.95e-06	Congruent	Delta Enriched
Mir344-2	-1.94164	-2.58557	0.00462281	Congruent	Delta Enriched
Gm37699	-1.95534	-1.27982	0.00217789	Congruent	Delta Enriched
Fosb	-1.95997	-1.39675	0.0109406	Congruent	Delta Enriched
Spsb1	-1.97824	-1.08516	1.65e-19	Congruent	Delta Enriched
Gdf15	-1.9802	-1.08646	3.01e-15	Congruent	Delta Enriched
Gm43660	-1.98554	-2.07369	2.88e-07	Congruent	Delta Enriched
Chdh	-1.99006	-2.30648	2.05e-06	Congruent	Delta Enriched
Apobec4	-1.99013	-2.51097	0.00351498	Congruent	Delta Enriched
Mamstr	-2.00193	-1.10388	0.000523367	Congruent	Delta Enriched
Fxyd3	-2.00692	-1.26719	6.34e-13	Congruent	Delta Enriched
Ebf4	-2.01735	-1.97726	3.47e-07	Congruent	Delta Enriched
Gm37621	-2.02246	-1.12192	5.35e-05	Congruent	Delta Enriched
Car8	-2.04065	-1.36577	3.63e-11	Congruent	Delta Enriched
Lrrc74b	-2.042	-1.05496	0.000639929	Congruent	Delta Enriched
Gm10575	-2.04566	-2.29579	0.0341763	Congruent	Delta Enriched
Ccdc141	-2.04692	-1.31098	2.79e-08	Congruent	Delta Enriched
Trim7	-2.05241	-1.37534	4.49e-14	Congruent	Delta Enriched
Pabpc1l	-2.05337	-2.18177	2.21e-10	Congruent	Delta Enriched
Gm26721	-2.05429	-1.28145	0.0147939	Congruent	Delta Enriched
St8sia3	-2.0561	-1.46678	5.67e-26	Congruent	Delta Enriched
Apol10b	-2.06268	-1.48962	0.00906536	Congruent	Delta Enriched
Adgre5	-2.06806	-1.57536	3.79e-10	Congruent	Delta Enriched
Gm19426	-2.07926	-2.57525	1.55e-05	Congruent	Delta Enriched
Gm38104	-2.07991	-3.50833	0.00315639	Congruent	Delta Enriched
2810442N19Rik	-2.08834	-1.26016	0.000128388	Congruent	Delta Enriched
Nostrin	-2.11127	-3.87084	9.01e-23	Congruent	Delta Enriched
RP23-402K14.12	-2.11433	-1.51443	1.18e-05	Congruent	Delta Enriched
Gm26931	-2.12869	-2.04175	0.00182307	Congruent	Delta Enriched
Rrad	-2.14541	-1.57878	0.00223789	Congruent	Delta Enriched
RP23-47A6.5	-2.14703	-6.59214	0.000778541	Congruent	Delta Enriched
Baiap2l2	-2.15944	-1.18109	7.09e-12	Congruent	Delta Enriched
Rhoc	-2.16423	-1.66478	4.47e-23	Congruent	Delta Enriched
Ifit2	-2.19665	-1.81895	0.0354585	Congruent	Delta Enriched
Gm12473	-2.20305	-3.00413	5.26e-08	Congruent	Delta Enriched
Pde3a	-2.20549	-1.77427	6.15e-16	Congruent	Delta Enriched
Trf	-2.21389	-1.48283	0.0365583	Congruent	Delta Enriched
Smim5	-2.22329	-1.2918	1.43e-07	Congruent	Delta Enriched
Gm16141	-2.22831	-2.11218	0.0343971	Congruent	Delta Enriched
1700010B08Rik	-2.22896	-1.7935	0.0184489	Congruent	Delta Enriched
Il7	-2.23315	-1.18544	0.000834824	Congruent	Delta Enriched
Nr4a1	-2.24018	-1.4903	9.88e-13	Congruent	Delta Enriched
Gm37776	-2.25095	-2.38714	8.45e-05	Congruent	Delta Enriched
Gm43748	-2.25844	-1.5594	0.0173576	Congruent	Delta Enriched
Sntg2	-2.26266	-1.16133	6.8e-18	Congruent	Delta Enriched
Prox1os	-2.26484	-3.30841	1.79e-08	Congruent	Delta Enriched
Gm43196	-2.26533	-1.16571	3.54e-05	Congruent	Delta Enriched
Alpk3	-2.28094	-1.27512	0.000372951	Congruent	Delta Enriched
Tmem125	-2.30087	-1.89422	4.51e-09	Congruent	Delta Enriched
Nxnl2	-2.31101	-1.81424	0.00120783	Congruent	Delta Enriched
Gm16071	-2.31516	-3.39939	0.00608386	Congruent	Delta Enriched
Gm37860	-2.31723	-2.38842	0.00295959	Congruent	Delta Enriched
Slc22a21	-2.31736	-1.32739	2.25e-10	Congruent	Delta Enriched
Agbl2	-2.31949	-1.57448	8.8e-06	Congruent	Delta Enriched
Efcab10	-2.33726	-1.29306	3.87e-10	Congruent	Delta Enriched
Ctsh	-2.34039	-1.01224	4.44e-21	Congruent	Delta Enriched
Nkx2-2os	-2.3416	-2.06873	0.00933643	Congruent	Delta Enriched
Vav3	-2.34595	-1.00726	3.65e-11	Congruent	Delta Enriched
Adamts8	-2.34865	-1.33066	0.0273613	Congruent	Delta Enriched
Oat	-2.35193	-1.22053	2.84e-22	Congruent	Delta Enriched
Cd83	-2.35893	-1.71036	2.05e-10	Congruent	Delta Enriched
Gm42798	-2.3665	-1.26304	0.00016389	Congruent	Delta Enriched
Plxnc1	-2.38863	-1.46879	2.25e-09	Congruent	Delta Enriched
Gm26823	-2.39002	-2.03093	0.000106574	Congruent	Delta Enriched
RP24-503A2.6	-2.39268	-3.82179	0.00209689	Congruent	Delta Enriched
2610307P16Rik	-2.40151	-2.01819	0.0472179	Congruent	Delta Enriched
Mamld1	-2.4061	-1.107	1.13e-26	Congruent	Delta Enriched
Gstm7	-2.41005	-1.59877	9.84e-13	Congruent	Delta Enriched
Fxyd2	-2.41207	-2.11646	0.000167848	Congruent	Delta Enriched
Pak6	-2.41311	-1.24418	1.43e-24	Congruent	Delta Enriched
RP23-83P5.5	-2.43897	-2.02657	0.049403	Congruent	Delta Enriched
1700026L06Rik	-2.44376	-1.24593	0.000550198	Congruent	Delta Enriched
Kcnmb1	-2.45406	-1.5233	2.44e-13	Congruent	Delta Enriched
Lrp8os2	-2.46914	-1.25052	0.0118372	Congruent	Delta Enriched
Kctd16	-2.47053	-1.47477	1.51e-05	Congruent	Delta Enriched
Gm12185	-2.47122	-1.43514	0.000194882	Congruent	Delta Enriched
RP24-333B11.4	-2.47215	-1.04337	0.0456702	Congruent	Delta Enriched
Pcp4	-2.47431	-1.17797	9.55e-13	Congruent	Delta Enriched
Pvrl4	-2.4811	-1.45894	3.9e-14	Congruent	Delta Enriched
Bcam	-2.48702	-1.03775	6.71e-34	Congruent	Delta Enriched
Fgf22	-2.50257	-1.56263	0.0344754	Congruent	Delta Enriched
Igf2bp3	-2.50449	-1.08486	0.000550918	Congruent	Delta Enriched
1700086L19Rik	-2.52419	-1.29068	4.49e-35	Congruent	Delta Enriched
Zfp811	-2.53769	-1.84217	8.34e-07	Congruent	Delta Enriched
Schip1	-2.54181	-2.20699	2.2e-27	Congruent	Delta Enriched
Gm9767	-2.54438	-3.54967	0.010719	Congruent	Delta Enriched
Tmem200b	-2.55346	-2.51239	0.000142649	Congruent	Delta Enriched
Serpinh1	-2.56266	-1.67541	3.08e-30	Congruent	Delta Enriched
Gm16235	-2.56893	-2.03314	0.0480697	Congruent	Delta Enriched
Mdk	-2.59237	-1.56773	2.42e-06	Congruent	Delta Enriched
9430021M05Rik	-2.59616	-1.70751	8.79e-14	Congruent	Delta Enriched
F11	-2.5994	-1.22544	0.0482606	Congruent	Delta Enriched
RP23-236J3.5	-2.60143	-2.36764	0.000201492	Congruent	Delta Enriched
Slc6a11	-2.61254	-1.24913	4.26e-05	Congruent	Delta Enriched
Kcnk10	-2.61381	-1.48235	0.000152217	Congruent	Delta Enriched
Igsf5	-2.6152	-1.86546	2.84e-38	Congruent	Delta Enriched
Unc5cl	-2.62033	-1.3185	2.74e-06	Congruent	Delta Enriched
Gm11541	-2.62935	-3.42072	0.0449714	Congruent	Delta Enriched
Gm26725	-2.6328	-1.64856	0.0192657	Congruent	Delta Enriched
Fam107a	-2.63311	-1.4056	5.4e-09	Congruent	Delta Enriched
Lrrn4cl	-2.63519	-1.30893	1.11e-11	Congruent	Delta Enriched
Tmem221	-2.63928	-2.58919	1.72e-12	Congruent	Delta Enriched
Gm13590	-2.64302	-1.14581	0.000365798	Congruent	Delta Enriched
2900055J20Rik	-2.64744	-1.95886	0.00169294	Congruent	Delta Enriched
Nefm	-2.65304	-1.8013	2.05e-40	Congruent	Delta Enriched
Gm37891	-2.66146	-2.9163	0.0264168	Congruent	Delta Enriched
Sfrp5	-2.66202	-2.60125	0.00525506	Congruent	Delta Enriched
Gm26672	-2.67124	-1.41975	2.84e-06	Congruent	Delta Enriched
Tekt2	-2.67152	-2.28842	5.33e-17	Congruent	Delta Enriched
Gm11837	-2.67577	-1.23472	1.27e-16	Congruent	Delta Enriched
Raver2	-2.67835	-1.94999	0.000121034	Congruent	Delta Enriched
D430013B06Rik	-2.68149	-1.1885	0.000271249	Congruent	Delta Enriched
Gm11733	-2.68337	-3.00031	0.000443288	Congruent	Delta Enriched
Col8a1	-2.68489	-1.1158	5.42e-08	Congruent	Delta Enriched
Galm	-2.68795	-1.00273	5.45e-11	Congruent	Delta Enriched
Gm42717	-2.69294	-1.83997	4.29e-06	Congruent	Delta Enriched
Dgki	-2.69919	-1.44063	0.000151959	Congruent	Delta Enriched
Iqsec1	-2.70368	-1.30705	2.46e-34	Congruent	Delta Enriched
Hs6st2	-2.71043	-1.06103	8.15e-05	Congruent	Delta Enriched
Ccdc39	-2.71979	-1.40258	0.000117886	Congruent	Delta Enriched
Syt17	-2.72589	-2.05992	7.75e-13	Congruent	Delta Enriched
Gm15518	-2.73876	-2.80536	0.000734524	Congruent	Delta Enriched
Gm13351	-2.73961	-2.81483	0.033928	Congruent	Delta Enriched
Pgm5	-2.74215	-1.26919	2.82e-06	Congruent	Delta Enriched
Ace2	-2.7473	-1.38609	5.24e-43	Congruent	Delta Enriched
Fndc4	-2.75043	-1.7155	1.64e-10	Congruent	Delta Enriched
Gm43018	-2.76245	-1.8341	0.0261424	Congruent	Delta Enriched
2610028H24Rik	-2.76991	-3.47442	0.00366614	Congruent	Delta Enriched
Gm43579	-2.77654	-2.80536	0.00210638	Congruent	Delta Enriched
Cers1	-2.79278	-3.05936	2.35e-09	Congruent	Delta Enriched
Arhgap36	-2.79678	-1.1245	6.7e-29	Congruent	Delta Enriched
Gm38147	-2.79882	-3.31176	0.0248441	Congruent	Delta Enriched
Kcnc4	-2.82061	-1.2827	4.67e-09	Congruent	Delta Enriched
RP23-89F9.3	-2.82329	-2.12128	1.35e-06	Congruent	Delta Enriched
Gm38375	-2.83406	-2.08977	1.29e-06	Congruent	Delta Enriched
G0s2	-2.85288	-1.28854	8.71e-07	Congruent	Delta Enriched
Slc13a2	-2.853	-5.37656	0.00679195	Congruent	Delta Enriched
Gm26945	-2.86036	-3.49776	1.44e-05	Congruent	Delta Enriched
Gm36975	-2.87946	-2.31962	0.0377504	Congruent	Delta Enriched
Gm26628	-2.89996	-2.12061	4.24e-05	Congruent	Delta Enriched
Sh2d4b	-2.90137	-1.78119	5.22e-11	Congruent	Delta Enriched
Gm9085	-2.90958	-3.40552	0.015158	Congruent	Delta Enriched
RP23-12A18.2	-2.91483	-1.03896	1.01e-05	Congruent	Delta Enriched
Gbp9	-2.91701	-1.05926	0.00908151	Congruent	Delta Enriched
Gm37983	-2.91768	-2.02657	0.0141278	Congruent	Delta Enriched
8430408G22Rik	-2.92777	-2.20017	0.000782453	Congruent	Delta Enriched
Fbp1	-2.93429	-1.45616	0.0020619	Congruent	Delta Enriched
Plekhs1	-2.943	-1.51104	0.0171065	Congruent	Delta Enriched
G630016G05Rik	-2.94921	-4.18582	9.27e-10	Congruent	Delta Enriched
Slc2a12	-2.96015	-1.26718	3.45e-08	Congruent	Delta Enriched
Mfsd7a	-2.96941	-1.3689	0.000191359	Congruent	Delta Enriched
Gm10805	-2.97078	-2.80638	0.000751291	Congruent	Delta Enriched
4833407H14Rik	-2.97336	-4.21197	0.0283072	Congruent	Delta Enriched
Gm43625	-2.97624	-2.15628	0.000125486	Congruent	Delta Enriched
Arhgef38	-2.98697	-1.04491	8.96e-13	Congruent	Delta Enriched
Rtkn	-2.98714	-2.292	7.85e-21	Congruent	Delta Enriched
Nme9	-2.99375	-1.24486	2.31e-07	Congruent	Delta Enriched
Srpk3	-3.00268	-1.84598	1.42e-09	Congruent	Delta Enriched
Ticam2	-3.00389	-1.5983	0.000936898	Congruent	Delta Enriched
Cldn11	-3.00695	-1.01131	3.82e-11	Congruent	Delta Enriched
Gm20554	-3.00724	-2.19576	1.57e-11	Congruent	Delta Enriched
Gm26514	-3.01592	-1.31367	1.03e-07	Congruent	Delta Enriched
Gpr183	-3.01597	-1.44274	1.44e-09	Congruent	Delta Enriched
Gm43793	-3.02027	-2.02763	0.012765	Congruent	Delta Enriched
Ptprg	-3.02527	-1.03265	5.58e-20	Congruent	Delta Enriched
Dpysl5	-3.02665	-1.27842	2.11e-25	Congruent	Delta Enriched
Gprc5b	-3.02799	-1.52955	6.09e-22	Congruent	Delta Enriched
Caly	-3.02976	-2.223	2.24e-24	Congruent	Delta Enriched
Fam159a	-3.03036	-2.92288	2.16e-08	Congruent	Delta Enriched
Gpm6b	-3.03721	-1.54218	9.71e-05	Congruent	Delta Enriched
Gm37366	-3.04009	-1.12095	0.00184165	Congruent	Delta Enriched
Galnt3	-3.06112	-1.02677	3.69e-17	Congruent	Delta Enriched
Cpa4	-3.08825	-1.22746	3.66e-06	Congruent	Delta Enriched
Gm37818	-3.09175	-1.54745	4.3e-06	Congruent	Delta Enriched
Gm996	-3.09774	-2.10427	5.19e-06	Congruent	Delta Enriched
RP24-338D12.1	-3.0981	-2.35799	0.0049812	Congruent	Delta Enriched
Cx3cl1	-3.10104	-1.84426	5.93e-48	Congruent	Delta Enriched
Gng3	-3.10733	-1.44447	0.000152173	Congruent	Delta Enriched
Tpo	-3.11382	-1.48702	9.91e-07	Congruent	Delta Enriched
Hspa12b	-3.13882	-1.12877	6.05e-27	Congruent	Delta Enriched
Lrrc23	-3.14919	-2.54112	2.39e-13	Congruent	Delta Enriched
Fgfr3	-3.15415	-1.0189	3.96e-07	Congruent	Delta Enriched
Irx2	-3.16948	-1.51702	1.85e-44	Congruent	Delta Enriched
Asb18	-3.18491	-1.09623	0.0112926	Congruent	Delta Enriched
BC055308	-3.18817	-2.03314	0.000283149	Congruent	Delta Enriched
Sema4f	-3.1941	-1.10996	3.06e-23	Congruent	Delta Enriched
Smpd5	-3.19537	-2.39161	0.000245059	Congruent	Delta Enriched
Gm37844	-3.20186	-1.94261	0.000527494	Congruent	Delta Enriched
Gm11542	-3.20502	-2.1048	0.000985416	Congruent	Delta Enriched
Bcl2	-3.21361	-1.14613	5.28e-38	Congruent	Delta Enriched
Kcnj13	-3.21457	-2.36167	0.000293227	Congruent	Delta Enriched
Sapcd1	-3.23297	-3.05263	0.000206767	Congruent	Delta Enriched
Wfdc2	-3.24019	-2.81118	4.93e-05	Congruent	Delta Enriched
RP23-62G15.1	-3.26941	-1.23417	1.8e-05	Congruent	Delta Enriched
Gm38273	-3.26966	-2.04346	0.00301938	Congruent	Delta Enriched
Gm5454	-3.28692	-3.32855	0.000403186	Congruent	Delta Enriched
Dbpht2	-3.3068	-2.31965	1.33e-22	Congruent	Delta Enriched
Gm26614	-3.31781	-5.05739	3.58e-14	Congruent	Delta Enriched
Mir132	-3.32078	-1.14774	0.00482079	Congruent	Delta Enriched
Gm15719	-3.35039	-2.03154	0.0430386	Congruent	Delta Enriched
Gm27271	-3.35137	-2.71058	0.0429977	Congruent	Delta Enriched
Ambp	-3.35523	-2.93759	6.52e-68	Congruent	Delta Enriched
Slc25a43	-3.35576	-2.0402	8.76e-10	Congruent	Delta Enriched
Gm37978	-3.35673	-1.0202	0.00108087	Congruent	Delta Enriched
Gm42467	-3.40246	-2.80536	2.69e-07	Congruent	Delta Enriched
Cyr61	-3.40457	-1.4305	0.000417632	Congruent	Delta Enriched
Gm26797	-3.41586	-1.97697	0.00442352	Congruent	Delta Enriched
Klb	-3.41834	-1.44824	9.1e-08	Congruent	Delta Enriched
Gm43203	-3.45485	-2.04175	7.3e-08	Congruent	Delta Enriched
Mfge8	-3.45815	-1.42072	3.53e-63	Congruent	Delta Enriched
Gm16348	-3.47625	-1.05463	5.01e-05	Congruent	Delta Enriched
Klhdc8b	-3.47794	-1.07347	1.69e-72	Congruent	Delta Enriched
Fam110c	-3.49145	-1.55194	6.35e-18	Congruent	Delta Enriched
Nsg1	-3.49198	-2.06926	1.19e-27	Congruent	Delta Enriched
Pou3f4	-3.50854	-1.14047	7.35e-19	Congruent	Delta Enriched
Gm28155	-3.54106	-3.05575	0.0227164	Congruent	Delta Enriched
Angptl3	-3.54143	-4.23968	0.0390502	Congruent	Delta Enriched
Gm43230	-3.54463	-3.57157	0.00172196	Congruent	Delta Enriched
Gm37602	-3.55336	-1.64599	0.0266374	Congruent	Delta Enriched
Plekhd1os	-3.55375	-1.9581	0.000401158	Congruent	Delta Enriched
A930006I01Rik	-3.56209	-2.02657	0.00173191	Congruent	Delta Enriched
2900011O08Rik	-3.564	-1.17409	0.0299413	Congruent	Delta Enriched
Gm28727	-3.5653	-3.51961	5.22e-05	Congruent	Delta Enriched
Enkur	-3.57776	-2.25196	9.94e-15	Congruent	Delta Enriched
Samd5	-3.58594	-2.20781	4.45e-07	Congruent	Delta Enriched
Gm43259	-3.59128	-4.21397	0.0334858	Congruent	Delta Enriched
1700054A03Rik	-3.59982	-2.50337	0.00149088	Congruent	Delta Enriched
Gm11705	-3.63026	-2.04175	0.0241091	Congruent	Delta Enriched
Gm26794	-3.63297	-1.29512	4.64e-05	Congruent	Delta Enriched
RP23-441J16.5	-3.64953	-4.04566	0.000285491	Congruent	Delta Enriched
Olfml2b	-3.65292	-1.55818	5.63e-31	Congruent	Delta Enriched
4930539E08Rik	-3.65986	-1.02605	0.00247813	Congruent	Delta Enriched
Tekt4	-3.68241	-1.20684	4.39e-07	Congruent	Delta Enriched
9630010A21Rik	-3.69485	-1.67101	9.68e-07	Congruent	Delta Enriched
RP23-4F16.6	-3.70885	-1.20725	1.22e-12	Congruent	Delta Enriched
Gm34294	-3.7106	-1.01602	1.13e-17	Congruent	Delta Enriched
Gm43376	-3.71963	-3.574	0.0136404	Congruent	Delta Enriched
Gprc5a	-3.75764	-1.61836	4.93e-46	Congruent	Delta Enriched
Flrt3	-3.76268	-2.41727	2.27e-13	Congruent	Delta Enriched
Gpr84	-3.77483	-2.62334	4.91e-06	Congruent	Delta Enriched
1700001D01Rik	-3.77808	-2.06005	0.0255122	Congruent	Delta Enriched
2900052N01Rik	-3.7873	-1.03723	4.96e-05	Congruent	Delta Enriched
Gm11419	-3.78765	-2.03154	0.0168685	Congruent	Delta Enriched
Hk1os	-3.78975	-1.24517	0.0111791	Congruent	Delta Enriched
Parm1	-3.79878	-1.06683	2e-46	Congruent	Delta Enriched
Gm43861	-3.80679	-1.86802	1.03e-27	Congruent	Delta Enriched
Rbfox3	-3.81916	-1.00175	3.32e-30	Congruent	Delta Enriched
Rgs20	-3.84837	-1.05425	5.09e-27	Congruent	Delta Enriched
Grem2	-3.84882	-1.71458	1.36e-13	Congruent	Delta Enriched
Fam131c	-3.85216	-4.14897	0.000243482	Congruent	Delta Enriched
Gm10544	-3.88166	-2.46768	7e-13	Congruent	Delta Enriched
Nxf7	-3.89391	-1.82845	3.81e-08	Congruent	Delta Enriched
D130004A15Rik	-3.89499	-2.37803	0.0409888	Congruent	Delta Enriched
Slc17a1	-3.90211	-1.36546	0.0364721	Congruent	Delta Enriched
2900022M07Rik	-3.90284	-2.38697	0.0399023	Congruent	Delta Enriched
Gm37792	-3.90647	-1.93103	0.0386663	Congruent	Delta Enriched
Gm13380	-3.90935	-1.17128	0.0351926	Congruent	Delta Enriched
Pp2d1	-3.91007	-1.2014	0.0391093	Congruent	Delta Enriched
RP24-266P6.3	-3.91729	-2.28779	0.0373854	Congruent	Delta Enriched
Ssxb5	-3.9173	-2.03459	0.0383318	Congruent	Delta Enriched
Gm8495	-3.91731	-1.90376	0.0387353	Congruent	Delta Enriched
Gm43344	-3.91732	-4.25412	0.0385314	Congruent	Delta Enriched
Gm18982	-3.91733	-2.04175	0.0360086	Congruent	Delta Enriched
Gm36388	-3.91736	-2.68234	0.0351967	Congruent	Delta Enriched
RP23-461C23.2	-3.91738	-1.96518	0.0350959	Congruent	Delta Enriched
Gm37824	-3.9174	-2.04238	0.0346715	Congruent	Delta Enriched
Gm42989	-3.92462	-1.02748	0.0381517	Congruent	Delta Enriched
Gm10097	-3.92498	-1.483	0.0349936	Congruent	Delta Enriched
1010001N08Rik	-3.93416	-1.26449	1.24e-13	Congruent	Delta Enriched
Trac	-3.94834	-2.14435	0.00766633	Congruent	Delta Enriched
1810006J02Rik	-3.95436	-1.85406	1.08e-06	Congruent	Delta Enriched
Kbtbd11	-3.95585	-2.17603	1.94e-34	Congruent	Delta Enriched
Gm16136	-3.97797	-1.06018	0.0139927	Congruent	Delta Enriched
4631405K08Rik	-3.9878	-1.68958	0.00705617	Congruent	Delta Enriched
Scin	-4.00015	-1.21626	1.88e-19	Congruent	Delta Enriched
Lrrtm3	-4.05126	-1.44003	2.13e-06	Congruent	Delta Enriched
Sstr2	-4.0587	-1.43028	1.6e-28	Congruent	Delta Enriched
Itgb6	-4.0593	-1.08617	4.04e-22	Congruent	Delta Enriched
Hpca	-4.07992	-1.06345	1.91e-07	Congruent	Delta Enriched
Rbm24	-4.08148	-1.43911	1.85e-36	Congruent	Delta Enriched
Gm15763	-4.09187	-2.04175	2.3e-05	Congruent	Delta Enriched
Spef2	-4.1478	-1.16114	9.4e-14	Congruent	Delta Enriched
Gm10447	-4.17007	-1.87777	0.00231534	Congruent	Delta Enriched
Ctxn2	-4.17681	-1.99842	1.2e-21	Congruent	Delta Enriched
Hebp2	-4.18657	-1.27168	1.38e-20	Congruent	Delta Enriched
Dlc1	-4.1908	-1.22183	1.58e-26	Congruent	Delta Enriched
C730045M19Rik	-4.20264	-2.38842	0.0170242	Congruent	Delta Enriched
Epas1	-4.21545	-1.19658	1.19e-08	Congruent	Delta Enriched
Gm43229	-4.21656	-1.50483	0.0149079	Congruent	Delta Enriched
Gm27544	-4.21656	-2.04175	0.0149079	Congruent	Delta Enriched
Gm25390	-4.21664	-2.37803	0.0151839	Congruent	Delta Enriched
Gm37573	-4.2237	-2.80536	0.0155268	Congruent	Delta Enriched
Gm5762	-4.22387	-2.03154	0.0147544	Congruent	Delta Enriched
RP24-136N24.1	-4.23199	-1.51773	0.0144999	Congruent	Delta Enriched
Sptssb	-4.23845	-1.30525	0.0153501	Congruent	Delta Enriched
Irx1	-4.25005	-3.81363	4.32e-45	Congruent	Delta Enriched
Gm38001	-4.26391	-1.71859	0.0012078	Congruent	Delta Enriched
Aspa	-4.27516	-1.6685	0.00293533	Congruent	Delta Enriched
Ugt2b35	-4.27885	-1.152	1.11e-27	Congruent	Delta Enriched
Gm15789	-4.29437	-2.04175	0.000927748	Congruent	Delta Enriched
Ffar4	-4.31002	-2.79371	5.08e-17	Congruent	Delta Enriched
Shc3	-4.32483	-1.68874	1.18e-08	Congruent	Delta Enriched
Glis1	-4.35363	-1.32606	5.15e-31	Congruent	Delta Enriched
S100a16	-4.36266	-2.88153	3.13e-48	Congruent	Delta Enriched
Ablim3	-4.39254	-1.55435	1.28e-25	Congruent	Delta Enriched
1110002J07Rik	-4.41796	-1.94808	0.00034437	Congruent	Delta Enriched
Gm37999	-4.46343	-2.03459	0.00649573	Congruent	Delta Enriched
RP23-436D14.6	-4.46963	-2.16579	0.00179299	Congruent	Delta Enriched
4930509J09Rik	-4.47044	-2.38391	0.00639531	Congruent	Delta Enriched
Ifna2	-4.47044	-2.82344	0.00639531	Congruent	Delta Enriched
Avpr1b	-4.47098	-1.44281	5.19e-05	Congruent	Delta Enriched
Gm17501	-4.48589	-1.74705	0.00171126	Congruent	Delta Enriched
Cited1	-4.49683	-2.10383	1.02e-26	Congruent	Delta Enriched
D930019O06Rik	-4.50275	-2.07399	7.84e-08	Congruent	Delta Enriched
Gm5549	-4.50967	-2.16499	2.45e-08	Congruent	Delta Enriched
Gm27202	-4.54085	-2.81154	0.000621211	Congruent	Delta Enriched
1810064F22Rik	-4.5461	-2.09964	5.7e-07	Congruent	Delta Enriched
Gm42648	-4.55231	-1.25905	2.35e-08	Congruent	Delta Enriched
1700030A11Rik	-4.55254	-3.27664	1.57e-12	Congruent	Delta Enriched
Arx	-4.57484	-1.69184	9.14e-57	Congruent	Delta Enriched
Ngb	-4.57708	-1.23699	1.09e-34	Congruent	Delta Enriched
Slc2a10	-4.57957	-1.12234	9.76e-44	Congruent	Delta Enriched
Fam83f	-4.58171	-1.41787	1.67e-41	Congruent	Delta Enriched
Afap1l1	-4.58533	-1.09218	1.12e-18	Congruent	Delta Enriched
Gm16267	-4.59322	-2.03314	0.000800464	Congruent	Delta Enriched
Gcg	-4.60915	-3.40101	5.27e-05	Congruent	Delta Enriched
Csmd3	-4.61314	-1.28703	4.18e-13	Congruent	Delta Enriched
Bmp2	-4.61584	-1.41867	3.83e-21	Congruent	Delta Enriched
Gpx3	-4.63244	-1.97371	3.44e-76	Congruent	Delta Enriched
Insm2	-4.63444	-1.20245	5.41e-18	Congruent	Delta Enriched
Cfi	-4.64747	-1.83203	6.91e-59	Congruent	Delta Enriched
Gm37020	-4.65302	-2.02763	0.000320534	Congruent	Delta Enriched
Gm26562	-4.68035	-2.80638	0.00287172	Congruent	Delta Enriched
Rassf9	-4.72154	-1.27349	1.08e-19	Congruent	Delta Enriched
Cpne7	-4.72958	-1.16919	3.09e-09	Congruent	Delta Enriched
Sema3e	-4.76158	-1.10649	0.000173825	Congruent	Delta Enriched
Gm17396	-4.78734	-1.67888	1.2e-18	Congruent	Delta Enriched
Gm16201	-4.81343	-1.64138	2.9e-05	Congruent	Delta Enriched
8030453O22Rik	-4.84488	-1.8902	0.00185511	Congruent	Delta Enriched
1700015E13Rik	-4.86346	-1.12096	0.000953271	Congruent	Delta Enriched
RP23-132J21.5	-4.86929	-1.25425	0.00149877	Congruent	Delta Enriched
Gm12292	-4.87522	-1.13324	0.00137008	Congruent	Delta Enriched
Prdm5	-4.91726	-1.58175	8.71e-13	Congruent	Delta Enriched
Muc20	-4.98662	-1.54819	1.69e-23	Congruent	Delta Enriched
Dkk2	-5.00845	-1.41117	2.55e-09	Congruent	Delta Enriched
Timp1	-5.01369	-2.51506	4.56e-34	Congruent	Delta Enriched
Gm43523	-5.01974	-2.13386	0.000514322	Congruent	Delta Enriched
Gm42888	-5.02354	-1.54227	4.56e-06	Congruent	Delta Enriched
Pih1h3b	-5.03086	-2.09706	0.000639251	Congruent	Delta Enriched
Gm43573	-5.0427	-2.04175	0.000668025	Congruent	Delta Enriched
Scn3b	-5.0933	-1.42982	2.32e-92	Congruent	Delta Enriched
St8sia2	-5.16895	-1.3018	2.41e-16	Congruent	Delta Enriched
Gm43489	-5.17013	-2.80536	0.000334654	Congruent	Delta Enriched
Emx1	-5.17979	-2.36276	2.33e-10	Congruent	Delta Enriched
Nckap5los	-5.18151	-3.17006	0.000325575	Congruent	Delta Enriched
Rasgef1a	-5.19251	-1.43597	2.69e-94	Congruent	Delta Enriched
Gm14964	-5.21773	-1.52358	3.21e-27	Congruent	Delta Enriched
AW551984	-5.21879	-1.23945	8.69e-05	Congruent	Delta Enriched
Grid1	-5.27864	-1.50806	1.8e-10	Congruent	Delta Enriched
Gm14616	-5.29468	-2.02657	1.17e-08	Congruent	Delta Enriched
Nespas	-5.31187	-1.60396	1.22e-35	Congruent	Delta Enriched
Gm4208	-5.31825	-3.27664	0.000152034	Congruent	Delta Enriched
Gm25415	-5.33478	-2.02657	0.000155467	Congruent	Delta Enriched
Cldn9	-5.36261	-2.81367	6.25e-48	Congruent	Delta Enriched
Frmpd3	-5.43809	-1.58519	7.54e-05	Congruent	Delta Enriched
Tmem200a	-5.47687	-1.35738	2.65e-39	Congruent	Delta Enriched
Luzp2	-5.50402	-1.93752	1.04e-38	Congruent	Delta Enriched
Gm13111	-5.51518	-1.79518	5.36e-26	Congruent	Delta Enriched
Plxdc2	-5.51822	-1.91544	7.45e-37	Congruent	Delta Enriched
Pgr	-5.53382	-1.35954	5.44e-19	Congruent	Delta Enriched
Gm16487	-5.54856	-1.6821	1.49e-05	Congruent	Delta Enriched
Rapgef3os2	-5.59801	-1.63198	2.22e-07	Congruent	Delta Enriched
Prrg3	-5.61366	-1.13186	1.65e-27	Congruent	Delta Enriched
Fstl4	-5.61974	-3.28386	2.5e-24	Congruent	Delta Enriched
Speer4b	-5.65587	-1.38103	1.87e-05	Congruent	Delta Enriched
A530095I07Rik	-5.66536	-1.68182	1.07e-05	Congruent	Delta Enriched
Lrrtm1	-5.74843	-1.6904	3e-33	Congruent	Delta Enriched
Adcy2	-5.78007	-1.15331	6.47e-51	Congruent	Delta Enriched
Kcnj3	-5.83909	-2.10747	2.57e-55	Congruent	Delta Enriched
Slc9b2	-5.84044	-1.27548	4.49e-06	Congruent	Delta Enriched
Tunar	-5.85435	-2.10266	4.63e-06	Congruent	Delta Enriched
Gpr153	-5.91678	-1.75355	2.03e-49	Congruent	Delta Enriched
Adcy8	-5.96445	-1.94584	1.06e-72	Congruent	Delta Enriched
Gfra1	-5.96578	-1.52601	4.28e-114	Congruent	Delta Enriched
BC016579	-6.01161	-1.54771	1.03e-23	Congruent	Delta Enriched
Loxl1	-6.01648	-1.62027	2.5e-52	Congruent	Delta Enriched
Cntnap3	-6.02206	-1.08165	1.45e-09	Congruent	Delta Enriched
Sertm1	-6.03277	-1.51657	9.37e-39	Congruent	Delta Enriched
Gm43534	-6.05136	-3.86242	4e-17	Congruent	Delta Enriched
Oit1	-6.15407	-2.29859	6.94e-94	Congruent	Delta Enriched
Egr3	-6.2049	-1.73112	3.1e-18	Congruent	Delta Enriched
Syt1	-6.21185	-1.08092	4.07e-103	Congruent	Delta Enriched
1700001C02Rik	-6.25033	-1.19669	1.65e-12	Congruent	Delta Enriched
A730060N03Rik	-6.25565	-1.52231	6.78e-11	Congruent	Delta Enriched
Gnat3	-6.28244	-1.27765	7.29e-08	Congruent	Delta Enriched
Sftpd	-6.28763	-1.6851	1.55e-86	Congruent	Delta Enriched
Gm10083	-6.29692	-3.44324	7.02e-12	Congruent	Delta Enriched
Tspan12	-6.33168	-1.22787	5.8e-122	Congruent	Delta Enriched
Fermt1	-6.36049	-2.95082	2.3e-97	Congruent	Delta Enriched
Pcdh9	-6.38935	-1.56708	3.81e-51	Congruent	Delta Enriched
Rbp4	-6.4454	-2.75976	2.48e-06	Congruent	Delta Enriched
2810405F15Rik	-6.4808	-1.79535	9.37e-13	Congruent	Delta Enriched
Malrd1	-6.48315	-1.4572	1.34e-12	Congruent	Delta Enriched
Slc38a11	-6.52553	-1.71788	4.78e-32	Congruent	Delta Enriched
Gm28119	-6.5722	-3.91667	5.54e-14	Congruent	Delta Enriched
Avpr1a	-6.60817	-2.77278	6.51e-33	Congruent	Delta Enriched
Rgs22	-6.68178	-2.74382	2.24e-24	Congruent	Delta Enriched
Bmp6	-6.72813	-1.26105	5.23e-57	Congruent	Delta Enriched
Ankrd34b	-6.73342	-1.00927	3.91e-41	Congruent	Delta Enriched
Neurog3	-6.78141	-2.37812	1.72e-77	Congruent	Delta Enriched
Arg1	-6.79125	-2.22618	1.48e-08	Congruent	Delta Enriched
Fstl5	-6.84419	-1.44231	3.07e-97	Congruent	Delta Enriched
Nup62cl	-6.92882	-1.51987	2.56e-59	Congruent	Delta Enriched
Gm38345	-6.93969	-3.88031	9.35e-50	Congruent	Delta Enriched
Gm2109	-7.03397	-1.94677	7.79e-12	Congruent	Delta Enriched
Sgce	-7.04523	-1.59877	9.37e-50	Congruent	Delta Enriched
Tox2	-7.07078	-1.29451	3.48e-91	Congruent	Delta Enriched
Cer1	-7.12908	-2.87726	6.08e-62	Congruent	Delta Enriched
Gm15202	-7.1868	-6.1849	8.71e-13	Congruent	Delta Enriched
Sst	-7.3056	-3.18682	0.00106413	Congruent	Delta Enriched
Bmp3	-7.42133	-1.24066	2.56e-06	Congruent	Delta Enriched
Crhr2	-7.45783	-1.17667	1.52e-61	Congruent	Delta Enriched
Grm8	-7.47053	-1.03524	1.11e-14	Congruent	Delta Enriched
Gabrg1	-7.56016	-1.55741	7.22e-44	Congruent	Delta Enriched
Prr16	-7.62558	-1.22934	2.24e-66	Congruent	Delta Enriched
Ly6h	-7.70878	-1.15638	8.53e-11	Congruent	Delta Enriched
Hhex	-7.73311	-2.65867	1.56e-05	Congruent	Delta Enriched
Spock3	-7.80233	-2.09479	6.13e-05	Congruent	Delta Enriched
Peg10	-7.87778	-1.48108	1.11e-05	Congruent	Delta Enriched
Lmo3	-7.90965	-1.56618	8.67e-87	Congruent	Delta Enriched
Ghsr	-7.9432	-1.76162	2.34e-05	Congruent	Delta Enriched
Ccdc67	-8.08203	-2.14586	1.49e-25	Congruent	Delta Enriched
Kcna5	-8.22491	-2.68479	2.37e-110	Congruent	Delta Enriched
C230004F18Rik	-8.24145	-2.47945	9.97e-22	Congruent	Delta Enriched
Olfm3	-8.26669	-1.39009	2.16e-50	Congruent	Delta Enriched
Ppp1r17	-8.55835	-1.62865	1.22e-110	Congruent	Delta Enriched
