# Supplementary material for: Chromatin accessibility differences between alpha, beta, and delta cells identifies common and cell type-specific enhancers
Source: BMC Genomics. 2023 Apr 17;24:202. doi: 10.1186/s12864-023-09293-6 (PMC10108528; doi:10.1186/s12864-023-09293-6)
Supplement: Supplementary file 11 — Additional file 11: Supplemental Figure 7. Transcription factor binding sites and histone mark overlap. [file 12864_2023_9293_MOESM11_ESM.xlsx]

## Sheet: Unfiltered Putative Enhancers
Dataset-S3 – Unfiltered putative enhancer calls defined by open chromatin region in at least one of three cell types, overlapping the histone markers H3K27ac and H3K4me1. These regions were crossed against pancreatic islet transcription factors to identify enhancer regions.
index	chr	start	end	width	ldb1	isl1	nkx2_2	rfx6	mafa	pdx1	foxa2	insm1	neurod1	nkx6_1	gata6	kat2b	ChIP_Hits	annotation	distanceToTSS	SYMBOL	GENENAME
1	chr1	3670582	3671392	811	0	0	0	0	0	0	0	1	1	0	0	0	2	Promoter (<=1kb)	106	Xkr4	X-linked Kx blood group related 4
2	chr1	3671934	3672483	550	0	0	1	0	0	0	0	2	1	0	0	0	4	Promoter (<=1kb)	-436	Xkr4	X-linked Kx blood group related 4
3	chr1	4785289	4785407	119	0	0	0	0	0	0	1	1	0	0	0	0	2	Promoter (<=1kb)	285	Mrpl15	mitochondrial ribosomal protein L15
4	chr1	4786033	4786183	151	0	0	0	0	0	0	1	1	1	1	0	0	4	Promoter (<=1kb)	-294	Mrpl15	mitochondrial ribosomal protein L15
5	chr1	4807387	4807538	152	0	0	0	0	0	0	0	0	0	0	0	0	0	Promoter (<=1kb)	-250	Lypla1	lysophospholipase 1
6	chr1	4857136	4857139	4	0	0	0	0	0	0	0	0	0	0	0	0	0	Promoter (<=1kb)	-675	Tcea1	transcription elongation factor A (SII) 1
7	chr1	4970184	4971372	1189	0	0	1	0	0	1	1	1	1	1	0	0	6	Exon (ENSMUST00000144339.1/ENSMUST00000144339.1, exon 1 of 3)	47363	Rgs20	regulator of G-protein signaling 20
8	chr1	5019575	5020251	677	0	0	0	0	0	0	0	2	0	0	0	0	2	Promoter (<=1kb)	-36	Rgs20	regulator of G-protein signaling 20
9	chr1	5082892	5082972	81	0	0	0	0	0	0	1	1	1	0	0	0	3	Promoter (<=1kb)	-108	Atp6v1h	ATPase, H+ transporting, lysosomal V1 subunit H
10	chr1	6213968	6214131	164	0	0	0	0	0	0	0	0	0	1	0	0	1	Promoter (<=1kb)	-514	Rb1cc1	RB1-inducible coiled-coil 1
11	chr1	6215422	6215717	296	0	0	0	0	0	1	0	0	0	1	0	0	2	Promoter (<=1kb)	414	Rb1cc1	RB1-inducible coiled-coil 1
12	chr1	6406660	6406873	214	0	0	0	0	0	0	1	0	0	0	0	0	1	Distal Intergenic	47442	Alkal1	ALK and LTK ligand 1
13	chr1	6441140	6441266	127	0	0	0	0	0	0	0	0	0	0	0	0	0	Exon (ENSMUST00000194240.1/ENSMUST00000194240.1, exon 1 of 2)	-45965	St18	suppression of tumorigenicity 18
14	chr1	6508552	6509300	749	0	0	0	0	0	0	0	0	0	0	0	0	0	Intron (ENSMUST00000140079.7/240690, intron 2 of 23)	21221	St18	suppression of tumorigenicity 18
15	chr1	6509821	6510827	1007	0	0	1	0	0	1	1	1	1	1	0	0	6	Intron (ENSMUST00000140079.7/240690, intron 2 of 23)	22490	St18	suppression of tumorigenicity 18
16	chr1	6511446	6511917	472	0	0	0	0	0	0	1	1	0	0	0	0	2	Intron (ENSMUST00000140079.7/240690, intron 2 of 23)	24115	St18	suppression of tumorigenicity 18
17	chr1	6668356	6668857	502	0	0	1	0	0	0	1	1	1	1	0	0	5	Intron (ENSMUST00000140079.7/240690, intron 2 of 23)	-61194	St18	suppression of tumorigenicity 18
18	chr1	6729016	6729490	475	0	0	0	0	0	2	1	1	1	1	0	0	6	Promoter (<=1kb)	-561	St18	suppression of tumorigenicity 18
19	chr1	6733703	6733937	235	0	0	0	0	0	1	1	1	0	0	0	0	3	Promoter (<=1kb)	-933	St18	suppression of tumorigenicity 18
20	chr1	6760406	6760823	418	0	0	0	0	0	0	0	0	0	0	0	0	0	Intron (ENSMUST00000140079.7/240690, intron 4 of 23)	22831	St18	suppression of tumorigenicity 18
21	chr1	6799586	6800160	575	0	0	0	0	0	0	0	0	0	0	0	0	0	Promoter (2-3kb)	-2631	St18	suppression of tumorigenicity 18
22	chr1	7087923	7088464	542	0	0	0	0	0	0	1	1	0	0	0	0	2	Promoter (<=1kb)	-456	Pcmtd1	protein-L-isoaspartate (D-aspartate) O-methyltransferase domain containing 1
23	chr1	7089812	7090013	202	0	0	0	0	0	0	1	0	0	0	0	0	1	Promoter (<=1kb)	646	Pcmtd1	protein-L-isoaspartate (D-aspartate) O-methyltransferase domain containing 1
24	chr1	7397131	7397412	282	0	0	0	0	0	0	1	1	1	1	0	0	4	Intron (ENSMUST00000181554.1/ENSMUST00000181554.1, intron 1 of 2)	236574	Pcmtd1	protein-L-isoaspartate (D-aspartate) O-methyltransferase domain containing 1
25	chr1	7398619	7398821	203	0	0	0	0	0	0	0	0	0	0	0	0	0	Distal Intergenic	238062	Pcmtd1	protein-L-isoaspartate (D-aspartate) O-methyltransferase domain containing 1
26	chr1	9209371	9209641	271	0	0	0	0	0	1	1	1	1	0	0	0	4	Intron (ENSMUST00000132064.7/71096, intron 1 of 19)	88595	Sntg1	syntrophin, gamma 1
27	chr1	9237046	9237759	714	0	0	0	0	0	0	0	0	0	0	0	0	0	Intron (ENSMUST00000132064.7/71096, intron 1 of 19)	60477	Sntg1	syntrophin, gamma 1
28	chr1	9300068	9300209	142	0	0	0	0	0	0	1	1	0	0	0	0	2	Promoter (<=1kb)	-190	Sntg1	syntrophin, gamma 1
29	chr1	9545391	9546580	1190	0	0	0	0	0	0	1	1	1	0	0	0	3	Promoter (<=1kb)	0	Rrs1	ribosome biogenesis regulator 1
30	chr1	9631273	9631628	356	0	0	0	0	0	0	0	0	0	0	0	0	0	Promoter (<=1kb)	-98	2610203C22Rik	RIKEN cDNA 2610203C22 gene
31	chr1	9699903	9700165	263	0	0	0	0	0	0	0	0	0	0	0	0	0	Promoter (<=1kb)	0	Mybl1	myeloblastosis oncogene-like 1
32	chr1	9747119	9747597	479	0	0	0	0	0	0	0	0	0	0	0	0	0	Promoter (<=1kb)	-51	1700034P13Rik	RIKEN cDNA 1700034P13 gene
33	chr1	9798689	9798882	194	0	0	0	0	0	0	1	1	0	0	0	0	2	Promoter (<=1kb)	481	Sgk3	serum/glucocorticoid regulated kinase 3
34	chr1	9848552	9848823	272	0	0	0	0	0	0	1	1	0	0	0	0	2	Promoter (<=1kb)	155	Sgk3	serum/glucocorticoid regulated kinase 3
35	chr1	9943583	9943816	234	0	0	0	0	0	0	0	0	0	0	0	0	0	Promoter (<=1kb)	287	Snhg6	small nucleolar RNA host gene 6
36	chr1	9944344	9944483	140	0	0	0	0	0	0	1	0	0	1	0	0	2	Promoter (<=1kb)	-226	Snhg6	small nucleolar RNA host gene 6
37	chr1	9966987	9967130	144	0	0	0	0	0	0	0	0	1	0	0	0	1	Promoter (<=1kb)	802	Tcf24	transcription factor 24
38	chr1	9985298	9986788	1491	0	0	0	0	0	1	0	0	0	1	0	0	2	Promoter (<=1kb)	0	Ppp1r42	protein phosphatase 1, regulatory subunit 42
39	chr1	9988409	9988973	565	0	0	0	0	0	1	1	1	0	1	0	0	4	Promoter (2-3kb)	-2717	Ppp1r42	protein phosphatase 1, regulatory subunit 42
40	chr1	10009029	10009506	478	0	0	1	0	0	2	1	1	0	0	0	0	5	Promoter (<=1kb)	0	Ppp1r42	protein phosphatase 1, regulatory subunit 42
41	chr1	10037165	10037662	498	0	0	0	0	0	0	0	0	0	0	0	0	0	Promoter (<=1kb)	276	Cops5	COP9 signalosome subunit 5
42	chr1	10039415	10039559	145	0	0	0	0	0	0	0	1	0	0	0	0	1	Promoter (<=1kb)	-208	Cspp1	centrosome and spindle pole associated protein 1
43	chr1	10040778	10041187	410	0	0	0	0	0	0	0	0	0	0	0	0	0	Promoter (<=1kb)	623	Cspp1	centrosome and spindle pole associated protein 1
44	chr1	10231691	10232144	454	0	0	0	0	0	1	1	2	0	0	0	0	4	Promoter (<=1kb)	526	Arfgef1	ADP-ribosylation factor guanine nucleotide-exchange factor 1(brefeldin A-inhibited)
45	chr1	10233637	10233829	193	0	0	0	0	0	0	0	0	0	0	0	0	0	Promoter (<=1kb)	-967	Arfgef1	ADP-ribosylation factor guanine nucleotide-exchange factor 1(brefeldin A-inhibited)
46	chr1	10693257	10695231	1975	1	0	0	0	0	2	2	3	2	1	0	0	11	Exon (ENSMUST00000119252.1/ENSMUST00000119252.1, exon 1 of 1)	24674	Cpa6	carboxypeptidase A6
47	chr1	10993566	10993963	398	0	0	0	0	0	0	0	0	0	0	0	0	0	Promoter (<=1kb)	101	Prex2	phosphatidylinositol-3,4,5-trisphosphate-dependent Rac exchange factor 2
48	chr1	11414032	11414536	505	0	0	0	0	0	0	0	1	0	0	0	0	1	Promoter (<=1kb)	0	A830018L16Rik	RIKEN cDNA A830018L16 gene
49	chr1	12644703	12644909	207	1	1	0	0	1	0	0	0	0	1	1	1	6	Distal Intergenic	-22654	Gm17644	predicted gene, 17644
50	chr1	12990516	12992794	2279	0	0	0	0	0	0	4	2	2	1	0	0	9	Promoter (<=1kb)	0	Slco5a1	solute carrier organic anion transporter family, member 5A1
51	chr1	13146093	13146929	837	0	0	0	0	0	0	1	1	1	0	0	0	3	Promoter (1-2kb)	1578	Ncoa2	nuclear receptor coactivator 2
52	chr1	13147604	13147976	373	0	0	0	0	0	0	0	0	0	0	0	0	0	Promoter (<=1kb)	531	Ncoa2	nuclear receptor coactivator 2
53	chr1	13148605	13148796	192	0	0	0	0	0	0	1	1	0	0	0	0	2	Promoter (<=1kb)	-98	Ncoa2	nuclear receptor coactivator 2
54	chr1	13187681	13189303	1623	0	0	1	0	0	1	1	1	0	1	0	0	5	Intron (ENSMUST00000081713.10/17978, intron 5 of 21)	-36663	Ncoa2	nuclear receptor coactivator 2
55	chr1	13196410	13197613	1204	0	0	1	0	0	2	1	1	1	0	0	0	6	Intron (ENSMUST00000081713.10/17978, intron 4 of 21)	-45392	Ncoa2	nuclear receptor coactivator 2
56	chr1	13203264	13204568	1305	0	0	0	0	1	1	1	1	1	1	0	0	6	Intron (ENSMUST00000081713.10/17978, intron 4 of 21)	-52246	Ncoa2	nuclear receptor coactivator 2
57	chr1	13293317	13293612	296	0	0	0	0	0	0	0	0	0	0	0	0	0	Intron (ENSMUST00000081713.10/17978, intron 1 of 21)	6110	Ncoa2	nuclear receptor coactivator 2
58	chr1	13308075	13308624	550	0	0	0	0	0	2	1	1	1	0	0	0	5	Intron (ENSMUST00000081713.10/17978, intron 1 of 21)	-8353	Ncoa2	nuclear receptor coactivator 2
59	chr1	13371856	13371873	18	0	0	0	0	0	0	1	0	0	0	0	0	1	Promoter (<=1kb)	556	Ncoa2	nuclear receptor coactivator 2
60	chr1	13374668	13374803	136	0	0	0	0	0	0	1	1	0	0	0	0	2	Promoter (<=1kb)	-585	Ncoa2	nuclear receptor coactivator 2
61	chr1	13426704	13426838	135	0	0	0	0	0	0	1	1	0	0	0	0	2	Distal Intergenic	-52621	Ncoa2	nuclear receptor coactivator 2
62	chr1	13561239	13562125	887	1	0	1	0	0	1	1	1	1	1	0	0	7	Downstream (2-3kb)	17673	Tram1	translocating chain-associating membrane protein 1
63	chr1	13562803	13563318	516	0	0	0	0	0	0	1	0	0	0	0	0	1	Downstream (1-2kb)	16480	Tram1	translocating chain-associating membrane protein 1
64	chr1	13586410	13587577	1168	0	0	0	0	0	1	1	1	1	1	0	0	5	Promoter (2-3kb)	2298	Tram1	translocating chain-associating membrane protein 1
65	chr1	13590133	13590295	163	0	0	0	0	0	0	0	1	1	0	0	0	2	Promoter (<=1kb)	-223	Tram1	translocating chain-associating membrane protein 1
66	chr1	13614764	13616458	1695	0	0	0	0	0	1	1	1	1	1	0	0	5	Distal Intergenic	21953	Lactb2	lactamase, beta 2
67	chr1	13659504	13661216	1713	0	0	0	0	0	1	2	1	1	0	1	0	6	Promoter (<=1kb)	0	Lactb2	lactamase, beta 2
68	chr1	14232330	14232863	534	0	0	0	0	0	0	1	2	1	0	0	0	4	Promoter (<=1kb)	-838	Eya1	EYA transcriptional coactivator and phosphatase 1
69	chr1	14310545	14310684	140	0	0	0	0	0	0	1	0	0	0	0	0	1	Promoter (<=1kb)	-310	Eya1	EYA transcriptional coactivator and phosphatase 1
70	chr1	15287287	15287749	463	0	0	0	0	0	1	1	1	1	0	0	0	4	Promoter (<=1kb)	33	Kcnb2	potassium voltage gated channel, Shab-related subfamily, member 2
71	chr1	15610129	15610495	367	0	0	0	0	0	0	0	0	0	1	0	0	1	Intron (ENSMUST00000175681.2/98741, intron 2 of 2)	-195151	Terf1	telomeric repeat binding factor 1
72	chr1	15805052	15805414	363	0	0	0	0	0	0	1	1	0	0	0	0	2	Promoter (<=1kb)	-232	Terf1	telomeric repeat binding factor 1
73	chr1	15806290	15806524	235	0	0	0	0	0	0	1	0	0	0	1	0	2	Promoter (<=1kb)	626	Terf1	telomeric repeat binding factor 1
74	chr1	16092919	16093344	426	0	0	0	0	0	0	0	1	0	0	0	0	1	Promoter (<=1kb)	0	4930444P10Rik	RIKEN cDNA 4930444P10 gene
75	chr1	16103157	16103855	699	0	0	0	0	0	0	0	0	0	0	0	0	0	Promoter (<=1kb)	-309	Rpl7	ribosomal protein L7
76	chr1	16106311	16106325	15	0	0	0	0	0	0	0	0	0	0	0	0	0	Promoter (<=1kb)	537	Rdh10	retinol dehydrogenase 10 (all-trans)
77	chr1	16482884	16483616	733	0	0	0	0	0	0	1	0	0	0	0	0	1	Intron (ENSMUST00000162751.7/29819, intron 3 of 13)	35595	Stau2	staufen double-stranded RNA binding protein 2
78	chr1	16518543	16518853	311	0	0	0	0	0	0	0	0	0	0	0	0	0	Promoter (<=1kb)	358	Stau2	staufen double-stranded RNA binding protein 2
79	chr1	16519989	16520209	221	0	0	0	0	0	0	0	1	1	0	0	0	2	Promoter (<=1kb)	0	Stau2	staufen double-stranded RNA binding protein 2
80	chr1	16545044	16545559	516	0	0	0	0	0	2	0	0	0	1	0	0	3	Intron (ENSMUST00000182554.8/66799, intron 5 of 6)	-24932	Stau2	staufen double-stranded RNA binding protein 2
81	chr1	16546644	16547216	573	0	0	0	0	0	0	0	0	0	0	0	0	0	Intron (ENSMUST00000182554.8/66799, intron 5 of 6)	-26532	Stau2	staufen double-stranded RNA binding protein 2
82	chr1	16618131	16618192	62	0	0	0	0	0	0	0	0	0	0	0	0	0	Promoter (1-2kb)	1067	Ube2w	ubiquitin-conjugating enzyme E2W (putative)
83	chr1	16619541	16619806	266	0	0	0	0	0	0	0	1	1	0	0	0	2	Promoter (<=1kb)	-52	Ube2w	ubiquitin-conjugating enzyme E2W (putative)
84	chr1	16656154	16656320	167	0	0	0	0	0	0	0	0	0	0	0	0	0	Promoter (<=1kb)	305	Eloc	elongin C
85	chr1	16657396	16657929	534	0	0	0	0	0	1	1	1	0	1	0	0	4	Promoter (<=1kb)	0	D030040B21Rik	RIKEN cDNA D030040B21 gene
86	chr1	16664913	16665845	933	0	0	0	0	0	1	1	1	1	2	0	0	6	Promoter (<=1kb)	0	Tmem70	transmembrane protein 70
87	chr1	16687791	16689150	1360	0	0	0	0	0	1	1	1	1	1	0	0	5	Promoter (<=1kb)	0	Ly96	lymphocyte antigen 96
88	chr1	17097478	17097552	75	0	0	0	0	0	0	0	0	0	0	0	0	0	Promoter (<=1kb)	337	Jph1	junctophilin 1
89	chr1	17145638	17145949	312	0	0	0	0	0	0	0	1	0	0	0	0	1	Promoter (<=1kb)	170	Gdap1	ganglioside-induced differentiation-associated-protein 1
90	chr1	20477571	20478440	870	0	0	0	0	0	1	1	1	1	1	0	0	5	Intron (ENSMUST00000088448.11/241035, intron 35 of 66)	-68123	Pkhd1	polycystic kidney and hepatic disease 1
91	chr1	20617675	20617915	241	0	0	0	0	0	0	0	0	0	0	0	0	0	Promoter (<=1kb)	125	Pkhd1	polycystic kidney and hepatic disease 1
92	chr1	20890183	20891464	1282	0	0	0	0	0	1	1	2	0	0	0	0	4	Promoter (<=1kb)	0	Paqr8	progestin and adipoQ receptor family member VIII
93	chr1	20912407	20912697	291	0	0	0	0	0	0	0	0	0	0	0	0	0	Intron (ENSMUST00000189400.6/74229, intron 1 of 2)	-5143	Paqr8	progestin and adipoQ receptor family member VIII
94	chr1	20951108	20952516	1409	0	0	1	0	0	1	1	2	1	0	0	0	6	Promoter (<=1kb)	0	Efhc1	EF-hand domain (C-terminal) containing 1
95	chr1	21078698	21079053	356	0	0	0	0	0	0	0	0	0	0	0	0	0	Promoter (<=1kb)	176	Tram2	translocating chain-associating membrane protein 2
96	chr1	21079579	21079860	282	0	0	0	0	0	0	1	1	1	0	0	0	3	Promoter (<=1kb)	-350	Tram2	translocating chain-associating membrane protein 2
97	chr1	21124504	21125771	1268	0	0	0	0	0	1	1	1	1	1	0	0	5	Distal Intergenic	-45275	Tram2	translocating chain-associating membrane protein 2
98	chr1	21218641	21219077	437	0	0	0	0	0	0	0	1	0	0	0	0	1	Promoter (<=1kb)	0	Tmem14a	transmembrane protein 14A
99	chr1	22805691	22805774	84	0	0	0	0	0	0	0	0	0	0	0	0	0	Promoter (<=1kb)	0	Rims1	regulating synaptic membrane exocytosis 1
100	chr1	23253981	23254636	656	0	0	0	0	0	1	0	0	0	1	0	0	2	Distal Intergenic	-17633	Mir30a	microRNA 30a
101	chr1	23257324	23257651	328	0	0	0	0	0	0	0	0	0	0	0	0	0	Distal Intergenic	-14618	Mir30a	microRNA 30a
102	chr1	23382518	23382702	185	0	0	0	0	0	0	0	0	0	0	0	0	0	Promoter (<=1kb)	473	Ogfrl1	opioid growth factor receptor-like 1
103	chr1	23656302	23656832	531	0	0	0	0	0	0	1	0	0	0	0	0	1	Distal Intergenic	81715	Gm28822	predicted gene 28822
104	chr1	23921540	23921741	202	0	0	0	0	0	0	1	1	0	0	0	0	2	Promoter (<=1kb)	576	Smap1	small ArfGAP 1
105	chr1	24005142	24005228	87	0	0	0	0	0	0	1	1	0	0	0	0	2	Promoter (<=1kb)	402	Sdhaf4	succinate dehydrogenase complex assembly factor 4
106	chr1	24005747	24005908	162	0	0	0	0	0	0	0	0	0	0	0	0	0	Promoter (<=1kb)	-91	Sdhaf4	succinate dehydrogenase complex assembly factor 4
107	chr1	24107398	24108531	1134	0	0	1	0	0	2	1	1	1	1	1	0	8	Distal Intergenic	-7057	Fam135a	family with sequence similarity 135, member A
108	chr1	24109220	24109840	621	0	0	0	0	0	0	0	1	0	0	0	0	1	Distal Intergenic	-8879	Fam135a	family with sequence similarity 135, member A
109	chr1	24362157	24362875	719	0	0	0	0	0	1	1	1	1	1	0	0	5	Intron (ENSMUST00000144297.1/12823, intron 5 of 39)	89870	Col19a1	collagen, type XIX, alpha 1
110	chr1	24677658	24677975	318	0	0	0	0	0	1	1	0	0	0	0	0	2	Promoter (<=1kb)	-655	Lmbrd1	LMBR1 domain containing 1
111	chr1	24679602	24680208	607	0	0	0	0	0	0	0	0	0	0	0	0	0	Promoter (<=1kb)	676	Lmbrd1	LMBR1 domain containing 1
112	chr1	24684029	24684329	301	0	0	0	0	0	0	0	0	0	0	0	0	0	Intron (ENSMUST00000191471.6/68421, intron 1 of 15)	5103	Lmbrd1	LMBR1 domain containing 1
113	chr1	25033503	25034420	918	0	0	0	0	0	3	1	2	2	2	0	0	10	Distal Intergenic	170303	Adgrb3	adhesion G protein-coupled receptor B3
114	chr1	25228331	25228524	194	0	0	0	0	0	0	1	1	0	0	0	0	2	Promoter (<=1kb)	302	Adgrb3	adhesion G protein-coupled receptor B3
115	chr1	25229085	25229248	164	0	0	0	0	0	0	0	0	0	0	0	0	0	Promoter (<=1kb)	0	Adgrb3	adhesion G protein-coupled receptor B3
116	chr1	25830550	25830910	361	0	0	0	0	0	0	1	1	0	0	0	0	2	Promoter (<=1kb)	-843	Adgrb3	adhesion G protein-coupled receptor B3
117	chr1	30846863	30847745	883	0	0	0	0	0	1	1	1	1	1	0	0	5	Intron (ENSMUST00000186733.6/213109, intron 2 of 15)	15325	Phf3	PHD finger protein 3
118	chr1	30872139	30872416	278	0	0	0	0	0	0	0	0	0	0	0	0	0	Promoter (1-2kb)	1165	Phf3	PHD finger protein 3
119	chr1	30874116	30874290	175	0	0	0	0	0	0	1	1	1	0	0	0	3	Promoter (<=1kb)	-195	Phf3	PHD finger protein 3
120	chr1	30950323	30951540	1218	0	0	0	0	0	1	1	1	0	2	0	0	5	Promoter (<=1kb)	-553	Ptp4a1	protein tyrosine phosphatase 4a1
121	chr1	31095201	31095242	42	0	0	0	0	0	0	0	0	0	0	0	0	0	Promoter (1-2kb)	1212	Gm29669	predicted gene 29669
122	chr1	33271274	33271714	441	0	0	0	0	0	0	1	1	1	0	0	0	3	Distal Intergenic	350428	Prim2	DNA primase, p58 subunit
123	chr1	33669425	33670657	1233	0	0	0	0	0	0	1	2	1	0	0	0	4	Promoter (<=1kb)	0	Prim2	DNA primase, p58 subunit
124	chr1	33719758	33719826	69	0	0	0	0	0	0	1	1	1	0	0	0	3	Promoter (<=1kb)	-61	Rab23	RAB23, member RAS oncogene family
125	chr1	33720423	33720672	250	0	0	0	0	0	0	1	1	0	0	0	0	2	Promoter (<=1kb)	16	Rab23	RAB23, member RAS oncogene family
126	chr1	33753572	33753851	280	0	0	0	0	0	0	0	0	0	1	0	0	1	Intron (ENSMUST00000044691.8/213539, intron 1 of 2)	3890	Bag2	BCL2-associated athanogene 2
127	chr1	33757062	33757401	340	0	0	0	0	0	0	0	0	0	0	0	0	0	Promoter (<=1kb)	340	Bag2	BCL2-associated athanogene 2
128	chr1	33757940	33758126	187	0	0	0	0	0	0	0	1	0	0	0	0	1	Promoter (<=1kb)	-145	Bag2	BCL2-associated athanogene 2
129	chr1	33813105	33813789	685	0	0	0	0	0	0	0	0	0	0	0	0	0	Promoter (<=1kb)	422	Zfp451	zinc finger protein 451
130	chr1	33908290	33908293	4	0	0	0	0	0	0	0	0	0	0	0	0	0	Promoter (<=1kb)	65	Dst	dystonin
131	chr1	34006833	34008547	1715	0	0	0	0	0	0	1	1	1	0	0	0	3	Promoter (<=1kb)	653	Dst	dystonin
132	chr1	34020423	34020714	292	0	0	0	0	0	0	0	0	0	0	0	0	0	Intron (ENSMUST00000183034.4/13518, intron 4 of 102)	8598	Dst	dystonin
133	chr1	34051007	34051481	475	0	0	1	0	0	0	1	1	1	0	0	0	4	Intron (ENSMUST00000183034.4/13518, intron 4 of 102)	-25746	Dst	dystonin
134	chr1	34052072	34052522	451	0	0	0	0	0	1	1	1	0	0	0	0	3	Intron (ENSMUST00000183034.4/13518, intron 4 of 102)	-24705	Dst	dystonin
135	chr1	34060389	34061199	811	0	0	1	0	0	3	1	2	1	1	0	0	9	Intron (ENSMUST00000183034.4/13518, intron 4 of 102)	-16028	Dst	dystonin
136	chr1	34120236	34120683	448	0	0	0	0	0	0	1	1	1	0	0	0	3	Promoter (<=1kb)	-567	Dst	dystonin
137	chr1	34121202	34121363	162	0	0	0	0	0	0	1	1	1	0	0	0	3	Promoter (<=1kb)	0	Dst	dystonin
138	chr1	34123460	34123999	540	0	0	0	0	0	1	1	1	1	0	0	0	4	Promoter (2-3kb)	2210	Dst	dystonin
139	chr1	34178614	34178975	362	0	0	0	0	0	0	0	0	0	0	0	0	0	Exon (ENSMUST00000183302.5/13518, exon 23 of 24)	18284	Dst	dystonin
140	chr1	34182173	34182779	607	0	0	0	0	0	0	0	0	0	0	0	0	0	Exon (ENSMUST00000183302.5/13518, exon 24 of 24)	21843	Dst	dystonin
141	chr1	34183397	34184256	860	0	0	0	0	0	1	2	1	2	0	0	0	6	3' UTR	23067	Dst	dystonin
142	chr1	34223153	34224603	1451	0	0	0	0	0	2	1	2	1	1	0	0	7	Exon (ENSMUST00000183034.4/13518, exon 58 of 103)	-11993	Dst	dystonin
143	chr1	34225290	34225780	491	0	0	0	0	0	0	1	0	0	0	0	0	1	Exon (ENSMUST00000183034.4/13518, exon 59 of 103)	-10816	Dst	dystonin
144	chr1	34236288	34236446	159	0	0	0	0	0	0	1	1	1	0	0	0	3	Promoter (<=1kb)	-150	Dst	dystonin
145	chr1	34237707	34237873	167	0	0	0	0	0	0	1	1	1	0	0	0	3	Promoter (1-2kb)	1111	Dst	dystonin
146	chr1	34238397	34238871	475	0	0	0	0	0	0	1	0	0	0	0	0	1	Promoter (1-2kb)	1801	Dst	dystonin
147	chr1	34240573	34240632	60	0	0	0	0	0	0	1	0	0	0	0	0	1	Intron (ENSMUST00000183034.4/13518, intron 60 of 102)	3977	Dst	dystonin
148	chr1	34398712	34399611	900	0	0	1	0	0	1	1	1	1	1	0	0	6	Distal Intergenic	33588	Mir5103	microRNA 5103
149	chr1	34409653	34409665	13	0	0	0	0	0	1	1	1	1	1	0	0	5	Distal Intergenic	23534	Mir5103	microRNA 5103
150	chr1	34434689	34435406	718	0	0	0	0	1	1	1	1	1	1	0	0	6	Promoter (1-2kb)	-1425	Mir5103	microRNA 5103
151	chr1	34438974	34439198	225	0	0	0	0	0	0	0	0	0	0	0	0	0	Promoter (<=1kb)	-278	Ccdc115	coiled-coil domain containing 115
152	chr1	34440255	34440479	225	0	0	0	0	0	0	0	0	0	0	0	0	0	Promoter (<=1kb)	214	Imp4	IMP4, U3 small nucleolar ribonucleoprotein
153	chr1	34459925	34460376	452	0	0	0	0	0	0	0	1	0	0	0	0	1	Promoter (<=1kb)	133	Ptpn18	protein tyrosine phosphatase, non-receptor type 18
154	chr1	34485590	34485935	346	0	0	0	0	0	0	0	0	0	0	0	0	0	Exon (ENSMUST00000188292.6/ENSMUST00000188292.6, exon 1 of 5)	-12475	Prss39	protease, serine 39
155	chr1	34579071	34580103	1033	0	0	0	0	0	0	0	0	0	0	0	0	0	Promoter (<=1kb)	0	Amer3	APC membrane recruitment 3
156	chr1	34801748	34802402	655	0	0	0	1	0	0	0	1	1	0	0	0	3	Promoter (<=1kb)	7	Arhgef4	Rho guanine nucleotide exchange factor (GEF) 4
157	chr1	34841826	34841904	79	0	0	0	0	0	0	0	0	0	0	0	0	0	Promoter (1-2kb)	1060	Fam168b	family with sequence similarity 168, member B
158	chr1	34843320	34843686	367	0	0	0	0	0	0	0	0	0	0	0	0	0	Promoter (<=1kb)	-255	Fam168b	family with sequence similarity 168, member B
159	chr1	34849461	34849840	380	0	0	0	0	0	0	0	0	0	0	0	0	0	Promoter (<=1kb)	-136	Plekhb2	pleckstrin homology domain containing, family B (evectins) member 2
160	chr1	34850379	34850661	283	0	0	0	0	0	0	0	0	0	0	0	0	0	Promoter (<=1kb)	387	Plekhb2	pleckstrin homology domain containing, family B (evectins) member 2
161	chr1	36064719	36065722	1004	0	0	0	0	0	1	1	1	1	1	0	0	5	Promoter (2-3kb)	-2678	Hs6st1	heparan sulfate 6-O-sulfotransferase 1
162	chr1	36077566	36078230	665	0	0	0	0	0	0	1	1	1	0	0	0	3	Intron (ENSMUST00000088174.3/50785, intron 1 of 1)	9166	Hs6st1	heparan sulfate 6-O-sulfotransferase 1
163	chr1	36241689	36242025	337	0	0	0	0	0	1	0	0	0	0	0	0	1	Promoter (2-3kb)	2082	Uggt1	UDP-glucose glycoprotein glucosyltransferase 1
164	chr1	36303038	36303428	391	0	0	0	0	0	0	0	0	0	0	0	0	0	Distal Intergenic	-4305	Arid5a	AT rich interactive domain 5A (MRF1-like)
165	chr1	36308333	36308792	460	0	0	0	0	0	1	0	0	0	0	0	0	1	Promoter (<=1kb)	554	Arid5a	AT rich interactive domain 5A (MRF1-like)
166	chr1	36368325	36368604	280	0	0	0	0	0	0	0	0	0	0	0	0	0	Promoter (<=1kb)	-284	Kansl3	KAT8 regulatory NSL complex subunit 3
167	chr1	36444392	36445001	610	0	0	0	0	0	0	0	0	0	0	0	0	0	Promoter (<=1kb)	270	Lman2l	lectin, mannose-binding 2-like
168	chr1	36445524	36445777	254	0	0	0	0	0	0	1	0	0	0	0	0	1	Promoter (<=1kb)	-253	Lman2l	lectin, mannose-binding 2-like
169	chr1	36470958	36471166	209	0	0	0	0	0	0	1	1	0	0	0	0	2	Promoter (<=1kb)	-454	Cnnm4	cyclin M4
170	chr1	36472025	36472368	344	0	0	0	0	0	0	0	1	0	0	0	0	1	Promoter (<=1kb)	405	Cnnm4	cyclin M4
171	chr1	36492157	36492955	799	0	0	0	1	0	1	0	1	1	0	0	0	4	Intron (ENSMUST00000153128.1/94220, intron 1 of 6)	-18912	Cnnm3	cyclin M3
172	chr1	36512886	36512941	56	0	0	0	0	0	0	0	1	1	0	0	0	2	Promoter (<=1kb)	-156	Cnnm3	cyclin M3
173	chr1	36537697	36538038	342	0	0	0	0	0	1	0	0	0	1	0	0	2	Promoter (<=1kb)	-814	Ankrd23	ankyrin repeat domain 23
174	chr1	36538645	36539893	1249	0	0	0	0	1	0	0	0	0	0	0	0	1	Promoter (<=1kb)	0	Ankrd23	ankyrin repeat domain 23
175	chr1	36546509	36547238	730	0	0	0	0	0	0	1	1	1	1	0	0	4	Promoter (<=1kb)	0	Ankrd39	ankyrin repeat domain 39
176	chr1	36555785	36556803	1019	0	0	0	0	0	0	0	1	0	0	0	0	1	Promoter (<=1kb)	723	Sema4c	sema domain, immunoglobulin domain (Ig), transmembrane domain (TM) and short cytoplasmic domain, (semaphorin) 4C
177	chr1	36557337	36557772	436	0	0	0	0	0	0	0	2	0	0	0	0	2	Promoter (<=1kb)	0	Sema4c	sema domain, immunoglobulin domain (Ig), transmembrane domain (TM) and short cytoplasmic domain, (semaphorin) 4C
178	chr1	36558553	36558753	201	0	0	0	0	0	0	0	0	0	0	0	0	0	Promoter (<=1kb)	-204	Sema4c	sema domain, immunoglobulin domain (Ig), transmembrane domain (TM) and short cytoplasmic domain, (semaphorin) 4C
179	chr1	36579985	36581147	1163	0	0	0	0	0	1	2	1	2	0	0	0	6	Intron (ENSMUST00000170295.7/381337, intron 11 of 14)	6540	Fam178b	family with sequence similarity 178, member B
180	chr1	36647303	36648172	870	0	0	0	1	0	0	1	1	1	0	0	0	4	Intron (ENSMUST00000170295.7/381337, intron 3 of 14)	35011	Fam178b	family with sequence similarity 178, member B
181	chr1	36691072	36691313	242	0	0	0	0	0	0	1	1	1	0	0	0	3	Promoter (<=1kb)	-136	Cox5b	cytochrome c oxidase subunit 5B
182	chr1	36692006	36692354	349	0	0	0	0	0	0	0	0	0	0	0	0	0	Promoter (<=1kb)	362	Cox5b	cytochrome c oxidase subunit 5B
183	chr1	36708210	36709367	1158	0	0	0	0	0	2	0	0	0	0	0	0	2	Promoter (<=1kb)	311	Actr1b	ARP1 actin-related protein 1B, centractin beta
184	chr1	36784979	36785569	591	0	0	0	0	0	0	0	0	0	0	0	0	0	Distal Intergenic	5995	Zap70	zeta-chain (TCR) associated protein kinase
185	chr1	36919646	36921043	1398	0	0	0	0	0	0	1	1	1	0	0	0	3	Intron (ENSMUST00000027290.11/56030, intron 1 of 40)	18484	Tmem131	transmembrane protein 131
186	chr1	36938043	36938643	601	0	0	0	0	0	0	1	0	0	0	0	0	1	Promoter (<=1kb)	884	Tmem131	transmembrane protein 131
187	chr1	36940153	36940393	241	0	0	0	0	0	0	0	1	0	0	0	0	1	Promoter (<=1kb)	-331	Tmem131	transmembrane protein 131
188	chr1	37028599	37029749	1151	0	0	0	1	0	2	1	0	0	0	1	0	5	Promoter (<=1kb)	0	Vwa3b	von Willebrand factor A domain containing 3B
189	chr1	37077241	37078302	1062	0	0	0	0	0	2	0	0	0	1	0	0	3	Intron (ENSMUST00000238425.1/70853, intron 7 of 28)	-22229	Vwa3b	von Willebrand factor A domain containing 3B
190	chr1	37237270	37238134	865	0	0	0	0	1	1	1	1	1	1	0	0	6	Intron (ENSMUST00000191981.5/12790, intron 4 of 4)	18065	Cnga3	cyclic nucleotide gated channel alpha 3
191	chr1	37273597	37274101	505	0	0	0	0	0	1	1	1	0	0	0	0	3	Distal Intergenic	-25764	Inpp4a	inositol polyphosphate-4-phosphatase, type I
192	chr1	37288258	37289055	798	0	0	0	1	0	1	0	0	0	0	0	0	2	Distal Intergenic	-10810	Inpp4a	inositol polyphosphate-4-phosphatase, type I
193	chr1	37301155	37302437	1283	0	0	0	0	0	2	1	1	0	0	0	0	4	Promoter (<=1kb)	847	Inpp4a	inositol polyphosphate-4-phosphatase, type I
194	chr1	37306230	37306432	203	0	0	0	0	0	0	0	0	0	0	0	0	0	Intron (ENSMUST00000146676.1/269180, intron 1 of 1)	5922	Inpp4a	inositol polyphosphate-4-phosphatase, type I
195	chr1	37314377	37315230	854	0	0	0	0	0	0	1	1	1	0	0	0	3	Intron (ENSMUST00000146676.1/269180, intron 1 of 1)	14069	Inpp4a	inositol polyphosphate-4-phosphatase, type I
196	chr1	37323448	37323875	428	0	0	0	0	0	0	0	0	0	0	0	0	0	Intron (ENSMUST00000146676.1/269180, intron 1 of 1)	23140	Inpp4a	inositol polyphosphate-4-phosphatase, type I
197	chr1	37324634	37324770	137	0	0	0	0	0	0	0	0	0	0	0	0	0	Intron (ENSMUST00000146676.1/269180, intron 1 of 1)	24326	Inpp4a	inositol polyphosphate-4-phosphatase, type I
198	chr1	37336356	37336678	323	0	0	0	0	0	0	0	0	0	0	0	0	0	Intron (ENSMUST00000146676.1/269180, intron 1 of 1)	-20719	Inpp4a	inositol polyphosphate-4-phosphatase, type I
199	chr1	37341333	37341609	277	0	0	0	0	0	0	1	0	0	0	0	0	1	Intron (ENSMUST00000146676.1/269180, intron 1 of 1)	-15788	Inpp4a	inositol polyphosphate-4-phosphatase, type I
200	chr1	37342698	37343153	456	0	0	0	0	0	1	1	0	0	0	0	0	2	Intron (ENSMUST00000146676.1/269180, intron 1 of 1)	-14244	Inpp4a	inositol polyphosphate-4-phosphatase, type I
201	chr1	37351201	37351503	303	0	0	0	0	0	0	1	0	0	0	0	0	1	Intron (ENSMUST00000027287.10/269180, intron 1 of 25)	-5894	Inpp4a	inositol polyphosphate-4-phosphatase, type I
202	chr1	37360611	37361413	803	0	0	0	0	0	1	1	0	0	1	0	0	3	Promoter (2-3kb)	2692	Inpp4a	inositol polyphosphate-4-phosphatase, type I
203	chr1	37373517	37373954	438	0	0	0	0	0	0	0	0	0	0	0	0	0	Intron (ENSMUST00000027287.10/269180, intron 13 of 25)	-3718	Inpp4a	inositol polyphosphate-4-phosphatase, type I
204	chr1	37429461	37429952	492	0	0	0	0	0	0	1	1	1	0	0	0	3	Promoter (<=1kb)	151	Coa5	cytochrome C oxidase assembly factor 5
205	chr1	37430939	37431453	515	0	0	0	0	0	0	0	0	0	0	0	0	0	Promoter (<=1kb)	0	Unc50	unc-50 homolog
206	chr1	37540429	37540489	61	0	0	0	0	0	0	0	0	0	0	0	0	0	Promoter (<=1kb)	527	Mgat4a	mannoside acetylglucosaminyltransferase 4, isoenzyme A
207	chr1	37541223	37541493	271	0	0	0	0	0	0	0	1	1	0	0	0	2	Promoter (<=1kb)	-207	Mgat4a	mannoside acetylglucosaminyltransferase 4, isoenzyme A
208	chr1	37583883	37584412	530	0	0	0	0	0	1	1	0	0	0	0	0	2	Distal Intergenic	40830	Cracdl	capping protein inhibiting regulator of actin like
209	chr1	37638637	37639252	616	0	0	0	0	0	0	1	0	0	0	0	0	1	Intron (ENSMUST00000162875.7/72097, intron 2 of 9)	-13395	Cracdl	capping protein inhibiting regulator of actin like
210	chr1	37665362	37667267	1906	0	0	0	0	0	1	1	0	0	1	0	0	3	Intron (ENSMUST00000162875.7/72097, intron 1 of 9)	-40120	Cracdl	capping protein inhibiting regulator of actin like
211	chr1	37698385	37699110	726	0	0	0	0	0	0	0	0	0	0	0	0	0	Intron (ENSMUST00000162875.7/72097, intron 1 of 9)	20685	Cracdl	capping protein inhibiting regulator of actin like
212	chr1	37718408	37719607	1200	0	0	0	0	0	0	1	0	0	1	0	0	2	Promoter (<=1kb)	188	Cracdl	capping protein inhibiting regulator of actin like
213	chr1	37720137	37720613	477	0	0	0	0	1	0	0	0	0	0	0	0	1	Promoter (<=1kb)	-52	Cracdl	capping protein inhibiting regulator of actin like
214	chr1	37865360	37865899	540	0	0	0	1	0	0	1	1	0	0	0	0	3	Promoter (<=1kb)	-281	Tsga10	testis specific 10
215	chr1	37871782	37872879	1098	0	0	1	0	0	1	1	1	1	1	0	0	6	Promoter (<=1kb)	0	Lipt1	lipoyltransferase 1
216	chr1	37889598	37889999	402	0	0	0	0	0	0	1	0	0	0	0	0	1	Promoter (<=1kb)	277	Mitd1	MIT, microtubule interacting and transport, domain containing 1
217	chr1	37996431	37996781	351	0	0	0	0	0	0	0	0	0	0	0	0	0	Promoter (<=1kb)	0	Txndc9	thioredoxin domain containing 9
218	chr1	37998940	37999072	133	0	0	0	0	0	0	0	0	0	0	0	0	0	Promoter (<=1kb)	811	Eif5b	eukaryotic translation initiation factor 5B
219	chr1	38128445	38128604	160	0	0	0	0	0	0	0	0	0	0	0	0	0	Promoter (<=1kb)	-128	Rev1	REV1, DNA directed polymerase
220	chr1	38130185	38130356	172	0	0	0	0	0	0	0	1	1	0	0	0	2	Promoter (<=1kb)	-384	Rev1	REV1, DNA directed polymerase
221	chr1	38307954	38308277	324	0	0	0	0	0	0	0	1	0	0	0	0	1	Exon (ENSMUST00000129696.1/ENSMUST00000129696.1, exon 1 of 3)	-110511	Aff3	AF4/FMR2 family, member 3
222	chr1	38423327	38424263	937	0	0	0	0	0	0	1	1	1	0	0	0	3	Intron (ENSMUST00000095027.8/16764, intron 4 of 21)	202922	Aff3	AF4/FMR2 family, member 3
223	chr1	38502988	38504162	1175	0	0	1	0	0	1	1	1	1	1	0	0	6	Intron (ENSMUST00000095027.8/16764, intron 4 of 21)	123023	Aff3	AF4/FMR2 family, member 3
224	chr1	38626742	38626943	202	0	0	0	0	0	0	0	1	0	0	0	0	1	Promoter (<=1kb)	242	Aff3	AF4/FMR2 family, member 3
225	chr1	38835716	38835721	6	0	0	0	0	0	0	0	0	0	0	0	0	0	Promoter (<=1kb)	990	Lonrf2	LON peptidase N-terminal domain and ring finger 2
226	chr1	38897650	38898225	576	0	0	0	0	0	0	1	2	1	0	0	0	4	Promoter (<=1kb)	0	Chst10	carbohydrate sulfotransferase 10
227	chr1	38987052	38987528	477	0	0	0	0	0	0	1	0	0	0	0	0	1	Promoter (<=1kb)	-313	Pdcl3	phosducin-like 3
228	chr1	38988156	38988710	555	0	0	0	0	0	0	0	0	0	0	0	0	0	Promoter (<=1kb)	291	Pdcl3	phosducin-like 3
229	chr1	39006942	39008171	1230	0	0	1	0	0	1	1	1	1	1	0	0	6	Distal Intergenic	11782	Pdcl3	phosducin-like 3
230	chr1	39025087	39026212	1126	0	0	0	0	0	0	0	0	0	0	0	0	0	Distal Intergenic	29927	Pdcl3	phosducin-like 3
231	chr1	39063805	39064709	905	0	0	1	0	0	1	0	0	0	0	0	0	2	Distal Intergenic	68645	Pdcl3	phosducin-like 3
232	chr1	39192392	39193368	977	0	0	0	0	0	0	0	0	0	0	0	0	0	Promoter (<=1kb)	-363	Npas2	neuronal PAS domain protein 2
233	chr1	39194290	39194795	506	0	0	0	0	0	0	0	0	0	0	0	0	0	Promoter (<=1kb)	78	Npas2	neuronal PAS domain protein 2
234	chr1	39367287	39367590	304	0	0	0	0	0	0	0	0	0	0	0	0	0	Promoter (<=1kb)	-252	Rpl31	ribosomal protein L31
235	chr1	39368462	39369359	898	0	0	0	0	0	0	0	0	0	0	0	0	0	Promoter (<=1kb)	313	Rpl31	ribosomal protein L31
236	chr1	39408355	39408692	338	0	0	0	0	0	0	1	2	1	0	0	0	4	Intron (ENSMUST00000054462.10/54610, intron 2 of 19)	-15724	Tbc1d8	TBC1 domain family, member 8
237	chr1	39417520	39417872	353	0	0	0	0	0	0	0	0	0	0	0	0	0	Intron (ENSMUST00000054462.10/54610, intron 2 of 19)	-24889	Tbc1d8	TBC1 domain family, member 8
238	chr1	39453633	39454388	756	0	0	0	0	0	1	1	1	1	1	1	0	6	Intron (ENSMUST00000054462.10/54610, intron 1 of 19)	24273	Tbc1d8	TBC1 domain family, member 8
239	chr1	39477669	39478001	333	0	0	0	0	0	0	0	1	1	0	0	0	2	Promoter (<=1kb)	660	Tbc1d8	TBC1 domain family, member 8
240	chr1	39515160	39516457	1298	0	0	1	1	0	1	1	1	1	1	0	0	7	Distal Intergenic	-18535	Cnot11	CCR4-NOT transcription complex, subunit 11
241	chr1	39535293	39535570	278	0	0	0	0	0	0	1	1	1	0	0	0	3	Promoter (<=1kb)	-232	Cnot11	CCR4-NOT transcription complex, subunit 11
242	chr1	39536396	39536546	151	0	0	0	0	0	0	0	0	0	0	0	0	0	Promoter (<=1kb)	594	Cnot11	CCR4-NOT transcription complex, subunit 11
243	chr1	39576312	39576358	47	0	0	0	0	0	0	0	0	0	0	0	0	0	Promoter (<=1kb)	945	Rnf149	ring finger protein 149
244	chr1	39577536	39577707	172	0	0	0	0	0	0	1	1	1	0	0	0	3	Promoter (<=1kb)	-131	Rnf149	ring finger protein 149
245	chr1	39650575	39650867	293	0	0	0	0	0	0	0	1	0	0	0	0	1	Promoter (<=1kb)	607	Creg2	cellular repressor of E1A-stimulated genes 2
246	chr1	39720894	39721145	252	0	0	0	0	0	0	0	0	0	0	0	0	0	Promoter (<=1kb)	0	Rfx8	regulatory factor X 8
247	chr1	39901565	39903291	1727	0	0	0	0	0	0	0	2	0	0	0	0	2	Promoter (<=1kb)	335	Map4k4	mitogen-activated protein kinase kinase kinase kinase 4
248	chr1	39925523	39926448	926	0	0	0	0	0	0	0	0	0	0	0	0	0	Intron (ENSMUST00000163854.8/26921, intron 2 of 30)	24293	Map4k4	mitogen-activated protein kinase kinase kinase kinase 4
249	chr1	39958071	39958610	540	0	0	0	0	0	1	0	0	0	0	0	0	1	Intron (ENSMUST00000163854.8/26921, intron 2 of 30)	-5545	Map4k4	mitogen-activated protein kinase kinase kinase kinase 4
250	chr1	40085573	40086238	666	0	0	0	0	0	0	1	0	0	0	0	0	1	Promoter (<=1kb)	0	Gm16894	predicted gene, 16894
251	chr1	40106241	40106744	504	0	0	0	0	0	0	0	0	0	0	0	0	0	Intron (ENSMUST00000191671.5/16178, intron 3 of 3)	20256	Il1r2	interleukin 1 receptor, type II
252	chr1	40107541	40107802	262	0	0	0	0	0	0	1	0	0	0	0	0	1	Intron (ENSMUST00000191671.5/16178, intron 3 of 3)	21556	Il1r2	interleukin 1 receptor, type II
253	chr1	40224528	40224848	321	0	0	0	0	0	0	1	1	0	0	0	0	2	Promoter (<=1kb)	-232	Il1r1	interleukin 1 receptor, type I
254	chr1	40229470	40229831	362	0	0	0	0	0	0	0	0	0	0	0	0	0	Intron (ENSMUST00000027241.10/16177, intron 1 of 10)	4390	Il1r1	interleukin 1 receptor, type I
255	chr1	40230900	40231273	374	0	0	0	0	0	0	0	1	0	0	0	0	1	Intron (ENSMUST00000027241.10/16177, intron 1 of 10)	5820	Il1r1	interleukin 1 receptor, type I
256	chr1	40236345	40236699	355	0	0	0	0	0	0	1	1	1	0	0	0	3	Intron (ENSMUST00000027241.10/16177, intron 1 of 10)	11265	Il1r1	interleukin 1 receptor, type I
257	chr1	40237790	40237917	128	0	0	0	0	0	0	0	0	0	0	0	0	0	Intron (ENSMUST00000027241.10/16177, intron 1 of 10)	12710	Il1r1	interleukin 1 receptor, type I
258	chr1	40242012	40242225	214	0	0	0	0	0	0	0	0	0	0	0	0	0	Exon (ENSMUST00000191850.1/ENSMUST00000191850.1, exon 1 of 1)	16932	Il1r1	interleukin 1 receptor, type I
259	chr1	40243427	40243610	184	0	0	0	0	0	0	0	0	0	0	0	0	0	Exon (ENSMUST00000191850.1/ENSMUST00000191850.1, exon 1 of 1)	18347	Il1r1	interleukin 1 receptor, type I
260	chr1	40261449	40263204	1756	0	0	0	0	0	1	1	1	1	1	0	0	5	Intron (ENSMUST00000027241.10/16177, intron 1 of 10)	-3382	Il1r1	interleukin 1 receptor, type I
261	chr1	40263880	40264132	253	0	0	0	0	0	0	0	0	0	0	0	0	0	Promoter (2-3kb)	-2454	Il1r1	interleukin 1 receptor, type I
262	chr1	40265154	40266208	1055	0	0	0	0	0	0	1	1	0	0	0	0	2	Promoter (<=1kb)	-378	Il1r1	interleukin 1 receptor, type I
263	chr1	40274425	40274566	142	0	0	0	0	0	0	0	1	0	0	0	0	1	Intron (ENSMUST00000027241.10/16177, intron 1 of 10)	7768	Il1r1	interleukin 1 receptor, type I
264	chr1	40278746	40278941	196	0	0	0	0	0	0	0	0	0	0	0	0	0	Intron (ENSMUST00000027241.10/16177, intron 1 of 10)	12089	Il1r1	interleukin 1 receptor, type I
265	chr1	40680603	40681107	505	0	0	0	0	0	0	0	0	0	0	0	0	0	Promoter (<=1kb)	29	Slc9a2	solute carrier family 9 (sodium/hydrogen exchanger), member 2
266	chr1	40681699	40681963	265	0	0	0	0	0	0	0	0	0	0	0	0	0	Promoter (<=1kb)	102	Slc9a2	solute carrier family 9 (sodium/hydrogen exchanger), member 2
267	chr1	42851016	42851102	87	0	0	0	0	0	0	0	0	0	0	0	0	0	Promoter (<=1kb)	-131	Mrps9	mitochondrial ribosomal protein S9
268	chr1	42851623	42851778	156	0	0	0	0	0	0	0	1	0	0	0	0	1	Promoter (<=1kb)	338	Mrps9	mitochondrial ribosomal protein S9
269	chr1	42933481	42933990	510	0	0	0	0	0	0	0	0	0	0	0	0	0	Distal Intergenic	-18882	Gpr45	G protein-coupled receptor 45
270	chr1	42953588	42953829	242	0	0	0	0	0	0	0	1	0	0	0	0	1	Promoter (<=1kb)	449	Gpr45	G protein-coupled receptor 45
271	chr1	42954503	42954584	82	0	0	0	0	0	0	0	0	0	0	0	0	0	Promoter (1-2kb)	1364	Gpr45	G protein-coupled receptor 45
272	chr1	43005341	43005908	568	0	0	0	0	0	0	1	1	1	0	0	0	3	Intron (ENSMUST00000179766.2/93690, intron 1 of 1)	52202	Gpr45	G protein-coupled receptor 45
273	chr1	43006450	43006842	393	0	0	0	0	0	1	1	1	1	1	0	0	5	Intron (ENSMUST00000179766.2/93690, intron 1 of 1)	53311	Gpr45	G protein-coupled receptor 45
274	chr1	43059777	43060182	406	0	0	0	0	0	0	1	1	0	0	0	0	2	Promoter (<=1kb)	751	Tgfbrap1	transforming growth factor, beta receptor associated protein 1
275	chr1	43088455	43089253	799	0	0	0	0	0	0	1	0	0	0	0	0	1	Intron (ENSMUST00000095014.7/73122, intron 2 of 12)	3194	Tgfbrap1	transforming growth factor, beta receptor associated protein 1
276	chr1	43091623	43091739	117	0	0	0	0	0	0	0	0	0	0	0	0	0	Promoter (<=1kb)	708	Tgfbrap1	transforming growth factor, beta receptor associated protein 1
277	chr1	43092889	43093356	468	0	0	0	0	0	0	0	1	0	0	0	0	1	Promoter (<=1kb)	-160	Tgfbrap1	transforming growth factor, beta receptor associated protein 1
278	chr1	43097551	43098161	611	0	0	0	0	0	0	1	0	0	0	0	0	1	Promoter (<=1kb)	203	Tgfbrap1	transforming growth factor, beta receptor associated protein 1
279	chr1	43099169	43099445	277	0	0	0	0	0	0	0	0	0	0	0	0	0	Promoter (<=1kb)	459	AI597479	expressed sequence AI597479
280	chr1	43151110	43151643	534	0	0	1	0	0	0	1	1	1	0	0	0	4	Intron (ENSMUST00000008280.13/14200, intron 2 of 5)	12318	Fhl2	four and a half LIM domains 2
281	chr1	43163162	43164406	1245	0	0	0	0	0	0	1	1	2	0	0	0	4	Promoter (<=1kb)	0	Fhl2	four and a half LIM domains 2
282	chr1	43304559	43305090	532	0	0	0	0	0	1	1	0	1	0	0	0	3	Distal Intergenic	-107575	Fhl2	four and a half LIM domains 2
283	chr1	43305624	43306264	641	0	0	0	0	0	0	1	1	1	0	0	0	3	Distal Intergenic	-108640	Fhl2	four and a half LIM domains 2
284	chr1	43446989	43447818	830	0	0	0	0	0	0	1	1	1	0	0	0	3	Promoter (1-2kb)	1238	Nck2	non-catalytic region of tyrosine kinase adaptor protein 2
285	chr1	43471818	43472762	945	0	0	1	0	0	1	1	1	1	1	0	0	6	Intron (ENSMUST00000187435.6/17974, intron 1 of 2)	26067	Nck2	non-catalytic region of tyrosine kinase adaptor protein 2
286	chr1	43474553	43475012	460	0	0	0	0	0	0	0	0	0	0	0	0	0	Intron (ENSMUST00000187435.6/17974, intron 1 of 2)	28802	Nck2	non-catalytic region of tyrosine kinase adaptor protein 2
287	chr1	43785151	43785988	838	0	0	0	0	0	1	1	0	0	1	0	0	3	Exon (ENSMUST00000163003.1/ENSMUST00000163003.1, exon 1 of 1)	41028	Uxs1	UDP-glucuronate decarboxylase 1
288	chr1	43826870	43827274	405	0	0	0	0	0	0	1	1	0	0	0	0	2	Promoter (<=1kb)	0	Uxs1	UDP-glucuronate decarboxylase 1
289	chr1	43828009	43828260	252	0	0	0	0	0	0	1	1	0	0	0	0	2	Promoter (<=1kb)	-209	Uxs1	UDP-glucuronate decarboxylase 1
290	chr1	43933057	43933517	461	0	0	0	0	0	0	1	1	0	0	0	0	2	Promoter (<=1kb)	-130	Tpp2	tripeptidyl peptidase II
291	chr1	43935079	43935656	578	0	0	0	0	0	1	1	0	0	0	0	0	2	Promoter (1-2kb)	1034	Tpp2	tripeptidyl peptidase II
292	chr1	44101285	44101826	542	0	0	0	0	0	1	1	1	1	0	1	0	5	Promoter (<=1kb)	0	Tex30	testis expressed 30
293	chr1	44118281	44120396	2116	0	0	1	0	0	1	1	3	2	2	0	0	10	Promoter (<=1kb)	0	Bivm	basic, immunoglobulin-like variable motif containing
294	chr1	44147471	44148457	987	0	0	0	0	0	1	1	1	1	1	0	0	5	Promoter (<=1kb)	0	Ercc5	excision repair cross-complementing rodent repair deficiency, complementation group 5
295	chr1	45794950	45795109	160	0	0	0	0	0	1	1	1	0	1	0	0	4	Promoter (<=1kb)	-57	Wdr75	WD repeat domain 75
296	chr1	45795853	45796348	496	0	0	0	0	0	0	0	0	0	0	0	0	0	Promoter (<=1kb)	346	Wdr75	WD repeat domain 75
297	chr1	45925946	45926366	421	0	0	0	0	0	0	1	1	0	0	0	0	2	Promoter (<=1kb)	153	Slc40a1	solute carrier family 40 (iron-regulated transporter), member 1
298	chr1	46066811	46067185	375	0	0	0	0	0	0	0	1	1	0	0	0	2	Promoter (<=1kb)	0	Dnah7b	dynein, axonemal, heavy chain 7B
299	chr1	46425462	46425762	301	0	0	0	1	0	0	0	0	0	0	0	0	1	Promoter (<=1kb)	0	Dnah7c	dynein, axonemal, heavy chain 7C
300	chr1	46852546	46852792	247	0	0	0	0	0	0	1	1	0	0	0	0	2	Promoter (1-2kb)	1254	Slc39a10	solute carrier family 39 (zinc transporter), member 10
301	chr1	46854267	46854580	314	0	0	0	0	0	1	0	0	0	1	0	0	2	Promoter (<=1kb)	-221	Slc39a10	solute carrier family 39 (zinc transporter), member 10
302	chr1	49572095	49572421	327	0	0	0	0	0	0	1	1	0	0	0	0	2	Distal Intergenic	327479	C230029F24Rik	RIKEN cDNA C230029F24 gene
303	chr1	51477585	51478035	451	0	0	0	0	0	0	0	0	0	0	0	0	0	Promoter (<=1kb)	32	Nabp1	nucleic acid binding protein 1
304	chr1	51478838	51479123	286	0	0	0	0	0	0	0	0	0	0	0	0	0	Promoter (<=1kb)	-413	Nabp1	nucleic acid binding protein 1
305	chr1	51508716	51508793	78	0	0	0	0	0	0	1	0	0	0	0	0	1	Exon (ENSMUST00000190169.1/100045066, exon 2 of 2)	3536	Gm17767	predicted gene, 17767
306	chr1	51719912	51720360	449	0	0	1	1	0	1	1	1	1	1	0	0	7	Intron (ENSMUST00000186769.1/ENSMUST00000186769.1, intron 1 of 1)	44110	Myo1b	myosin IB
307	chr1	51848714	51850329	1616	0	0	0	0	0	1	1	1	1	1	0	0	5	Promoter (<=1kb)	777	Myo1b	myosin IB
308	chr1	51856032	51857238	1207	0	0	1	0	0	1	1	1	1	1	0	0	6	Intron (ENSMUST00000046390.13/17912, intron 3 of 29)	-4926	Myo1b	myosin IB
309	chr1	51885526	51885798	273	0	0	0	0	0	1	0	0	0	0	0	0	1	Intron (ENSMUST00000046390.13/17912, intron 1 of 29)	10503	Myo1b	myosin IB
310	chr1	51915089	51915572	484	0	0	0	0	0	0	1	1	1	0	0	0	3	Promoter (<=1kb)	340	Myo1b	myosin IB
311	chr1	51996469	51997515	1047	0	0	1	0	0	1	1	1	1	1	1	0	7	Intron (ENSMUST00000168302.7/20849, intron 2 of 24)	9321	Stat4	signal transducer and activator of transcription 4
312	chr1	52113212	52113832	621	0	0	1	0	0	1	1	1	1	1	0	0	6	Exon (ENSMUST00000210323.1/ENSMUST00000210323.1, exon 1 of 2)	-5608	Stat1	signal transducer and activator of transcription 1
313	chr1	52118787	52119106	320	0	0	0	0	0	0	1	1	0	0	0	0	2	Promoter (<=1kb)	-334	Stat1	signal transducer and activator of transcription 1
314	chr1	52119888	52120109	222	0	0	0	0	0	0	0	1	0	0	0	0	1	Promoter (<=1kb)	264	Stat1	signal transducer and activator of transcription 1
315	chr1	52231635	52232173	539	0	0	0	0	0	0	1	1	1	0	0	0	3	Promoter (<=1kb)	123	Gls	glutaminase
316	chr1	52233523	52233947	425	0	0	0	0	0	0	0	1	1	0	0	0	2	Promoter (<=1kb)	-291	Gls	glutaminase
317	chr1	52499631	52499907	277	0	0	0	0	0	0	0	1	0	0	0	0	1	Promoter (<=1kb)	393	Nab1	Ngfi-A binding protein 1
318	chr1	52631119	52631463	345	0	0	0	0	0	0	1	1	0	0	0	0	2	Promoter (<=1kb)	322	Nemp2	nuclear envelope integral membrane protein 2
319	chr1	52726350	52726519	170	0	0	0	0	0	0	0	1	0	0	0	0	1	Promoter (<=1kb)	839	Mfsd6	major facilitator superfamily domain containing 6
320	chr1	52727540	52727914	375	0	0	0	0	0	0	1	1	0	0	0	0	2	Promoter (<=1kb)	-78	Mfsd6	major facilitator superfamily domain containing 6
321	chr1	52799291	52800129	839	0	0	0	0	0	0	2	1	0	0	0	0	3	Promoter (<=1kb)	0	Inpp1	inositol polyphosphate-1-phosphatase
322	chr1	52816933	52817946	1014	0	0	0	0	0	0	2	1	2	0	0	0	5	Promoter (<=1kb)	0	Inpp1	inositol polyphosphate-1-phosphatase
323	chr1	52845487	52845811	325	0	0	0	0	0	0	0	0	0	0	0	0	0	Promoter (<=1kb)	441	Hibch	3-hydroxyisobutyryl-Coenzyme A hydrolase
324	chr1	52951498	52951746	249	0	0	0	0	0	0	1	0	0	0	0	0	1	Promoter (1-2kb)	1098	1700019D03Rik	RIKEN cDNA 1700019D03 gene
325	chr1	52952922	52953638	717	0	0	0	0	0	0	0	2	0	0	0	0	2	Promoter (<=1kb)	0	1700019D03Rik	RIKEN cDNA 1700019D03 gene
326	chr1	52972637	52973493	857	0	0	0	0	0	1	0	0	0	0	0	0	1	Promoter (<=1kb)	-591	1700019D03Rik	RIKEN cDNA 1700019D03 gene
327	chr1	53062074	53062979	906	0	0	0	0	0	1	0	0	0	1	0	0	2	Promoter (<=1kb)	417	Mstn	myostatin
328	chr1	53209870	53210328	459	0	0	1	0	0	1	1	0	0	1	0	0	4	Intron (ENSMUST00000027267.13/227099, intron 6 of 12)	-22234	1700019A02Rik	RIKEN cDNA 1700019A02 gene
329	chr1	53296585	53296716	132	0	0	0	0	0	0	1	1	0	0	0	0	2	Promoter (<=1kb)	251	Pms1	PMS1 homolog 1, mismatch repair system component
330	chr1	53297464	53297666	203	0	0	0	0	0	0	1	0	0	0	0	0	1	Promoter (<=1kb)	353	Ormdl1	ORM1-like 1 (S. cerevisiae)
331	chr1	53313112	53313522	411	0	0	0	0	0	0	1	1	0	0	0	0	2	Promoter (<=1kb)	-102	Osgepl1	O-sialoglycoprotein endopeptidase-like 1
332	chr1	53352176	53352482	307	0	0	0	0	0	0	0	1	1	0	0	0	2	Promoter (<=1kb)	88	Asdurf	ASNSD1 upstream reading frame
333	chr1	53706486	53706911	426	0	0	0	1	0	0	1	1	0	0	0	0	3	Promoter (<=1kb)	0	Dnah7a	dynein, axonemal, heavy chain 7A
334	chr1	53784610	53784821	212	0	0	0	0	0	0	0	1	0	0	0	0	1	Promoter (<=1kb)	336	Stk17b	serine/threonine kinase 17b (apoptosis-inducing)
335	chr1	54250272	54251292	1021	0	0	0	0	0	1	1	1	1	1	0	0	5	Promoter (<=1kb)	0	Ccdc150	coiled-coil domain containing 150
336	chr1	54438412	54438640	229	0	0	0	0	0	0	0	0	0	0	0	0	0	Promoter (<=1kb)	331	Gtf3c3	general transcription factor IIIC, polypeptide 3
337	chr1	54557974	54558161	188	0	0	0	0	0	0	0	1	0	0	0	0	1	Promoter (<=1kb)	-290	Pgap1	post-GPI attachment to proteins 1
338	chr1	54600087	54600360	274	0	0	0	0	0	0	1	1	1	1	0	0	4	Distal Intergenic	-42403	Pgap1	post-GPI attachment to proteins 1
339	chr1	54659114	54659389	276	0	0	0	0	0	0	1	1	1	0	0	0	3	Promoter (1-2kb)	-1427	Ankrd44	ankyrin repeat domain 44
340	chr1	54684812	54685041	230	0	0	0	0	0	0	0	0	0	0	0	0	0	Intron (ENSMUST00000190007.6/ENSMUST00000190007.6, intron 1 of 4)	5906	Ankrd44	ankyrin repeat domain 44
341	chr1	54690614	54690883	270	0	0	0	0	0	1	1	0	0	1	0	0	3	Promoter (<=1kb)	64	Ankrd44	ankyrin repeat domain 44
342	chr1	54706892	54708777	1886	0	0	1	0	0	2	2	2	2	2	0	0	11	Intron (ENSMUST00000190007.6/ENSMUST00000190007.6, intron 1 of 4)	14299	Ankrd44	ankyrin repeat domain 44
343	chr1	54788206	54788473	268	0	0	1	0	0	0	0	0	0	0	0	0	1	Intron (ENSMUST00000179030.7/329154, intron 3 of 27)	-19379	Ankrd44	ankyrin repeat domain 44
344	chr1	54802842	54803048	207	0	0	1	0	0	1	1	1	1	1	0	0	6	Intron (ENSMUST00000179030.7/329154, intron 2 of 27)	10395	Ankrd44	ankyrin repeat domain 44
345	chr1	54811269	54811445	177	0	0	1	0	0	0	1	1	1	0	0	0	4	Promoter (1-2kb)	1998	Ankrd44	ankyrin repeat domain 44
346	chr1	54813623	54814439	817	0	0	0	0	0	1	1	0	0	0	0	0	2	Promoter (<=1kb)	-180	Ankrd44	ankyrin repeat domain 44
347	chr1	54816581	54816822	242	0	0	0	0	0	0	0	0	0	0	0	0	0	Intron (ENSMUST00000179030.7/329154, intron 2 of 27)	-3138	Ankrd44	ankyrin repeat domain 44
348	chr1	54837197	54837377	181	0	0	0	0	0	1	1	1	1	0	0	0	4	Intron (ENSMUST00000179030.7/329154, intron 1 of 27)	-23754	Ankrd44	ankyrin repeat domain 44
349	chr1	54926580	54926890	311	0	0	0	0	0	0	0	1	0	0	0	0	1	Promoter (<=1kb)	-193	Ankrd44	ankyrin repeat domain 44
350	chr1	55025775	55026280	506	0	0	0	0	0	1	0	0	0	1	0	0	2	Promoter (1-2kb)	1093	Sf3b1	splicing factor 3b, subunit 1
351	chr1	55027652	55027823	172	0	0	0	0	0	1	1	1	1	0	0	0	4	Promoter (<=1kb)	-171	Sf3b1	splicing factor 3b, subunit 1
352	chr1	55052082	55052387	306	0	0	0	0	0	1	1	1	1	0	0	0	4	Promoter (<=1kb)	-383	Coq10b	coenzyme Q10B
353	chr1	55053707	55054003	297	0	0	0	0	0	0	0	0	0	0	0	0	0	Promoter (<=1kb)	937	Coq10b	coenzyme Q10B
354	chr1	55086193	55087334	1142	0	0	0	0	0	0	0	0	0	0	0	0	0	Promoter (<=1kb)	690	Hspd1	heat shock protein 1 (chaperonin)
355	chr1	55089001	55090080	1080	0	0	0	0	0	0	0	0	0	0	0	0	0	Promoter (<=1kb)	687	Hspe1	heat shock protein 1 (chaperonin 10)
356	chr1	55130485	55130694	210	0	0	0	0	0	0	0	0	0	0	0	0	0	Promoter (<=1kb)	-537	Mob4	MOB family member 4, phocein
357	chr1	55131886	55132547	662	0	0	0	0	0	1	1	1	1	0	0	0	4	Promoter (<=1kb)	560	Mob4	MOB family member 4, phocein
358	chr1	55171820	55172427	608	0	0	0	0	0	1	1	1	1	1	0	0	5	3' UTR	34062	Rftn2	raftlin family member 2
359	chr1	55192105	55192440	336	0	0	0	1	0	0	1	1	0	0	0	0	3	Intron (ENSMUST00000027121.14/74013, intron 7 of 8)	14049	Rftn2	raftlin family member 2
360	chr1	55237659	55238056	398	0	0	1	0	0	0	0	0	0	0	0	0	1	Promoter (<=1kb)	482	Mars2	methionine-tRNA synthetase 2 (mitochondrial)
361	chr1	56972856	56973350	495	0	0	0	0	0	0	1	0	2	0	0	0	3	Promoter (<=1kb)	-354	Satb2	special AT-rich sequence binding protein 2
362	chr1	57377995	57378276	282	0	0	0	1	0	0	1	1	0	0	0	0	3	Promoter (<=1kb)	355	1700066M21Rik	RIKEN cDNA 1700066M21 gene
363	chr1	57405936	57406185	250	0	0	0	0	0	0	0	0	0	0	0	0	0	Promoter (<=1kb)	-143	Maip1	matrix AAA peptidase interacting protein 1
364	chr1	57407140	57407367	228	0	0	0	0	0	0	0	0	0	0	0	0	0	Promoter (<=1kb)	-39	Tyw5	tRNA-yW synthesizing protein 5
365	chr1	57852647	57853081	435	0	0	0	0	0	0	1	0	0	0	0	0	1	Intron (ENSMUST00000172287.7/67198, intron 3 of 6)	7076	Spats2l	spermatogenesis associated, serine-rich 2-like
366	chr1	57969362	57969869	508	0	0	0	0	0	0	0	2	0	0	0	0	2	Promoter (<=1kb)	0	Kctd18	potassium channel tetramerisation domain containing 18
367	chr1	57995657	57995894	238	0	0	1	0	0	0	1	1	1	0	0	0	4	Promoter (<=1kb)	-77	Sgo2a	shugoshin 2A
368	chr1	58029811	58030723	913	0	0	1	0	0	1	2	2	1	1	0	0	8	Promoter (<=1kb)	0	Aox1	aldehyde oxidase 1
369	chr1	58047025	58048891	1867	0	0	0	0	0	0	1	1	1	1	0	0	4	Exon (ENSMUST00000001027.6/11761, exon 4 of 35)	17061	Aox1	aldehyde oxidase 1
370	chr1	58391871	58392376	506	0	0	0	0	1	0	0	1	0	0	0	0	2	Promoter (<=1kb)	-522	Bzw1	basic leucine zipper and W2 domains 1
371	chr1	58401298	58401971	674	0	0	0	0	0	1	1	1	1	2	0	0	6	3' UTR	7828	Bzw1	basic leucine zipper and W2 domains 1
372	chr1	58421914	58422139	226	0	0	0	0	0	0	0	0	0	0	0	0	0	Promoter (<=1kb)	-656	Clk1	CDC-like kinase 1
373	chr1	58424156	58424388	233	0	0	0	0	0	0	1	0	0	0	0	0	1	Promoter (<=1kb)	-90	Clk1	CDC-like kinase 1
374	chr1	58446068	58446689	622	0	0	0	0	0	0	0	0	0	0	0	0	0	Promoter (<=1kb)	339	Nif3l1	Ngg1 interacting factor 3-like 1 (S. pombe)
375	chr1	58504243	58504591	349	0	0	0	0	0	0	0	0	0	0	0	0	0	Promoter (<=1kb)	334	Orc2	origin recognition complex, subunit 2
376	chr1	58505351	58505378	28	0	0	0	0	0	0	1	0	0	0	0	0	1	Promoter (<=1kb)	-242	Orc2	origin recognition complex, subunit 2
377	chr1	58585508	58585837	330	0	0	0	0	0	0	0	0	0	0	0	0	0	Promoter (<=1kb)	354	Fam126b	family with sequence similarity 126, member B
378	chr1	58652523	58653840	1318	0	0	0	0	0	1	1	1	1	1	0	0	5	Promoter (<=1kb)	0	Gm20257	caspase 8 pseudogene
379	chr1	58710782	58711185	404	0	0	0	0	0	0	1	1	0	0	0	0	2	Promoter (<=1kb)	-323	Cflar	CASP8 and FADD-like apoptosis regulator
380	chr1	58713549	58714356	808	0	0	0	0	0	0	1	0	0	0	0	0	1	Promoter (<=1kb)	232	Cflar	CASP8 and FADD-like apoptosis regulator
381	chr1	58795955	58796225	271	0	0	0	0	0	0	0	0	0	0	0	0	0	Promoter (<=1kb)	478	Casp8	caspase 8
382	chr1	58972823	58973111	289	0	0	0	0	0	1	1	1	0	0	0	0	3	Promoter (<=1kb)	318	Trak2	trafficking protein, kinesin binding 2
383	chr1	58974327	58974394	68	0	0	0	0	0	0	1	1	0	0	0	0	2	Promoter (<=1kb)	805	Stradb	STE20-related kinase adaptor beta
384	chr1	59120522	59120691	170	0	0	0	0	0	0	0	0	0	0	0	0	0	Promoter (<=1kb)	-114	Tmem237	transmembrane protein 237
385	chr1	59197971	59198134	164	0	0	0	0	0	0	1	0	0	0	0	0	1	Intron (ENSMUST00000027178.12/74018, intron 10 of 33)	-34582	Mpp4	membrane protein, palmitoylated 4 (MAGUK p55 subfamily member 4)
386	chr1	59201773	59201826	54	0	0	0	0	0	1	1	0	0	1	0	0	3	Intron (ENSMUST00000027178.12/74018, intron 9 of 33)	35267	Als2	alsin Rho guanine nucleotide exchange factor
387	chr1	59202467	59202825	359	0	0	0	0	1	0	1	1	1	0	0	0	4	Intron (ENSMUST00000027178.12/74018, intron 9 of 33)	34268	Als2	alsin Rho guanine nucleotide exchange factor
388	chr1	59236695	59236827	133	0	0	0	0	0	0	0	0	0	0	0	0	0	Promoter (<=1kb)	266	Als2	alsin Rho guanine nucleotide exchange factor
389	chr1	59322129	59322844	716	0	0	0	0	0	0	2	1	1	0	0	0	4	Intron (ENSMUST00000160662.7/271697, intron 10 of 13)	23193	Cdk15	cyclin-dependent kinase 15
390	chr1	59340565	59341538	974	0	0	1	0	0	3	1	1	2	2	0	0	10	Intron (ENSMUST00000160662.7/271697, intron 12 of 13)	41629	Cdk15	cyclin-dependent kinase 15
391	chr1	59394088	59394319	232	0	0	0	0	0	0	1	0	0	0	0	0	1	Distal Intergenic	-88105	Fzd7	frizzled class receptor 7
392	chr1	59395023	59395463	441	0	0	0	0	0	0	0	0	1	0	0	0	1	Distal Intergenic	-86961	Fzd7	frizzled class receptor 7
393	chr1	59483066	59483111	46	0	0	0	0	0	0	0	0	0	0	0	0	0	Promoter (<=1kb)	642	Fzd7	frizzled class receptor 7
394	chr1	59671212	59671439	228	0	0	0	0	0	0	0	0	0	0	0	0	0	Promoter (<=1kb)	-378	Sumo1	small ubiquitin-like modifier 1
395	chr1	59684505	59684632	128	0	0	0	0	0	0	1	0	0	0	0	0	1	Promoter (<=1kb)	-339	Nop58	NOP58 ribonucleoprotein
396	chr1	59685527	59686194	668	0	0	0	0	0	0	0	0	0	0	0	0	0	Promoter (<=1kb)	473	Nop58	NOP58 ribonucleoprotein
397	chr1	59762298	59763203	906	0	0	0	0	0	0	0	1	1	0	0	0	2	Promoter (<=1kb)	-197	Bmpr2	bone morphogenetic protein receptor, type II (serine/threonine kinase)
398	chr1	59764778	59764942	165	0	0	0	0	0	1	1	1	0	0	0	0	3	Promoter (1-2kb)	1378	Bmpr2	bone morphogenetic protein receptor, type II (serine/threonine kinase)
399	chr1	59914033	59914438	406	0	0	0	0	0	0	1	1	0	0	0	0	2	Promoter (1-2kb)	1027	Fam117b	family with sequence similarity 117, member B
400	chr1	60028745	60029476	732	0	0	0	0	0	1	1	0	0	1	0	0	3	Promoter (<=1kb)	-516	Ica1l	islet cell autoantigen 1-like
401	chr1	60035787	60036105	319	0	0	0	0	0	1	1	0	0	1	0	0	3	Intron (ENSMUST00000027172.12/70375, intron 1 of 10)	6982	Ica1l	islet cell autoantigen 1-like
402	chr1	60042317	60042811	495	0	0	0	0	0	0	0	0	0	0	0	0	0	Promoter (<=1kb)	276	Ica1l	islet cell autoantigen 1-like
403	chr1	60075143	60075330	188	0	0	0	0	0	0	1	1	1	0	0	0	3	3' UTR	10432	Wdr12	WD repeat domain 12
404	chr1	60099012	60099023	12	0	0	0	0	0	0	0	0	0	0	0	0	0	Promoter (<=1kb)	-367	Wdr12	WD repeat domain 12
405	chr1	60179642	60180026	385	0	0	0	0	0	0	0	0	0	0	0	0	0	Promoter (<=1kb)	-573	Nbeal1	neurobeachin like 1
406	chr1	60181229	60181446	218	0	0	0	0	0	0	1	1	0	0	0	0	2	Promoter (<=1kb)	630	Nbeal1	neurobeachin like 1
407	chr1	60342692	60344096	1405	0	0	0	0	0	1	2	1	1	0	0	0	5	Promoter (<=1kb)	0	Cyp20a1	cytochrome P450, family 20, subfamily a, polypeptide 1
408	chr1	60361175	60361463	289	0	0	0	0	0	0	0	0	0	0	0	0	0	Intron (ENSMUST00000114202.7/77951, intron 4 of 7)	17852	Cyp20a1	cytochrome P450, family 20, subfamily a, polypeptide 1
409	chr1	60408982	60409360	379	0	0	0	0	0	0	0	1	1	0	0	0	2	Promoter (<=1kb)	-259	Abi2	abl-interactor 2
410	chr1	60410390	60410466	77	0	0	0	0	0	0	0	0	0	0	0	0	0	Promoter (<=1kb)	582	Abi2	abl-interactor 2
411	chr1	60566100	60566196	97	0	0	0	0	0	0	1	1	0	0	0	0	2	Promoter (<=1kb)	569	Raph1	Ras association (RalGDS/AF-6) and pleckstrin homology domains 1
412	chr1	60567169	60567459	291	0	0	0	0	0	0	1	1	0	0	0	0	2	Promoter (<=1kb)	-65	Raph1	Ras association (RalGDS/AF-6) and pleckstrin homology domains 1
413	chr1	60862933	60863563	631	0	0	1	0	0	1	1	1	1	0	0	0	5	Distal Intergenic	-23437	Ctla4	cytotoxic T-lymphocyte-associated protein 4
414	chr1	60998766	60999118	353	0	0	0	1	0	1	0	0	0	1	0	0	3	3' UTR	20839	Icos	inducible T cell co-stimulator
415	chr1	61136027	61136286	260	0	0	0	0	0	0	1	1	1	0	0	0	3	Distal Intergenic	158100	Icos	inducible T cell co-stimulator
416	chr1	61638432	61638564	133	0	0	0	0	0	0	1	0	0	0	0	0	1	Promoter (<=1kb)	-260	Pard3b	par-3 family cell polarity regulator beta
417	chr1	62047677	62048549	873	0	0	0	0	0	0	1	1	0	0	0	0	2	Intron (ENSMUST00000138768.7/72823, intron 3 of 4)	87560	Pard3bos2	par-3 family cell polarity regulator beta, opposite strand 2
418	chr1	63175928	63176075	148	0	0	0	0	0	0	0	0	0	0	0	0	0	Promoter (<=1kb)	588	Ndufs1	NADH:ubiquinone oxidoreductase core subunit S1
419	chr1	63177470	63178053	584	0	0	0	0	0	0	0	1	0	0	0	0	1	Promoter (<=1kb)	247	Eef1b2	eukaryotic translation elongation factor 1 beta 2
420	chr1	63203409	63204874	1466	0	0	1	0	0	1	1	1	1	1	0	0	6	Promoter (2-3kb)	2701	Zdbf2	zinc finger, DBF-type containing 2
421	chr1	63209381	63210155	775	0	0	1	0	0	1	1	1	1	1	0	0	6	5' UTR	4068	Gpr1	G protein-coupled receptor 1
422	chr1	63248137	63248504	368	0	0	0	0	0	0	0	0	0	0	0	0	0	Exon (ENSMUST00000194370.1/ENSMUST00000194370.1, exon 1 of 1)	-24761	Zdbf2	zinc finger, DBF-type containing 2
423	chr1	63256457	63256940	484	0	0	0	0	0	0	0	0	0	0	0	0	0	Distal Intergenic	-16325	Zdbf2	zinc finger, DBF-type containing 2
424	chr1	63380548	63381876	1329	0	0	1	0	0	1	1	2	2	1	0	0	8	Distal Intergenic	-64015	Adam23	a disintegrin and metallopeptidase domain 23
425	chr1	63446463	63446569	107	0	0	0	0	0	0	0	1	0	0	0	0	1	Promoter (<=1kb)	252	Adam23	a disintegrin and metallopeptidase domain 23
426	chr1	63667156	63667829	674	1	1	1	0	0	1	1	1	1	1	0	0	8	Intron (ENSMUST00000090313.4/241073, intron 6 of 14)	19081	Dytn	dystrotelin
427	chr1	63730057	63730356	300	0	0	0	0	0	0	0	0	0	0	0	0	0	Promoter (<=1kb)	0	Mdh1b	malate dehydrogenase 1B, NAD (soluble)
428	chr1	63730889	63731107	219	0	0	0	0	0	0	0	0	0	0	0	0	0	Promoter (<=1kb)	246	Fastkd2	FAST kinase domains 2
429	chr1	63994758	63995869	1112	0	0	0	0	0	1	2	0	0	0	0	0	3	Distal Intergenic	30031	Gm13749	predicted gene 13749
430	chr1	64118754	64119613	860	0	0	0	0	0	0	1	1	2	0	0	0	4	Promoter (1-2kb)	1869	Klf7	Kruppel-like factor 7 (ubiquitous)
431	chr1	64122516	64123025	510	0	0	0	0	0	0	1	1	1	0	0	0	3	Promoter (<=1kb)	-234	Klf7	Kruppel-like factor 7 (ubiquitous)
432	chr1	64303234	64303330	97	0	0	0	0	0	0	0	0	0	0	0	0	0	Distal Intergenic	-180952	Klf7	Kruppel-like factor 7 (ubiquitous)
433	chr1	64531890	64532323	434	0	0	0	0	0	0	2	1	0	0	0	0	3	Promoter (<=1kb)	-322	Creb1	cAMP responsive element binding protein 1
434	chr1	64580790	64580973	184	0	0	0	0	0	0	1	1	1	1	0	0	4	Intron (ENSMUST00000185594.6/12912, intron 7 of 7)	34658	Mettl21a	methyltransferase like 21A
435	chr1	64616628	64617997	1370	0	0	0	0	0	1	1	2	2	0	0	0	6	Promoter (<=1kb)	0	Mettl21a	methyltransferase like 21A
436	chr1	64691538	64691742	205	0	0	0	0	0	0	0	1	0	0	0	0	1	Promoter (<=1kb)	193	Ccnyl1	cyclin Y-like 1
437	chr1	64736153	64737333	1181	0	0	0	0	0	0	1	2	2	0	0	0	5	Promoter (<=1kb)	416	Fzd5	frizzled class receptor 5
438	chr1	64738107	64738850	744	0	0	0	0	0	0	1	1	1	0	0	0	3	Promoter (<=1kb)	-356	Fzd5	frizzled class receptor 5
439	chr1	64956136	64956394	259	0	0	0	0	0	0	1	0	0	0	0	0	1	Promoter (<=1kb)	333	Plekhm3	pleckstrin homology domain containing, family M, member 3
440	chr1	64956932	64957307	376	0	0	0	0	0	0	1	1	1	0	1	0	4	Promoter (<=1kb)	-108	Plekhm3	pleckstrin homology domain containing, family M, member 3
441	chr1	65179448	65179760	313	0	0	0	0	0	0	0	1	1	0	0	0	2	Promoter (<=1kb)	-267	Idh1	isocitrate dehydrogenase 1 (NADP+), soluble
442	chr1	65185820	65185991	172	0	0	0	0	0	0	0	0	0	0	0	0	0	Promoter (<=1kb)	447	Idh1	isocitrate dehydrogenase 1 (NADP+), soluble
443	chr1	65187404	65187482	79	0	0	0	0	0	0	0	0	0	0	0	0	0	Promoter (<=1kb)	654	Pikfyve	phosphoinositide kinase, FYVE type zinc finger containing
444	chr1	66176251	66176818	568	0	0	0	0	0	0	1	1	0	0	0	0	2	Promoter (<=1kb)	701	Map2	microtubule-associated protein 2
445	chr1	66227998	66228738	741	0	0	1	0	1	2	1	1	1	2	0	0	9	Intron (ENSMUST00000156636.8/17756, intron 1 of 4)	-22909	Map2	microtubule-associated protein 2
446	chr1	66251685	66252656	972	0	0	0	0	0	2	1	1	1	1	0	0	6	Promoter (<=1kb)	23	Map2	microtubule-associated protein 2
447	chr1	66386739	66387529	791	0	0	0	0	0	1	1	0	0	1	0	0	3	Promoter (<=1kb)	0	Map2	microtubule-associated protein 2
448	chr1	66388748	66389372	625	0	0	1	0	0	0	1	2	2	0	0	0	6	Promoter (1-2kb)	1737	Map2	microtubule-associated protein 2
449	chr1	66394778	66395871	1094	0	0	0	0	0	2	1	0	0	1	0	0	4	Intron (ENSMUST00000114017.7/17756, intron 6 of 14)	7767	Map2	microtubule-associated protein 2
450	chr1	66467488	66467795	308	0	0	0	0	0	0	1	1	0	0	0	0	2	Promoter (<=1kb)	-572	Unc80	unc-80, NALCN activator
451	chr1	66481967	66483490	1524	0	0	0	0	0	2	1	1	1	2	0	0	7	Exon (ENSMUST00000061620.16/329178, exon 5 of 65)	13520	Unc80	unc-80, NALCN activator
452	chr1	66494633	66495877	1245	0	0	1	0	0	1	1	1	1	1	0	0	6	Intron (ENSMUST00000061620.16/329178, intron 7 of 64)	26186	Unc80	unc-80, NALCN activator
453	chr1	66701463	66701646	184	0	0	0	0	0	0	0	1	0	0	0	0	1	Promoter (<=1kb)	556	Rpe	ribulose-5-phosphate-3-epimerase
454	chr1	66814837	66815882	1046	0	0	0	0	0	0	1	1	0	0	0	0	2	Promoter (1-2kb)	1664	Kansl1l	KAT8 regulatory NSL complex subunit 1-like
455	chr1	66817974	66818231	258	0	0	0	0	0	0	0	1	0	0	0	0	1	Promoter (<=1kb)	-412	Kansl1l	KAT8 regulatory NSL complex subunit 1-like
456	chr1	66862373	66862931	559	0	0	0	0	0	0	1	1	0	0	0	0	2	Promoter (<=1kb)	346	Acadl	acyl-Coenzyme A dehydrogenase, long-chain
457	chr1	66987502	66988359	858	0	0	0	0	0	0	1	1	1	0	0	0	3	Distal Intergenic	32706	Lancl1	LanC (bacterial lantibiotic synthetase component C)-like 1
458	chr1	67038305	67038501	197	0	0	0	0	0	0	0	0	0	0	0	0	0	Promoter (<=1kb)	333	Lancl1	LanC (bacterial lantibiotic synthetase component C)-like 1
459	chr1	69591558	69591828	271	0	0	0	0	0	0	0	0	0	0	0	0	0	Intron (ENSMUST00000027146.8/22779, intron 3 of 7)	92329	Ikzf2	IKAROS family zinc finger 2
460	chr1	69686572	69687203	632	0	0	0	0	0	0	1	1	0	0	0	0	2	Promoter (<=1kb)	0	Ikzf2	IKAROS family zinc finger 2
461	chr1	69687877	69688086	210	0	0	0	0	0	0	1	1	0	0	0	0	2	Promoter (<=1kb)	-632	Ikzf2	IKAROS family zinc finger 2
462	chr1	71102298	71102891	594	0	0	0	0	0	0	1	1	1	0	0	0	3	Promoter (<=1kb)	255	Bard1	BRCA1 associated RING domain 1
463	chr1	71556656	71556849	194	0	0	0	0	0	0	0	0	0	0	0	0	0	Promoter (<=1kb)	-301	Atic	5-aminoimidazole-4-carboxamide ribonucleotide formyltransferase/IMP cyclohydrolase
464	chr1	71557441	71557732	292	0	0	0	0	0	0	1	0	0	0	0	0	1	Promoter (<=1kb)	228	Atic	5-aminoimidazole-4-carboxamide ribonucleotide formyltransferase/IMP cyclohydrolase
465	chr1	71776020	71776427	408	0	0	0	0	0	1	1	1	1	1	0	0	5	Distal Intergenic	-111685	Gm8883	predicted gene 8883
466	chr1	71837169	71838093	925	0	0	0	0	0	0	1	2	2	1	0	0	6	Distal Intergenic	-50019	Gm8883	predicted gene 8883
467	chr1	72182341	72182697	357	0	0	0	0	0	0	1	0	0	0	0	0	1	Intron (ENSMUST00000048860.8/381269, intron 2 of 4)	29610	Mreg	melanoregulin
468	chr1	72183679	72184062	384	0	0	0	0	0	0	1	0	0	0	0	0	1	Intron (ENSMUST00000048860.8/381269, intron 2 of 4)	28245	Mreg	melanoregulin
469	chr1	72211143	72211244	102	0	0	0	0	0	0	1	1	0	0	0	0	2	Promoter (1-2kb)	1063	Mreg	melanoregulin
470	chr1	72219305	72219910	606	0	0	1	0	0	1	1	1	1	1	0	0	6	Distal Intergenic	-6998	Mreg	melanoregulin
471	chr1	72225787	72226621	835	0	0	1	0	1	2	1	1	1	1	0	0	8	Exon (ENSMUST00000178786.1/ENSMUST00000178786.1, exon 1 of 1)	-13480	Mreg	melanoregulin
472	chr1	72234088	72234316	229	0	0	0	0	0	0	0	2	0	0	0	0	2	Distal Intergenic	-21781	Mreg	melanoregulin
473	chr1	72236290	72237135	846	0	0	0	0	1	0	1	1	2	1	0	0	6	Exon (ENSMUST00000101806.2/ENSMUST00000101806.2, exon 1 of 1)	-23983	Mreg	melanoregulin
474	chr1	72243612	72244460	849	0	0	0	0	1	0	1	1	1	1	0	0	5	Exon (ENSMUST00000177868.1/ENSMUST00000177868.1, exon 1 of 1)	-31305	Mreg	melanoregulin
475	chr1	72254617	72255872	1256	0	0	0	0	1	0	1	1	2	1	0	0	6	Exon (ENSMUST00000179876.1/ENSMUST00000179876.1, exon 1 of 1)	28387	Pecr	peroxisomal trans-2-enoyl-CoA reductase
476	chr1	72283719	72284635	917	0	0	0	0	0	0	1	1	1	0	0	0	3	Promoter (<=1kb)	0	Pecr	peroxisomal trans-2-enoyl-CoA reductase
477	chr1	72306950	72308035	1086	0	0	0	0	0	1	1	1	1	1	0	0	5	Promoter (<=1kb)	0	Xrcc5	X-ray repair complementing defective repair in Chinese hamster cells 5
478	chr1	72372571	72373120	550	0	0	0	0	0	1	2	1	1	1	0	0	6	Intron (ENSMUST00000027379.9/22596, intron 16 of 20)	65144	Xrcc5	X-ray repair complementing defective repair in Chinese hamster cells 5
479	chr1	72455650	72456394	745	0	0	0	0	0	1	1	1	1	0	0	0	4	Intron (ENSMUST00000047786.5/381270, intron 1 of 3)	80536	Marchf4	membrane associated ring-CH-type finger 4
480	chr1	72457702	72457994	293	0	0	0	0	0	0	1	1	1	0	0	0	3	Intron (ENSMUST00000047786.5/381270, intron 1 of 3)	78936	Marchf4	membrane associated ring-CH-type finger 4
481	chr1	72492956	72494555	1600	0	0	0	0	0	1	2	1	1	1	0	0	6	Intron (ENSMUST00000047786.5/381270, intron 1 of 3)	42375	Marchf4	membrane associated ring-CH-type finger 4
482	chr1	72518102	72519136	1035	0	0	0	0	0	1	1	1	1	1	0	0	5	Intron (ENSMUST00000047786.5/381270, intron 1 of 3)	17794	Marchf4	membrane associated ring-CH-type finger 4
483	chr1	72534798	72535207	410	0	0	0	0	0	0	0	0	0	0	0	0	0	Promoter (1-2kb)	1723	Marchf4	membrane associated ring-CH-type finger 4
484	chr1	72537463	72537762	300	0	0	0	0	0	0	0	0	0	0	0	0	0	Promoter (<=1kb)	-533	Marchf4	membrane associated ring-CH-type finger 4
485	chr1	72583618	72584337	720	0	0	0	0	0	0	1	1	0	0	0	0	2	Promoter (<=1kb)	3	Smarcal1	SWI/SNF related matrix associated, actin dependent regulator of chromatin, subfamily a-like 1
486	chr1	72710797	72711060	264	0	0	0	0	0	0	1	1	1	0	0	0	3	Promoter (<=1kb)	-230	Rpl37a	ribosomal protein L37a
487	chr1	72712202	72712574	373	0	0	0	0	0	0	0	0	0	0	0	0	0	Promoter (<=1kb)	421	Rpl37a	ribosomal protein L37a
488	chr1	72870453	72871069	617	0	0	1	0	0	0	1	1	1	0	0	0	4	Intron (ENSMUST00000027377.8/16011, intron 1 of 3)	3206	Igfbp5	insulin-like growth factor binding protein 5
489	chr1	72871697	72872330	634	0	0	0	0	0	0	1	1	0	0	0	0	2	Promoter (1-2kb)	1945	Igfbp5	insulin-like growth factor binding protein 5
490	chr1	72873993	72874363	371	0	0	0	0	0	0	0	0	0	0	0	0	0	Promoter (<=1kb)	0	Igfbp5	insulin-like growth factor binding protein 5
491	chr1	72929337	72930411	1075	0	0	0	0	0	1	1	1	0	1	0	0	4	Distal Intergenic	-54453	Igfbp5	insulin-like growth factor binding protein 5
492	chr1	72952882	72953672	791	0	0	0	0	0	1	1	1	1	0	0	0	4	Distal Intergenic	-62019	1700027A15Rik	RIKEN cDNA 1700027A15 gene
493	chr1	73251709	73252667	959	0	0	0	0	0	1	1	1	1	1	0	0	5	Distal Intergenic	-146301	D530049I02Rik	RIKEN cDNA D530049I02 gene
494	chr1	73724155	73725753	1599	0	0	0	0	0	0	0	0	0	1	0	0	1	Intron (ENSMUST00000191114.6/109198, intron 1 of 3)	18194	6030407O03Rik	RIKEN cDNA 6030407O03 gene
495	chr1	74207767	74209053	1287	0	0	0	0	0	1	1	1	1	0	0	0	4	Promoter (1-2kb)	-1147	Mir1928	microRNA 1928
496	chr1	74229716	74230090	375	0	0	0	0	0	1	1	1	1	0	0	0	4	Distal Intergenic	-5994	Arpc2	actin related protein 2/3 complex, subunit 2
497	chr1	74235964	74236138	175	0	0	0	0	0	0	0	0	0	0	0	0	0	Promoter (<=1kb)	0	Arpc2	actin related protein 2/3 complex, subunit 2
498	chr1	74237294	74238033	740	0	0	0	0	0	0	1	0	0	0	0	0	1	Promoter (<=1kb)	744	Arpc2	actin related protein 2/3 complex, subunit 2
499	chr1	74283857	74284278	422	0	0	0	0	0	0	0	1	0	0	0	0	1	Promoter (<=1kb)	0	Aamp	angio-associated migratory protein
500	chr1	74285468	74285618	151	0	0	0	0	0	0	0	0	0	0	0	0	0	Promoter (<=1kb)	-159	Pnkd	paroxysmal nonkinesiogenic dyskinesia
501	chr1	74295112	74296893	1782	0	0	0	0	0	0	0	0	1	0	1	0	2	Promoter (<=1kb)	0	Tmbim1	transmembrane BAX inhibitor motif containing 1
502	chr1	74304728	74304801	74	0	0	0	0	0	0	0	0	0	0	0	0	0	Promoter (<=1kb)	-323	Tmbim1	transmembrane BAX inhibitor motif containing 1
503	chr1	74332047	74333152	1106	0	0	0	0	0	0	1	2	0	0	0	0	3	Promoter (<=1kb)	0	Pnkd	paroxysmal nonkinesiogenic dyskinesia
504	chr1	74386565	74387515	951	0	0	0	0	0	1	1	1	1	1	0	0	5	Promoter (2-3kb)	2965	Slc11a1	solute carrier family 11 (proton-coupled divalent metal ion transporters), member 1
505	chr1	74391041	74391164	124	0	0	0	0	0	0	1	0	0	0	0	0	1	Promoter (<=1kb)	-345	Ctdsp1	CTD (carboxy-terminal domain, RNA polymerase II, polypeptide A) small phosphatase 1
506	chr1	74392421	74393396	976	0	0	0	0	0	0	0	1	1	0	0	0	2	Promoter (<=1kb)	259	Ctdsp1	CTD (carboxy-terminal domain, RNA polymerase II, polypeptide A) small phosphatase 1
507	chr1	74397645	74398281	637	0	0	0	0	0	0	1	2	1	0	0	0	4	Distal Intergenic	3335	Mir26b	microRNA 26b
508	chr1	74411409	74412394	986	0	0	0	0	0	0	0	0	0	0	0	0	0	Promoter (2-3kb)	2033	Vil1	villin 1
509	chr1	74435172	74435891	720	0	0	0	0	0	0	0	0	0	0	0	0	0	3' UTR	11486	Vil1	villin 1
510	chr1	74437293	74437872	580	0	0	0	0	0	0	1	1	1	0	0	0	3	3' UTR	13607	Vil1	villin 1
511	chr1	74438437	74438627	191	0	0	1	0	0	1	1	1	0	0	0	0	4	3' UTR	14751	Vil1	villin 1
512	chr1	74452724	74453180	457	0	0	1	0	0	1	1	1	0	1	0	0	5	Exon (ENSMUST00000044260.10/319651, exon 19 of 24)	14394	Usp37	ubiquitin specific peptidase 37
513	chr1	74505231	74505444	214	0	0	0	0	0	0	0	1	0	0	0	0	1	Promoter (<=1kb)	341	Usp37	ubiquitin specific peptidase 37
514	chr1	74506737	74507402	666	0	0	0	0	0	0	0	1	0	0	0	0	1	Promoter (<=1kb)	-454	Usp37	ubiquitin specific peptidase 37
515	chr1	74587118	74587594	477	0	0	0	0	0	0	0	0	0	0	0	0	0	Promoter (<=1kb)	358	Zfp142	zinc finger protein 142
516	chr1	74588568	74588827	260	0	0	0	0	0	0	0	0	0	0	0	0	0	Promoter (<=1kb)	194	Bcs1l	BCS1-like (yeast)
517	chr1	74600681	74601023	343	0	0	0	0	0	1	0	0	0	1	0	0	2	Promoter (<=1kb)	-82	Rnf25	ring finger protein 25
518	chr1	74601590	74602050	461	0	0	0	0	0	0	1	0	1	0	0	0	2	Promoter (<=1kb)	0	Stk36	serine/threonine kinase 36
519	chr1	74662334	74662445	112	0	0	0	0	0	0	0	0	0	0	0	0	0	Promoter (<=1kb)	517	Ttll4	tubulin tyrosine ligase-like family, member 4
520	chr1	74713619	74713981	363	0	0	0	0	0	0	0	0	0	0	0	0	0	Promoter (<=1kb)	45	Cyp27a1	cytochrome P450, family 27, subfamily a, polypeptide 1
521	chr1	74854567	74854713	147	0	0	0	0	0	0	0	1	1	0	0	0	2	Promoter (<=1kb)	-221	Cdk5r2	cyclin-dependent kinase 5, regulatory subunit 2 (p39)
522	chr1	74855850	74856685	836	0	0	0	0	0	0	0	2	0	0	0	0	2	Promoter (<=1kb)	916	Cdk5r2	cyclin-dependent kinase 5, regulatory subunit 2 (p39)
523	chr1	74857806	74859007	1202	0	0	0	0	0	1	2	1	1	1	0	0	6	Promoter (2-3kb)	2872	Cdk5r2	cyclin-dependent kinase 5, regulatory subunit 2 (p39)
524	chr1	74882166	74882740	575	0	0	0	0	0	0	0	1	1	0	0	0	2	Promoter (1-2kb)	1868	Fev	FEV transcription factor, ETS family member
525	chr1	74884646	74885766	1121	0	0	0	0	0	0	1	2	1	0	0	0	4	Promoter (<=1kb)	0	Fev	FEV transcription factor, ETS family member
526	chr1	74892855	74894577	1723	0	0	0	0	1	1	2	1	1	0	0	0	6	Promoter (<=1kb)	0	Cryba2	crystallin, beta A2
527	chr1	74901580	74902698	1119	0	0	0	0	0	1	2	2	1	0	0	0	6	Promoter (<=1kb)	-859	Mir375	microRNA 375
528	chr1	75124237	75124559	323	0	0	0	0	0	0	0	0	0	0	0	0	0	Downstream (<1kb)	8987	Slc23a3	solute carrier family 23 (nucleobase transporters), member 3
529	chr1	75125282	75125431	150	0	0	0	0	0	0	1	0	0	0	0	0	1	Downstream (<1kb)	8115	Slc23a3	solute carrier family 23 (nucleobase transporters), member 3
530	chr1	75141028	75141945	918	0	0	0	0	0	0	0	1	1	0	0	0	2	Promoter (<=1kb)	0	Cnppd1	cyclin Pas1/PHO80 domain containing 1
531	chr1	75143317	75144046	730	0	0	0	0	0	0	0	0	0	0	0	0	0	Promoter (<=1kb)	0	Retreg2	reticulophagy regulator family member 2
532	chr1	75167983	75168533	551	0	0	0	0	0	0	0	1	1	0	0	0	2	Promoter (<=1kb)	-113	Zfand2b	zinc finger, AN1 type domain 2B
533	chr1	75169090	75169394	305	0	0	0	0	0	1	1	1	0	0	0	0	3	Promoter (<=1kb)	162	Zfand2b	zinc finger, AN1 type domain 2B
534	chr1	75179512	75180397	886	0	0	0	0	0	0	2	1	2	0	0	0	5	Promoter (<=1kb)	0	Abcb6	ATP-binding cassette, sub-family B (MDR/TAP), member 6
535	chr1	75191276	75191620	345	0	0	0	0	0	0	0	0	0	0	0	0	0	Promoter (<=1kb)	94	Atg9a	autophagy related 9A
536	chr1	75192445	75193077	633	0	0	0	0	0	0	0	1	0	0	0	0	1	Promoter (<=1kb)	-249	Atg9a	autophagy related 9A
537	chr1	75210231	75210529	299	0	0	0	0	0	0	0	0	0	0	0	0	0	Promoter (<=1kb)	224	Glb1l	galactosidase, beta 1-like
538	chr1	75211166	75211942	777	0	0	0	0	0	0	0	0	0	0	0	0	0	Promoter (<=1kb)	0	Stk16	serine/threonine kinase 16
539	chr1	75213994	75215086	1093	0	0	0	0	0	1	1	1	1	1	0	0	5	Promoter (<=1kb)	933	Stk16	serine/threonine kinase 16
540	chr1	75217352	75218036	685	0	0	0	0	0	0	1	0	2	0	0	0	3	Promoter (<=1kb)	0	Tuba4a	tubulin, alpha 4A
541	chr1	75219480	75220041	562	0	0	0	0	0	0	0	1	0	0	0	0	1	Promoter (<=1kb)	0	Tuba4a	tubulin, alpha 4A
542	chr1	75234855	75236115	1261	0	0	0	0	0	1	0	1	0	0	0	0	2	Promoter (<=1kb)	-291	Dnajb2	DnaJ heat shock protein family (Hsp40) member B2
543	chr1	75236983	75237768	786	0	0	0	0	0	0	0	1	0	0	0	0	1	Promoter (<=1kb)	0	Dnajb2	DnaJ heat shock protein family (Hsp40) member B2
544	chr1	75251256	75252016	761	0	0	0	0	0	0	0	1	1	0	0	0	2	Exon (ENSMUST00000027404.11/19275, exon 19 of 23)	5981	Ptprn	protein tyrosine phosphatase, receptor type, N
545	chr1	75262136	75263500	1365	0	0	0	0	0	0	1	1	1	0	0	0	3	Promoter (<=1kb)	407	Ptprn	protein tyrosine phosphatase, receptor type, N
546	chr1	75264464	75265274	811	0	0	0	0	0	1	1	1	2	1	0	0	6	Promoter (<=1kb)	0	Ptprn	protein tyrosine phosphatase, receptor type, N
547	chr1	75277282	75277834	553	0	0	0	0	0	0	0	0	0	0	0	0	0	Promoter (<=1kb)	450	Resp18	regulated endocrine-specific protein 18
548	chr1	75282479	75283721	1243	0	0	0	1	0	1	1	1	1	1	0	0	6	Distal Intergenic	-4064	Resp18	regulated endocrine-specific protein 18
549	chr1	75287557	75289396	1840	0	0	1	0	0	1	1	1	1	0	0	0	5	Distal Intergenic	-9142	Resp18	regulated endocrine-specific protein 18
550	chr1	75290013	75290524	512	0	0	0	0	0	0	0	0	0	0	0	0	0	Distal Intergenic	-11598	Resp18	regulated endocrine-specific protein 18
551	chr1	75316321	75316786	466	0	0	0	0	0	0	1	1	0	0	0	0	2	Promoter (<=1kb)	17	Dnpep	aspartyl aminopeptidase
552	chr1	75337785	75337930	146	0	0	0	0	0	1	1	1	1	1	0	0	5	Distal Intergenic	-19795	Dnpep	aspartyl aminopeptidase
553	chr1	75338473	75338510	38	0	0	0	0	0	0	1	1	1	0	0	0	3	Distal Intergenic	-20483	Dnpep	aspartyl aminopeptidase
554	chr1	75381861	75381921	61	0	0	0	0	0	0	0	0	0	0	0	0	0	Promoter (<=1kb)	-193	Speg	SPEG complex locus
555	chr1	75436928	75437162	235	0	0	0	0	0	0	0	0	0	0	0	0	0	Promoter (<=1kb)	0	Gmppa	GDP-mannose pyrophosphorylase A
556	chr1	75477662	75478397	736	0	0	0	0	0	0	0	1	1	0	0	0	2	Promoter (<=1kb)	349	Chpf	chondroitin polymerizing factor
557	chr1	75480149	75480515	367	0	0	0	0	0	0	0	0	0	0	0	0	0	Promoter (<=1kb)	445	Tmem198	transmembrane protein 198
558	chr1	75486976	75488221	1246	0	0	0	0	0	1	0	2	0	0	0	0	3	Promoter (<=1kb)	0	Obsl1	obscurin-like 1
559	chr1	75505075	75505781	707	0	0	0	0	0	1	0	1	0	0	0	0	2	Promoter (<=1kb)	0	Obsl1	obscurin-like 1
560	chr1	75506420	75506802	383	0	0	0	0	0	0	0	0	0	0	0	0	0	Promoter (<=1kb)	0	Obsl1	obscurin-like 1
561	chr1	75520763	75521265	503	0	0	0	0	0	0	1	0	0	0	0	0	1	Promoter (<=1kb)	-264	Stk11ip	serine/threonine kinase 11 interacting protein
562	chr1	75522099	75522419	321	0	0	0	0	0	0	1	0	0	1	0	0	2	Promoter (<=1kb)	288	Stk11ip	serine/threonine kinase 11 interacting protein
563	chr1	75546008	75546234	227	0	0	0	0	0	0	0	0	0	0	0	0	0	Promoter (<=1kb)	-32	Slc4a3	solute carrier family 4 (anion exchanger), member 3
564	chr1	75546754	75546998	245	0	0	0	0	0	0	0	0	0	0	0	0	0	Promoter (<=1kb)	98	Slc4a3	solute carrier family 4 (anion exchanger), member 3
565	chr1	75558876	75559903	1028	0	0	0	0	0	1	1	1	1	1	0	0	5	3' UTR	7167	Slc4a3	solute carrier family 4 (anion exchanger), member 3
566	chr1	77010202	77011336	1135	0	0	1	0	0	1	1	1	1	1	0	0	6	Intron (ENSMUST00000191156.1/ENSMUST00000191156.1, intron 1 of 1)	366271	Epha4	Eph receptor A4
567	chr1	78309783	78310176	394	0	0	0	0	0	0	1	2	2	0	0	0	5	Promoter (<=1kb)	-169	Sgpp2	sphingosine-1-phosphate phosphatase 2
568	chr1	78310793	78312626	1834	0	0	0	0	0	1	5	2	1	0	0	0	9	Promoter (<=1kb)	448	Sgpp2	sphingosine-1-phosphate phosphatase 2
569	chr1	78321816	78322978	1163	0	0	1	0	0	1	1	1	1	1	0	0	6	Intron (ENSMUST00000036172.9/433323, intron 1 of 4)	11471	Sgpp2	sphingosine-1-phosphate phosphatase 2
570	chr1	78337915	78338580	666	0	0	1	0	0	1	1	1	1	0	0	0	5	Intron (ENSMUST00000036172.9/433323, intron 1 of 4)	27570	Sgpp2	sphingosine-1-phosphate phosphatase 2
571	chr1	78374560	78374700	141	0	0	0	0	0	0	1	1	1	0	0	0	3	Intron (ENSMUST00000036172.9/433323, intron 2 of 4)	64215	Sgpp2	sphingosine-1-phosphate phosphatase 2
572	chr1	78393618	78394061	444	0	0	0	0	0	0	0	0	0	0	0	0	0	Intron (ENSMUST00000036172.9/433323, intron 4 of 4)	83273	Sgpp2	sphingosine-1-phosphate phosphatase 2
573	chr1	78425610	78426061	452	0	0	0	0	0	1	1	0	0	0	0	0	2	Intron (ENSMUST00000170217.7/23874, intron 16 of 17)	62734	Farsb	phenylalanyl-tRNA synthetase, beta subunit
574	chr1	78488199	78488494	296	0	0	0	0	0	0	0	0	0	0	0	0	0	Promoter (<=1kb)	301	Farsb	phenylalanyl-tRNA synthetase, beta subunit
575	chr1	78489464	78489592	129	0	0	0	0	0	0	0	0	0	0	0	0	0	Promoter (<=1kb)	-567	Farsb	phenylalanyl-tRNA synthetase, beta subunit
576	chr1	78537682	78537987	306	0	0	0	0	0	1	0	0	0	0	0	0	1	Promoter (<=1kb)	54	Mogat1	monoacylglycerol O-acyltransferase 1
577	chr1	78657231	78657523	293	0	0	0	0	0	0	0	0	0	0	0	0	0	Promoter (<=1kb)	-302	Acsl3	acyl-CoA synthetase long-chain family member 3
578	chr1	78658561	78658801	241	0	0	0	0	0	0	1	0	0	0	0	0	1	Promoter (<=1kb)	121	Utp14b	UTP14B small subunit processome component
579	chr1	78745326	78745666	341	0	0	0	0	0	1	1	1	1	0	0	0	4	Distal Intergenic	48670	Acsl3	acyl-CoA synthetase long-chain family member 3
580	chr1	79180672	79181741	1070	0	0	1	0	0	1	1	1	1	1	0	0	6	Intron (ENSMUST00000189296.1/102636764, intron 2 of 3)	42770	Gm29536	predicted gene 29536
581	chr1	79401016	79401557	542	0	0	0	0	0	0	1	0	1	0	0	0	2	Distal Intergenic	38485	Scg2	secretogranin II
582	chr1	79405965	79407303	1339	0	0	1	0	0	1	1	1	1	1	0	0	6	Distal Intergenic	32739	Scg2	secretogranin II
583	chr1	79435291	79436978	1688	0	0	0	0	0	0	0	0	0	0	0	0	0	Exon (ENSMUST00000185234.1/20254, exon 2 of 3)	3064	Scg2	secretogranin II
584	chr1	79450396	79450635	240	0	0	0	0	0	0	0	0	0	0	0	0	0	Distal Intergenic	-10276	Scg2	secretogranin II
585	chr1	79466535	79467236	702	0	0	0	0	1	1	1	1	1	1	0	0	6	Distal Intergenic	-26415	Scg2	secretogranin II
586	chr1	79482176	79482814	639	0	0	0	0	0	0	2	1	1	0	0	0	4	Distal Intergenic	-42056	Scg2	secretogranin II
587	chr1	79485317	79485877	561	0	0	0	0	0	0	0	0	0	0	0	0	0	Distal Intergenic	-45197	Scg2	secretogranin II
588	chr1	79581050	79581807	758	0	0	0	0	0	1	1	1	1	1	0	0	5	Distal Intergenic	90158	Ap1s3	adaptor-related protein complex AP-1, sigma 3
589	chr1	79672275	79672419	145	0	0	0	0	0	0	0	1	0	0	0	0	1	Promoter (<=1kb)	-303	Ap1s3	adaptor-related protein complex AP-1, sigma 3
590	chr1	79760794	79760981	188	0	0	0	0	0	0	0	0	0	0	0	0	0	Promoter (<=1kb)	740	Wdfy1	WD repeat and FYVE domain containing 1
591	chr1	79776095	79776630	536	0	0	0	0	0	1	1	1	1	1	0	0	5	Promoter (<=1kb)	0	Mrpl44	mitochondrial ribosomal protein L44
592	chr1	79857999	79858335	337	0	0	0	1	0	0	0	0	0	0	0	0	1	Promoter (<=1kb)	361	Serpine2	serine (or cysteine) peptidase inhibitor, clade E, member 2
593	chr1	79858893	79858920	28	0	0	0	0	0	0	0	0	0	0	0	0	0	Promoter (<=1kb)	-197	Serpine2	serine (or cysteine) peptidase inhibitor, clade E, member 2
594	chr1	80339165	80339217	53	0	0	0	0	0	0	1	0	0	0	0	0	1	Promoter (1-2kb)	1062	Cul3	cullin 3
595	chr1	80341182	80341432	251	0	0	0	0	0	0	1	1	1	0	0	0	3	Promoter (<=1kb)	-702	Cul3	cullin 3
596	chr1	80427483	80427962	480	0	0	1	0	0	1	1	1	1	1	0	0	6	Distal Intergenic	-17970	1700016L21Rik	RIKEN cDNA 1700016L21 gene
597	chr1	80728579	80728798	220	0	0	0	0	0	0	1	1	0	0	0	0	2	Intron (ENSMUST00000077946.11/210293, intron 1 of 55)	-19083	Dock10	dedicator of cytokinesis 10
598	chr1	80736718	80737036	319	0	0	0	0	0	0	0	0	0	0	0	0	0	Intron (ENSMUST00000077946.11/210293, intron 1 of 55)	21412	Dock10	dedicator of cytokinesis 10
599	chr1	80749001	80749314	314	0	0	0	0	0	0	1	1	0	0	0	0	2	Exon (ENSMUST00000195842.1/ENSMUST00000195842.1, exon 1 of 1)	9134	Dock10	dedicator of cytokinesis 10
600	chr1	80757264	80758158	895	0	0	0	0	0	0	0	0	0	1	0	0	1	Promoter (<=1kb)	290	Dock10	dedicator of cytokinesis 10
601	chr1	80758809	80758867	59	0	0	0	0	0	0	0	1	0	0	0	0	1	Promoter (<=1kb)	-282	Dock10	dedicator of cytokinesis 10
602	chr1	81076704	81077607	904	0	0	0	0	0	0	1	1	1	0	0	0	3	Promoter (<=1kb)	0	Nyap2	neuronal tyrosine-phophorylated phosphoinositide 3-kinase adaptor 2
603	chr1	82282725	82283051	327	0	0	0	0	0	0	1	1	0	0	0	0	2	Intron (ENSMUST00000069799.2/16367, intron 1 of 1)	8365	Irs1	insulin receptor substrate 1
604	chr1	82286626	82286966	341	0	0	0	0	0	0	0	0	0	0	0	0	0	3' UTR	4450	Irs1	insulin receptor substrate 1
605	chr1	82289845	82290115	271	0	0	0	0	0	0	0	1	0	0	0	0	1	Promoter (1-2kb)	1301	Irs1	insulin receptor substrate 1
606	chr1	82292006	82293278	1273	0	0	1	0	0	1	2	1	1	0	0	0	6	Promoter (<=1kb)	-590	Irs1	insulin receptor substrate 1
607	chr1	82316102	82316435	334	0	0	1	0	0	1	1	1	1	1	0	0	6	Promoter (<=1kb)	-17	Rhbdd1	rhomboid domain containing 1
608	chr1	82317402	82317595	194	0	0	0	0	0	0	0	0	0	0	0	0	0	Promoter (<=1kb)	950	Rhbdd1	rhomboid domain containing 1
609	chr1	82725446	82725781	336	0	0	0	0	0	0	0	0	0	0	0	0	0	Promoter (<=1kb)	498	Mff	mitochondrial fission factor
610	chr1	82814900	82815156	257	0	0	0	0	0	0	0	0	0	0	0	0	0	Distal Intergenic	-24327	Agfg1	ArfGAP with FG repeats 1
611	chr1	82816435	82817289	855	0	0	0	0	0	0	1	0	0	0	0	0	1	Distal Intergenic	-22194	Agfg1	ArfGAP with FG repeats 1
612	chr1	82838958	82839274	317	0	0	0	0	0	0	1	1	1	0	0	0	3	Promoter (<=1kb)	-209	Agfg1	ArfGAP with FG repeats 1
613	chr1	83159667	83160037	371	0	0	0	0	0	0	0	0	0	0	0	0	0	Promoter (<=1kb)	0	Daw1	dynein assembly factor with WDR repeat domains 1
614	chr1	83225475	83226181	707	0	0	1	0	0	1	1	1	1	1	0	0	6	Distal Intergenic	52984	Sphkap	SPHK1 interactor, AKAP domain containing
615	chr1	83227172	83228059	888	0	0	1	0	0	0	1	1	1	0	0	0	4	Distal Intergenic	51106	Sphkap	SPHK1 interactor, AKAP domain containing
616	chr1	83228634	83228740	107	0	0	0	0	0	0	1	1	0	0	0	0	2	Distal Intergenic	50425	Sphkap	SPHK1 interactor, AKAP domain containing
617	chr1	83267303	83269206	1904	0	0	1	0	1	1	1	1	1	1	0	0	7	Exon (ENSMUST00000160953.7/77629, exon 8 of 11)	9959	Sphkap	SPHK1 interactor, AKAP domain containing
618	chr1	83277332	83278013	682	0	0	0	0	0	0	1	1	0	0	0	0	2	Promoter (1-2kb)	1152	Sphkap	SPHK1 interactor, AKAP domain containing
619	chr1	83280018	83280558	541	0	0	0	0	0	1	1	1	0	1	0	0	4	Promoter (<=1kb)	-853	Sphkap	SPHK1 interactor, AKAP domain containing
620	chr1	83389850	83390015	166	0	0	0	0	0	0	1	1	0	0	0	0	2	Intron (ENSMUST00000160953.7/77629, intron 1 of 10)	18124	Sphkap	SPHK1 interactor, AKAP domain containing
621	chr1	83408450	83408757	308	0	0	0	0	0	0	0	0	0	0	0	0	0	Promoter (<=1kb)	-250	Sphkap	SPHK1 interactor, AKAP domain containing
622	chr1	83699585	83700263	679	0	0	1	0	0	2	2	1	1	1	0	0	8	Intron (ENSMUST00000189405.6/ENSMUST00000189405.6, intron 3 of 4)	-291385	Sphkap	SPHK1 interactor, AKAP domain containing
623	chr1	84092488	84093239	752	0	0	0	0	0	1	2	1	1	1	0	0	6	Intron (ENSMUST00000168574.8/98496, intron 2 of 2)	-39235	Pid1	phosphotyrosine interaction domain containing 1
624	chr1	84284123	84284327	205	0	0	0	0	0	0	0	0	0	0	0	0	0	Promoter (<=1kb)	96	Pid1	phosphotyrosine interaction domain containing 1
625	chr1	84695192	84696337	1146	0	0	0	1	0	0	0	2	0	0	0	0	3	Promoter (<=1kb)	0	Mir5126	microRNA 5126
626	chr1	84709781	84710324	544	0	0	0	0	0	0	1	0	0	0	0	0	1	Distal Intergenic	-13560	Dner	delta/notch-like EGF repeat containing
627	chr1	84837958	84838357	400	0	0	0	0	0	0	0	0	0	0	0	0	0	Promoter (<=1kb)	374	Trip12	thyroid hormone receptor interactor 12
628	chr1	84840132	84840611	480	0	0	0	0	0	0	0	0	0	0	0	0	0	Promoter (<=1kb)	0	Trip12	thyroid hormone receptor interactor 12
629	chr1	85794481	85794828	348	0	0	0	0	0	0	0	0	0	0	0	0	0	Promoter (<=1kb)	0	Cab39	calcium binding protein 39
630	chr1	85894020	85894435	416	0	0	0	0	0	0	0	1	0	0	0	0	1	Promoter (<=1kb)	0	Itm2c	integral membrane protein 2C
631	chr1	85895364	85896026	663	0	0	0	0	0	1	1	1	1	0	0	0	4	Promoter (<=1kb)	745	Itm2c	integral membrane protein 2C
632	chr1	86059189	86059416	228	0	0	0	0	0	0	1	0	0	0	0	0	1	Distal Intergenic	-4971	Psmd1	proteasome (prosome, macropain) 26S subunit, non-ATPase, 1
633	chr1	86065235	86065548	314	0	0	0	0	0	0	0	0	0	0	0	0	0	Promoter (<=1kb)	364	Psmd1	proteasome (prosome, macropain) 26S subunit, non-ATPase, 1
634	chr1	86153906	86154403	498	0	0	0	0	0	0	1	0	0	0	0	0	1	Promoter (<=1kb)	-377	Armc9	armadillo repeat containing 9
635	chr1	86155242	86155861	620	0	0	0	0	0	0	0	0	0	0	0	0	0	Promoter (<=1kb)	423	Armc9	armadillo repeat containing 9
636	chr1	86175091	86177326	2236	0	0	1	0	0	1	1	1	1	1	0	0	6	Exon (ENSMUST00000123618.7/78795, exon 9 of 20)	-19064	Armc9	armadillo repeat containing 9
637	chr1	86358390	86358721	332	0	0	0	0	0	0	0	1	1	0	0	0	2	Promoter (<=1kb)	248	Ncl	nucleolin
638	chr1	86359798	86360490	693	0	0	0	0	0	0	0	3	1	0	0	0	4	Promoter (<=1kb)	214	C130036L24Rik	RIKEN cDNA C130036L24 gene
639	chr1	86433120	86434253	1134	0	0	0	0	0	1	0	1	0	0	0	0	2	Distal Intergenic	6791	Tex44	testis expressed 44
640	chr1	86434913	86435966	1054	0	0	0	0	0	1	0	0	1	0	0	0	2	Distal Intergenic	8584	Tex44	testis expressed 44
641	chr1	86440928	86441814	887	0	0	0	0	0	1	1	2	1	1	0	0	6	Distal Intergenic	14599	Tex44	testis expressed 44
642	chr1	86442893	86443293	401	0	0	0	0	0	0	0	1	0	0	0	0	1	Distal Intergenic	16564	Tex44	testis expressed 44
643	chr1	86470131	86470294	164	0	0	0	0	0	0	1	1	0	0	0	0	2	Distal Intergenic	43802	Tex44	testis expressed 44
644	chr1	86470984	86471426	443	0	0	1	0	0	1	2	1	1	0	0	0	6	Distal Intergenic	44655	Tex44	testis expressed 44
645	chr1	86472071	86472797	727	0	0	0	0	0	0	0	1	0	0	0	0	1	Distal Intergenic	45742	Tex44	testis expressed 44
646	chr1	86488039	86489773	1735	0	0	0	0	0	0	0	1	0	0	0	0	1	Distal Intergenic	-36953	Ptma	prothymosin alpha
647	chr1	86491822	86492352	531	0	0	0	0	0	0	1	1	1	0	0	0	3	Distal Intergenic	-34374	Ptma	prothymosin alpha
648	chr1	86497134	86499321	2188	0	0	0	0	0	1	1	2	2	0	0	0	6	Distal Intergenic	-27405	Ptma	prothymosin alpha
649	chr1	86503871	86504041	171	0	0	0	0	0	0	1	1	1	0	0	0	3	Distal Intergenic	-22685	Ptma	prothymosin alpha
650	chr1	86504695	86505833	1139	0	0	0	0	0	1	2	3	3	1	0	0	10	Distal Intergenic	-20893	Ptma	prothymosin alpha
651	chr1	86524764	86526170	1407	0	0	0	0	0	0	2	1	2	1	0	0	6	Promoter (<=1kb)	-556	Ptma	prothymosin alpha
652	chr1	86528889	86529884	996	0	0	0	0	0	1	1	1	1	0	0	0	4	Promoter (2-3kb)	2082	Ptma	prothymosin alpha
653	chr1	86557492	86558076	585	0	0	0	0	0	1	0	0	0	1	0	0	2	Intron (ENSMUST00000027444.14/18582, intron 1 of 4)	24441	Pde6d	phosphodiesterase 6D, cGMP-specific, rod, delta
654	chr1	86581843	86582240	398	0	0	0	0	1	0	0	0	0	0	0	0	1	Promoter (<=1kb)	277	Pde6d	phosphodiesterase 6D, cGMP-specific, rod, delta
655	chr1	86586816	86587612	797	0	0	0	0	0	1	1	1	1	1	0	0	5	Promoter (<=1kb)	0	Cops7b	COP9 signalosome subunit 7B
656	chr1	86703186	86703613	428	0	0	0	1	0	0	0	1	0	0	0	0	2	Promoter (<=1kb)	-195	Dis3l2	DIS3 like 3'-5' exoribonuclease 2
657	chr1	86834494	86834927	434	0	0	0	0	0	2	0	0	0	1	0	0	3	Intron (ENSMUST00000168237.7/208718, intron 7 of 21)	130651	Dis3l2	DIS3 like 3'-5' exoribonuclease 2
658	chr1	87078775	87078817	43	0	0	0	0	0	0	0	0	0	0	0	0	0	Distal Intergenic	10988	Alppl2	alkaline phosphatase, placental-like 2
659	chr1	87213263	87213676	414	0	0	0	0	0	0	0	1	0	0	0	0	1	Promoter (<=1kb)	-238	Eif4e2	eukaryotic translation initiation factor 4E member 2
660	chr1	87214772	87215248	477	0	0	0	0	0	0	0	0	0	0	0	0	0	Promoter (<=1kb)	486	Eif4e2	eukaryotic translation initiation factor 4E member 2
661	chr1	87327779	87328014	236	0	0	0	0	0	0	0	0	0	0	0	0	0	Promoter (<=1kb)	713	Gigyf2	GRB10 interacting GYF protein 2
662	chr1	87574209	87575186	978	0	0	0	0	0	0	0	0	0	0	0	0	0	Promoter (<=1kb)	163	Neu2	neuraminidase 2
663	chr1	87755508	87755662	155	0	0	0	0	0	0	0	0	0	0	0	0	0	Promoter (<=1kb)	-208	Atg16l1	autophagy related 16-like 1 (S. cerevisiae)
664	chr1	87756601	87756847	247	0	0	0	0	0	0	0	0	0	0	0	0	0	Promoter (<=1kb)	508	Atg16l1	autophagy related 16-like 1 (S. cerevisiae)
665	chr1	87848209	87849599	1391	0	0	0	0	0	1	1	1	1	1	0	0	5	Distal Intergenic	-3688	Dgkd	diacylglycerol kinase, delta
666	chr1	87854496	87855342	847	0	0	0	0	0	0	1	1	1	0	0	0	3	Promoter (<=1kb)	-197	Gm19582	predicted gene, 19582
667	chr1	87858365	87859064	700	0	0	0	0	0	0	1	1	1	0	0	0	3	Intron (ENSMUST00000027517.13/227333, intron 1 of 29)	-4066	Gm19582	predicted gene, 19582
668	chr1	87987904	87988790	887	0	0	1	0	0	1	1	1	0	1	0	0	5	Intron (ENSMUST00000040783.10/227334, intron 10 of 27)	-12006	Usp40	ubiquitin specific peptidase 40
669	chr1	88007904	88008153	250	0	0	0	0	0	0	0	0	0	0	0	0	0	Promoter (<=1kb)	375	Usp40	ubiquitin specific peptidase 40
670	chr1	88008684	88008774	91	0	0	0	0	0	0	0	0	0	0	0	0	0	Promoter (<=1kb)	-133	Usp40	ubiquitin specific peptidase 40
671	chr1	88024712	88025389	678	0	0	0	0	0	1	0	0	0	1	0	0	2	Exon (ENSMUST00000119510.1/ENSMUST00000119510.1, exon 1 of 1)	-16161	Usp40	ubiquitin specific peptidase 40
672	chr1	88141129	88141350	222	0	0	0	0	0	0	0	0	0	0	0	0	0	Promoter (2-3kb)	2751	Ugt1a6a	UDP glucuronosyltransferase 1 family, polypeptide A6A
673	chr1	88205235	88205765	531	0	0	0	0	0	0	0	1	0	0	0	0	1	Promoter (<=1kb)	17	Dnajb3	DnaJ heat shock protein family (Hsp40) member B3
674	chr1	88276941	88277877	937	0	0	0	0	0	1	1	1	1	1	1	0	6	Promoter (<=1kb)	0	Trpm8	transient receptor potential cation channel, subfamily M, member 8
675	chr1	88700732	88701629	898	0	0	0	0	0	0	0	1	0	0	0	0	1	Promoter (<=1kb)	592	Arl4c	ADP-ribosylation factor-like 4C
676	chr1	88702561	88702665	105	0	0	0	0	0	0	0	0	0	0	0	0	0	Promoter (<=1kb)	-340	Arl4c	ADP-ribosylation factor-like 4C
677	chr1	88929173	88929936	764	0	0	0	0	0	0	2	0	0	1	0	0	3	Distal Intergenic	-86177	1700067G17Rik	RIKEN cDNA 1700067G17 gene
678	chr1	88938394	88938740	347	0	0	0	0	1	1	1	1	1	1	0	0	6	Distal Intergenic	-77373	1700067G17Rik	RIKEN cDNA 1700067G17 gene
679	chr1	88953771	88955339	1569	0	0	1	0	0	1	2	2	2	1	1	0	10	Distal Intergenic	-60774	1700067G17Rik	RIKEN cDNA 1700067G17 gene
680	chr1	89015339	89016326	988	0	0	0	0	0	1	1	1	1	0	0	0	4	Promoter (<=1kb)	0	1700067G17Rik	RIKEN cDNA 1700067G17 gene
681	chr1	89025596	89026733	1138	0	0	0	0	0	1	1	1	1	1	0	0	5	Distal Intergenic	9483	1700067G17Rik	RIKEN cDNA 1700067G17 gene
682	chr1	89059574	89060847	1274	0	0	0	0	0	2	2	2	1	1	0	0	8	Distal Intergenic	-9568	Sh3bp4	SH3-domain binding protein 4
683	chr1	89069465	89069831	367	0	0	0	0	0	0	1	1	1	0	0	0	3	Promoter (<=1kb)	-584	Sh3bp4	SH3-domain binding protein 4
684	chr1	89071304	89072618	1315	0	0	0	0	0	1	2	2	1	0	0	0	6	Promoter (<=1kb)	851	Sh3bp4	SH3-domain binding protein 4
685	chr1	89164388	89166123	1736	0	0	2	0	0	1	2	1	1	1	0	0	8	Distal Intergenic	93935	Sh3bp4	SH3-domain binding protein 4
686	chr1	89183375	89184325	951	0	0	1	0	0	1	1	1	1	0	0	0	5	Distal Intergenic	112922	Sh3bp4	SH3-domain binding protein 4
687	chr1	89364617	89364973	357	0	0	0	0	0	2	1	1	1	2	0	0	7	Intron (ENSMUST00000186258.1/77331, intron 1 of 2)	41160	C030007H22Rik	RIKEN cDNA C030007H22 gene
688	chr1	89455953	89457263	1311	0	0	2	0	0	0	4	1	1	0	0	0	8	Promoter (1-2kb)	1079	Agap1	ArfGAP with GTPase domain, ankyrin repeat and PH domain 1
689	chr1	89467001	89468065	1065	0	0	0	0	0	0	1	1	1	0	0	0	3	Intron (ENSMUST00000027521.14/347722, intron 1 of 17)	12127	Agap1	ArfGAP with GTPase domain, ankyrin repeat and PH domain 1
690	chr1	89497940	89498157	218	0	0	0	0	0	0	0	0	0	0	0	0	0	Intron (ENSMUST00000027521.14/347722, intron 1 of 17)	43066	Agap1	ArfGAP with GTPase domain, ankyrin repeat and PH domain 1
691	chr1	89548570	89549370	801	0	0	0	0	0	0	1	0	0	0	0	0	1	Intron (ENSMUST00000027521.14/347722, intron 1 of 17)	-30866	Agap1	ArfGAP with GTPase domain, ankyrin repeat and PH domain 1
692	chr1	89576971	89577246	276	0	0	1	0	0	1	1	1	1	1	0	0	6	Promoter (2-3kb)	-2990	Agap1	ArfGAP with GTPase domain, ankyrin repeat and PH domain 1
693	chr1	89613556	89614661	1106	0	0	0	0	0	1	3	1	1	0	0	0	6	Intron (ENSMUST00000027521.14/347722, intron 3 of 17)	33320	Agap1	ArfGAP with GTPase domain, ankyrin repeat and PH domain 1
694	chr1	89615550	89616457	908	0	0	0	0	0	0	1	0	0	0	0	0	1	Intron (ENSMUST00000027521.14/347722, intron 3 of 17)	35314	Agap1	ArfGAP with GTPase domain, ankyrin repeat and PH domain 1
695	chr1	89617184	89617775	592	0	0	0	1	0	0	1	1	1	0	0	0	4	Intron (ENSMUST00000027521.14/347722, intron 3 of 17)	36948	Agap1	ArfGAP with GTPase domain, ankyrin repeat and PH domain 1
696	chr1	89709570	89711137	1568	0	0	0	0	0	1	1	1	1	2	0	0	6	Intron (ENSMUST00000027521.14/347722, intron 9 of 17)	-25662	4933400F21Rik	RIKEN cDNA 4933400F21 gene
697	chr1	89719200	89719472	273	0	0	0	0	0	0	1	1	0	0	0	0	2	Intron (ENSMUST00000027521.14/347722, intron 9 of 17)	-35292	4933400F21Rik	RIKEN cDNA 4933400F21 gene
698	chr1	89750837	89751093	257	0	1	1	0	0	1	1	1	1	1	0	0	7	Intron (ENSMUST00000027521.14/347722, intron 11 of 17)	-38070	Agap1	ArfGAP with GTPase domain, ankyrin repeat and PH domain 1
699	chr1	90049790	90050925	1136	0	0	1	0	0	1	1	1	1	0	0	0	5	Intron (ENSMUST00000113094.8/74918, intron 16 of 18)	4035	Iqca	IQ motif containing with AAA domain
700	chr1	90153110	90153489	380	0	0	0	0	0	0	0	0	0	0	0	0	0	Promoter (<=1kb)	0	Iqca	IQ motif containing with AAA domain
701	chr1	90602941	90604123	1183	0	0	0	0	0	1	1	1	1	0	0	0	4	Promoter (<=1kb)	0	Cops8	COP9 signalosome subunit 8
702	chr1	90775098	90776061	964	0	0	0	0	0	0	1	1	1	0	0	0	3	Promoter (1-2kb)	-1883	Col6a3	collagen, type VI, alpha 3
703	chr1	90916723	90917990	1268	0	0	1	0	0	1	1	1	1	1	0	0	6	Promoter (1-2kb)	1638	Mlph	melanophilin
704	chr1	90999053	90999227	175	0	0	0	0	0	0	0	0	0	0	0	0	0	Promoter (<=1kb)	274	Lrrfip1	leucine rich repeat (in FLII) interacting protein 1
705	chr1	91052570	91052984	415	0	0	0	0	0	1	0	1	1	0	0	0	3	Promoter (<=1kb)	-460	Lrrfip1	leucine rich repeat (in FLII) interacting protein 1
706	chr1	91053733	91054318	586	0	0	0	0	0	0	0	1	1	0	0	0	2	Promoter (<=1kb)	147	Lrrfip1	leucine rich repeat (in FLII) interacting protein 1
707	chr1	91064673	91065333	661	0	0	0	0	0	0	0	0	0	0	0	0	0	Intron (ENSMUST00000189505.6/16978, intron 1 of 12)	11087	Lrrfip1	leucine rich repeat (in FLII) interacting protein 1
708	chr1	91079817	91081658	1842	0	0	0	0	0	1	1	1	1	1	0	0	5	Intron (ENSMUST00000189505.6/16978, intron 6 of 12)	26231	Lrrfip1	leucine rich repeat (in FLII) interacting protein 1
709	chr1	91179662	91181034	1373	0	0	0	0	0	0	1	0	0	0	0	0	1	Promoter (<=1kb)	0	Ramp1	receptor (calcitonin) activity modifying protein 1
710	chr1	91181561	91182672	1112	0	0	0	0	0	2	1	2	2	2	0	0	9	Promoter (1-2kb)	1515	Ramp1	receptor (calcitonin) activity modifying protein 1
711	chr1	91249650	91249818	169	0	0	0	0	0	0	0	0	0	0	0	0	0	Promoter (<=1kb)	-486	Ube2f	ubiquitin-conjugating enzyme E2F (putative)
712	chr1	91251237	91251480	244	0	0	0	0	0	0	1	0	0	0	0	0	1	Promoter (<=1kb)	581	Ube2f	ubiquitin-conjugating enzyme E2F (putative)
713	chr1	91253711	91253988	278	0	0	0	0	0	0	1	1	0	0	0	0	2	5' UTR	3055	Ube2f	ubiquitin-conjugating enzyme E2F (putative)
714	chr1	91299451	91299677	227	0	0	0	0	0	0	0	1	0	0	0	0	1	Promoter (<=1kb)	-255	Scly	selenocysteine lyase
715	chr1	91300231	91300806	576	0	0	0	0	0	0	0	1	0	0	0	0	1	Promoter (<=1kb)	299	Scly	selenocysteine lyase
716	chr1	91301951	91302893	943	0	0	0	0	0	0	1	1	1	0	0	0	3	Promoter (<=1kb)	0	Scly	selenocysteine lyase
717	chr1	91303466	91303667	202	0	0	0	0	0	0	0	0	0	0	0	0	0	Promoter (<=1kb)	669	Scly	selenocysteine lyase
718	chr1	91321604	91322651	1048	0	0	0	0	0	1	1	1	2	0	0	0	5	Promoter (<=1kb)	0	Espnl	espin-like
719	chr1	91366551	91366801	251	0	0	0	0	0	0	0	1	0	0	0	0	1	Promoter (<=1kb)	121	Erfe	erythroferrone
720	chr1	91397713	91397983	271	0	0	0	0	0	0	0	0	0	0	0	0	0	Promoter (<=1kb)	717	Ilkap	integrin-linked kinase-associated serine/threonine phosphatase 2C
721	chr1	91399010	91399429	420	0	0	0	0	0	0	1	1	1	0	0	0	3	Promoter (<=1kb)	-195	Ilkap	integrin-linked kinase-associated serine/threonine phosphatase 2C
722	chr1	91401269	91401448	180	0	0	0	0	0	0	1	0	0	0	0	0	1	Promoter (2-3kb)	-2454	Ilkap	integrin-linked kinase-associated serine/threonine phosphatase 2C
723	chr1	91412041	91414718	2678	0	0	0	1	0	2	2	3	2	1	0	0	11	Promoter (<=1kb)	0	Hes6	hairy and enhancer of split 6
724	chr1	91436127	91437274	1148	0	0	0	0	0	0	0	0	0	0	0	0	0	Intron (ENSMUST00000069620.9/18627, intron 9 of 22)	12591	Per2	period circadian clock 2
725	chr1	91445958	91447253	1296	0	0	0	0	0	0	0	0	0	0	1	0	1	Promoter (2-3kb)	2612	Per2	period circadian clock 2
726	chr1	91451896	91452326	431	0	0	0	1	0	0	0	0	0	0	0	0	1	Promoter (2-3kb)	-2031	Per2	period circadian clock 2
727	chr1	91454171	91455290	1120	0	0	0	0	0	1	0	0	0	1	0	0	2	Intron (ENSMUST00000069620.9/18627, intron 1 of 22)	4034	Per2	period circadian clock 2
728	chr1	91455898	91456308	411	0	0	0	0	0	0	2	1	0	0	0	0	3	Intron (ENSMUST00000069620.9/18627, intron 1 of 22)	3016	Per2	period circadian clock 2
729	chr1	91456870	91457914	1045	0	0	0	0	0	1	2	1	1	1	0	0	6	Promoter (1-2kb)	1410	Per2	period circadian clock 2
730	chr1	91459806	91460324	519	0	0	0	0	0	0	0	1	1	1	0	0	3	Promoter (<=1kb)	-482	Per2	period circadian clock 2
731	chr1	91470208	91470732	525	0	0	0	0	0	0	0	0	0	0	0	0	0	Distal Intergenic	-10884	Per2	period circadian clock 2
732	chr1	91494301	91495215	915	0	0	0	0	0	0	1	1	1	0	0	0	3	Promoter (<=1kb)	0	Traf3ip1	TRAF3 interacting protein 1
733	chr1	91539855	91540343	489	0	0	0	0	0	0	1	1	1	0	0	0	3	Promoter (<=1kb)	-201	Asb1	ankyrin repeat and SOCS box-containing 1
734	chr1	91541108	91541369	262	0	0	0	0	0	0	0	0	0	0	0	0	0	Promoter (<=1kb)	28	Asb1	ankyrin repeat and SOCS box-containing 1
735	chr1	91871677	91873375	1699	0	0	0	0	0	0	1	1	1	0	0	0	3	Distal Intergenic	61489	Hdac4	histone deacetylase 4
736	chr1	91955870	91956168	299	0	0	0	0	0	0	1	1	0	0	0	0	2	Exon (ENSMUST00000097644.8/208727, exon 21 of 27)	19333	Hdac4	histone deacetylase 4
737	chr1	91956682	91957876	1195	0	0	0	0	0	0	1	0	1	0	0	0	2	Intron (ENSMUST00000097644.8/208727, intron 20 of 26)	17625	Hdac4	histone deacetylase 4
738	chr1	92099612	92100195	584	0	0	0	0	0	0	1	1	1	0	0	0	3	Intron (ENSMUST00000097644.8/208727, intron 2 of 26)	13136	Hdac4	histone deacetylase 4
739	chr1	92178484	92179268	785	0	0	0	0	0	0	1	1	0	0	0	0	2	Promoter (1-2kb)	1029	Hdac4	histone deacetylase 4
740	chr1	92181032	92181418	387	0	0	0	0	0	0	0	1	1	0	0	0	2	Promoter (<=1kb)	-691	Hdac4	histone deacetylase 4
741	chr1	92224316	92224942	627	0	0	1	1	0	1	1	1	1	1	0	0	7	Distal Intergenic	-28617	Hdac4	histone deacetylase 4
742	chr1	92264984	92265300	317	0	0	0	0	0	1	1	1	1	0	0	0	4	Distal Intergenic	-69285	Hdac4	histone deacetylase 4
743	chr1	92270435	92272964	2530	0	0	1	1	1	2	1	1	1	1	0	0	9	Distal Intergenic	-74736	Hdac4	histone deacetylase 4
744	chr1	92371271	92371604	334	0	0	0	0	0	0	0	0	0	0	0	0	0	Distal Intergenic	89113	Ndufa10	NADH:ubiquinone oxidoreductase subunit A10
745	chr1	92473025	92473469	445	0	0	0	0	0	0	0	0	0	0	0	0	0	Promoter (<=1kb)	278	Ndufa10	NADH:ubiquinone oxidoreductase subunit A10
746	chr1	92474123	92474435	313	0	0	0	0	0	0	0	0	0	0	0	0	0	Promoter (<=1kb)	-263	Ndufa10	NADH:ubiquinone oxidoreductase subunit A10
747	chr1	92640886	92642321	1436	0	0	0	0	0	0	1	1	0	0	0	0	2	Promoter (<=1kb)	0	Cops9	COP9 signalosome subunit 9
748	chr1	92830993	92831176	184	0	0	0	0	0	0	0	1	0	0	0	0	1	Promoter (<=1kb)	-469	Gpc1	glypican 1
749	chr1	92832048	92832159	112	0	0	0	1	0	0	0	0	0	0	0	0	1	Promoter (<=1kb)	79	Gpc1	glypican 1
750	chr1	92902723	92903310	588	0	0	0	0	0	0	0	2	0	0	0	0	2	Promoter (<=1kb)	0	Ankmy1	ankyrin repeat and MYND domain containing 1
751	chr1	92906607	92906812	206	0	0	0	0	0	0	0	1	1	0	0	0	2	Promoter (<=1kb)	-169	Dusp28	dual specificity phosphatase 28
752	chr1	92907820	92908009	190	0	0	0	1	0	0	1	1	1	0	0	0	4	Promoter (<=1kb)	839	Dusp28	dual specificity phosphatase 28
753	chr1	92908681	92908949	269	0	0	0	0	0	0	0	0	0	0	0	0	0	Promoter (1-2kb)	1700	Dusp28	dual specificity phosphatase 28
754	chr1	92909837	92910252	416	0	0	0	0	0	0	0	0	0	0	0	0	0	Promoter (<=1kb)	512	5033417F24Rik	RIKEN cDNA 5033417F24 gene
755	chr1	92911869	92912480	612	0	0	0	0	0	0	1	2	1	0	0	0	4	Promoter (<=1kb)	660	Rnpepl1	arginyl aminopeptidase (aminopeptidase B)-like 1
756	chr1	92933663	92934207	545	0	0	0	0	0	0	1	1	0	0	0	0	2	Promoter (<=1kb)	-169	Capn10	calpain 10
757	chr1	92935186	92935421	236	0	0	0	0	0	0	0	0	0	0	0	0	0	Promoter (<=1kb)	353	Capn10	calpain 10
758	chr1	93015387	93015886	500	0	0	0	0	0	1	0	0	0	0	0	0	1	3' UTR	8822	Kif1a	kinesin family member 1A
759	chr1	93085162	93085389	228	0	0	0	0	0	0	0	0	0	0	0	0	0	Promoter (2-3kb)	-2741	Kif1a	kinesin family member 1A
760	chr1	93099993	93100494	502	0	0	0	0	0	0	0	1	0	0	0	0	1	Promoter (1-2kb)	1328	Kif1a	kinesin family member 1A
761	chr1	93102045	93102248	204	0	0	0	0	0	1	0	0	1	0	0	0	2	Promoter (<=1kb)	-94	Kif1a	kinesin family member 1A
762	chr1	93220954	93221418	465	0	0	0	1	0	0	1	0	0	0	0	0	2	Intron (ENSMUST00000138595.2/381284, intron 28 of 31)	-14423	Sned1	sushi, nidogen and EGF-like domains 1
763	chr1	93235733	93236643	911	0	0	0	1	0	0	0	1	0	0	0	0	2	Promoter (<=1kb)	0	Sned1	sushi, nidogen and EGF-like domains 1
764	chr1	93305180	93306168	989	0	0	0	0	0	1	1	1	1	1	0	0	5	Promoter (<=1kb)	0	Gm28535	predicted gene 28535
765	chr1	93342507	93343244	738	0	0	0	0	0	1	1	1	1	1	0	0	5	Promoter (<=1kb)	0	Pask	PAS domain containing serine/threonine kinase
766	chr1	93343875	93344169	295	0	0	0	0	0	0	0	0	0	0	0	0	0	Promoter (<=1kb)	168	Ppp1r7	protein phosphatase 1, regulatory subunit 7
767	chr1	93401378	93401606	229	0	0	0	0	0	0	0	0	0	0	0	0	0	Promoter (<=1kb)	-255	Ano7	anoctamin 7
768	chr1	93442924	93443218	295	0	0	0	0	0	0	0	0	0	0	0	0	0	Promoter (1-2kb)	-1963	Hdlbp	high density lipoprotein (HDL) binding protein
769	chr1	93443760	93444228	469	0	0	0	0	0	0	0	0	0	0	0	0	0	Promoter (1-2kb)	1204	Hdlbp	high density lipoprotein (HDL) binding protein
770	chr1	93446132	93446759	628	0	0	0	0	0	0	0	0	0	0	0	0	0	Promoter (<=1kb)	-446	Hdlbp	high density lipoprotein (HDL) binding protein
771	chr1	93511551	93512913	1363	0	0	0	0	0	0	0	3	2	1	0	0	6	Promoter (<=1kb)	0	Farp2	FERM, RhoGEF and pleckstrin domain protein 2
772	chr1	93633795	93635050	1256	0	0	0	0	0	0	1	0	0	0	0	0	1	Promoter (<=1kb)	429	Stk25	serine/threonine kinase 25 (yeast)
773	chr1	93636067	93636460	394	0	0	0	0	0	0	1	1	1	0	0	0	3	Promoter (<=1kb)	-345	Stk25	serine/threonine kinase 25 (yeast)
774	chr1	93669014	93669255	242	0	0	0	0	0	0	1	1	0	0	0	0	2	Distal Intergenic	-10355	Stk25	serine/threonine kinase 25 (yeast)
775	chr1	93685459	93686631	1173	0	0	0	0	0	0	0	2	0	0	0	0	2	Promoter (<=1kb)	0	Bok	BCL2-related ovarian killer
776	chr1	93753780	93754049	270	0	0	0	0	0	0	0	0	0	0	0	0	0	Promoter (<=1kb)	601	Thap4	THAP domain containing 4
777	chr1	93801322	93801611	290	0	0	0	0	0	0	0	0	0	0	0	0	0	Promoter (<=1kb)	295	Dtymk	deoxythymidylate kinase
778	chr1	93802204	93802510	307	0	0	0	0	0	0	1	1	0	0	0	0	2	Promoter (<=1kb)	-270	Dtymk	deoxythymidylate kinase
779	chr1	93803405	93803713	309	0	0	0	0	0	0	0	1	0	0	0	0	1	Promoter (<=1kb)	-252	Ing5	inhibitor of growth family, member 5
780	chr1	93804448	93804862	415	0	0	0	0	0	0	0	0	0	0	0	0	0	Promoter (<=1kb)	103	Ing5	inhibitor of growth family, member 5
781	chr1	93824190	93826239	2050	0	0	0	0	0	0	1	1	1	0	0	0	3	Promoter (<=1kb)	0	D2hgdh	D-2-hydroxyglutarate dehydrogenase
782	chr1	94035141	94035694	554	0	0	0	0	0	1	2	2	2	1	0	0	8	Downstream (2-3kb)	14648	Neu4	sialidase 4
783	chr1	94713736	94714432	697	0	0	0	0	0	1	0	0	0	1	0	0	2	Distal Intergenic	-82651	4930440C22Rik	RIKEN cDNA 4930440C22 gene
784	chr1	95314300	95314690	391	0	0	0	0	0	1	1	1	1	0	0	0	4	Promoter (<=1kb)	672	Fam174a	family with sequence similarity 174, member A
785	chr1	96871869	96872551	683	0	0	0	0	0	0	0	0	1	0	0	0	1	Promoter (<=1kb)	0	Slco4c1	solute carrier organic anion transporter family, member 4C1
786	chr1	97598884	97599108	225	0	0	0	0	0	0	0	0	0	0	0	0	0	Distal Intergenic	62568	Macir	macrophage immunometabolism regulator
787	chr1	97628730	97629188	459	0	0	1	0	0	0	1	1	2	0	0	0	5	3' UTR	32488	Macir	macrophage immunometabolism regulator
788	chr1	97629835	97630145	311	0	0	0	0	0	1	0	0	0	0	0	0	1	3' UTR	31531	Macir	macrophage immunometabolism regulator
789	chr1	97652113	97652301	189	0	0	0	0	0	0	0	0	0	0	0	0	0	Intron (ENSMUST00000053033.13/52392, intron 2 of 2)	9375	Macir	macrophage immunometabolism regulator
790	chr1	97658061	97658888	828	0	0	0	0	0	0	0	0	0	0	0	0	0	Promoter (2-3kb)	2788	Macir	macrophage immunometabolism regulator
791	chr1	97662558	97662626	69	0	0	0	0	0	0	1	0	0	0	0	0	1	Promoter (<=1kb)	-484	Macir	macrophage immunometabolism regulator
792	chr1	97770836	97771021	186	0	0	0	0	0	0	0	0	0	0	0	0	0	Promoter (<=1kb)	-425	Ppip5k2	diphosphoinositol pentakisphosphate kinase 2
793	chr1	97877640	97878277	638	0	0	0	0	0	1	1	1	1	1	0	0	5	Intron (ENSMUST00000058762.14/18484, intron 14 of 25)	-13176	Pam	peptidylglycine alpha-amidating monooxygenase
794	chr1	97886534	97887194	661	0	0	0	0	0	0	0	0	0	0	0	0	0	Intron (ENSMUST00000058762.14/18484, intron 12 of 25)	7202	Pam	peptidylglycine alpha-amidating monooxygenase
795	chr1	97888050	97888442	393	0	0	0	0	0	0	0	0	0	0	0	0	0	Intron (ENSMUST00000058762.14/18484, intron 12 of 25)	5954	Pam	peptidylglycine alpha-amidating monooxygenase
796	chr1	97888975	97889198	224	0	0	0	0	0	0	0	0	0	0	0	0	0	Intron (ENSMUST00000058762.14/18484, intron 12 of 25)	5198	Pam	peptidylglycine alpha-amidating monooxygenase
797	chr1	97917711	97918508	798	0	0	1	0	0	1	1	1	1	1	0	0	6	Intron (ENSMUST00000058762.14/18484, intron 7 of 25)	-23315	Pam	peptidylglycine alpha-amidating monooxygenase
798	chr1	97938292	97938735	444	0	0	0	0	0	0	1	0	0	0	0	0	1	Intron (ENSMUST00000058762.14/18484, intron 4 of 25)	38333	Pam	peptidylglycine alpha-amidating monooxygenase
799	chr1	97963615	97963898	284	0	0	0	0	0	1	0	0	0	0	0	0	1	Intron (ENSMUST00000058762.14/18484, intron 3 of 25)	13170	Pam	peptidylglycine alpha-amidating monooxygenase
800	chr1	97973976	97973980	5	0	0	0	0	0	0	1	0	0	0	0	0	1	Intron (ENSMUST00000058762.14/18484, intron 3 of 25)	3088	Pam	peptidylglycine alpha-amidating monooxygenase
801	chr1	97974507	97974849	343	0	0	0	0	0	0	1	1	0	0	0	0	2	Promoter (2-3kb)	2219	Pam	peptidylglycine alpha-amidating monooxygenase
802	chr1	97975636	97975846	211	0	0	0	0	0	0	1	0	0	0	0	0	1	Promoter (1-2kb)	1222	Pam	peptidylglycine alpha-amidating monooxygenase
803	chr1	98047677	98049006	1330	0	0	1	0	0	3	1	1	1	2	0	0	9	Promoter (<=1kb)	0	B230216N24Rik	RIKEN cDNA B230216N24 gene
804	chr1	98094680	98095302	623	0	0	0	0	0	0	1	1	0	0	0	0	2	Promoter (<=1kb)	319	Pam	peptidylglycine alpha-amidating monooxygenase
805	chr1	98095866	98096092	227	0	0	0	0	0	0	0	0	0	0	0	0	0	Promoter (<=1kb)	-220	Pam	peptidylglycine alpha-amidating monooxygenase
806	chr1	98131512	98131768	257	0	0	0	0	0	0	1	0	0	0	0	0	1	Promoter (<=1kb)	45	1810006J02Rik	RIKEN cDNA 1810006J02 gene
807	chr1	100231627	100231910	284	0	0	0	0	0	0	0	0	0	0	0	0	0	Intron (ENSMUST00000086738.9/241175, intron 11 of 23)	-20719	Cntnap5b	contactin associated protein-like 5B
808	chr1	101902159	101902463	305	0	0	0	0	0	0	1	1	0	0	0	0	2	Distal Intergenic	746350	Gm20268	predicted gene, 20268
809	chr1	105355672	105355897	226	0	0	0	0	0	0	0	1	0	0	0	0	1	Promoter (<=1kb)	-110	Gm17634	predicted gene, 17634
810	chr1	105356754	105356909	156	0	0	0	0	0	0	0	1	0	0	0	0	1	Promoter (<=1kb)	0	Gm17634	predicted gene, 17634
811	chr1	105663140	105663302	163	0	0	0	0	0	0	0	1	1	0	0	0	2	Promoter (<=1kb)	341	Pign	phosphatidylinositol glycan anchor biosynthesis, class N
812	chr1	105664743	105664865	123	0	0	0	0	0	0	0	0	0	0	0	0	0	Promoter (<=1kb)	302	Relch	RAB11 binding and LisH domain, coiled-coil and HEAT repeat containing
813	chr1	105780757	105781216	460	0	0	0	0	0	0	0	1	0	0	0	0	1	Promoter (<=1kb)	7	Tnfrsf11a	tumor necrosis factor receptor superfamily, member 11a, NFKB activator
814	chr1	105824419	105825237	819	0	0	1	0	0	1	1	2	1	0	0	0	6	Exon (ENSMUST00000027559.7/21934, exon 8 of 10)	4549	Tnfrsf11a	tumor necrosis factor receptor superfamily, member 11a, NFKB activator
815	chr1	105828615	105829960	1346	0	0	1	0	0	2	2	1	1	1	0	0	8	Intron (ENSMUST00000027559.7/21934, intron 9 of 9)	8745	Tnfrsf11a	tumor necrosis factor receptor superfamily, member 11a, NFKB activator
816	chr1	105894885	105895519	635	0	0	1	0	0	1	1	1	1	1	0	0	6	Distal Intergenic	75015	Tnfrsf11a	tumor necrosis factor receptor superfamily, member 11a, NFKB activator
817	chr1	105899805	105900647	843	0	0	0	0	0	0	1	1	1	0	0	0	3	Distal Intergenic	79935	Tnfrsf11a	tumor necrosis factor receptor superfamily, member 11a, NFKB activator
818	chr1	105901371	105902296	926	0	0	0	0	0	0	0	0	0	0	0	0	0	Distal Intergenic	81501	Tnfrsf11a	tumor necrosis factor receptor superfamily, member 11a, NFKB activator
819	chr1	105906515	105906778	264	0	0	0	0	0	0	1	1	1	0	0	0	3	Distal Intergenic	83504	Gm7160	predicted gene 7160
820	chr1	105907343	105908644	1302	0	0	0	0	0	0	1	2	1	0	0	0	4	Distal Intergenic	81638	Gm7160	predicted gene 7160
821	chr1	105909246	105909462	217	0	0	0	0	0	0	1	0	0	0	0	0	1	Distal Intergenic	80820	Gm7160	predicted gene 7160
822	chr1	105971212	105971859	648	0	0	0	0	0	2	1	1	1	1	0	0	6	Distal Intergenic	18423	Gm7160	predicted gene 7160
823	chr1	105972483	105972533	51	0	0	0	0	0	0	0	0	0	0	0	0	0	Distal Intergenic	17749	Gm7160	predicted gene 7160
824	chr1	105976808	105978548	1741	0	0	0	0	1	2	1	1	1	1	0	0	7	Downstream (<1kb)	11734	Gm7160	predicted gene 7160
825	chr1	105987731	105988090	360	0	0	0	0	0	0	0	0	0	0	0	0	0	Promoter (2-3kb)	2192	Gm7160	predicted gene 7160
826	chr1	105992703	105993259	557	0	0	1	0	0	1	2	1	0	1	0	0	6	Promoter (2-3kb)	2014	Zcchc2	zinc finger, CCHC domain containing 2
827	chr1	106170844	106171068	225	0	0	0	0	0	0	1	0	0	0	0	0	1	Promoter (<=1kb)	456	Gm20753	predicted gene, 20753
828	chr1	106173197	106173609	413	0	0	0	0	0	0	0	1	1	0	0	0	2	Promoter (1-2kb)	1445	Phlpp1	PH domain and leucine rich repeat protein phosphatase 1
829	chr1	106194755	106194991	237	0	0	0	0	0	1	1	1	0	0	0	0	3	Intron (ENSMUST00000061047.6/98432, intron 1 of 16)	23003	Phlpp1	PH domain and leucine rich repeat protein phosphatase 1
830	chr1	106713675	106714095	421	0	0	0	0	0	0	0	0	0	0	0	0	0	Promoter (<=1kb)	179	Bcl2	B cell leukemia/lymphoma 2
831	chr1	106714663	106714803	141	0	0	0	0	0	0	0	0	0	0	0	0	0	Promoter (<=1kb)	-389	Bcl2	B cell leukemia/lymphoma 2
832	chr1	106758939	106759609	671	0	0	0	1	0	0	1	1	1	0	0	0	4	Promoter (<=1kb)	90	Kdsr	3-ketodihydrosphingosine reductase
833	chr1	106795744	106795793	50	0	0	0	0	0	0	0	0	0	0	0	0	0	Promoter (<=1kb)	784	Vps4b	vacuolar protein sorting 4B
834	chr1	109983344	109983467	124	0	0	0	0	0	0	1	1	1	0	0	0	3	Promoter (<=1kb)	63	Cdh7	cadherin 7, type 2
835	chr1	109994197	109994745	549	0	0	0	0	0	0	1	0	0	0	0	0	1	Promoter (<=1kb)	215	Cdh7	cadherin 7, type 2
836	chr1	111864244	111864521	278	0	0	0	0	0	0	1	1	0	0	0	0	2	Promoter (<=1kb)	247	Dsel	dermatan sulfate epimerase-like
837	chr1	111865156	111865405	250	0	0	0	0	0	0	1	0	0	0	0	0	1	Promoter (<=1kb)	-238	Dsel	dermatan sulfate epimerase-like
838	chr1	114006303	114006664	362	0	0	0	0	0	0	0	0	0	0	0	0	0	Distal Intergenic	-1678092	Cntnap5a	contactin associated protein-like 5A
839	chr1	118310575	118310668	94	0	0	0	0	0	0	0	0	0	0	0	0	0	Promoter (<=1kb)	-338	Tsn	translin
840	chr1	118321580	118322498	919	0	0	0	0	0	1	1	1	1	1	0	0	5	Promoter (<=1kb)	0	Nifk	nucleolar protein interacting with the FHA domain of MKI67
841	chr1	118388519	118388644	126	0	0	0	0	0	0	1	0	1	0	0	0	2	Promoter (<=1kb)	-414	Clasp1	CLIP associating protein 1
842	chr1	118390194	118390534	341	0	0	0	0	0	0	1	0	0	0	0	0	1	Promoter (<=1kb)	677	Clasp1	CLIP associating protein 1
843	chr1	118458766	118458952	187	0	0	0	0	0	0	1	1	0	1	0	0	3	Promoter (<=1kb)	-19	2900060B14Rik	RIKEN cDNA 2900060B14 gene
844	chr1	118459702	118460003	302	0	0	0	0	0	0	1	1	1	0	0	0	3	Promoter (<=1kb)	114	Clasp1	CLIP associating protein 1
845	chr1	118483732	118484298	567	0	0	0	0	0	1	0	0	0	1	0	0	2	Promoter (1-2kb)	1693	Clasp1	CLIP associating protein 1
846	chr1	118532822	118533069	248	0	0	0	0	0	0	0	0	0	0	0	0	0	Promoter (<=1kb)	743	Clasp1	CLIP associating protein 1
847	chr1	118535483	118537261	1779	0	0	0	0	0	2	2	1	2	1	0	0	8	Exon (ENSMUST00000070989.13/76707, exon 24 of 41)	3404	Clasp1	CLIP associating protein 1
848	chr1	118628057	118628414	358	0	0	0	0	0	0	0	1	0	0	0	0	1	Promoter (<=1kb)	111	Tfcp2l1	transcription factor CP2-like 1
849	chr1	119289802	119290384	583	0	0	0	0	0	0	1	0	0	0	0	0	1	Distal Intergenic	131864	Inhbb	inhibin beta-B
850	chr1	119492472	119492693	222	0	0	0	0	0	0	0	0	0	0	0	0	0	Intron (ENSMUST00000004565.14/64143, intron 1 of 4)	12101	Ralb	v-ral simian leukemia viral oncogene B
851	chr1	119503989	119504445	457	0	0	0	0	0	0	0	1	1	0	0	0	2	Promoter (<=1kb)	349	Ralb	v-ral simian leukemia viral oncogene B
852	chr1	119504986	119505260	275	0	0	0	0	0	0	0	1	1	0	0	0	2	Promoter (<=1kb)	-192	Ralb	v-ral simian leukemia viral oncogene B
853	chr1	119525473	119525851	379	0	0	0	0	0	0	0	0	0	0	0	0	0	Promoter (<=1kb)	-309	Tmem185b	transmembrane protein 185B
854	chr1	119526469	119526790	322	0	0	0	0	0	0	0	1	1	0	0	0	2	Promoter (<=1kb)	309	Tmem185b	transmembrane protein 185B
855	chr1	119647823	119648102	280	0	0	0	0	0	0	0	0	0	0	0	0	0	Promoter (<=1kb)	515	Epb41l5	erythrocyte membrane protein band 4.1 like 5
856	chr1	119649089	119649265	177	0	0	0	0	0	0	0	1	1	0	0	0	2	Promoter (<=1kb)	-89	Epb41l5	erythrocyte membrane protein band 4.1 like 5
857	chr1	119912759	119913607	849	0	0	0	0	0	0	1	1	1	0	0	0	3	Promoter (<=1kb)	0	Tmem177	transmembrane protein 177
858	chr1	120120485	120120661	177	0	0	0	0	0	0	0	0	0	0	1	0	1	Promoter (<=1kb)	276	Dbi	diazepam binding inhibitor
859	chr1	120121510	120121761	252	0	0	0	0	0	0	1	1	1	0	0	0	3	Promoter (<=1kb)	310	3110009E18Rik	RIKEN cDNA 3110009E18 gene
860	chr1	120264828	120265489	662	0	0	0	0	0	0	0	1	0	0	0	0	1	Promoter (<=1kb)	0	Steap3	STEAP family member 3
861	chr1	120654390	120654898	509	0	0	0	0	0	0	1	1	1	0	0	0	3	Intron (ENSMUST00000185443.1/ENSMUST00000185443.1, intron 1 of 3)	51972	En1	engrailed 1
862	chr1	120655575	120656011	437	0	0	0	0	0	0	1	1	0	0	0	0	2	Intron (ENSMUST00000185443.1/ENSMUST00000185443.1, intron 1 of 3)	53157	En1	engrailed 1
863	chr1	121328271	121328649	379	0	0	0	0	0	0	0	1	0	0	0	0	1	Promoter (<=1kb)	-247	Insig2	insulin induced gene 2
864	chr1	121431151	121431847	697	0	0	0	1	0	0	1	1	0	0	0	0	3	Promoter (<=1kb)	41	Ccdc93	coiled-coil domain containing 93
865	chr1	121567228	121567335	108	0	0	0	0	0	0	0	0	0	0	0	0	0	Promoter (<=1kb)	387	Ddx18	DEAD box helicase 18
866	chr1	124045320	124045525	206	0	0	0	0	0	0	0	0	0	0	0	0	0	Promoter (<=1kb)	34	Dpp10	dipeptidylpeptidase 10
867	chr1	125379205	125379488	284	0	0	0	0	0	0	0	0	0	0	0	0	0	Distal Intergenic	18124	Actr3	ARP3 actin-related protein 3
868	chr1	125436072	125436281	210	0	0	0	0	0	0	1	1	1	0	0	0	3	Promoter (<=1kb)	-345	Actr3	ARP3 actin-related protein 3
869	chr1	125482564	125482778	215	0	0	1	0	0	0	1	1	1	0	0	0	4	Distal Intergenic	-46837	Actr3	ARP3 actin-related protein 3
870	chr1	125559928	125560197	270	0	0	0	0	0	0	1	1	0	0	0	0	2	Promoter (<=1kb)	-398	Slc35f5	solute carrier family 35, member F5
871	chr1	125561837	125562146	310	0	0	0	0	0	0	0	0	0	0	0	0	0	Promoter (<=1kb)	821	Slc35f5	solute carrier family 35, member F5
872	chr1	125564780	125565163	384	0	0	0	0	0	0	0	0	0	0	0	0	0	Intron (ENSMUST00000190037.6/74150, intron 3 of 4)	3764	Slc35f5	solute carrier family 35, member F5
873	chr1	125565913	125566054	142	0	0	0	0	0	0	0	0	0	0	0	0	0	Intron (ENSMUST00000190037.6/74150, intron 3 of 4)	4897	Slc35f5	solute carrier family 35, member F5
874	chr1	125676800	125677516	717	0	0	0	0	0	1	1	2	1	1	0	0	6	Promoter (<=1kb)	0	Gpr39	G protein-coupled receptor 39
875	chr1	125840311	125840781	471	0	0	0	0	0	0	0	0	0	0	0	0	0	Promoter (<=1kb)	308	Gpr39	G protein-coupled receptor 39
876	chr1	127204794	127204801	8	0	0	0	0	0	0	1	1	1	0	0	0	3	Promoter (<=1kb)	-214	Mgat5	mannoside acetylglucosaminyltransferase 5
877	chr1	127206016	127206450	435	0	0	0	0	0	0	1	1	0	0	0	0	2	Promoter (<=1kb)	988	Mgat5	mannoside acetylglucosaminyltransferase 5
878	chr1	127500915	127501504	590	0	0	0	0	0	1	1	1	1	0	0	0	4	Promoter (<=1kb)	-571	Tmem163	transmembrane protein 163
879	chr1	127507488	127507738	251	0	0	0	0	0	0	0	0	0	0	0	0	0	Intron (ENSMUST00000027585.13/72160, intron 5 of 8)	-7144	Tmem163	transmembrane protein 163
880	chr1	127510840	127511178	339	0	0	0	0	0	0	0	0	0	0	0	0	0	Intron (ENSMUST00000027585.13/72160, intron 5 of 8)	-10496	Tmem163	transmembrane protein 163
881	chr1	127511797	127512578	782	0	0	0	0	0	0	1	0	0	0	0	0	1	Intron (ENSMUST00000027585.13/72160, intron 5 of 8)	-11453	Tmem163	transmembrane protein 163
882	chr1	127529760	127529876	117	0	0	0	0	0	0	1	1	1	0	0	0	3	Intron (ENSMUST00000027585.13/72160, intron 4 of 8)	7554	Tmem163	transmembrane protein 163
883	chr1	127531268	127531775	508	0	0	1	0	0	2	1	1	1	1	0	0	7	Intron (ENSMUST00000027585.13/72160, intron 4 of 8)	5655	Tmem163	transmembrane protein 163
884	chr1	127537012	127537461	450	0	0	0	0	0	0	0	0	0	0	0	0	0	Promoter (<=1kb)	0	Tmem163	transmembrane protein 163
885	chr1	127576195	127578137	1943	0	0	1	0	1	1	2	3	3	1	0	0	12	Intron (ENSMUST00000027585.13/72160, intron 2 of 8)	-38765	Tmem163	transmembrane protein 163
886	chr1	127649129	127649424	296	0	0	0	0	0	0	1	2	1	1	0	0	5	Intron (ENSMUST00000027585.13/72160, intron 2 of 8)	28597	Tmem163	transmembrane protein 163
887	chr1	127650277	127650543	267	0	0	0	0	0	0	0	0	0	0	0	0	0	Intron (ENSMUST00000027585.13/72160, intron 2 of 8)	27478	Tmem163	transmembrane protein 163
888	chr1	127673767	127674055	289	0	0	0	0	0	0	1	0	1	0	0	0	2	Intron (ENSMUST00000027585.13/72160, intron 1 of 8)	3966	Tmem163	transmembrane protein 163
889	chr1	127677962	127678359	398	0	0	0	0	0	1	1	2	2	0	0	0	6	Promoter (<=1kb)	0	Tmem163	transmembrane protein 163
890	chr1	127773165	127773542	378	0	0	0	0	0	0	0	0	0	0	0	0	0	Promoter (<=1kb)	512	2900009J06Rik	RIKEN cDNA 2900009J06 gene
891	chr1	127776633	127777312	680	0	0	1	0	0	0	1	1	1	1	0	0	5	Promoter (2-3kb)	2469	Ccnt2	cyclin T2
892	chr1	127854356	127855522	1167	0	0	0	0	0	0	0	0	0	0	0	0	0	Promoter (<=1kb)	0	Map3k19	mitogen-activated protein kinase kinase kinase 19
893	chr1	127869528	127869678	151	0	0	0	0	0	0	0	0	0	0	0	0	0	Promoter (<=1kb)	716	Rab3gap1	RAB3 GTPase activating protein subunit 1
894	chr1	127959416	127959865	450	0	0	0	0	0	0	0	0	1	0	0	0	1	Exon (ENSMUST00000186230.1/ENSMUST00000186230.1, exon 1 of 3)	13093	Zranb3	zinc finger, RAN-binding domain containing 3
895	chr1	127989909	127990686	778	0	0	0	0	0	0	0	1	1	0	0	0	2	Intron (ENSMUST00000086614.11/226409, intron 11 of 20)	-16951	Zranb3	zinc finger, RAN-binding domain containing 3
896	chr1	128103961	128104185	225	0	0	0	0	0	0	0	0	0	0	0	0	0	Promoter (<=1kb)	637	R3hdm1	R3H domain containing 1
897	chr1	128243695	128243988	294	0	0	0	0	0	0	1	1	1	1	0	0	4	Promoter (<=1kb)	0	Ubxn4	UBX domain protein 4
898	chr1	128245424	128245575	152	0	0	0	0	0	0	0	0	0	0	0	0	0	Promoter (1-2kb)	1262	Ubxn4	UBX domain protein 4
899	chr1	128398157	128398794	638	0	0	0	0	0	0	1	0	0	0	0	0	1	Intron (ENSMUST00000027602.14/226414, intron 4 of 15)	18565	Dars	aspartyl-tRNA synthetase
900	chr1	128416459	128416769	311	0	0	0	0	0	1	1	1	1	1	1	0	6	Promoter (<=1kb)	590	Dars	aspartyl-tRNA synthetase
901	chr1	128471307	128473268	1962	0	0	0	0	0	2	2	1	3	0	0	0	8	Distal Intergenic	-53939	Dars	aspartyl-tRNA synthetase
902	chr1	130462351	130462979	629	0	0	0	1	0	1	0	1	1	1	0	0	5	Promoter (<=1kb)	0	Cd55	CD55 molecule, decay accelerating factor for complement
903	chr1	130709041	130709547	507	0	0	0	0	0	0	0	0	0	0	0	0	0	Intron (ENSMUST00000188520.1/18640, intron 2 of 17)	5028	Pfkfb2	6-phosphofructo-2-kinase/fructose-2,6-biphosphatase 2
904	chr1	130712884	130713346	463	0	0	0	0	0	0	0	0	0	0	0	0	0	Promoter (1-2kb)	1229	Pfkfb2	6-phosphofructo-2-kinase/fructose-2,6-biphosphatase 2
905	chr1	130820856	130823241	2386	0	0	0	0	0	1	2	2	1	1	1	0	8	Intron (ENSMUST00000125056.7/ENSMUST00000125056.7, intron 1 of 3)	-3443	Pigr	polymeric immunoglobulin receptor
906	chr1	130831933	130832273	341	0	0	1	0	0	0	1	1	1	0	0	0	4	Promoter (2-3kb)	2923	Pigr	polymeric immunoglobulin receptor
907	chr1	130833003	130833126	124	0	0	0	0	0	0	0	0	0	0	0	0	0	Intron (ENSMUST00000027675.13/18703, intron 1 of 10)	3993	Pigr	polymeric immunoglobulin receptor
908	chr1	131084030	131084898	869	0	0	0	0	0	0	1	1	1	0	0	0	3	Intron (ENSMUST00000016672.10/17164, intron 1 of 9)	-11504	Mapkapk2	MAP kinase-activated protein kinase 2
909	chr1	131096440	131096814	375	0	0	0	0	0	0	0	0	0	0	0	0	0	Promoter (1-2kb)	1012	Mapkapk2	MAP kinase-activated protein kinase 2
910	chr1	131098057	131098224	168	0	0	0	0	0	0	0	0	0	0	0	0	0	Promoter (<=1kb)	-231	Mapkapk2	MAP kinase-activated protein kinase 2
911	chr1	131125580	131127407	1828	0	0	0	0	0	1	1	0	1	1	0	0	4	Downstream (<1kb)	10838	Dyrk3	dual-specificity tyrosine-(Y)-phosphorylation regulated kinase 3
912	chr1	131137231	131137839	609	0	0	0	0	0	0	0	0	0	0	0	0	0	Promoter (<=1kb)	406	Dyrk3	dual-specificity tyrosine-(Y)-phosphorylation regulated kinase 3
913	chr1	131139076	131139448	373	0	0	0	0	0	0	1	0	0	0	0	0	1	Promoter (<=1kb)	-736	Dyrk3	dual-specificity tyrosine-(Y)-phosphorylation regulated kinase 3
914	chr1	131152994	131153903	910	0	0	0	0	0	0	1	1	1	0	0	0	3	Promoter (<=1kb)	0	Eif2d	eukaryotic translation initiation factor 2D
915	chr1	131245550	131245845	296	0	0	0	0	0	0	0	1	0	0	0	0	1	Promoter (<=1kb)	-292	Rassf5	Ras association (RalGDS/AF-6) domain family member 5
916	chr1	131274695	131274830	136	0	0	0	0	0	0	0	1	1	0	0	0	2	Promoter (1-2kb)	1883	Ikbke	inhibitor of kappaB kinase epsilon
917	chr1	131525416	131527042	1627	0	0	0	0	0	0	0	2	0	0	0	0	2	Promoter (<=1kb)	305	Srgap2	SLIT-ROBO Rho GTPase activating protein 2
918	chr1	131528033	131528359	327	0	0	0	0	0	0	1	1	1	0	0	0	3	Promoter (<=1kb)	130	Fam72a	family with sequence similarity 72, member A
919	chr1	131827300	131827597	298	0	0	0	0	0	0	0	0	0	0	0	0	0	Promoter (<=1kb)	0	Slc41a1	solute carrier family 41, member 1
920	chr1	131828255	131828818	564	0	0	0	0	0	0	0	1	0	0	0	0	1	Promoter (<=1kb)	278	Slc41a1	solute carrier family 41, member 1
921	chr1	131911424	131911654	231	0	0	0	0	0	0	0	0	0	0	0	0	0	Promoter (<=1kb)	868	Nucks1	nuclear casein kinase and cyclin-dependent kinase substrate 1
922	chr1	132006979	132007109	131	0	0	0	0	0	0	1	0	0	0	0	0	1	Promoter (<=1kb)	-498	Elk4	ELK4, member of ETS oncogene family
923	chr1	132009004	132010665	1662	0	0	0	0	0	0	0	0	0	0	0	0	0	Promoter (<=1kb)	707	Elk4	ELK4, member of ETS oncogene family
924	chr1	132028263	132029052	790	0	0	0	0	0	1	0	0	0	0	0	0	1	Promoter (<=1kb)	0	Mfsd4a	major facilitator superfamily domain containing 4A
925	chr1	132067758	132068143	386	0	0	0	0	0	0	0	0	0	0	0	0	0	Promoter (<=1kb)	0	Mfsd4a	major facilitator superfamily domain containing 4A
926	chr1	132138684	132139896	1213	0	0	0	0	0	0	0	0	0	0	0	0	0	Promoter (<=1kb)	0	Cdk18	cyclin-dependent kinase 18
927	chr1	132298281	132298601	321	0	0	0	0	0	0	1	1	1	1	0	0	4	Promoter (<=1kb)	-25	Klhdc8a	kelch domain containing 8A
928	chr1	132299304	132299406	103	0	0	0	0	0	0	0	1	0	0	0	0	1	Promoter (<=1kb)	678	Klhdc8a	kelch domain containing 8A
929	chr1	132317010	132317408	399	0	0	1	0	0	1	1	1	0	0	0	0	4	Promoter (<=1kb)	845	Nuak2	NUAK family, SNF1-like kinase, 2
930	chr1	132318772	132319033	262	0	0	0	0	0	0	0	0	0	0	0	0	0	Promoter (2-3kb)	2607	Nuak2	NUAK family, SNF1-like kinase, 2
931	chr1	132319597	132320599	1003	0	0	1	0	0	0	1	1	1	0	0	0	4	Intron (ENSMUST00000072177.13/74137, intron 1 of 7)	3432	Nuak2	NUAK family, SNF1-like kinase, 2
932	chr1	132322764	132322901	138	0	0	0	0	0	0	0	0	0	0	0	0	0	Intron (ENSMUST00000072177.13/74137, intron 1 of 7)	-4695	Nuak2	NUAK family, SNF1-like kinase, 2
933	chr1	132326618	132327626	1009	0	0	1	0	0	1	1	1	1	1	0	0	6	Promoter (<=1kb)	0	Nuak2	NUAK family, SNF1-like kinase, 2
934	chr1	132390857	132391177	321	0	0	0	0	0	0	1	1	0	0	0	0	2	Promoter (<=1kb)	104	Tmcc2	transmembrane and coiled-coil domains 2
935	chr1	132391864	132391978	115	0	0	0	0	0	0	1	1	1	0	0	0	3	Promoter (<=1kb)	-583	Tmcc2	transmembrane and coiled-coil domains 2
936	chr1	132417210	132417298	89	0	0	0	0	0	0	1	1	1	0	0	0	3	Promoter (<=1kb)	-257	Dstyk	dual serine/threonine and tyrosine protein kinase
937	chr1	132417963	132418278	316	0	0	0	0	0	0	0	1	0	0	0	0	1	Promoter (<=1kb)	-99	Dstyk	dual serine/threonine and tyrosine protein kinase
938	chr1	132476754	132476990	237	0	0	0	0	0	0	1	1	1	0	0	0	3	Promoter (<=1kb)	-375	Rbbp5	retinoblastoma binding protein 5, histone lysine methyltransferase complex subunit
939	chr1	132477859	132477922	64	0	0	0	0	0	0	0	0	0	0	0	0	0	Promoter (<=1kb)	217	Rbbp5	retinoblastoma binding protein 5, histone lysine methyltransferase complex subunit
940	chr1	132641180	132642106	927	0	0	1	0	0	1	2	2	1	1	0	0	8	Intron (ENSMUST00000094569.10/269116, intron 3 of 29)	-4089	Nfasc	neurofascin
941	chr1	132647177	132649300	2124	0	0	0	0	0	1	2	2	2	0	0	0	7	Intron (ENSMUST00000094569.10/269116, intron 2 of 29)	-10086	Nfasc	neurofascin
942	chr1	132659873	132661072	1200	0	0	0	0	0	1	1	1	1	0	0	0	4	Intron (ENSMUST00000094569.10/269116, intron 2 of 29)	-22782	Nfasc	neurofascin
943	chr1	132738976	132739524	549	0	0	0	0	0	1	0	1	1	0	0	0	3	Promoter (2-3kb)	2233	Nfasc	neurofascin
944	chr1	132740286	132741346	1061	0	0	0	0	0	0	0	1	0	0	0	0	1	Promoter (<=1kb)	411	Nfasc	neurofascin
945	chr1	132799549	132800094	546	0	0	0	0	0	0	0	1	0	0	0	0	1	Distal Intergenic	-57752	Nfasc	neurofascin
946	chr1	132800792	132801651	860	0	0	0	0	0	0	1	1	1	1	0	0	4	Distal Intergenic	-58995	Nfasc	neurofascin
947	chr1	132880181	132880345	165	0	0	0	0	0	0	0	1	0	0	0	0	1	Promoter (<=1kb)	0	Lrrn2	leucine rich repeat protein 2, neuronal
948	chr1	132881188	132881643	456	0	0	0	0	0	0	0	1	0	0	0	0	1	Promoter (<=1kb)	833	Lrrn2	leucine rich repeat protein 2, neuronal
949	chr1	133025979	133026085	107	0	0	0	0	0	0	0	0	0	0	0	0	0	Promoter (<=1kb)	-563	Mdm4	transformed mouse 3T3 cell double minute 4
950	chr1	133045708	133045867	160	0	0	0	0	0	0	0	1	0	0	0	0	1	Promoter (<=1kb)	41	Pik3c2b	phosphatidylinositol-4-phosphate 3-kinase catalytic subunit type 2 beta
951	chr1	133046690	133046858	169	0	0	0	0	0	0	0	0	0	0	0	0	0	Promoter (<=1kb)	678	Pik3c2b	phosphatidylinositol-4-phosphate 3-kinase catalytic subunit type 2 beta
952	chr1	133130557	133130707	151	0	0	0	0	0	0	1	1	0	0	0	0	2	Promoter (<=1kb)	-436	Ppp1r15b	protein phosphatase 1, regulatory subunit 15B
953	chr1	133132698	133134146	1449	0	0	0	0	0	0	0	0	0	0	1	0	1	Promoter (1-2kb)	1354	Ppp1r15b	protein phosphatase 1, regulatory subunit 15B
954	chr1	133134661	133135049	389	0	0	0	0	0	0	0	0	0	0	0	0	0	Intron (ENSMUST00000052529.3/108954, intron 1 of 1)	3317	Ppp1r15b	protein phosphatase 1, regulatory subunit 15B
955	chr1	133182736	133183552	817	0	0	0	1	0	1	1	1	2	1	0	0	7	Promoter (1-2kb)	1415	Plekha6	pleckstrin homology domain containing, family A member 6
956	chr1	133212909	133214671	1763	0	0	1	0	0	1	1	1	1	1	0	0	6	Intron (ENSMUST00000212252.1/240753, intron 3 of 9)	-31426	Plekha6	pleckstrin homology domain containing, family A member 6
957	chr1	133222165	133223133	969	0	0	0	0	0	1	1	1	1	1	0	0	5	Intron (ENSMUST00000212252.1/240753, intron 3 of 9)	-22964	Plekha6	pleckstrin homology domain containing, family A member 6
958	chr1	133245645	133245952	308	0	0	0	0	0	1	0	0	0	0	0	0	1	Promoter (<=1kb)	-145	Plekha6	pleckstrin homology domain containing, family A member 6
959	chr1	133246717	133247640	924	0	0	0	0	0	0	0	0	0	0	0	0	0	Promoter (<=1kb)	611	Plekha6	pleckstrin homology domain containing, family A member 6
960	chr1	133254768	133254896	129	0	0	0	0	0	0	0	0	0	0	0	0	0	Promoter (1-2kb)	1456	Gm19461	predicted gene, 19461
961	chr1	133257913	133258814	902	0	0	0	0	0	0	0	0	0	0	0	0	0	Promoter (<=1kb)	0	Gm19461	predicted gene, 19461
962	chr1	133264785	133268611	3827	0	0	0	0	0	1	1	1	1	1	0	0	5	Promoter (<=1kb)	-845	Plekha6	pleckstrin homology domain containing, family A member 6
963	chr1	133278049	133279135	1087	0	0	1	0	0	1	1	1	1	1	0	0	6	Intron (ENSMUST00000187285.6/240753, intron 9 of 22)	3795	Plekha6	pleckstrin homology domain containing, family A member 6
964	chr1	133309424	133310875	1452	0	0	0	0	0	1	1	1	1	1	0	0	5	Promoter (<=1kb)	0	Kiss1	KiSS-1 metastasis-suppressor
965	chr1	133363169	133364304	1136	0	0	0	1	0	1	1	1	1	0	0	0	5	Promoter (<=1kb)	0	Etnk2	ethanolamine kinase 2
966	chr1	133397468	133398193	726	0	0	0	0	0	0	0	0	0	0	0	0	0	Intron (ENSMUST00000153799.7/20668, intron 1 of 13)	-4198	Sox13	SRY (sex determining region Y)-box 13
967	chr1	133414972	133415838	867	0	0	0	0	0	0	0	0	0	0	0	0	0	Intron (ENSMUST00000153799.7/20668, intron 1 of 13)	8539	Sox13	SRY (sex determining region Y)-box 13
968	chr1	133417873	133417995	123	0	0	0	0	0	0	0	0	0	0	0	0	0	Intron (ENSMUST00000153799.7/20668, intron 1 of 13)	6382	Sox13	SRY (sex determining region Y)-box 13
969	chr1	133422735	133423227	493	0	0	0	0	0	0	0	1	0	0	0	0	1	Promoter (1-2kb)	1150	Sox13	SRY (sex determining region Y)-box 13
970	chr1	133609710	133609899	190	0	0	0	0	0	0	1	1	1	0	0	0	3	Promoter (<=1kb)	26	Snrpe	small nuclear ribonucleoprotein E
971	chr1	133685427	133686507	1081	0	0	1	0	0	1	1	2	1	1	0	0	7	Intron (ENSMUST00000169295.7/240754, intron 2 of 5)	3579	Lax1	lymphocyte transmembrane adaptor 1
972	chr1	133762390	133763703	1314	0	0	0	0	0	1	1	0	0	0	0	0	2	Intron (ENSMUST00000143567.7/381290, intron 1 of 20)	-8643	Atp2b4	ATPase, Ca++ transporting, plasma membrane 4
973	chr1	133799108	133799821	714	0	0	0	0	0	0	0	0	0	0	0	0	0	Promoter (1-2kb)	1220	Atp2b4	ATPase, Ca++ transporting, plasma membrane 4
974	chr1	133825164	133825929	766	0	0	0	0	0	1	1	1	1	1	0	0	5	Distal Intergenic	-24123	Atp2b4	ATPase, Ca++ transporting, plasma membrane 4
975	chr1	133833855	133835177	1323	0	0	1	0	0	2	1	1	1	2	0	0	8	Distal Intergenic	-32814	Atp2b4	ATPase, Ca++ transporting, plasma membrane 4
976	chr1	134060087	134060464	378	0	0	0	0	0	0	0	0	0	0	0	0	0	Distal Intergenic	18656	Btg2	BTG anti-proliferation factor 2
977	chr1	134061199	134062171	973	0	0	0	1	0	0	1	1	1	0	0	0	4	Distal Intergenic	16949	Btg2	BTG anti-proliferation factor 2
978	chr1	134064369	134065032	664	0	0	0	0	0	0	0	0	0	0	0	0	0	Distal Intergenic	14088	Btg2	BTG anti-proliferation factor 2
979	chr1	134067047	134067985	939	0	0	1	0	0	2	1	1	1	1	0	0	7	Distal Intergenic	11135	Btg2	BTG anti-proliferation factor 2
980	chr1	134075701	134076402	702	0	0	0	0	0	0	0	0	0	0	0	0	0	Promoter (2-3kb)	2718	Btg2	BTG anti-proliferation factor 2
981	chr1	134076926	134077058	133	0	0	0	0	0	0	0	0	0	0	0	0	0	Promoter (2-3kb)	2062	Btg2	BTG anti-proliferation factor 2
982	chr1	134079508	134080097	590	0	0	0	0	0	0	1	2	2	0	0	0	5	Promoter (<=1kb)	-388	Btg2	BTG anti-proliferation factor 2
983	chr1	134092274	134092760	487	0	0	0	0	0	0	1	1	0	0	0	0	2	Distal Intergenic	-13154	Btg2	BTG anti-proliferation factor 2
984	chr1	134093313	134094055	743	0	0	0	0	0	0	1	1	1	0	0	0	3	Distal Intergenic	-14193	Btg2	BTG anti-proliferation factor 2
985	chr1	134097888	134100083	2196	0	0	0	0	0	1	1	1	1	2	0	0	6	Exon (ENSMUST00000193617.1/ENSMUST00000193617.1, exon 1 of 1)	-11159	Chit1	chitinase 1 (chitotriosidase)
986	chr1	134194652	134196399	1748	0	0	0	0	0	1	2	2	2	0	0	0	7	Promoter (1-2kb)	1195	Mybph	myosin binding protein H
987	chr1	134211157	134211391	235	0	0	0	0	0	0	0	0	0	0	0	0	0	Intron (ENSMUST00000169927.1/11539, intron 1 of 2)	17700	Mybph	myosin binding protein H
988	chr1	134212004	134214038	2035	0	0	0	0	0	0	1	0	0	0	0	0	1	Intron (ENSMUST00000169927.1/11539, intron 1 of 2)	18547	Mybph	myosin binding protein H
989	chr1	134232549	134233544	996	0	0	0	1	0	0	0	0	0	0	1	0	2	Promoter (1-2kb)	1034	Adora1	adenosine A1 receptor
990	chr1	134234093	134235367	1275	0	0	0	0	0	1	0	0	0	0	0	0	1	Promoter (<=1kb)	0	Adora1	adenosine A1 receptor
991	chr1	134361082	134361486	405	0	0	0	0	0	0	1	1	0	0	0	0	2	Promoter (<=1kb)	204	Tmem183a	transmembrane protein 183A
992	chr1	134362332	134362463	132	0	0	0	0	0	0	1	0	0	0	0	0	1	Promoter (<=1kb)	-353	Tmem183a	transmembrane protein 183A
993	chr1	134406088	134406529	442	0	0	0	0	0	0	1	1	0	0	0	0	2	Promoter (<=1kb)	0	Cyb5r1	cytochrome b5 reductase 1
994	chr1	134414635	134415156	522	0	0	0	0	0	0	1	1	0	0	0	0	2	Promoter (<=1kb)	-222	Adipor1	adiponectin receptor 1
995	chr1	134454850	134455206	357	0	0	0	0	0	0	0	0	0	0	0	0	0	Promoter (<=1kb)	-325	Klhl12	kelch-like 12
996	chr1	134455927	134456184	258	0	0	0	0	0	0	0	0	0	0	0	0	0	Promoter (<=1kb)	372	Klhl12	kelch-like 12
997	chr1	134494098	134494445	348	0	0	0	0	0	0	1	1	0	0	0	0	2	Promoter (<=1kb)	-203	Rabif	RAB interacting factor
998	chr1	134495268	134495755	488	0	0	0	0	0	0	0	1	0	0	0	0	1	Promoter (<=1kb)	620	Rabif	RAB interacting factor
999	chr1	134556220	134557397	1178	0	0	0	0	1	1	1	1	1	1	0	0	6	Promoter (2-3kb)	-2774	Kdm5b	lysine (K)-specific demethylase 5B
1000	chr1	134709530	134710001	472	0	0	0	0	0	0	0	1	1	0	0	0	2	Promoter (<=1kb)	230	Syt2	synaptotagmin II
1001	chr1	134712759	134713135	377	0	0	0	0	0	0	0	0	0	0	0	0	0	Intron (ENSMUST00000187725.6/20980, intron 1 of 2)	3459	Syt2	synaptotagmin II
1002	chr1	134714366	134714505	140	0	0	0	0	0	0	1	1	1	0	0	0	3	Intron (ENSMUST00000187725.6/20980, intron 1 of 2)	5066	Syt2	synaptotagmin II
1003	chr1	134718889	134721108	2220	0	0	0	0	0	1	1	1	1	1	0	0	5	Intron (ENSMUST00000187725.6/20980, intron 1 of 2)	9589	Syt2	synaptotagmin II
1004	chr1	134728169	134730113	1945	0	0	0	0	0	1	2	2	1	0	0	0	6	Intron (ENSMUST00000187725.6/20980, intron 1 of 2)	18869	Syt2	synaptotagmin II
1005	chr1	134836873	134838211	1339	0	0	0	0	0	1	1	0	0	0	0	0	2	Promoter (1-2kb)	-1053	Ppp1r12b	protein phosphatase 1, regulatory subunit 12B
1006	chr1	134846292	134848063	1772	0	0	0	1	0	0	0	0	0	0	0	0	1	Promoter (<=1kb)	0	Ppp1r12b	protein phosphatase 1, regulatory subunit 12B
1007	chr1	134858476	134859407	932	0	0	1	0	0	1	1	1	1	1	0	0	6	Intron (ENSMUST00000045665.12/329251, intron 13 of 23)	-12056	Ppp1r12b	protein phosphatase 1, regulatory subunit 12B
1008	chr1	134950148	134950627	480	0	0	0	0	0	1	0	0	0	1	0	0	2	Intron (ENSMUST00000045665.12/329251, intron 1 of 23)	5224	Ppp1r12b	protein phosphatase 1, regulatory subunit 12B
1009	chr1	134954298	134955512	1215	0	0	1	0	0	0	1	1	0	1	0	0	4	Promoter (<=1kb)	339	Ppp1r12b	protein phosphatase 1, regulatory subunit 12B
1010	chr1	134962671	134963009	339	0	0	0	0	0	0	1	2	1	0	0	0	4	Promoter (<=1kb)	53	Ube2t	ubiquitin-conjugating enzyme E2T
1011	chr1	134987453	134988118	666	0	0	0	1	0	0	0	1	0	0	0	0	2	Exon (ENSMUST00000044828.13/329252, exon 18 of 18)	15497	Ube2t	ubiquitin-conjugating enzyme E2T
1012	chr1	135146276	135146580	305	0	0	0	0	0	0	0	0	0	0	0	0	0	Promoter (<=1kb)	-244	Arl8a	ADP-ribosylation factor-like 8A
1013	chr1	135147738	135148211	474	0	0	0	0	0	0	0	0	0	0	0	0	0	Promoter (<=1kb)	69	Arl8a	ADP-ribosylation factor-like 8A
1014	chr1	135169803	135170108	306	0	0	0	0	0	0	1	0	0	0	0	0	1	Promoter (2-3kb)	-2122	Gpr37l1	G protein-coupled receptor 37-like 1
1015	chr1	135248308	135249252	945	0	0	0	0	1	1	1	1	1	1	0	0	6	Exon (ENSMUST00000180981.1/ENSMUST00000180981.1, exon 1 of 3)	8397	Elf3	E74-like factor 3
1016	chr1	135257525	135258050	526	0	0	0	0	0	0	0	0	0	0	0	0	0	Promoter (<=1kb)	0	Elf3	E74-like factor 3
1017	chr1	135258758	135259204	447	0	0	0	0	0	2	2	2	2	2	1	0	11	Promoter (<=1kb)	-190	Elf3	E74-like factor 3
1018	chr1	135282766	135283342	577	0	0	0	0	0	0	1	1	0	0	0	0	2	Promoter (<=1kb)	742	Rnpep	arginyl aminopeptidase (aminopeptidase B)
1019	chr1	135284161	135284446	286	0	0	0	0	0	0	1	1	0	0	0	0	2	Promoter (<=1kb)	-77	Rnpep	arginyl aminopeptidase (aminopeptidase B)
1020	chr1	135291095	135291485	391	0	0	0	0	0	0	0	0	0	0	0	0	0	Distal Intergenic	-7011	Rnpep	arginyl aminopeptidase (aminopeptidase B)
1021	chr1	135313024	135313403	380	0	0	0	0	0	0	1	0	0	1	0	0	2	Promoter (<=1kb)	288	Timm17a	translocase of inner mitochondrial membrane 17a
1022	chr1	135313944	135314255	312	0	0	0	0	0	0	1	1	1	0	1	0	4	Promoter (<=1kb)	-166	Timm17a	translocase of inner mitochondrial membrane 17a
1023	chr1	135368566	135368828	263	0	0	0	0	0	0	0	0	0	0	0	0	0	Downstream (2-3kb)	4622	Shisa4	shisa family member 4
1024	chr1	135374627	135375273	647	0	0	0	0	0	0	0	0	0	0	0	0	0	Promoter (<=1kb)	0	Shisa4	shisa family member 4
1025	chr1	135429669	135430005	337	0	0	0	0	0	0	0	0	0	0	0	0	0	Promoter (<=1kb)	414	Ipo9	importin 9
1026	chr1	135430657	135430987	331	0	0	0	0	0	0	1	1	1	0	0	0	3	Promoter (<=1kb)	-158	Ipo9	importin 9
1027	chr1	135461616	135464628	3013	0	0	1	1	1	2	1	2	2	2	0	0	12	Exon (ENSMUST00000040599.14/215690, exon 12 of 30)	3045	Nav1	neuron navigator 1
1028	chr1	135492348	135492577	230	0	0	0	0	0	0	1	1	0	0	0	0	2	Intron (ENSMUST00000040599.14/215690, intron 3 of 29)	17807	Nav1	neuron navigator 1
1029	chr1	135511055	135511214	160	0	0	0	0	0	0	0	0	0	0	0	0	0	Promoter (<=1kb)	-604	Nav1	neuron navigator 1
1030	chr1	135515270	135517350	2081	0	0	0	0	0	1	1	2	2	1	0	0	7	Intron (ENSMUST00000040599.14/215690, intron 3 of 29)	-4819	Nav1	neuron navigator 1
1031	chr1	135584830	135585137	308	0	0	0	0	0	0	0	2	1	0	0	0	3	Promoter (<=1kb)	57	Gm4793	predicted gene 4793
1032	chr1	135585709	135585905	197	0	0	0	0	0	0	0	1	1	0	0	0	2	Promoter (<=1kb)	-4	Nav1	neuron navigator 1
1033	chr1	135687250	135688582	1333	0	0	0	1	0	0	1	2	1	0	0	0	5	Promoter (<=1kb)	0	Nav1	neuron navigator 1
1034	chr1	135699258	135699788	531	0	0	0	0	0	0	0	1	0	1	0	0	2	Distal Intergenic	-11153	Nav1	neuron navigator 1
1035	chr1	135728475	135730485	2011	0	0	0	1	0	1	1	2	1	0	0	0	6	Promoter (<=1kb)	0	Csrp1	cysteine and glycine-rich protein 1
1036	chr1	135741031	135741301	271	0	0	0	0	0	1	0	0	0	0	0	0	1	Intron (ENSMUST00000097561.8/13007, intron 2 of 5)	11884	Csrp1	cysteine and glycine-rich protein 1
1037	chr1	135766591	135766636	46	0	0	0	0	0	0	0	0	0	0	0	0	0	Promoter (<=1kb)	472	Phlda3	pleckstrin homology like domain, family A, member 3
1038	chr1	135818524	135819292	769	0	0	0	0	0	0	0	0	0	0	1	0	1	Promoter (<=1kb)	0	Lad1	ladinin
1039	chr1	136007555	136008030	476	0	0	0	0	0	1	1	0	0	0	0	0	2	Promoter (<=1kb)	-120	Tmem9	transmembrane protein 9
1040	chr1	136017971	136018887	917	0	0	0	0	0	0	0	1	1	0	0	0	2	Promoter (<=1kb)	0	Tmem9	transmembrane protein 9
1041	chr1	136131454	136131842	389	0	0	0	0	0	0	0	0	0	0	0	0	0	Promoter (<=1kb)	0	Kif21b	kinesin family member 21B
1042	chr1	136140161	136140801	641	0	0	0	0	0	0	0	1	1	0	0	0	2	Intron (ENSMUST00000075164.10/16565, intron 1 of 34)	8707	Kif21b	kinesin family member 21B
1043	chr1	136228518	136230586	2069	0	0	0	0	0	1	1	1	1	1	0	0	5	Promoter (<=1kb)	0	Inava	innate immunity activator
1044	chr1	136234071	136234600	530	0	0	0	0	0	0	2	1	2	0	0	0	5	Promoter (<=1kb)	0	Inava	innate immunity activator
1045	chr1	136259998	136260073	76	0	0	0	1	0	0	0	0	0	0	0	0	1	Promoter (<=1kb)	800	Gpr25	G protein-coupled receptor 25
1046	chr1	136260757	136260762	6	0	0	0	1	0	0	0	0	0	0	0	0	1	Promoter (<=1kb)	111	Gpr25	G protein-coupled receptor 25
1047	chr1	136346348	136346552	205	0	0	0	0	0	0	1	1	1	0	0	0	3	Promoter (<=1kb)	-244	Camsap2	calmodulin regulated spectrin-associated protein family, member 2
1048	chr1	136624293	136624686	394	0	0	0	0	0	1	0	1	0	1	0	0	3	Promoter (<=1kb)	-215	Zfp281	zinc finger protein 281
1049	chr1	136625695	136626159	465	0	0	0	0	0	0	0	0	0	0	0	0	0	Promoter (<=1kb)	794	Zfp281	zinc finger protein 281
1050	chr1	136769270	136769827	558	0	0	0	0	0	1	1	1	1	1	0	0	5	Distal Intergenic	73059	Platr22	pluripotency associated transcript 22
1051	chr1	136890416	136891180	765	0	0	0	0	0	1	1	0	0	1	0	0	3	Exon (ENSMUST00000027649.13/26424, exon 7 of 9)	49403	Nr5a2	nuclear receptor subfamily 5, group A, member 2
1052	chr1	138536233	138536598	366	0	0	0	0	0	1	1	0	0	0	0	0	2	Intron (ENSMUST00000188729.2/ENSMUST00000188729.2, intron 2 of 2)	83076	Nek7	NIMA (never in mitosis gene a)-related expressed kinase 7
1053	chr1	138590358	138591219	862	0	0	0	0	0	0	1	0	0	0	0	0	1	Intron (ENSMUST00000186017.6/59125, intron 1 of 9)	28455	Nek7	NIMA (never in mitosis gene a)-related expressed kinase 7
1054	chr1	138617454	138619111	1658	0	0	0	0	0	1	2	3	1	0	0	0	7	Promoter (<=1kb)	563	Nek7	NIMA (never in mitosis gene a)-related expressed kinase 7
1055	chr1	138856261	138856306	46	0	0	0	0	0	0	0	1	1	0	0	0	2	Promoter (<=1kb)	541	2310009B15Rik	RIKEN cDNA 2310009B15 gene
1056	chr1	138962881	138963327	447	0	0	0	0	0	0	0	1	0	0	0	0	1	Promoter (<=1kb)	-108	Dennd1b	DENN/MADD domain containing 1B
1057	chr1	139179388	139179603	216	0	0	0	0	0	0	0	0	0	0	0	0	0	Distal Intergenic	57633	Dennd1b	DENN/MADD domain containing 1B
1058	chr1	139346874	139347126	253	0	0	0	0	0	0	1	0	0	0	0	0	1	Intron (ENSMUST00000059825.11/170788, intron 1 of 11)	-18606	Crb1	crumbs family member 1, photoreceptor morphogenesis associated
1059	chr1	139376850	139377202	353	0	0	0	0	0	0	0	0	0	1	0	0	1	Promoter (<=1kb)	0	Crb1	crumbs family member 1, photoreceptor morphogenesis associated
1060	chr1	139421731	139421863	133	0	0	0	0	0	0	1	1	0	0	0	0	2	Promoter (<=1kb)	-425	Zbtb41	zinc finger and BTB domain containing 41
1061	chr1	139422724	139422903	180	0	0	0	0	0	0	0	1	0	0	0	0	1	Promoter (<=1kb)	342	Zbtb41	zinc finger and BTB domain containing 41
1062	chr1	139453974	139454514	541	0	0	0	0	0	1	1	0	1	1	0	0	4	Promoter (<=1kb)	-258	Aspm	abnormal spindle microtubule assembly
1063	chr1	143701765	143701869	105	0	0	0	0	0	0	0	0	0	0	0	0	0	Promoter (<=1kb)	331	Cdc73	cell division cycle 73, Paf1/RNA polymerase II complex component
1064	chr1	143703211	143703354	144	0	0	0	0	0	0	0	1	0	0	0	0	1	Promoter (<=1kb)	-318	Cdc73	cell division cycle 73, Paf1/RNA polymerase II complex component
1065	chr1	143739000	143739294	295	0	0	0	0	0	0	1	2	0	1	0	0	4	Promoter (<=1kb)	0	Glrx2	glutaredoxin 2 (thioltransferase)
1066	chr1	143740066	143740258	193	0	0	0	0	0	0	0	0	0	0	0	0	0	Promoter (<=1kb)	-117	Glrx2	glutaredoxin 2 (thioltransferase)
1067	chr1	144004801	144005311	511	0	0	0	0	0	1	0	0	0	0	0	0	1	Promoter (<=1kb)	-640	Rgs2	regulator of G-protein signaling 2
1068	chr1	144017897	144019556	1660	0	0	0	0	0	1	0	0	0	1	0	0	2	Distal Intergenic	-13736	Rgs2	regulator of G-protein signaling 2
1069	chr1	149862857	149863151	295	0	0	0	0	0	0	0	0	0	0	0	0	0	Intron (ENSMUST00000070200.14/18783, intron 12 of 17)	39048	Pla2g4a	phospholipase A2, group IVA (cytosolic, calcium-dependent)
1070	chr1	150391983	150392209	227	0	0	0	0	0	0	0	0	0	0	0	0	0	Promoter (<=1kb)	510	Odr4	odr4 GPCR localization factor homolog
1071	chr1	150393930	150394106	177	0	0	0	0	0	0	0	0	0	0	0	0	0	Promoter (<=1kb)	546	Tpr	translocated promoter region, nuclear basket protein
1072	chr1	151157903	151158360	458	0	0	1	0	0	1	1	1	1	1	0	0	6	Distal Intergenic	19869	C730036E19Rik	RIKEN cDNA C730036E19 gene
1073	chr1	151177479	151178117	639	0	0	0	0	0	1	0	0	0	0	0	0	1	Distal Intergenic	39445	C730036E19Rik	RIKEN cDNA C730036E19 gene
1074	chr1	151342982	151343807	826	0	0	0	0	0	0	0	0	0	0	0	0	0	Promoter (<=1kb)	-670	Ivns1abp	influenza virus NS1A binding protein
1075	chr1	151427177	151427492	316	0	0	0	0	0	1	0	0	0	0	0	0	1	Promoter (<=1kb)	944	Swt1	SWT1 RNA endoribonuclease homolog (S. cerevisiae)
1076	chr1	151429345	151429519	175	0	0	0	0	0	0	1	0	0	0	0	0	1	Promoter (<=1kb)	639	Trmt1l	tRNA methyltransferase 1 like
1077	chr1	151480197	151480425	229	0	0	0	0	0	1	1	0	0	0	0	0	2	Intron (ENSMUST00000187048.6/19821, intron 2 of 7)	-4035	Rnf2	ring finger protein 2
1078	chr1	151481005	151481421	417	0	0	0	0	0	0	1	1	1	0	0	0	3	5' UTR	-4843	Rnf2	ring finger protein 2
1079	chr1	151550996	151551249	254	0	0	0	0	0	0	1	0	0	0	0	0	1	Distal Intergenic	-19937	Niban1	niban apoptosis regulator 1
1080	chr1	151753615	151754760	1146	0	0	1	0	0	0	1	1	1	0	0	0	4	Promoter (<=1kb)	258	2810414N06Rik	RIKEN cDNA 2810414N06 gene
1081	chr1	151756173	151756492	320	0	0	0	0	0	0	0	0	0	0	0	0	0	Promoter (<=1kb)	713	Edem3	ER degradation enhancer, mannosidase alpha-like 3
1082	chr1	151818500	151818796	297	0	0	0	0	0	0	0	0	0	0	0	0	0	3' UTR	63040	Edem3	ER degradation enhancer, mannosidase alpha-like 3
1083	chr1	151947986	151948392	407	0	0	0	0	0	0	0	0	0	0	0	0	0	Intron (ENSMUST00000187603.6/69399, intron 3 of 6)	-26759	1700025G04Rik	RIKEN cDNA 1700025G04 gene
1084	chr1	152084950	152085225	276	0	0	0	0	0	0	0	1	0	0	0	0	1	Intron (ENSMUST00000187603.6/69399, intron 1 of 6)	4745	1700025G04Rik	RIKEN cDNA 1700025G04 gene
1085	chr1	152089314	152089727	414	0	0	0	0	0	0	1	0	0	0	0	0	1	Promoter (<=1kb)	243	1700025G04Rik	RIKEN cDNA 1700025G04 gene
1086	chr1	152090485	152091056	572	0	0	0	1	0	0	1	1	1	0	0	0	4	Promoter (<=1kb)	-360	1700025G04Rik	RIKEN cDNA 1700025G04 gene
1087	chr1	152497482	152497702	221	0	0	0	0	0	0	1	1	1	0	0	0	3	Intron (ENSMUST00000127586.7/269132, intron 7 of 13)	95057	Rgl1	ral guanine nucleotide dissociation stimulator,-like 1
1088	chr1	152536072	152536530	459	0	0	1	0	0	1	1	1	1	0	0	0	5	Exon (ENSMUST00000111859.7/19731, exon 13 of 19)	56229	Rgl1	ral guanine nucleotide dissociation stimulator,-like 1
1089	chr1	152624559	152625621	1063	0	0	0	0	0	0	1	2	0	0	0	0	3	Promoter (<=1kb)	0	Rgl1	ral guanine nucleotide dissociation stimulator,-like 1
1090	chr1	152749279	152750287	1009	0	0	0	0	0	0	0	0	0	0	0	0	0	Promoter (<=1kb)	-264	Apobec4	apolipoprotein B mRNA editing enzyme, catalytic polypeptide-like 4 (putative)
1091	chr1	152750822	152751222	401	0	0	0	0	0	1	1	1	1	1	0	0	5	Promoter (<=1kb)	271	Apobec4	apolipoprotein B mRNA editing enzyme, catalytic polypeptide-like 4 (putative)
1092	chr1	152751809	152752352	544	0	0	0	0	0	0	0	0	0	0	0	0	0	Promoter (1-2kb)	1258	Apobec4	apolipoprotein B mRNA editing enzyme, catalytic polypeptide-like 4 (putative)
1093	chr1	152765205	152766092	888	0	0	0	0	0	0	1	1	0	0	0	0	2	Promoter (<=1kb)	213	Rgl1	ral guanine nucleotide dissociation stimulator,-like 1
1094	chr1	152778096	152778903	808	0	0	0	0	0	1	1	1	1	1	0	0	5	Distal Intergenic	9597	Arpc5	actin related protein 2/3 complex, subunit 5
1095	chr1	152815470	152816356	887	0	0	0	0	1	0	0	0	1	0	0	0	2	Intron (ENSMUST00000186568.6/17970, intron 3 of 15)	4580	Ncf2	neutrophil cytosolic factor 2
1096	chr1	152817872	152818345	474	0	0	0	0	0	0	1	0	0	0	0	0	1	Intron (ENSMUST00000186568.6/17970, intron 4 of 15)	6982	Ncf2	neutrophil cytosolic factor 2
1097	chr1	152901716	152902068	353	0	0	0	0	0	0	0	0	0	0	0	0	0	Promoter (<=1kb)	554	Smg7	Smg-7 homolog, nonsense mediated mRNA decay factor (C. elegans)
1098	chr1	152903588	152904511	924	0	0	0	0	0	0	1	0	0	0	0	0	1	Promoter (<=1kb)	-942	Smg7	Smg-7 homolog, nonsense mediated mRNA decay factor (C. elegans)
1099	chr1	152955177	152956018	842	0	0	0	0	0	0	0	0	0	0	0	0	0	Promoter (<=1kb)	0	Nmnat2	nicotinamide nucleotide adenylyltransferase 2
1100	chr1	153185577	153186510	934	0	0	0	0	0	0	0	0	0	0	0	0	0	Promoter (<=1kb)	0	Lamc2	laminin, gamma 2
1101	chr1	153331954	153332234	281	0	0	0	0	0	0	0	1	1	0	0	0	2	Promoter (<=1kb)	552	Lamc1	laminin, gamma 1
1102	chr1	153333218	153333860	643	0	0	0	0	0	0	1	1	1	0	0	0	3	Promoter (<=1kb)	-432	Lamc1	laminin, gamma 1
1103	chr1	153486739	153486994	256	0	0	0	0	0	0	0	1	1	0	0	0	2	Promoter (<=1kb)	614	Dhx9	DEAH (Asp-Glu-Ala-His) box polypeptide 9
1104	chr1	153660056	153660410	355	0	0	1	0	0	1	1	1	1	0	0	0	5	Promoter (<=1kb)	-671	Rgs8	regulator of G-protein signaling 8
1105	chr1	153675535	153675781	247	0	0	0	0	0	1	1	1	0	0	0	0	3	Intron (ENSMUST00000041776.11/67792, intron 5 of 6)	8046	Rgs8	regulator of G-protein signaling 8
1106	chr1	153679496	153680258	763	0	0	0	0	0	1	1	3	1	1	0	0	7	Intron (ENSMUST00000041776.11/67792, intron 5 of 6)	12007	Rgs8	regulator of G-protein signaling 8
1107	chr1	153702763	153703035	273	0	0	0	0	0	0	0	0	0	0	0	0	0	Distal Intergenic	34794	C230024C17Rik	RIKEN cDNA C230024C17 gene
1108	chr1	153704202	153705437	1236	0	0	1	0	0	1	1	1	1	1	0	0	6	Distal Intergenic	32392	C230024C17Rik	RIKEN cDNA C230024C17 gene
1109	chr1	153726541	153726906	366	0	0	0	0	0	0	0	0	0	0	0	0	0	Intron (ENSMUST00000190663.1/329271, intron 2 of 2)	10923	C230024C17Rik	RIKEN cDNA C230024C17 gene
1110	chr1	153741915	153742194	280	0	0	0	0	0	0	0	0	0	0	0	0	0	Promoter (1-2kb)	1566	Rgs16	regulator of G-protein signaling 16
1111	chr1	153742759	153743101	343	0	0	0	0	0	0	0	0	0	0	0	0	0	Promoter (2-3kb)	2410	Rgs16	regulator of G-protein signaling 16
1112	chr1	153749220	153749730	511	0	0	0	0	0	0	1	1	0	0	0	0	2	Promoter (<=1kb)	0	Rnasel	ribonuclease L (2', 5'-oligoisoadenylate synthetase-dependent)
1113	chr1	153751992	153752464	473	0	0	0	0	0	0	1	0	0	0	0	0	1	Promoter (<=1kb)	24	Rnasel	ribonuclease L (2', 5'-oligoisoadenylate synthetase-dependent)
1114	chr1	153899252	153899700	449	0	0	0	0	0	0	1	1	1	0	0	0	3	Promoter (<=1kb)	-226	Mir8114	microRNA 8114
1115	chr1	153901656	153901984	329	0	0	0	0	0	0	0	0	0	0	0	0	0	Promoter (1-2kb)	1050	Glul	glutamate-ammonia ligase (glutamine synthetase)
1116	chr1	153957286	153958675	1390	0	0	1	0	0	2	1	1	1	1	0	0	7	Distal Intergenic	51243	Glul	glutamate-ammonia ligase (glutamine synthetase)
1117	chr1	153997622	153999800	2179	0	0	0	0	0	1	3	2	1	2	0	0	9	Distal Intergenic	91579	Glul	glutamate-ammonia ligase (glutamine synthetase)
1118	chr1	154956267	154957541	1275	0	0	0	0	0	1	1	1	1	1	0	0	5	Distal Intergenic	-71766	Cacna1e	calcium channel, voltage-dependent, R type, alpha 1E subunit
1119	chr1	155051205	155052190	986	0	0	0	0	0	0	2	1	1	0	0	0	4	Intron (ENSMUST00000190720.1/ENSMUST00000190720.1, intron 1 of 3)	31076	Gm9530	predicted gene 9530
1120	chr1	155083946	155084214	269	0	0	0	0	0	0	1	1	0	0	0	0	2	Promoter (<=1kb)	-680	Gm9530	predicted gene 9530
1121	chr1	155089351	155089705	355	0	0	0	0	0	0	0	0	0	0	0	0	0	Distal Intergenic	-6085	Gm9530	predicted gene 9530
1122	chr1	155097539	155097567	29	0	0	0	0	0	0	0	0	0	0	0	0	0	Promoter (2-3kb)	2069	Ier5	immediate early response 5
1123	chr1	155145899	155146670	772	0	0	0	0	0	0	0	0	0	0	0	0	0	Promoter (<=1kb)	113	Mr1	major histocompatibility complex, class I-related
1124	chr1	155158128	155158411	284	0	0	0	0	0	0	1	0	0	0	0	0	1	Promoter (<=1kb)	-304	Stx6	syntaxin 6
1125	chr1	155159385	155159757	373	0	0	0	0	0	0	0	0	0	0	0	0	0	Promoter (<=1kb)	586	Stx6	syntaxin 6
1126	chr1	155205772	155206555	784	0	0	0	0	0	2	1	1	1	1	0	0	6	Intron (ENSMUST00000192690.1/58244, intron 3 of 3)	10751	Stx6	syntaxin 6
1127	chr1	155210273	155211076	804	0	0	0	0	0	0	1	1	1	0	0	0	3	Downstream (1-2kb)	14098	BC034090	cDNA sequence BC034090
1128	chr1	155215594	155217218	1625	0	0	0	0	0	1	1	1	1	0	0	0	4	Intron (ENSMUST00000186156.6/207792, intron 9 of 9)	7956	BC034090	cDNA sequence BC034090
1129	chr1	155416413	155416652	240	0	0	0	0	0	0	1	0	0	0	0	0	1	Promoter (<=1kb)	677	Xpr1	xenotropic and polytropic retrovirus receptor 1
1130	chr1	155557766	155557963	198	0	0	0	0	0	0	0	1	0	0	0	0	1	Promoter (<=1kb)	-157	Acbd6	acyl-Coenzyme A binding domain containing 6
1131	chr1	155558750	155559094	345	0	0	0	0	0	0	0	0	0	0	0	0	0	Promoter (<=1kb)	624	Acbd6	acyl-Coenzyme A binding domain containing 6
1132	chr1	155605520	155605925	406	0	0	1	0	0	1	1	1	0	1	0	0	5	Intron (ENSMUST00000035560.8/72482, intron 4 of 7)	38272	Acbd6	acyl-Coenzyme A binding domain containing 6
1133	chr1	155689289	155689409	121	0	0	0	0	0	0	1	0	0	0	0	0	1	3' UTR	52618	Lhx4	LIM homeobox protein 4
1134	chr1	155689986	155690023	38	0	0	0	0	0	0	0	0	0	0	0	0	0	3' UTR	52004	Lhx4	LIM homeobox protein 4
1135	chr1	155809950	155810832	883	0	0	1	0	0	0	1	2	2	2	1	0	9	Promoter (1-2kb)	1988	Qsox1	quiescin Q6 sulfhydryl oxidase 1
1136	chr1	155812081	155812448	368	0	0	0	0	0	0	0	0	0	0	0	0	0	Promoter (<=1kb)	372	Qsox1	quiescin Q6 sulfhydryl oxidase 1
1137	chr1	155813285	155813377	93	0	0	0	0	0	0	0	0	0	0	0	0	0	Promoter (<=1kb)	-396	Qsox1	quiescin Q6 sulfhydryl oxidase 1
1138	chr1	155973768	155974425	658	0	0	0	0	0	0	2	1	1	0	0	0	4	Promoter (<=1kb)	-513	Cep350	centrosomal protein 350
1139	chr1	156035175	156035189	15	0	0	0	0	0	0	0	0	0	0	0	0	0	Promoter (<=1kb)	-214	Tor1aip2	torsin A interacting protein 2
1140	chr1	156037153	156037440	288	0	0	0	0	0	0	1	0	0	0	0	0	1	Promoter (<=1kb)	-673	Tor1aip1	torsin A interacting protein 1
1141	chr1	156041586	156041717	132	0	0	0	0	0	0	0	0	0	0	0	0	0	Promoter (<=1kb)	669	Tor1aip2	torsin A interacting protein 2
1142	chr1	156111643	156112405	763	0	0	0	0	0	1	0	0	0	0	0	0	1	Intron (ENSMUST00000015628.3/329274, intron 1 of 4)	48430	Tor1aip2	torsin A interacting protein 2
1143	chr1	156183329	156184256	928	0	0	0	0	0	1	1	2	2	0	0	0	6	Intron (ENSMUST00000015628.3/329274, intron 1 of 4)	20770	Fam163a	family with sequence similarity 163, member A
1144	chr1	156204444	156205154	711	0	0	0	0	0	0	0	0	0	0	0	0	0	Promoter (<=1kb)	0	Fam163a	family with sequence similarity 163, member A
1145	chr1	156420666	156421216	551	0	0	0	0	0	0	1	1	0	0	0	0	2	Promoter (<=1kb)	0	Axdnd1	axonemal dynein light chain domain containing 1
1146	chr1	156473798	156474475	678	0	0	0	0	0	1	1	1	1	0	0	0	4	Promoter (<=1kb)	0	Soat1	sterol O-acyltransferase 1
1147	chr1	156558454	156558605	152	0	0	0	0	0	0	0	1	0	0	0	0	1	Promoter (<=1kb)	-181	Abl2	v-abl Abelson murine leukemia viral oncogene 2 (arg, Abelson-related gene)
1148	chr1	156559571	156559900	330	0	0	0	0	0	0	0	0	0	0	0	0	0	Promoter (<=1kb)	522	Abl2	v-abl Abelson murine leukemia viral oncogene 2 (arg, Abelson-related gene)
1149	chr1	156581198	156581695	498	0	0	0	1	0	1	1	1	0	0	0	0	4	Intron (ENSMUST00000173929.7/11352, intron 1 of 2)	22149	Abl2	v-abl Abelson murine leukemia viral oncogene 2 (arg, Abelson-related gene)
1150	chr1	156644481	156646268	1788	0	0	0	0	0	2	1	1	1	1	0	0	6	3' UTR	12190	Tor3a	torsin family 3, member A
1151	chr1	156656968	156658866	1899	0	0	0	0	0	1	1	1	1	0	0	0	4	Promoter (<=1kb)	0	Tor3a	torsin family 3, member A
1152	chr1	156666858	156667384	527	0	0	0	0	0	0	0	1	0	0	0	0	1	Promoter (<=1kb)	-128	Tor3a	torsin family 3, member A
1153	chr1	156668503	156669441	939	0	0	0	0	0	0	0	1	0	0	0	0	1	Promoter (1-2kb)	-1773	Tor3a	torsin family 3, member A
1154	chr1	156672786	156673087	302	0	0	0	0	0	0	1	0	0	0	0	0	1	Promoter (1-2kb)	1227	Tor3a	torsin family 3, member A
1155	chr1	156674547	156675030	484	0	0	1	0	0	1	1	1	1	0	0	0	5	Promoter (<=1kb)	-191	Tor3a	torsin family 3, member A
1156	chr1	156717990	156718131	142	0	0	0	0	0	1	1	0	0	1	0	0	3	Promoter (<=1kb)	941	Fam20b	family with sequence similarity 20, member B
1157	chr1	156719289	156719528	240	0	0	0	0	0	0	1	1	1	0	0	0	3	Promoter (<=1kb)	-203	Fam20b	family with sequence similarity 20, member B
1158	chr1	156838373	156838851	479	0	0	0	0	0	0	1	2	1	0	0	0	4	Promoter (<=1kb)	0	Angptl1	angiopoietin-like 1
1159	chr1	156938573	156938757	185	0	0	0	0	0	0	1	1	0	0	0	0	2	Promoter (<=1kb)	24	Ralgps2	Ral GEF with PH domain and SH3 binding motif 2
1160	chr1	157253702	157254511	810	0	0	0	0	0	1	1	1	1	1	0	0	5	Promoter (2-3kb)	2171	Rasal2	RAS protein activator like 2
1161	chr1	157411187	157411771	585	0	0	0	0	0	0	0	1	0	0	0	0	1	Promoter (<=1kb)	163	Rasal2	RAS protein activator like 2
1162	chr1	157412930	157413027	98	0	0	0	0	0	0	0	0	0	0	0	0	0	Promoter (<=1kb)	290	2810025M15Rik	RIKEN cDNA 2810025M15 gene
1163	chr1	157458766	157458984	219	0	0	0	0	0	0	0	0	0	0	0	0	0	Promoter (<=1kb)	186	Cryzl2	crystallin zeta like 2
1164	chr1	157473513	157474042	530	0	0	1	0	0	1	1	1	1	1	0	0	6	Promoter (1-2kb)	1245	Cryzl2	crystallin zeta like 2
1165	chr1	157507146	157507371	226	0	0	0	0	0	1	0	0	0	0	0	0	1	Promoter (<=1kb)	336	Sec16b	SEC16 homolog B (S. cerevisiae)
1166	chr1	157577772	157578515	744	0	0	0	0	0	1	0	0	0	1	0	0	2	Distal Intergenic	39721	Sec16b	SEC16 homolog B (S. cerevisiae)
1167	chr1	157655400	157656439	1040	0	0	1	0	0	1	1	1	1	1	0	0	6	Distal Intergenic	117349	Sec16b	SEC16 homolog B (S. cerevisiae)
1168	chr1	157687584	157688854	1271	0	0	0	0	1	1	2	1	1	1	0	0	7	Distal Intergenic	149533	Sec16b	SEC16 homolog B (S. cerevisiae)
1169	chr1	157754921	157755858	938	0	0	1	0	1	1	1	1	1	1	0	0	7	Distal Intergenic	216870	Sec16b	SEC16 homolog B (S. cerevisiae)
1170	chr1	157886606	157888242	1637	0	0	0	0	0	1	1	1	1	1	0	0	5	Distal Intergenic	348555	Sec16b	SEC16 homolog B (S. cerevisiae)
1171	chr1	158929865	158930713	849	0	0	0	0	0	0	0	0	0	0	0	0	0	Intron (ENSMUST00000159861.8/23850, intron 2 of 21)	27654	Pappa2	pappalysin 2
1172	chr1	158931577	158932192	616	0	0	0	0	0	0	1	0	0	0	0	0	1	Intron (ENSMUST00000159861.8/23850, intron 2 of 21)	26175	Pappa2	pappalysin 2
1173	chr1	159001053	159002131	1079	0	0	0	0	0	1	1	1	1	1	0	0	5	Distal Intergenic	-20563	1600012P17Rik	RIKEN cDNA 1600012P17 gene
1174	chr1	159003359	159003538	180	0	0	0	0	0	0	1	1	0	0	0	0	2	Distal Intergenic	-22869	1600012P17Rik	RIKEN cDNA 1600012P17 gene
1175	chr1	159231460	159231748	289	0	0	0	0	0	0	1	0	0	0	0	0	1	Promoter (<=1kb)	-572	Cop1	COP1, E3 ubiquitin ligase
1176	chr1	159232857	159233169	313	0	0	0	0	0	0	1	0	0	0	0	0	1	Promoter (<=1kb)	167	Cop1	COP1, E3 ubiquitin ligase
1177	chr1	159523819	159524724	906	0	0	0	0	0	0	1	2	1	0	0	0	4	Promoter (<=1kb)	0	Tnr	tenascin R
1178	chr1	159545570	159545837	268	0	0	0	0	0	0	1	1	1	0	0	0	3	Intron (ENSMUST00000192069.5/21960, intron 1 of 22)	21729	Tnr	tenascin R
1179	chr1	159773778	159774452	675	0	0	0	0	0	0	1	1	1	0	0	0	3	Promoter (<=1kb)	8	Tnr	tenascin R
1180	chr1	159875335	159875560	226	0	0	0	0	0	0	1	0	0	0	0	0	1	Intron (ENSMUST00000192069.5/21960, intron 9 of 22)	24938	Tnr	tenascin R
1181	chr1	159889217	159891223	2007	0	0	0	0	0	1	2	1	1	1	0	0	6	Exon (ENSMUST00000192069.5/21960, exon 14 of 23)	38820	Tnr	tenascin R
1182	chr1	159900120	159901573	1454	0	0	1	0	0	2	1	2	2	2	0	0	10	Intron (ENSMUST00000192069.5/21960, intron 18 of 22)	49723	Tnr	tenascin R
1183	chr1	159909073	159910171	1099	1	0	1	0	0	1	1	1	1	1	0	0	7	Intron (ENSMUST00000192069.5/21960, intron 18 of 22)	58676	Tnr	tenascin R
1184	chr1	160044247	160045095	849	0	0	0	0	0	0	0	1	0	0	0	0	1	Promoter (<=1kb)	0	4930523C07Rik	RIKEN cDNA 4930523C07 gene
1185	chr1	160195612	160195987	376	0	0	0	0	0	0	0	0	0	0	0	0	0	Promoter (<=1kb)	309	Mrps14	mitochondrial ribosomal protein S14
1186	chr1	160213458	160213940	483	0	0	0	0	0	0	1	1	0	0	0	0	2	Promoter (<=1kb)	-583	Cacybp	calcyclin binding protein
1187	chr1	160244592	160244797	206	0	0	0	0	0	0	0	0	0	0	0	0	0	Intron (ENSMUST00000028052.11/29809, intron 4 of 8)	3201	Rabgap1l	RAB GTPase activating protein 1-like
1188	chr1	160245322	160245763	442	0	0	0	0	0	0	0	0	0	0	0	0	0	Promoter (2-3kb)	2235	Rabgap1l	RAB GTPase activating protein 1-like
1189	chr1	160246313	160247222	910	0	0	0	0	0	1	1	0	0	0	0	0	2	Promoter (<=1kb)	776	Rabgap1l	RAB GTPase activating protein 1-like
1190	chr1	160250591	160250970	380	0	0	0	0	0	0	0	0	0	0	0	0	0	Promoter (<=1kb)	473	Rabgap1l	RAB GTPase activating protein 1-like
1191	chr1	160258924	160259671	748	0	0	0	0	0	0	1	1	0	0	0	0	2	Intron (ENSMUST00000028052.11/29809, intron 2 of 8)	-7481	Rabgap1l	RAB GTPase activating protein 1-like
1192	chr1	160260783	160261041	259	0	0	0	0	0	0	0	0	0	0	0	0	0	Intron (ENSMUST00000028052.11/29809, intron 2 of 8)	-9340	Rabgap1l	RAB GTPase activating protein 1-like
1193	chr1	160308369	160308377	9	0	0	0	0	0	0	1	0	0	0	0	0	1	Promoter (<=1kb)	794	Rabgap1l	RAB GTPase activating protein 1-like
1194	chr1	160309041	160309490	450	0	0	0	0	0	1	1	1	1	0	1	0	5	Promoter (<=1kb)	0	Rabgap1l	RAB GTPase activating protein 1-like
1195	chr1	160351233	160352546	1314	0	0	0	0	0	1	1	1	1	0	0	0	4	Promoter (<=1kb)	0	Rabgap1l	RAB GTPase activating protein 1-like
1196	chr1	160534735	160535323	589	0	0	0	0	0	1	1	1	1	1	0	0	5	Intron (ENSMUST00000028049.12/29809, intron 13 of 20)	-80962	Rabgap1l	RAB GTPase activating protein 1-like
1197	chr1	160791816	160792230	415	0	0	0	0	0	0	2	1	0	0	0	0	3	Promoter (<=1kb)	708	Rabgap1l	RAB GTPase activating protein 1-like
1198	chr1	160793141	160793305	165	0	0	0	0	0	0	0	0	0	0	0	0	0	Promoter (<=1kb)	0	Rabgap1l	RAB GTPase activating protein 1-like
1199	chr1	160878670	160879046	377	0	0	0	0	0	0	0	0	0	0	0	0	0	Distal Intergenic	-27372	Rc3h1	RING CCCH (C3H) domains 1
1200	chr1	160905805	160905904	100	0	0	0	0	0	0	0	0	0	0	0	0	0	Promoter (<=1kb)	-514	Rc3h1	RING CCCH (C3H) domains 1
1201	chr1	160907737	160907772	36	0	0	0	0	0	0	0	0	0	0	0	0	0	Promoter (1-2kb)	1319	Rc3h1	RING CCCH (C3H) domains 1
1202	chr1	160926304	160927618	1315	0	0	0	0	0	1	2	0	0	1	0	0	4	Promoter (2-3kb)	-2406	Rc3h1	RING CCCH (C3H) domains 1
1203	chr1	161035954	161036513	560	0	0	0	0	0	0	1	0	0	0	0	0	1	Promoter (<=1kb)	0	Gas5	growth arrest specific 5
1204	chr1	161070007	161070295	289	0	0	0	0	0	0	1	1	0	0	0	0	2	Promoter (<=1kb)	312	Dars2	aspartyl-tRNA synthetase 2 (mitochondrial)
1205	chr1	161071213	161071313	101	0	0	0	0	0	0	0	0	0	0	0	0	0	Promoter (<=1kb)	197	Cenpl	centromere protein L
1206	chr1	161130658	161131251	594	0	0	0	0	0	0	0	0	0	0	0	0	0	Promoter (<=1kb)	177	Klhl20	kelch-like 20
1207	chr1	161142713	161143006	294	0	0	0	1	0	0	0	0	0	0	0	0	1	Promoter (<=1kb)	0	Ankrd45	ankyrin repeat domain 45
1208	chr1	161249353	161250652	1300	0	0	0	0	0	0	2	0	0	0	1	0	3	Promoter (<=1kb)	0	Prdx6	peroxiredoxin 6
1209	chr1	161251359	161251495	137	0	0	0	0	0	0	0	0	0	0	0	0	0	Promoter (<=1kb)	-140	Prdx6	peroxiredoxin 6
1210	chr1	161875500	161875687	188	0	0	0	0	0	0	0	0	0	0	0	0	0	Promoter (<=1kb)	995	Suco	SUN domain containing ossification factor
1211	chr1	161877516	161877634	119	0	0	0	0	0	0	0	0	0	0	0	0	0	Promoter (<=1kb)	-834	Suco	SUN domain containing ossification factor
1212	chr1	161969852	161969976	125	0	0	0	0	0	0	0	0	0	0	0	0	0	Promoter (<=1kb)	550	Pigc	phosphatidylinositol glycan anchor biosynthesis, class C
1213	chr1	161974139	161975303	1165	0	0	0	0	0	1	2	1	1	1	0	0	6	Intron (ENSMUST00000161826.1/67292, intron 1 of 2)	4333	4930558K02Rik	RIKEN cDNA 4930558K02 gene
1214	chr1	161975960	161976393	434	0	0	0	0	0	0	1	1	0	0	0	0	2	Intron (ENSMUST00000161826.1/67292, intron 1 of 2)	3243	4930558K02Rik	RIKEN cDNA 4930558K02 gene
1215	chr1	162004972	162005694	723	0	0	0	0	0	1	1	0	0	1	0	0	3	Promoter (<=1kb)	0	2810442N19Rik	RIKEN cDNA 2810442N19 gene
1216	chr1	162017927	162018939	1013	0	0	0	0	0	2	1	1	1	2	0	0	7	Exon (ENSMUST00000161539.1/103967, exon 4 of 4)	12755	2810442N19Rik	RIKEN cDNA 2810442N19 gene
1217	chr1	162099113	162099941	829	0	0	0	0	0	1	1	1	1	1	0	0	5	Intron (ENSMUST00000159763.7/103967, intron 4 of 8)	34811	Dnm3	dynamin 3
1218	chr1	162100580	162100955	376	0	0	0	0	0	0	1	0	0	0	0	0	1	Intron (ENSMUST00000159763.7/103967, intron 4 of 8)	33797	Dnm3	dynamin 3
1219	chr1	162203003	162203402	400	0	0	0	0	0	1	1	2	1	1	0	0	6	Intron (ENSMUST00000159763.7/103967, intron 3 of 8)	-14221	Dnm3os	dynamin 3, opposite strand
1220	chr1	162476857	162477982	1126	0	0	0	0	1	0	0	1	0	0	0	0	2	Promoter (<=1kb)	30	Dnm3	dynamin 3
1221	chr1	162508773	162510168	1396	0	0	0	0	0	1	1	1	1	1	0	0	5	Distal Intergenic	-30739	Dnm3	dynamin 3
1222	chr1	162548006	162549067	1062	0	0	0	0	0	0	1	1	1	0	0	0	3	Promoter (<=1kb)	0	Eef1aknmt	EEF1A lysine and N-terminal methyltransferase
1223	chr1	162567501	162567915	415	0	0	1	0	0	0	1	0	1	0	0	0	3	Promoter (2-3kb)	-2600	Vamp4	vesicle-associated membrane protein 4
1224	chr1	162587991	162588466	476	0	0	0	0	0	0	0	0	0	0	0	0	0	Exon (ENSMUST00000132158.7/53330, exon 5 of 8)	13170	Vamp4	vesicle-associated membrane protein 4
1225	chr1	162589433	162589731	299	0	0	0	0	0	0	0	0	0	0	0	0	0	Exon (ENSMUST00000132158.7/53330, exon 6 of 8)	14612	Vamp4	vesicle-associated membrane protein 4
1226	chr1	162739266	162739517	252	0	0	0	0	0	0	0	0	0	0	0	0	0	Promoter (<=1kb)	833	Prrc2c	proline-rich coiled-coil 2C
1227	chr1	162831928	162833145	1218	0	0	1	0	0	1	1	1	2	2	0	0	8	Promoter (1-2kb)	-1455	Fmo1	flavin containing monooxygenase 1
1228	chr1	162853714	162853854	141	0	0	0	0	0	0	1	0	1	0	0	0	2	Intron (ENSMUST00000046049.13/14261, intron 2 of 8)	5860	Fmo1	flavin containing monooxygenase 1
1229	chr1	163403224	163403304	81	0	0	0	0	0	0	0	0	0	0	0	0	0	Promoter (<=1kb)	307	Gorab	golgin, RAB6-interacting
1230	chr1	163779928	163780242	315	0	0	0	0	0	1	0	1	0	1	0	0	3	Promoter (<=1kb)	345	Kifap3	kinesin-associated protein 3
1231	chr1	163930555	163930853	299	0	0	0	0	0	0	0	0	0	0	0	0	0	Promoter (<=1kb)	750	Scyl3	SCY1-like 3 (S. cerevisiae)
1232	chr1	164224364	164224482	119	0	0	0	0	0	0	0	0	0	0	0	0	0	Distal Intergenic	-24564	Slc19a2	solute carrier family 19 (thiamine transporter), member 2
1233	chr1	164248128	164248607	480	0	0	0	0	0	0	1	1	1	0	1	0	4	Promoter (<=1kb)	-439	Slc19a2	solute carrier family 19 (thiamine transporter), member 2
1234	chr1	164249538	164250222	685	0	0	0	0	0	0	1	1	0	0	0	0	2	Promoter (<=1kb)	285	Slc19a2	solute carrier family 19 (thiamine transporter), member 2
1235	chr1	164275521	164276227	707	0	0	0	0	0	0	1	1	1	0	0	0	3	Promoter (<=1kb)	0	Ccdc181	coiled-coil domain containing 181
1236	chr1	164306623	164306987	365	0	0	0	0	0	0	0	0	0	0	0	0	0	Promoter (<=1kb)	285	Blzf1	basic leucine zipper nuclear factor 1
1237	chr1	164307823	164307949	127	0	0	0	0	0	0	0	1	0	0	0	0	1	Promoter (<=1kb)	75	Nme7	NME/NM23 family member 7
1238	chr1	164407818	164408388	571	0	0	0	0	0	1	1	0	0	1	0	0	3	Intron (ENSMUST00000193808.5/171567, intron 14 of 15)	34549	Nme7	NME/NM23 family member 7
1239	chr1	164454317	164454676	360	0	0	0	0	0	0	2	1	0	0	0	0	3	Promoter (<=1kb)	-540	Atp1b1	ATPase, Na+/K+ transporting, beta 1 polypeptide
1240	chr1	164455220	164455386	167	0	0	0	0	0	1	0	1	1	1	0	0	4	Promoter (1-2kb)	-1443	Atp1b1	ATPase, Na+/K+ transporting, beta 1 polypeptide
1241	chr1	164460817	164462222	1406	0	0	0	0	0	0	0	2	0	0	0	0	2	Promoter (2-3kb)	-2462	Atp1b1	ATPase, Na+/K+ transporting, beta 1 polypeptide
1242	chr1	164787849	164788353	505	0	0	0	0	0	1	1	1	1	1	0	0	5	Distal Intergenic	-8291	Dpt	dermatopontin
1243	chr1	164907328	164908002	675	0	0	0	0	0	1	1	2	1	1	0	0	6	Intron (ENSMUST00000194322.1/433374, intron 2 of 3)	27525	Xcl1	chemokine (C motif) ligand 1
1244	chr1	164961956	164963189	1234	0	0	1	0	0	2	1	1	1	0	0	0	6	Exon (ENSMUST00000187300.1/ENSMUST00000187300.1, exon 2 of 2)	-26429	Xcl1	chemokine (C motif) ligand 1
1245	chr1	165091342	165092544	1203	0	0	0	0	0	2	1	1	1	1	0	0	6	Promoter (<=1kb)	0	4930568G15Rik	RIKEN cDNA 4930568G15 gene
1246	chr1	165104836	165105201	366	0	0	0	0	0	0	1	1	0	0	0	0	2	Distal Intergenic	-12908	4930568G15Rik	RIKEN cDNA 4930568G15 gene
1247	chr1	165107979	165109105	1127	0	0	0	0	0	0	0	0	0	0	0	0	0	Distal Intergenic	-16051	4930568G15Rik	RIKEN cDNA 4930568G15 gene
1248	chr1	165109972	165110475	504	0	0	0	0	0	0	0	0	0	0	0	0	0	Distal Intergenic	-18044	4930568G15Rik	RIKEN cDNA 4930568G15 gene
1249	chr1	165142776	165142983	208	0	0	0	0	0	0	0	0	0	0	0	0	0	Intron (ENSMUST00000027859.11/83993, intron 5 of 7)	6396	Tbx19	T-box 19
1250	chr1	165193659	165193926	268	0	0	0	0	0	0	1	0	0	0	0	0	1	Promoter (<=1kb)	391	Sft2d2	SFT2 domain containing 2
1251	chr1	165194711	165195452	742	0	0	0	0	0	0	1	1	1	0	0	0	3	Promoter (<=1kb)	-273	Sft2d2	SFT2 domain containing 2
1252	chr1	165235707	165236101	395	0	0	0	0	0	0	0	0	0	0	0	0	0	Promoter (<=1kb)	412	Tiprl	TIP41, TOR signalling pathway regulator-like (S. cerevisiae)
1253	chr1	165237324	165237730	407	0	0	0	0	0	0	0	0	0	0	0	0	0	Promoter (<=1kb)	-328	Tiprl	TIP41, TOR signalling pathway regulator-like (S. cerevisiae)
1254	chr1	165281236	165281523	288	0	0	0	0	0	0	1	1	0	0	0	0	2	Distal Intergenic	-14266	Gpr161	G protein-coupled receptor 161
1255	chr1	165282275	165282690	416	0	0	0	0	0	0	0	0	0	0	0	0	0	Distal Intergenic	-13099	Gpr161	G protein-coupled receptor 161
1256	chr1	165299446	165300864	1419	0	0	0	0	0	1	1	1	1	1	0	0	5	Promoter (1-2kb)	-1759	Gpr161	G protein-coupled receptor 161
1257	chr1	165327715	165329100	1386	0	0	0	0	0	2	1	0	0	0	0	0	3	3' UTR	22898	Dcaf6	DDB1 and CUL4 associated factor 6
1258	chr1	165348051	165348489	439	0	0	0	0	0	0	1	0	0	0	0	0	1	Intron (ENSMUST00000027856.12/74106, intron 14 of 18)	3509	Dcaf6	DDB1 and CUL4 associated factor 6
1259	chr1	165349122	165349462	341	0	0	0	0	0	0	1	0	0	0	0	0	1	Promoter (2-3kb)	2536	Dcaf6	DDB1 and CUL4 associated factor 6
1260	chr1	165459312	165459447	136	0	0	0	0	0	0	1	1	0	0	0	0	2	Promoter (1-2kb)	1018	Dcaf6	DDB1 and CUL4 associated factor 6
1261	chr1	165461751	165462075	325	0	0	0	0	0	0	1	0	0	0	0	0	1	Promoter (<=1kb)	386	Mpc2	mitochondrial pyruvate carrier 2
1262	chr1	165594416	165595775	1360	0	0	1	0	0	1	1	1	1	0	0	0	5	Intron (ENSMUST00000068705.12/68481, intron 4 of 4)	9978	Mpzl1	myelin protein zero-like 1
1263	chr1	165602888	165605038	2151	0	0	0	0	1	0	2	1	0	1	0	0	5	Promoter (<=1kb)	715	Mpzl1	myelin protein zero-like 1
1264	chr1	165608422	165611133	2712	0	0	0	0	0	1	2	1	1	1	0	0	6	Promoter (<=1kb)	0	Mpzl1	myelin protein zero-like 1
1265	chr1	165617206	165617490	285	0	0	0	0	0	0	1	1	1	0	0	0	3	Intron (ENSMUST00000068705.12/68481, intron 1 of 4)	-3227	Mpzl1	myelin protein zero-like 1
1266	chr1	165618017	165618492	476	0	0	0	0	0	0	0	0	0	0	0	0	0	Intron (ENSMUST00000068705.12/68481, intron 1 of 4)	-4038	Mpzl1	myelin protein zero-like 1
1267	chr1	165629473	165629578	106	0	0	0	0	0	0	0	0	0	0	0	0	0	Intron (ENSMUST00000068705.12/68481, intron 1 of 4)	4508	Mpzl1	myelin protein zero-like 1
1268	chr1	165630142	165632017	1876	0	0	0	0	0	0	1	1	1	1	0	0	4	Promoter (2-3kb)	2069	Mpzl1	myelin protein zero-like 1
1269	chr1	165642981	165643126	146	0	0	0	0	0	0	0	1	1	0	0	0	2	Distal Intergenic	-8443	Mpzl1	myelin protein zero-like 1
1270	chr1	165707748	165708413	666	0	0	0	0	0	0	0	0	0	0	0	0	0	Promoter (<=1kb)	0	Rcsd1	RCSD domain containing 1
1271	chr1	165764727	165764934	208	0	0	0	0	0	0	0	0	0	0	0	0	0	Promoter (<=1kb)	981	Creg1	cellular repressor of E1A-stimulated genes 1
1272	chr1	165780798	165780913	116	0	0	0	0	0	0	0	0	0	0	0	0	0	Distal Intergenic	-7768	Cd247	CD247 antigen
1273	chr1	166001324	166001671	348	0	0	0	0	0	0	0	0	0	0	0	0	0	Promoter (<=1kb)	938	Pou2f1	POU domain, class 2, transcription factor 1
1274	chr1	166003075	166003251	177	0	0	0	0	0	0	1	1	1	1	0	0	4	Promoter (<=1kb)	-397	Pou2f1	POU domain, class 2, transcription factor 1
1275	chr1	166048022	166048586	565	0	0	0	0	0	0	1	0	0	0	0	0	1	Distal Intergenic	-45344	Pou2f1	POU domain, class 2, transcription factor 1
1276	chr1	166157828	166158529	702	0	0	0	1	0	0	1	1	1	0	0	0	4	Intron (ENSMUST00000060833.13/59290, intron 4 of 6)	27361	Gpa33	glycoprotein A33 (transmembrane)
1277	chr1	166378506	166378866	361	0	0	0	0	0	1	1	1	0	1	0	0	4	Promoter (<=1kb)	-231	Tada1	transcriptional adaptor 1
1278	chr1	166380035	166380253	219	0	0	0	0	0	0	0	1	0	0	0	0	1	Promoter (<=1kb)	696	Tada1	transcriptional adaptor 1
1279	chr1	166409025	166409349	325	0	0	0	0	0	0	0	0	0	0	0	0	0	Promoter (<=1kb)	0	Pogk	pogo transposable element with KRAB domain
1280	chr1	167000539	167000592	54	0	0	0	0	0	0	0	0	0	0	0	0	0	Promoter (<=1kb)	-811	Gm16701	predicted gene, 16701
1281	chr1	167242105	167242318	214	0	0	0	0	0	0	0	0	0	0	0	0	0	Promoter (<=1kb)	840	Uck2	uridine-cytidine kinase 2
1282	chr1	167253790	167254525	736	0	0	0	0	0	0	1	1	1	0	0	0	3	Intron (ENSMUST00000053686.8/80914, intron 1 of 6)	-10632	Uck2	uridine-cytidine kinase 2
1283	chr1	167255323	167255651	329	0	0	0	0	0	0	0	0	0	0	0	0	0	Intron (ENSMUST00000053686.8/80914, intron 1 of 6)	-12165	Uck2	uridine-cytidine kinase 2
1284	chr1	167261199	167261377	179	0	0	0	1	0	0	0	0	0	0	0	0	1	Intron (ENSMUST00000053686.8/80914, intron 1 of 6)	-18041	Uck2	uridine-cytidine kinase 2
1285	chr1	167262399	167263021	623	0	0	0	0	0	0	0	0	0	0	0	0	0	Intron (ENSMUST00000053686.8/80914, intron 1 of 6)	-19241	Uck2	uridine-cytidine kinase 2
1286	chr1	167269970	167270778	809	0	0	0	0	0	1	0	0	0	0	0	0	1	Intron (ENSMUST00000053686.8/80914, intron 1 of 6)	13823	Uck2	uridine-cytidine kinase 2
1287	chr1	167283380	167284105	726	0	0	0	0	0	1	0	1	1	0	0	0	3	Promoter (<=1kb)	496	Uck2	uridine-cytidine kinase 2
1288	chr1	167285347	167286004	658	0	0	0	0	0	1	2	2	2	1	0	0	8	Promoter (<=1kb)	-27	Uck2	uridine-cytidine kinase 2
1289	chr1	167305383	167305917	535	0	0	0	0	0	1	1	1	1	1	0	0	5	Promoter (2-3kb)	-2461	Tmco1	transmembrane and coiled-coil domains 1
1290	chr1	167307867	167307924	58	0	0	0	0	0	0	0	0	0	0	0	0	0	Promoter (<=1kb)	-454	Tmco1	transmembrane and coiled-coil domains 1
1291	chr1	167308925	167309222	298	0	0	0	0	0	0	0	1	0	0	1	0	2	Promoter (<=1kb)	189	Tmco1	transmembrane and coiled-coil domains 1
1292	chr1	167340122	167340683	562	0	0	0	0	0	0	0	0	0	0	1	0	1	Exon (ENSMUST00000157621.1/ENSMUST00000157621.1, exon 1 of 1)	-9308	Aldh9a1	aldehyde dehydrogenase 9, subfamily A1
1293	chr1	167349487	167349828	342	0	0	1	0	0	0	1	1	0	1	0	0	4	Promoter (<=1kb)	-163	Aldh9a1	aldehyde dehydrogenase 9, subfamily A1
1294	chr1	167350602	167350840	239	0	0	0	0	0	0	1	1	0	0	0	0	2	Promoter (<=1kb)	290	Aldh9a1	aldehyde dehydrogenase 9, subfamily A1
1295	chr1	167392825	167393658	834	0	0	1	1	0	0	1	2	1	0	0	0	6	Promoter (<=1kb)	183	Mgst3	microsomal glutathione S-transferase 3
1296	chr1	167394257	167394428	172	0	0	0	0	0	0	1	1	1	0	0	0	3	Promoter (<=1kb)	-416	Mgst3	microsomal glutathione S-transferase 3
1297	chr1	168163385	168164467	1083	0	0	0	0	0	0	1	1	2	1	0	0	5	Promoter (<=1kb)	195	Pbx1	pre B cell leukemia homeobox 1
1298	chr1	168382682	168382838	157	0	0	0	0	0	0	1	0	0	0	0	0	1	Intron (ENSMUST00000188912.6/18514, intron 2 of 7)	48666	Pbx1	pre B cell leukemia homeobox 1
1299	chr1	168429956	168430694	739	0	0	0	0	0	0	2	0	0	0	0	0	2	Promoter (<=1kb)	810	Pbx1	pre B cell leukemia homeobox 1
1300	chr1	168432639	168432922	284	0	0	0	0	0	0	1	1	0	0	0	0	2	Promoter (<=1kb)	-369	Pbx1	pre B cell leukemia homeobox 1
1301	chr1	168707678	168707717	40	0	0	0	0	0	0	1	1	0	0	0	0	2	Distal Intergenic	217035	Mir6348	microRNA 6348
1302	chr1	168708590	168708796	207	0	0	0	0	0	0	1	1	0	0	0	0	2	Distal Intergenic	217947	Mir6348	microRNA 6348
1303	chr1	168709447	168709732	286	0	0	0	0	0	0	0	0	0	0	0	0	0	Distal Intergenic	218804	Mir6348	microRNA 6348
1304	chr1	169479667	169480232	566	0	0	0	0	0	0	1	1	0	1	0	0	3	Distal Intergenic	42150	Nuf2	NUF2, NDC80 kinetochore complex component
1305	chr1	169531602	169532039	438	0	0	0	0	0	1	1	1	1	1	1	0	6	Promoter (<=1kb)	-138	Nuf2	NUF2, NDC80 kinetochore complex component
1306	chr1	169674688	169675624	937	0	0	1	0	0	1	1	0	1	1	0	0	5	Intron (ENSMUST00000027997.8/19737, intron 1 of 4)	19166	Rgs5	regulator of G-protein signaling 5
1307	chr1	169746420	169748218	1799	0	0	0	0	0	0	1	1	0	0	0	0	2	Promoter (<=1kb)	0	Rgs4	regulator of G-protein signaling 4
1308	chr1	169763881	169764440	560	0	0	1	0	0	1	1	1	1	1	0	0	6	Distal Intergenic	-16239	Rgs4	regulator of G-protein signaling 4
1309	chr1	169866599	169869037	2439	0	0	0	0	0	2	2	2	2	2	0	0	10	Distal Intergenic	-59611	Ccdc190	coiled-coil domain containing 190
1310	chr1	169968663	169969897	1235	0	0	0	0	0	0	1	1	1	2	0	0	5	Promoter (<=1kb)	0	Hsd17b7	hydroxysteroid (17-beta) dehydrogenase 7
1311	chr1	170174032	170174095	64	0	0	0	0	0	0	0	0	0	0	0	0	0	Promoter (<=1kb)	671	Uap1	UDP-N-acetylglucosamine pyrophosphorylase 1
1312	chr1	170175377	170175891	515	0	0	0	0	0	0	2	1	1	0	0	0	4	Promoter (<=1kb)	-420	Uap1	UDP-N-acetylglucosamine pyrophosphorylase 1
1313	chr1	170214699	170214950	252	0	0	0	0	0	0	0	1	0	0	0	0	1	Promoter (<=1kb)	0	Uhmk1	U2AF homology motif (UHM) kinase 1
1314	chr1	170255242	170255352	111	0	0	0	0	0	0	0	0	0	0	0	0	0	Promoter (<=1kb)	228	Gm6345	predicted gene 6345
1315	chr1	170589224	170589420	197	0	0	0	0	0	0	0	0	0	0	0	0	0	Promoter (<=1kb)	0	Nos1ap	nitric oxide synthase 1 (neuronal) adaptor protein
1316	chr1	170590121	170590229	109	0	0	0	0	0	0	0	0	0	0	0	0	0	Promoter (<=1kb)	-260	Nos1ap	nitric oxide synthase 1 (neuronal) adaptor protein
1317	chr1	170623213	170623406	194	0	0	0	0	0	0	0	0	0	0	0	0	0	Distal Intergenic	-21126	Olfml2b	olfactomedin-like 2B
1318	chr1	170644132	170644782	651	0	0	0	0	0	0	0	1	1	0	0	0	2	Promoter (<=1kb)	0	Olfml2b	olfactomedin-like 2B
1319	chr1	170732042	170732272	231	0	0	0	0	0	0	1	0	1	0	0	0	2	Intron (ENSMUST00000027974.6/226641, intron 15 of 15)	87510	Olfml2b	olfactomedin-like 2B
1320	chr1	170741712	170742404	693	0	0	0	0	0	0	1	1	0	1	0	0	3	Intron (ENSMUST00000027974.6/226641, intron 15 of 15)	97180	Olfml2b	olfactomedin-like 2B
1321	chr1	170861393	170861530	138	0	0	0	0	0	0	1	0	0	0	0	0	1	Intron (ENSMUST00000027974.6/226641, intron 1 of 15)	6241	Atf6	activating transcription factor 6
1322	chr1	170868778	170868967	190	0	0	0	0	0	0	1	1	1	0	1	0	4	Promoter (1-2kb)	-1007	Atf6	activating transcription factor 6
1323	chr1	170884568	170884966	399	0	0	0	0	0	0	0	0	0	0	0	0	0	Promoter (<=1kb)	38	Dusp12	dual specificity phosphatase 12
1324	chr1	171033124	171033919	796	0	0	0	0	0	0	1	1	0	0	1	0	3	Distal Intergenic	14204	Fcgr4	Fc receptor, IgG, low affinity IV
1325	chr1	171044366	171044427	62	0	0	0	0	0	0	0	1	0	0	0	0	1	Distal Intergenic	13627	Fcgr3	Fc receptor, IgG, low affinity III
1326	chr1	171078054	171078272	219	0	0	0	0	0	0	0	1	0	0	0	0	1	Distal Intergenic	-13119	Fcgr3	Fc receptor, IgG, low affinity III
1327	chr1	171101996	171102263	268	0	0	0	0	0	1	2	1	1	1	0	0	6	Distal Intergenic	-11655	Cfap126	cilia and flagella associated protein 126
1328	chr1	171111735	171111964	230	0	0	0	0	0	0	0	0	0	0	0	0	0	Promoter (1-2kb)	-1954	Cfap126	cilia and flagella associated protein 126
1329	chr1	171113475	171114496	1022	0	0	0	0	0	1	0	0	0	0	0	0	1	Promoter (<=1kb)	0	Cfap126	cilia and flagella associated protein 126
1330	chr1	171122551	171122988	438	0	0	0	0	0	0	1	0	0	0	0	0	1	Promoter (<=1kb)	0	Cfap126	cilia and flagella associated protein 126
1331	chr1	171123511	171124581	1071	0	0	0	0	0	0	1	1	1	0	0	0	3	Promoter (<=1kb)	337	Cfap126	cilia and flagella associated protein 126
1332	chr1	171129580	171129703	124	0	0	0	0	0	0	0	0	0	2	0	0	2	3' UTR	4546	Cfap126	cilia and flagella associated protein 126
1333	chr1	171149737	171150289	553	0	0	0	0	0	0	0	0	0	0	0	0	0	Promoter (<=1kb)	299	Sdhc	succinate dehydrogenase complex, subunit C, integral membrane protein
1334	chr1	171151073	171151293	221	0	0	0	0	0	0	0	0	0	0	0	0	0	Promoter (<=1kb)	360	Mpz	myelin protein zero
1335	chr1	171159624	171160428	805	0	0	0	0	0	0	0	0	0	0	0	0	0	Promoter (<=1kb)	0	Mpz	myelin protein zero
1336	chr1	171195192	171196231	1040	0	0	0	0	0	0	0	1	0	0	0	0	1	Promoter (<=1kb)	37	Pcp4l1	Purkinje cell protein 4-like 1
1337	chr1	171221381	171221995	615	0	0	0	0	0	0	1	0	0	0	0	0	1	Promoter (<=1kb)	189	Tomm40l	translocase of outer mitochondrial membrane 40-like
1338	chr1	171227806	171228272	467	0	0	0	0	0	0	0	0	0	0	0	0	0	Promoter (2-3kb)	2715	Apoa2	apolipoprotein A-II
1339	chr1	171229013	171230089	1077	0	0	0	0	0	1	0	1	0	0	0	0	2	3' UTR	3922	Apoa2	apolipoprotein A-II
1340	chr1	171237685	171238365	681	0	0	0	0	0	0	1	0	0	0	0	0	1	Promoter (<=1kb)	-157	Ndufs2	NADH:ubiquinone oxidoreductase core subunit S2
1341	chr1	171245902	171246652	751	0	0	0	0	0	0	0	0	0	0	0	0	0	Promoter (<=1kb)	470	Ndufs2	NADH:ubiquinone oxidoreductase core subunit S2
1342	chr1	171247567	171247831	265	0	0	0	0	0	0	0	0	0	0	0	0	0	Promoter (<=1kb)	-445	Ndufs2	NADH:ubiquinone oxidoreductase core subunit S2
1343	chr1	171262639	171262960	322	0	0	0	0	0	0	0	0	1	0	0	0	1	Distal Intergenic	-7368	B4galt3	UDP-Gal:betaGlcNAc beta 1,4-galactosyltransferase, polypeptide 3
1344	chr1	171269758	171270174	417	0	0	0	0	0	0	1	1	1	0	0	0	3	Promoter (<=1kb)	-154	B4galt3	UDP-Gal:betaGlcNAc beta 1,4-galactosyltransferase, polypeptide 3
1345	chr1	171270964	171271277	314	0	0	0	0	0	1	0	0	0	1	0	0	2	Promoter (<=1kb)	146	B4galt3	UDP-Gal:betaGlcNAc beta 1,4-galactosyltransferase, polypeptide 3
1346	chr1	171280298	171280933	636	0	0	0	0	0	0	0	0	0	1	0	0	1	Promoter (<=1kb)	0	Ppox	protoporphyrinogen oxidase
1347	chr1	171281535	171282418	884	0	0	0	0	0	0	1	1	0	0	0	0	2	Promoter (<=1kb)	-349	Ppox	protoporphyrinogen oxidase
1348	chr1	171287312	171288334	1023	0	0	0	0	0	0	0	1	1	0	0	0	2	Promoter (<=1kb)	0	Usp21	ubiquitin specific peptidase 21
1349	chr1	171293553	171293831	279	0	0	0	0	0	0	0	0	0	0	0	0	0	Promoter (1-2kb)	1109	Ufc1	ubiquitin-fold modifier conjugating enzyme 1
1350	chr1	171295047	171295101	55	0	0	0	0	0	0	1	0	0	0	0	0	1	Promoter (<=1kb)	-23	Ufc1	ubiquitin-fold modifier conjugating enzyme 1
1351	chr1	171328282	171328613	332	0	0	0	0	0	0	0	0	0	0	0	0	0	Promoter (<=1kb)	-532	Dedd	death effector domain-containing
1352	chr1	171344750	171345093	344	0	0	0	0	0	0	0	0	0	0	0	0	0	Promoter (<=1kb)	-283	Nit1	nitrilase 1
1353	chr1	171346302	171346480	179	0	0	0	0	0	0	0	0	0	0	0	0	0	Promoter (<=1kb)	572	Pfdn2	prefoldin 2
1354	chr1	171360115	171360736	622	0	0	0	0	0	0	0	1	0	0	0	0	1	Promoter (<=1kb)	62	Klhdc9	kelch domain containing 9
1355	chr1	171361361	171361704	344	0	0	0	0	0	0	0	1	0	0	0	0	1	Promoter (<=1kb)	-563	Klhdc9	kelch domain containing 9
1356	chr1	171370258	171370529	272	0	0	0	0	0	0	0	0	0	0	0	0	0	Promoter (<=1kb)	0	Nectin4	nectin cell adhesion molecule 4
1357	chr1	171412624	171413223	600	0	0	0	0	0	0	1	0	0	0	0	0	1	Promoter (<=1kb)	943	Usf1	upstream transcription factor 1
1358	chr1	171438045	171438611	567	0	0	0	0	0	0	0	0	0	0	0	0	0	Promoter (<=1kb)	466	F11r	F11 receptor
1359	chr1	171502628	171502884	257	0	0	0	0	0	0	1	1	0	1	0	0	3	Promoter (<=1kb)	-594	Alyref2	Aly/REF export factor 2
1360	chr1	171503881	171504445	565	0	0	0	0	0	0	1	1	1	0	0	0	3	Promoter (<=1kb)	403	Alyref2	Aly/REF export factor 2
1361	chr1	172026721	172026918	198	0	0	0	0	0	0	0	0	0	0	0	0	0	Promoter (<=1kb)	-10	Vangl2	VANGL planar cell polarity 2
1362	chr1	172027471	172027744	274	0	0	0	0	0	0	0	1	1	1	0	0	3	Promoter (<=1kb)	-176	Vangl2	VANGL planar cell polarity 2
1363	chr1	172084082	172084296	215	0	0	0	0	0	0	0	0	0	0	0	0	0	Promoter (1-2kb)	1250	Copa	coatomer protein complex subunit alpha
1364	chr1	172127134	172127314	181	0	0	0	0	0	0	0	0	0	0	0	0	0	Promoter (<=1kb)	361	Pex19	peroxisomal biogenesis factor 19
1365	chr1	172147656	172147912	257	0	0	0	0	0	0	1	1	0	0	0	0	2	Promoter (<=1kb)	-172	Dcaf8	DDB1 and CUL4 associated factor 8
1366	chr1	172149515	172149879	365	0	0	0	0	0	1	1	0	0	0	0	0	2	Promoter (<=1kb)	567	Dcaf8	DDB1 and CUL4 associated factor 8
1367	chr1	172161031	172161133	103	0	0	0	0	0	0	0	0	0	0	0	0	0	Intron (ENSMUST00000193638.5/98193, intron 2 of 13)	12083	Dcaf8	DDB1 and CUL4 associated factor 8
1368	chr1	172167227	172168185	959	0	0	1	0	0	1	1	2	0	1	0	0	6	Intron (ENSMUST00000193638.5/98193, intron 3 of 13)	-5769	Dcaf8	DDB1 and CUL4 associated factor 8
1369	chr1	172177496	172178110	615	0	0	0	0	0	1	1	1	1	0	0	0	4	Intron (ENSMUST00000193638.5/98193, intron 6 of 13)	3438	Dcaf8	DDB1 and CUL4 associated factor 8
1370	chr1	172180298	172180512	215	0	0	0	0	0	0	0	0	0	0	0	0	0	Exon (ENSMUST00000192428.1/ENSMUST00000192428.1, exon 1 of 1)	6240	Dcaf8	DDB1 and CUL4 associated factor 8
1371	chr1	172181061	172181812	752	0	0	0	0	0	1	1	1	1	0	0	0	4	Exon (ENSMUST00000192428.1/ENSMUST00000192428.1, exon 1 of 1)	-5569	Dcaf8	DDB1 and CUL4 associated factor 8
1372	chr1	172202174	172202437	264	0	0	0	0	0	0	0	0	0	0	0	0	0	Promoter (2-3kb)	-2359	Pea15a	phosphoprotein enriched in astrocytes 15A
1373	chr1	172202968	172203195	228	0	0	0	0	0	0	0	0	0	0	0	0	0	Intron (ENSMUST00000013842.11/18611, intron 1 of 3)	-3153	Pea15a	phosphoprotein enriched in astrocytes 15A
1374	chr1	172204520	172205835	1316	0	0	0	0	0	1	0	0	0	0	0	0	1	Promoter (<=1kb)	862	Pea15a	phosphoprotein enriched in astrocytes 15A
1375	chr1	172206928	172207066	139	0	0	0	0	0	0	0	0	0	0	0	0	0	Promoter (<=1kb)	-124	Pea15a	phosphoprotein enriched in astrocytes 15A
1376	chr1	172216960	172217220	261	0	0	0	0	0	1	1	1	1	0	0	0	4	Promoter (2-3kb)	2495	Casq1	calsequestrin 1
1377	chr1	172307853	172308302	450	0	0	0	0	0	1	1	1	1	0	0	0	4	Intron (ENSMUST00000139528.7/140559, intron 3 of 8)	-3469	Igsf8	immunoglobulin superfamily, member 8
1378	chr1	172309965	172311171	1207	0	0	0	0	0	0	3	2	1	0	0	0	6	Promoter (<=1kb)	-600	Igsf8	immunoglobulin superfamily, member 8
1379	chr1	172312000	172313207	1208	0	0	0	1	0	1	1	1	1	0	0	0	5	Promoter (<=1kb)	0	Igsf8	immunoglobulin superfamily, member 8
1380	chr1	172319340	172320234	895	0	0	0	1	0	1	2	0	2	1	0	0	7	Promoter (<=1kb)	559	Igsf8	immunoglobulin superfamily, member 8
1381	chr1	172376009	172376185	177	0	0	0	0	0	0	0	0	0	0	0	0	0	Promoter (<=1kb)	-361	Pigm	phosphatidylinositol glycan anchor biosynthesis, class M
1382	chr1	172376950	172377599	650	0	0	0	0	0	0	0	0	0	0	0	0	0	Promoter (<=1kb)	404	Pigm	phosphatidylinositol glycan anchor biosynthesis, class M
1383	chr1	172481755	172482576	822	0	0	0	0	0	0	0	1	1	0	0	0	2	Promoter (<=1kb)	0	Igsf9	immunoglobulin superfamily, member 9
1384	chr1	172493469	172494242	774	0	0	0	0	0	0	1	1	1	0	0	0	3	Promoter (<=1kb)	0	Igsf9	immunoglobulin superfamily, member 9
1385	chr1	172501410	172503866	2457	0	0	0	0	0	2	2	2	2	1	0	0	9	Promoter (<=1kb)	158	Tagln2	transgelin 2
1386	chr1	172509585	172510882	1298	0	0	0	0	1	0	2	2	0	0	0	0	5	Distal Intergenic	8333	Tagln2	transgelin 2
1387	chr1	172521039	172521353	315	0	0	0	0	0	0	0	0	0	0	0	0	0	Promoter (<=1kb)	0	Cfap45	cilia and flagella associated protein 45
1388	chr1	172550071	172551650	1580	0	0	0	0	0	1	1	1	0	0	0	0	3	Promoter (<=1kb)	0	4933439K11Rik	RIKEN cDNA 4933439K11 gene
1389	chr1	172561967	172563755	1789	0	0	0	0	0	0	2	1	1	0	0	0	4	Promoter (2-3kb)	2061	Vsig8	V-set and immunoglobulin domain containing 8
1390	chr1	172615913	172617243	1331	0	0	0	0	0	0	2	0	0	0	0	0	2	Distal Intergenic	-13362	Fcrl6	Fc receptor-like 6
1391	chr1	172632409	172632754	346	0	0	0	1	0	0	0	1	1	0	0	0	3	Promoter (<=1kb)	208	Dusp23	dual specificity phosphatase 23
1392	chr1	172633355	172633557	203	0	0	0	0	0	0	0	0	0	0	0	0	0	Promoter (<=1kb)	-393	Dusp23	dual specificity phosphatase 23
1393	chr1	172652050	172652808	759	0	0	1	0	0	1	1	1	1	1	0	0	6	Distal Intergenic	-19088	Dusp23	dual specificity phosphatase 23
1394	chr1	174504047	174504417	371	0	0	0	0	0	0	1	0	0	0	0	0	1	Promoter (2-3kb)	2222	Fmn2	formin 2
1395	chr1	174522709	174523617	909	0	0	2	0	0	2	1	2	2	2	0	0	11	Intron (ENSMUST00000030039.12/54418, intron 1 of 17)	-13428	Fmn2	formin 2
1396	chr1	174536617	174536869	253	0	0	0	0	0	1	1	1	1	0	0	0	4	Promoter (<=1kb)	-176	Fmn2	formin 2
1397	chr1	174537643	174538014	372	0	0	0	0	0	0	1	0	0	0	0	0	1	Promoter (<=1kb)	598	Fmn2	formin 2
1398	chr1	175239235	175240499	1265	0	0	0	0	0	0	1	2	2	1	0	0	6	Intron (ENSMUST00000194555.5/24012, intron 3 of 17)	-153055	Rgs7	regulator of G protein signaling 7
1399	chr1	175491824	175492081	258	0	0	0	0	0	0	0	1	1	0	0	0	2	Promoter (<=1kb)	195	Rgs7	regulator of G protein signaling 7
1400	chr1	175492764	175493020	257	0	0	0	0	0	1	0	1	0	0	0	0	2	Promoter (<=1kb)	-264	Rgs7	regulator of G protein signaling 7
1401	chr1	175607469	175608973	1505	0	0	0	0	0	0	1	1	2	1	0	0	5	Promoter (<=1kb)	740	Fh1	fumarate hydratase 1
1402	chr1	175622649	175623713	1065	0	0	0	0	0	0	2	1	1	0	0	0	4	Promoter (1-2kb)	1860	Fh1	fumarate hydratase 1
1403	chr1	175624250	175625131	882	0	0	0	0	0	0	1	0	0	0	0	0	1	Promoter (<=1kb)	442	Fh1	fumarate hydratase 1
1404	chr1	175625814	175626050	237	0	0	0	0	0	2	1	1	1	1	0	0	6	Promoter (<=1kb)	-179	Fh1	fumarate hydratase 1
1405	chr1	175691744	175692357	614	0	0	0	0	0	0	0	1	0	0	0	0	1	Promoter (<=1kb)	273	Opn3	opsin 3
1406	chr1	175693315	175693667	353	0	0	0	0	0	0	1	0	0	0	0	0	1	Promoter (<=1kb)	-414	Opn3	opsin 3
1407	chr1	175880425	175880939	515	0	0	0	0	0	0	0	1	1	0	0	0	2	Promoter (<=1kb)	0	Exo1	exonuclease 1
1408	chr1	176125008	176126356	1349	0	0	1	0	0	1	1	1	1	1	0	0	6	Intron (ENSMUST00000065967.13/319455, intron 2 of 9)	87485	Pld5	phospholipase D family, member 5
1409	chr1	176640166	176641194	1029	0	0	0	0	0	1	0	0	0	1	0	0	2	Distal Intergenic	108966	Cep170	centrosomal protein 170
1410	chr1	176815165	176815401	237	0	0	0	0	0	0	0	0	0	0	0	0	0	Promoter (<=1kb)	505	Sdccag8	serologically defined colon cancer antigen 8
1411	chr1	176823892	176824951	1060	0	0	0	0	0	0	0	0	0	0	0	0	0	Exon (ENSMUST00000150429.7/76816, exon 2 of 8)	9232	Sdccag8	serologically defined colon cancer antigen 8
1412	chr1	176825797	176825923	127	0	0	0	0	0	0	0	0	0	0	0	0	0	Intron (ENSMUST00000150429.7/76816, intron 2 of 7)	11137	Sdccag8	serologically defined colon cancer antigen 8
1413	chr1	176930960	176931829	870	0	0	1	0	0	0	1	1	1	0	0	0	4	Intron (ENSMUST00000133305.7/76816, intron 14 of 16)	-66180	Sdccag8	serologically defined colon cancer antigen 8
1414	chr1	176946107	176946494	388	0	0	0	0	0	1	1	1	1	1	0	0	5	3' UTR	-51515	Sdccag8	serologically defined colon cancer antigen 8
1415	chr1	176982280	176982308	29	0	0	0	0	0	0	0	0	0	0	0	0	0	Intron (ENSMUST00000027785.14/76816, intron 16 of 17)	-15701	Sdccag8	serologically defined colon cancer antigen 8
1416	chr1	176983000	176983190	191	0	0	0	0	0	0	0	0	0	0	0	0	0	Intron (ENSMUST00000027785.14/76816, intron 16 of 17)	-14819	Sdccag8	serologically defined colon cancer antigen 8
1417	chr1	176998037	176998300	264	0	0	0	0	0	0	1	1	1	0	0	0	3	Promoter (<=1kb)	28	Sdccag8	serologically defined colon cancer antigen 8
1418	chr1	177011950	177012199	250	0	0	0	0	1	1	1	1	1	0	0	0	5	3' UTR	13941	Sdccag8	serologically defined colon cancer antigen 8
1419	chr1	177110590	177111058	469	0	0	0	0	0	0	1	1	0	0	0	0	2	Intron (ENSMUST00000019843.14/23797, intron 2 of 12)	112581	Sdccag8	serologically defined colon cancer antigen 8
1420	chr1	177150434	177150833	400	0	0	0	0	0	0	1	1	1	1	0	0	4	Intron (ENSMUST00000019843.14/23797, intron 1 of 12)	97934	Akt3	thymoma viral proto-oncogene 3
1421	chr1	177256977	177257314	338	0	0	0	0	0	0	1	1	1	0	0	0	3	Promoter (<=1kb)	889	Akt3	thymoma viral proto-oncogene 3
1422	chr1	177259038	177259383	346	0	0	0	0	0	0	1	1	1	0	0	0	3	Promoter (<=1kb)	-835	Akt3	thymoma viral proto-oncogene 3
1423	chr1	177338710	177339063	354	0	0	0	0	0	0	1	1	0	0	0	0	2	Distal Intergenic	-80507	Akt3	thymoma viral proto-oncogene 3
1424	chr1	177441023	177441503	481	0	0	0	1	0	0	1	1	1	0	0	0	4	Promoter (<=1kb)	-848	Zbtb18	zinc finger and BTB domain containing 18
1425	chr1	177443128	177443547	420	0	0	0	0	0	0	1	1	1	1	0	0	4	Promoter (<=1kb)	0	Zbtb18	zinc finger and BTB domain containing 18
1426	chr1	177640055	177640686	632	0	0	0	0	0	1	0	0	1	0	0	0	2	Promoter (2-3kb)	2257	2310043L19Rik	RIKEN cDNA 2310043L19 gene
1427	chr1	177794978	177795243	266	0	0	0	0	0	0	0	0	0	0	0	0	0	Promoter (1-2kb)	1258	Adss	adenylosuccinate synthetase, non muscle
1428	chr1	177983927	177984231	305	0	0	0	0	0	0	0	1	0	0	0	0	1	Promoter (<=1kb)	504	Catspere2	cation channel sperm associated auxiliary subunit epsilon 2
1429	chr1	178188212	178188948	737	0	0	0	0	0	1	1	1	0	1	0	0	4	Promoter (<=1kb)	365	Desi2	desumoylating isopeptidase 2
1430	chr1	178276566	178276732	167	0	0	0	0	0	0	0	0	0	0	0	0	0	Exon (ENSMUST00000192920.1/ENSMUST00000192920.1, exon 1 of 1)	-42398	Cox20	cytochrome c oxidase assembly protein 20
1431	chr1	178319938	178320571	634	0	0	0	0	0	0	0	1	0	0	0	0	1	Promoter (<=1kb)	808	Cox20	cytochrome c oxidase assembly protein 20
1432	chr1	178335423	178335893	471	0	0	0	0	0	0	1	0	0	0	0	0	1	Promoter (<=1kb)	512	Hnrnpu	heterogeneous nuclear ribonucleoprotein U
1433	chr1	178338287	178338609	323	0	0	0	0	0	0	1	0	0	0	0	0	1	Promoter (<=1kb)	-490	Hnrnpu	heterogeneous nuclear ribonucleoprotein U
1434	chr1	178368544	178370633	2090	0	0	0	0	0	3	1	1	1	2	0	0	8	Distal Intergenic	-30747	Hnrnpu	heterogeneous nuclear ribonucleoprotein U
1435	chr1	178992200	178992721	522	0	0	0	0	0	0	0	0	0	0	0	0	0	Promoter (2-3kb)	-2855	Smyd3	SET and MYND domain containing 3
1436	chr1	179055036	179056018	983	0	0	0	0	0	0	1	0	0	0	0	0	1	Intron (ENSMUST00000128302.7/69726, intron 8 of 11)	-65691	Smyd3	SET and MYND domain containing 3
1437	chr1	179235983	179236917	935	0	0	1	0	0	1	1	1	1	1	0	0	6	Intron (ENSMUST00000128302.7/69726, intron 5 of 11)	11923	Smyd3	SET and MYND domain containing 3
1438	chr1	179237534	179237944	411	0	0	0	0	0	0	0	0	0	0	0	0	0	Intron (ENSMUST00000128302.7/69726, intron 5 of 11)	10896	Smyd3	SET and MYND domain containing 3
1439	chr1	179321762	179322104	343	0	0	0	0	0	1	1	0	0	1	0	0	3	Intron (ENSMUST00000128302.7/69726, intron 5 of 11)	51999	Smyd3	SET and MYND domain containing 3
1440	chr1	179517109	179517530	422	0	0	0	0	0	0	0	1	0	0	0	0	1	Promoter (<=1kb)	475	Smyd3	SET and MYND domain containing 3
1441	chr1	179545452	179545828	377	0	0	0	0	0	0	0	0	0	0	0	0	0	Promoter (<=1kb)	64	Tfb2m	transcription factor B2, mitochondrial
1442	chr1	179567443	179568076	634	0	0	0	0	0	1	1	1	1	0	0	0	4	Intron (ENSMUST00000040706.8/226744, intron 1 of 10)	20934	Cnst	consortin, connexin sorting protein
1443	chr1	179581182	179582435	1254	0	0	0	0	0	2	0	0	0	1	0	0	3	Exon (ENSMUST00000144370.1/226744, exon 2 of 2)	-10955	Cnst	consortin, connexin sorting protein
1444	chr1	179585731	179586797	1067	0	0	0	1	0	2	1	1	0	1	0	0	6	Intron (ENSMUST00000040706.8/226744, intron 2 of 10)	-6593	Cnst	consortin, connexin sorting protein
1445	chr1	179587694	179587748	55	0	0	0	0	0	0	0	0	0	0	0	0	0	Intron (ENSMUST00000040706.8/226744, intron 2 of 10)	-5642	Cnst	consortin, connexin sorting protein
1446	chr1	179588344	179588507	164	0	0	0	0	0	1	1	1	1	0	0	0	4	Intron (ENSMUST00000040706.8/226744, intron 2 of 10)	-4883	Cnst	consortin, connexin sorting protein
1447	chr1	179591800	179592327	528	0	0	1	0	0	0	1	1	1	0	0	0	4	Promoter (1-2kb)	-1063	Cnst	consortin, connexin sorting protein
1448	chr1	179667811	179668014	204	0	0	0	0	0	0	0	1	0	0	0	0	1	Promoter (<=1kb)	-196	Sccpdh	saccharopine dehydrogenase (putative)
1449	chr1	179668727	179668894	168	0	0	0	0	0	0	0	0	0	0	0	0	0	Promoter (<=1kb)	467	Sccpdh	saccharopine dehydrogenase (putative)
1450	chr1	179802478	179802886	409	0	0	0	0	0	0	1	0	1	0	0	0	2	Promoter (<=1kb)	720	Ahctf1	AT hook containing transcription factor 1
1451	chr1	179804081	179804291	211	0	0	0	0	0	0	0	1	0	0	0	0	1	Promoter (<=1kb)	-401	Ahctf1	AT hook containing transcription factor 1
1452	chr1	179958813	179959272	460	0	0	0	0	0	0	0	1	0	0	0	0	1	Promoter (1-2kb)	-1200	Cdc42bpa	CDC42 binding protein kinase alpha
1453	chr1	179961822	179962020	199	0	0	0	0	0	0	0	0	0	0	0	0	0	Promoter (<=1kb)	712	Cdc42bpa	CDC42 binding protein kinase alpha
1454	chr1	180175629	180176678	1050	0	0	1	0	0	0	0	1	1	0	0	0	3	Promoter (1-2kb)	1953	Coq8a	coenzyme Q8A
1455	chr1	180182416	180183809	1394	0	0	0	0	0	0	0	0	0	0	0	0	0	Promoter (<=1kb)	0	Coq8a	coenzyme Q8A
1456	chr1	180195101	180195463	363	0	0	0	0	0	0	0	0	0	0	0	0	0	Promoter (<=1kb)	439	Coq8a	coenzyme Q8A
1457	chr1	180225590	180226711	1122	0	0	0	0	0	1	1	1	0	1	0	0	4	Promoter (2-3kb)	2857	Psen2	presenilin 2
1458	chr1	180254842	180255814	973	0	0	0	0	0	0	0	0	0	0	0	0	0	Promoter (<=1kb)	430	Psen2	presenilin 2
1459	chr1	180256906	180257016	111	0	0	0	0	0	0	1	0	0	0	0	0	1	Promoter (<=1kb)	-606	Psen2	presenilin 2
1460	chr1	180332915	180333440	526	0	0	0	0	0	0	0	0	0	0	0	0	0	Promoter (2-3kb)	2430	Itpkb	inositol 1,4,5-trisphosphate 3-kinase B
1461	chr1	180334133	180334723	591	0	0	0	0	0	0	0	0	0	0	0	0	0	Exon (ENSMUST00000070181.6/320404, exon 2 of 8)	3648	Itpkb	inositol 1,4,5-trisphosphate 3-kinase B
1462	chr1	180335551	180335777	227	0	0	0	0	0	0	0	0	0	0	0	0	0	Exon (ENSMUST00000195043.1/ENSMUST00000195043.1, exon 1 of 1)	5066	Itpkb	inositol 1,4,5-trisphosphate 3-kinase B
1463	chr1	180343120	180343576	457	0	0	0	0	0	0	0	0	0	0	0	0	0	Intron (ENSMUST00000070181.6/320404, intron 2 of 7)	12635	Itpkb	inositol 1,4,5-trisphosphate 3-kinase B
1464	chr1	180346574	180347650	1077	0	0	0	0	0	0	0	0	1	0	0	0	1	Intron (ENSMUST00000070181.6/320404, intron 2 of 7)	16089	Itpkb	inositol 1,4,5-trisphosphate 3-kinase B
1465	chr1	180348329	180348791	463	0	0	0	0	0	0	1	1	1	0	0	0	3	Intron (ENSMUST00000070181.6/320404, intron 2 of 7)	17844	Itpkb	inositol 1,4,5-trisphosphate 3-kinase B
1466	chr1	180388420	180389188	769	0	0	0	0	0	0	0	0	0	0	0	0	0	Intron (ENSMUST00000070181.6/320404, intron 2 of 7)	57935	Itpkb	inositol 1,4,5-trisphosphate 3-kinase B
1467	chr1	180412170	180412563	394	0	0	1	0	0	1	1	1	1	1	0	0	6	Intron (ENSMUST00000070181.6/320404, intron 2 of 7)	50049	Stum	mechanosensory transduction mediator
1468	chr1	180420216	180421362	1147	0	0	0	1	0	1	0	1	0	0	0	0	3	Exon (ENSMUST00000070181.6/320404, exon 6 of 8)	41250	Stum	mechanosensory transduction mediator
1469	chr1	180547464	180547891	428	0	0	0	0	0	2	1	0	0	0	0	0	3	Distal Intergenic	-21033	Parp1	poly (ADP-ribose) polymerase family, member 1
1470	chr1	180569795	180569893	99	0	0	0	0	0	0	0	1	0	0	0	0	1	Promoter (<=1kb)	569	Parp1	poly (ADP-ribose) polymerase family, member 1
1471	chr1	180640729	180640744	16	0	0	0	0	0	0	0	0	0	0	0	0	0	Promoter (<=1kb)	-406	Lin9	lin-9 homolog (C. elegans)
1472	chr1	180641888	180641955	68	0	0	0	0	0	0	0	1	1	0	0	0	2	Promoter (<=1kb)	522	Lin9	lin-9 homolog (C. elegans)
1473	chr1	180645656	180645913	258	0	0	0	0	0	1	1	1	0	0	0	0	3	Intron (ENSMUST00000192561.5/72568, intron 1 of 14)	4290	Lin9	lin-9 homolog (C. elegans)
1474	chr1	180725496	180725785	290	0	0	0	0	0	0	0	1	0	0	0	0	1	Promoter (<=1kb)	-258	Acbd3	acyl-Coenzyme A binding domain containing 3
1475	chr1	180727118	180727532	415	0	0	0	0	0	0	0	0	0	1	0	0	1	Promoter (1-2kb)	1075	Acbd3	acyl-Coenzyme A binding domain containing 3
1476	chr1	180767506	180768963	1458	0	0	0	0	0	0	2	1	1	0	0	0	4	Exon (ENSMUST00000193209.1/ENSMUST00000193209.1, exon 1 of 2)	37649	Acbd3	acyl-Coenzyme A binding domain containing 3
1477	chr1	180776465	180778607	2143	0	0	0	0	0	1	0	1	3	0	0	0	5	Distal Intergenic	34927	H3f3a	H3.3 histone A
1478	chr1	180814392	180814756	365	0	0	0	0	0	0	1	1	0	0	0	0	2	Promoter (<=1kb)	-449	H3f3a	H3.3 histone A
1479	chr1	180830223	180830977	755	0	0	0	0	0	1	1	1	1	0	0	0	4	Distal Intergenic	-16280	H3f3a	H3.3 histone A
1480	chr1	180847858	180848969	1112	0	0	1	0	0	0	1	1	2	0	0	0	5	Promoter (2-3kb)	-2158	Sde2	SDE2 telomere maintenance homolog (S. pombe)
1481	chr1	180850226	180850726	501	0	0	0	0	0	0	1	1	1	0	0	0	3	Promoter (<=1kb)	-401	Sde2	SDE2 telomere maintenance homolog (S. pombe)
1482	chr1	180851813	180851858	46	0	0	0	0	0	0	0	0	0	0	0	0	0	Promoter (<=1kb)	686	Sde2	SDE2 telomere maintenance homolog (S. pombe)
1483	chr1	180903625	180904127	503	0	0	0	0	0	1	1	1	2	1	0	0	6	Promoter (<=1kb)	-166	Pycr2	pyrroline-5-carboxylate reductase family, member 2
1484	chr1	180905765	180906890	1126	0	0	0	0	0	0	1	1	1	0	0	0	3	Promoter (<=1kb)	0	Pycr2	pyrroline-5-carboxylate reductase family, member 2
1485	chr1	180918758	180919417	660	0	0	0	0	0	0	0	0	0	1	0	0	1	Distal Intergenic	12843	Pycr2	pyrroline-5-carboxylate reductase family, member 2
1486	chr1	180941799	180942254	456	0	0	0	0	0	0	1	1	0	0	0	0	2	Promoter (<=1kb)	-90	Tmem63a	transmembrane protein 63a
1487	chr1	180943584	180943888	305	0	0	0	0	0	0	0	0	0	0	0	0	0	Promoter (<=1kb)	-147	Tmem63a	transmembrane protein 63a
1488	chr1	180944623	180945477	855	0	0	0	0	0	0	0	0	0	0	0	0	0	Promoter (<=1kb)	-429	Tmem63a	transmembrane protein 63a
1489	chr1	180951636	180951914	279	0	0	0	0	0	0	1	0	0	0	0	0	1	Intron (ENSMUST00000161847.7/208795, intron 3 of 3)	5674	Tmem63a	transmembrane protein 63a
1490	chr1	180953191	180954528	1338	0	0	0	0	0	0	1	0	0	0	0	0	1	Intron (ENSMUST00000162283.7/208795, intron 4 of 4)	-5539	Tmem63a	transmembrane protein 63a
1491	chr1	181016799	181017512	714	0	0	0	0	0	0	0	2	0	0	0	0	2	Promoter (<=1kb)	57	Ephx1	epoxide hydrolase 1, microsomal
1492	chr1	181037496	181038439	944	0	0	0	0	0	1	2	1	1	2	0	0	7	Distal Intergenic	-12798	9130409I23Rik	RIKEN cDNA 9130409I23 gene
1493	chr1	181062158	181062358	201	0	0	1	0	0	1	1	1	0	0	0	0	4	Intron (ENSMUST00000192478.1/ENSMUST00000192478.1, intron 1 of 1)	10921	9130409I23Rik	RIKEN cDNA 9130409I23 gene
1494	chr1	181064328	181065786	1459	0	0	0	0	0	1	0	0	0	1	1	0	3	Exon (ENSMUST00000192478.1/ENSMUST00000192478.1, exon 2 of 2)	13091	9130409I23Rik	RIKEN cDNA 9130409I23 gene
1495	chr1	181143661	181143803	143	0	0	0	0	0	0	0	0	0	0	0	0	0	Promoter (<=1kb)	401	Nvl	nuclear VCP-like
1496	chr1	181144987	181145381	395	0	0	0	0	0	0	0	0	0	0	0	0	0	Promoter (<=1kb)	294	Cnih4	cornichon family AMPA receptor auxiliary protein 4
1497	chr1	181151303	181151479	177	0	0	0	0	0	0	0	0	0	0	0	0	0	Promoter (<=1kb)	372	Cnih4	cornichon family AMPA receptor auxiliary protein 4
1498	chr1	181210233	181210731	499	0	0	0	0	0	2	1	1	1	1	0	0	6	Promoter (<=1kb)	695	Wdr26	WD repeat domain 26
1499	chr1	181212448	181212887	440	0	0	0	0	0	0	0	1	0	0	0	0	1	Promoter (<=1kb)	-447	Wdr26	WD repeat domain 26
1500	chr1	181256461	181256887	427	0	0	0	0	0	0	0	1	0	0	0	0	1	Distal Intergenic	-44460	Wdr26	WD repeat domain 26
1501	chr1	181743132	181743515	384	0	0	0	0	0	0	0	0	0	0	0	1	1	Intron (ENSMUST00000208001.1/ENSMUST00000208001.1, intron 56 of 83)	77027	Lbr	lamin B receptor
1502	chr1	181832273	181833598	1326	0	0	1	0	0	1	1	1	1	1	0	0	6	Intron (ENSMUST00000005003.11/98386, intron 3 of 13)	-3119	Lbr	lamin B receptor
1503	chr1	181841335	181841797	463	0	0	0	0	0	0	0	1	0	0	0	0	1	Promoter (<=1kb)	529	Lbr	lamin B receptor
1504	chr1	181842901	181843146	246	0	0	0	0	0	0	0	1	0	0	0	0	1	Promoter (<=1kb)	0	Lbr	lamin B receptor
1505	chr1	182018554	182018735	182	0	0	0	0	0	0	1	1	0	0	0	0	2	Promoter (<=1kb)	926	Enah	ENAH actin regulator
1506	chr1	182020499	182020755	257	0	0	0	0	0	0	0	1	0	0	0	0	1	Promoter (<=1kb)	-509	Enah	ENAH actin regulator
1507	chr1	182081604	182082707	1104	0	0	1	0	0	1	1	1	1	1	0	0	6	Distal Intergenic	-42030	Srp9	signal recognition particle 9
1508	chr1	182125632	182125792	161	0	0	0	0	0	0	0	0	0	0	0	0	0	Promoter (<=1kb)	882	Srp9	signal recognition particle 9
1509	chr1	182256573	182258094	1522	0	0	0	0	0	0	0	1	1	0	0	1	3	Distal Intergenic	24130	Degs1	delta(4)-desaturase, sphingolipid 1
1510	chr1	182280248	182281652	1405	0	0	0	0	0	1	1	1	1	1	1	0	6	Promoter (<=1kb)	572	Degs1	delta(4)-desaturase, sphingolipid 1
1511	chr1	182340731	182340765	35	0	0	0	0	0	0	0	0	0	0	0	0	0	Promoter (<=1kb)	806	Fbxo28	F-box protein 28
1512	chr1	182341918	182342240	323	0	0	0	0	0	0	0	0	1	0	0	0	1	Promoter (<=1kb)	-289	Fbxo28	F-box protein 28
1513	chr1	182408470	182408525	56	0	0	0	0	0	0	0	0	0	0	0	0	0	Promoter (<=1kb)	-647	Trp53bp2	transformation related protein 53 binding protein 2
1514	chr1	182459668	182462110	2443	0	0	0	0	0	1	2	2	1	2	0	0	8	3' UTR	14896	Trp53bp2	transformation related protein 53 binding protein 2
1515	chr1	182490182	182490385	204	0	0	0	0	0	0	0	1	1	0	0	0	2	Promoter (2-3kb)	2176	Capn2	calpain 2
1516	chr1	182506542	182506829	288	0	0	0	0	0	0	1	1	1	0	0	0	3	Intron (ENSMUST00000068505.9/12334, intron 2 of 20)	10695	Capn2	calpain 2
1517	chr1	182509084	182509666	583	0	0	1	0	1	0	1	1	1	0	0	0	5	Intron (ENSMUST00000068505.9/12334, intron 2 of 20)	7858	Capn2	calpain 2
1518	chr1	182516745	182518029	1285	0	0	0	0	0	0	0	1	1	0	0	0	2	Promoter (<=1kb)	0	Capn2	calpain 2
1519	chr1	182539160	182539452	293	0	0	0	0	0	0	0	0	0	0	0	0	0	Distal Intergenic	-21552	Capn2	calpain 2
1520	chr1	182562326	182563390	1065	0	0	0	0	1	1	1	0	0	0	0	0	3	Promoter (1-2kb)	-1617	Capn8	calpain 8
1521	chr1	182650900	182652950	2051	0	0	1	0	0	2	1	1	1	2	0	0	8	Distal Intergenic	85862	Capn8	calpain 8
1522	chr1	182763901	182764965	1065	0	0	0	0	0	0	1	3	1	0	0	0	5	Promoter (<=1kb)	0	Susd4	sushi domain containing 4
1523	chr1	182908574	182909603	1030	0	0	1	0	0	1	1	1	1	0	0	0	5	Exon (ENSMUST00000192563.1/ENSMUST00000192563.1, exon 1 of 1)	-45185	Tlr5	toll-like receptor 5
1524	chr1	182954804	182955082	279	0	0	0	0	0	0	0	0	0	0	0	0	0	Promoter (<=1kb)	0	Tlr5	toll-like receptor 5
1525	chr1	183074990	183075903	914	0	0	1	0	0	1	1	1	1	0	0	0	5	Distal Intergenic	71558	Disp1	dispatched RND transporter family member 1
1526	chr1	183221135	183221529	395	0	0	0	0	0	0	0	1	0	0	0	0	1	Promoter (<=1kb)	0	Disp1	dispatched RND transporter family member 1
1527	chr1	183316152	183316279	128	0	0	0	0	0	0	1	1	0	0	0	0	2	Intron (ENSMUST00000109166.7/108909, intron 6 of 9)	-5834	Aida	axin interactor, dorsalization associated
1528	chr1	183319573	183320245	673	0	0	0	0	0	0	1	1	0	0	0	0	2	Promoter (1-2kb)	-1868	Aida	axin interactor, dorsalization associated
1529	chr1	183320773	183321802	1030	0	0	0	0	0	1	1	2	1	1	0	0	6	Promoter (<=1kb)	-311	Aida	axin interactor, dorsalization associated
1530	chr1	183344716	183345004	289	0	0	0	0	0	1	0	1	0	1	0	0	3	Promoter (<=1kb)	292	Mia3	melanoma inhibitory activity 3
1531	chr1	183345663	183346165	503	0	0	0	0	0	0	0	0	0	0	0	0	0	Promoter (<=1kb)	-149	Mia3	melanoma inhibitory activity 3
1532	chr1	183349781	183349899	119	0	0	0	0	0	0	1	0	0	1	0	0	2	Promoter (1-2kb)	1209	Mia3	melanoma inhibitory activity 3
1533	chr1	183367103	183367989	887	0	0	0	0	0	2	0	0	0	1	0	0	3	Promoter (1-2kb)	1564	Mia3	melanoma inhibitory activity 3
1534	chr1	183369911	183370591	681	0	0	0	0	0	0	1	1	1	0	0	0	3	Promoter (<=1kb)	-358	Mia3	melanoma inhibitory activity 3
1535	chr1	183388602	183388783	182	0	0	0	0	0	0	1	1	1	0	0	0	3	Promoter (<=1kb)	-198	Taf1a	TATA-box binding protein associated factor, RNA polymerase I, A
1536	chr1	183389395	183389783	389	0	0	0	0	0	0	0	0	0	0	0	0	0	Promoter (<=1kb)	410	Taf1a	TATA-box binding protein associated factor, RNA polymerase I, A
1537	chr1	183397195	183398015	821	0	0	0	0	0	0	1	0	0	1	0	0	2	Exon (ENSMUST00000097043.10/21339, exon 4 of 13)	8210	Taf1a	TATA-box binding protein associated factor, RNA polymerase I, A
1538	chr1	183399763	183400526	764	0	0	0	0	0	1	1	1	0	1	0	0	4	Intron (ENSMUST00000097043.10/21339, intron 4 of 12)	-8083	Taf1a	TATA-box binding protein associated factor, RNA polymerase I, A
1539	chr1	183669355	183670739	1385	0	0	1	0	0	0	2	2	2	2	0	0	9	Distal Intergenic	-78238	Gm34068	predicted gene, 34068
1540	chr1	183750988	183751128	141	0	0	0	0	0	0	1	0	1	0	0	0	2	Promoter (2-3kb)	2011	Gm34068	predicted gene, 34068
1541	chr1	183762814	183764150	1337	0	0	0	0	0	0	1	1	1	0	0	0	3	Intron (ENSMUST00000193310.1/102637191, intron 1 of 2)	13837	Gm34068	predicted gene, 34068
1542	chr1	183764758	183765366	609	0	0	1	0	0	0	1	2	1	0	0	0	5	Intron (ENSMUST00000193310.1/102637191, intron 1 of 2)	15781	Gm34068	predicted gene, 34068
1543	chr1	183982256	183982503	248	0	0	0	0	0	2	1	1	1	1	0	0	6	Distal Intergenic	-30799	Dusp10	dual specificity phosphatase 10
1544	chr1	184032662	184033351	690	0	0	0	0	0	0	1	2	0	0	0	0	3	Promoter (<=1kb)	647	1700056E22Rik	RIKEN cDNA 1700056E22 gene
1545	chr1	184034878	184035122	245	0	0	0	0	0	0	1	1	0	0	0	0	2	Promoter (<=1kb)	497	Dusp10	dual specificity phosphatase 10
1546	chr1	184035724	184036069	346	0	0	0	0	0	0	1	0	0	0	0	0	1	Promoter (1-2kb)	1343	Dusp10	dual specificity phosphatase 10
1547	chr1	184051849	184052698	850	0	0	1	0	0	1	1	1	1	0	0	0	5	Intron (ENSMUST00000048655.7/63953, intron 2 of 3)	17468	Dusp10	dual specificity phosphatase 10
1548	chr1	184059971	184060436	466	0	0	0	0	0	0	1	0	1	0	0	0	2	Intron (ENSMUST00000048655.7/63953, intron 2 of 3)	25590	Dusp10	dual specificity phosphatase 10
1549	chr1	184065877	184066236	360	0	0	0	0	0	0	0	0	0	0	0	0	0	Intron (ENSMUST00000048655.7/63953, intron 2 of 3)	31496	Dusp10	dual specificity phosphatase 10
1550	chr1	184169153	184169356	204	0	0	0	0	0	0	1	0	0	0	0	0	1	Distal Intergenic	134772	Dusp10	dual specificity phosphatase 10
1551	chr1	184170984	184171257	274	0	0	0	0	0	0	0	0	0	0	0	0	0	Distal Intergenic	136603	Dusp10	dual specificity phosphatase 10
1552	chr1	184504273	184504603	331	0	0	0	0	0	1	1	1	1	0	0	0	4	Distal Intergenic	53088	1700112H15Rik	RIKEN cDNA 1700112H15 gene
1553	chr1	184675355	184675681	327	0	0	1	0	0	1	1	1	1	0	0	0	5	Distal Intergenic	-36816	4930488B22Rik	RIKEN cDNA 4930488B22 gene
1554	chr1	184731909	184732151	243	0	0	0	0	0	0	0	0	0	0	0	0	0	Promoter (<=1kb)	-311	Hlx	H2.0-like homeobox
1555	chr1	184824287	184824516	230	0	0	0	0	0	0	0	0	0	0	0	0	0	Promoter (1-2kb)	-1252	Mtarc2	mitochondrial amidoxime reducing component 2
1556	chr1	184846229	184846861	633	0	0	0	0	0	1	2	2	0	1	0	0	6	Promoter (<=1kb)	0	Mtarc2	mitochondrial amidoxime reducing component 2
1557	chr1	184906478	184907482	1005	0	0	0	0	0	1	0	0	0	1	0	0	2	Exon (ENSMUST00000027929.9/226778, exon 15 of 18)	-23260	C130074G19Rik	RIKEN cDNA C130074G19 gene
1558	chr1	184958461	184959395	935	0	0	0	0	0	1	1	1	0	0	0	0	3	Intron (ENSMUST00000027929.9/226778, intron 1 of 17)	40080	Mark1	MAP/microtubule affinity regulating kinase 1
1559	chr1	184999115	184999275	161	0	0	0	0	0	0	0	0	0	0	0	0	0	Promoter (<=1kb)	200	Mark1	MAP/microtubule affinity regulating kinase 1
1560	chr1	185000082	185000323	242	0	0	0	0	0	0	0	0	0	0	0	0	0	Promoter (<=1kb)	-512	Mark1	MAP/microtubule affinity regulating kinase 1
1561	chr1	185203229	185203765	537	0	0	0	0	0	0	0	1	0	0	0	0	1	Promoter (<=1kb)	-352	Rab3gap2	RAB3 GTPase activating protein subunit 2
1562	chr1	185205190	185205763	574	0	0	0	0	0	1	0	1	0	1	0	0	3	Promoter (1-2kb)	1073	Rab3gap2	RAB3 GTPase activating protein subunit 2
1563	chr1	185209668	185210391	724	0	0	1	0	0	1	1	1	1	1	0	0	6	Intron (ENSMUST00000194740.5/98732, intron 1 of 34)	5551	Rab3gap2	RAB3 GTPase activating protein subunit 2
1564	chr1	185229707	185230659	953	0	0	0	0	0	2	1	1	1	0	0	0	5	Intron (ENSMUST00000194740.5/98732, intron 2 of 34)	-12248	Snora36b	small nucleolar RNA, H/ACA box 36B
1565	chr1	185244982	185245217	236	0	0	0	0	0	0	0	0	0	0	0	0	0	Promoter (2-3kb)	2007	Mir664	microRNA 664
1566	chr1	185251782	185254280	2499	0	0	1	0	0	1	2	1	0	0	0	0	5	Exon (ENSMUST00000194740.5/98732, exon 15 of 35)	8807	Mir664	microRNA 664
1567	chr1	185328569	185328742	174	0	0	0	0	0	0	0	1	0	0	0	0	1	Promoter (<=1kb)	654	Iars2	isoleucine-tRNA synthetase 2, mitochondrial
1568	chr1	185332644	185333505	862	0	0	0	0	0	0	2	0	0	0	0	0	2	Promoter (<=1kb)	437	Bpnt1	3'(2'), 5'-bisphosphate nucleotidase 1
1569	chr1	185334035	185334748	714	0	0	0	0	0	0	0	0	0	0	0	0	0	Promoter (1-2kb)	1828	Bpnt1	3'(2'), 5'-bisphosphate nucleotidase 1
1570	chr1	185361979	185362506	528	0	0	0	0	0	0	1	0	0	0	0	0	1	Promoter (<=1kb)	-538	Eprs	glutamyl-prolyl-tRNA synthetase
1571	chr1	185364135	185364612	478	0	0	0	0	0	1	1	0	0	0	0	0	2	Promoter (<=1kb)	-859	Eprs	glutamyl-prolyl-tRNA synthetase
1572	chr1	185808216	185808576	361	0	0	0	0	0	0	0	0	0	0	0	0	0	Distal Intergenic	308712	Lyplal1	lysophospholipase-like 1
1573	chr1	186116603	186117373	771	0	0	0	0	0	0	2	2	1	0	0	0	5	Promoter (<=1kb)	0	Lyplal1	lysophospholipase-like 1
1574	chr1	186136857	186138061	1205	0	0	1	0	0	0	1	2	2	0	0	0	6	Distal Intergenic	-19547	Lyplal1	lysophospholipase-like 1
1575	chr1	186144996	186146188	1193	0	0	0	0	0	1	1	1	1	2	0	0	6	Distal Intergenic	-27686	Lyplal1	lysophospholipase-like 1
1576	chr1	186182471	186183561	1091	0	0	0	0	0	1	1	1	0	1	0	0	4	Exon (ENSMUST00000193401.1/ENSMUST00000193401.1, exon 1 of 1)	-65161	Lyplal1	lysophospholipase-like 1
1577	chr1	186705409	186705649	241	0	0	0	0	0	0	0	0	0	0	0	0	0	Promoter (<=1kb)	51	Tgfb2	transforming growth factor, beta 2
1578	chr1	186748980	186749167	188	0	0	0	0	0	0	0	1	0	0	0	0	1	Promoter (<=1kb)	158	Rrp15	ribosomal RNA processing 15 homolog
1579	chr1	186749761	186749913	153	0	0	0	0	0	0	0	0	0	0	0	0	0	Promoter (<=1kb)	-403	Rrp15	ribosomal RNA processing 15 homolog
1580	chr1	187076336	187077785	1450	0	0	1	1	0	2	1	3	3	3	0	0	14	Intron (ENSMUST00000183819.7/74717, intron 9 of 10)	46580	Gm15509	predicted gene 15509
1581	chr1	187156145	187157001	857	0	0	0	0	0	0	1	0	0	0	0	0	1	Intron (ENSMUST00000183819.7/74717, intron 5 of 10)	-13048	Spata17	spermatogenesis associated 17
1582	chr1	187215991	187216255	265	0	0	0	0	0	0	0	0	0	0	0	0	0	Promoter (<=1kb)	248	Gpatch2	G patch domain containing 2
1583	chr1	187228750	187229137	388	0	0	0	0	0	0	0	0	0	0	0	0	0	Promoter (2-3kb)	2570	Gpatch2	G patch domain containing 2
1584	chr1	187268151	187268412	262	0	0	0	0	0	0	1	1	0	0	0	0	2	Intron (ENSMUST00000160481.7/67769, intron 5 of 10)	41971	Gpatch2	G patch domain containing 2
1585	chr1	187270126	187270299	174	0	0	0	0	0	0	0	0	0	0	0	0	0	Intron (ENSMUST00000160481.7/67769, intron 5 of 10)	43946	Gpatch2	G patch domain containing 2
1586	chr1	187275834	187276224	391	0	0	0	0	0	1	1	1	1	0	0	0	4	Intron (ENSMUST00000160481.7/67769, intron 5 of 10)	49654	Gpatch2	G patch domain containing 2
1587	chr1	187536649	187537212	564	0	0	0	0	0	0	1	1	1	1	0	0	4	Distal Intergenic	-71579	Esrrg	estrogen-related receptor gamma
1588	chr1	187651297	187651570	274	0	0	0	0	0	0	0	0	0	0	0	0	0	Intron (ENSMUST00000127489.7/26381, intron 2 of 3)	41601	Esrrg	estrogen-related receptor gamma
1589	chr1	187652339	187652442	104	0	0	0	0	0	0	0	0	0	0	0	0	0	Intron (ENSMUST00000127489.7/26381, intron 2 of 3)	42643	Esrrg	estrogen-related receptor gamma
1590	chr1	187662312	187664053	1742	0	0	0	0	0	1	2	2	1	1	0	0	7	Exon (ENSMUST00000195116.1/ENSMUST00000195116.1, exon 1 of 1)	52616	Esrrg	estrogen-related receptor gamma
1591	chr1	187821448	187822064	617	0	0	0	0	0	1	1	1	1	1	0	0	5	Intron (ENSMUST00000127489.7/26381, intron 3 of 3)	-175763	Esrrg	estrogen-related receptor gamma
1592	chr1	187997942	187998199	258	0	0	0	0	0	0	1	1	2	1	0	0	5	Promoter (<=1kb)	74	Esrrg	estrogen-related receptor gamma
1593	chr1	188257012	188257717	706	0	0	1	0	0	1	1	1	1	1	0	0	6	Exon (ENSMUST00000194032.1/ENSMUST00000194032.1, exon 3 of 3)	-4306	Ush2a	usherin
1594	chr1	188262617	188263298	682	0	0	0	1	0	0	2	2	2	0	0	0	7	Promoter (<=1kb)	0	Ush2a	usherin
1595	chr1	188567785	188568743	959	0	0	0	0	0	1	1	1	1	1	0	0	5	Intron (ENSMUST00000060479.13/22283, intron 29 of 70)	29978	Ush2a	usherin
1596	chr1	188664164	188664946	783	0	0	0	0	0	1	1	1	1	1	0	0	5	Intron (ENSMUST00000060479.13/22283, intron 36 of 70)	126357	Ush2a	usherin
1597	chr1	188708546	188709601	1056	0	0	0	0	0	1	1	1	1	1	0	0	5	Intron (ENSMUST00000060479.13/22283, intron 37 of 70)	170739	Ush2a	usherin
1598	chr1	188713740	188713907	168	0	0	0	0	0	0	0	0	0	0	0	0	0	Intron (ENSMUST00000060479.13/22283, intron 37 of 70)	175933	Ush2a	usherin
1599	chr1	188714741	188715619	879	0	0	0	0	0	1	1	1	1	0	0	0	4	Exon (ENSMUST00000060479.13/22283, exon 39 of 71)	176934	Ush2a	usherin
1600	chr1	189007005	189007419	415	0	0	0	0	0	0	0	0	0	0	0	0	0	Promoter (<=1kb)	409	Kctd3	potassium channel tetramerisation domain containing 3
1601	chr1	189666059	189666866	808	0	0	0	0	0	0	1	1	1	1	0	0	4	Intron (ENSMUST00000171929.7/108000, intron 10 of 17)	-17203	Cenpf	centromere protein F
1602	chr1	189687865	189688554	690	0	0	0	1	0	1	1	1	1	1	0	0	6	Promoter (<=1kb)	0	Cenpf	centromere protein F
1603	chr1	189756506	189757583	1078	0	0	0	0	0	1	1	1	1	0	0	0	4	Intron (ENSMUST00000097442.8/19250, intron 1 of 18)	28231	Ptpn14	protein tyrosine phosphatase, non-receptor type 14
1604	chr1	189761364	189762138	775	0	0	1	0	0	1	1	1	1	1	0	0	6	Intron (ENSMUST00000097442.8/19250, intron 1 of 18)	-24498	Ptpn14	protein tyrosine phosphatase, non-receptor type 14
1605	chr1	189921384	189921960	577	0	0	0	0	0	0	1	1	0	0	0	0	2	Promoter (<=1kb)	293	Smyd2	SET and MYND domain containing 2
1606	chr1	189993374	189994080	707	0	0	0	0	0	1	0	0	0	0	0	0	1	Distal Intergenic	-71011	Smyd2	SET and MYND domain containing 2
1607	chr1	189994626	189994866	241	0	0	0	0	0	0	0	0	0	0	0	0	0	Distal Intergenic	-72263	Smyd2	SET and MYND domain containing 2
1608	chr1	190000929	190001638	710	0	0	0	0	0	1	1	2	1	1	0	0	6	Distal Intergenic	-78566	Smyd2	SET and MYND domain containing 2
1609	chr1	190017546	190018592	1047	0	0	0	0	0	1	1	2	1	1	0	0	6	Distal Intergenic	-95183	Smyd2	SET and MYND domain containing 2
1610	chr1	190027201	190027686	486	0	0	0	0	0	1	1	1	1	1	0	0	5	Distal Intergenic	-104838	Smyd2	SET and MYND domain containing 2
1611	chr1	190155268	190156511	1244	0	0	0	0	0	2	2	2	2	2	0	0	10	Intron (ENSMUST00000175916.7/19130, intron 2 of 4)	12888	Prox1	prospero homeobox 1
1612	chr1	190174415	190175776	1362	0	0	0	0	0	0	2	2	3	0	0	0	7	Intron (ENSMUST00000110279.3/102632463, intron 1 of 1)	-3701	Prox1	prospero homeobox 1
1613	chr1	190855688	190856127	440	0	0	0	0	0	0	0	0	0	0	0	0	0	Intron (ENSMUST00000159624.7/320119, intron 6 of 12)	-11104	Rps6kc1	ribosomal protein S6 kinase polypeptide 1
1614	chr1	190861884	190862399	516	0	0	0	0	0	0	1	0	0	0	0	0	1	Intron (ENSMUST00000159624.7/320119, intron 6 of 12)	-17300	Rps6kc1	ribosomal protein S6 kinase polypeptide 1
1615	chr1	190902807	190902979	173	0	0	0	0	0	0	0	0	0	0	0	0	0	Intron (ENSMUST00000159624.7/320119, intron 2 of 12)	-3090	Rps6kc1	ribosomal protein S6 kinase polypeptide 1
1616	chr1	190911339	190912339	1001	0	0	0	0	0	0	1	1	1	0	0	0	3	Promoter (<=1kb)	0	Rps6kc1	ribosomal protein S6 kinase polypeptide 1
1617	chr1	190927993	190928035	43	0	0	0	0	0	0	1	0	0	0	0	0	1	Promoter (<=1kb)	-457	Angel2	angel homolog 2
1618	chr1	190929468	190929628	161	0	0	0	0	0	0	0	0	0	0	0	0	0	Promoter (<=1kb)	615	Angel2	angel homolog 2
1619	chr1	190930249	190930547	299	0	0	0	0	0	0	0	0	0	0	0	0	0	Promoter (1-2kb)	1396	Angel2	angel homolog 2
1620	chr1	191025068	191025506	439	0	0	0	1	0	0	0	1	1	0	0	0	3	Promoter (<=1kb)	0	A230020J21Rik	RIKEN cDNA A230020J21 gene
1621	chr1	191026458	191026906	449	0	0	0	0	0	0	0	1	1	0	0	0	2	Promoter (<=1kb)	-300	Flvcr1	feline leukemia virus subgroup C cellular receptor 1
1622	chr1	191035357	191035788	432	0	0	1	0	0	0	1	1	1	0	0	0	4	Promoter (<=1kb)	-851	Spata45	spermatogenesis associated 45
1623	chr1	191062408	191062946	539	0	0	0	0	0	1	1	1	1	1	0	0	5	Promoter (<=1kb)	0	Tatdn3	TatD DNase domain containing 3
1624	chr1	191072773	191073053	281	0	0	0	0	0	0	1	0	0	0	0	0	1	Intron (ENSMUST00000076952.11/381318, intron 4 of 4)	9742	Nsl1	NSL1, MIS12 kinetochore complex component
1625	chr1	191182406	191185527	3122	0	0	0	0	0	2	2	2	1	1	1	0	9	Promoter (<=1kb)	0	Atf3	activating transcription factor 3
1626	chr1	191223899	191226063	2165	0	0	0	0	0	1	2	3	1	0	0	0	7	Promoter (<=1kb)	0	D730003I15Rik	RIKEN cDNA D730003I15 gene
1627	chr1	191273732	191273870	139	0	0	0	0	0	0	1	1	1	0	0	0	3	Intron (ENSMUST00000192965.1/ENSMUST00000192965.1, intron 1 of 5)	44324	Nenf	neuron derived neurotrophic factor
1628	chr1	191277113	191277694	582	0	0	1	0	0	1	1	1	1	0	0	0	5	Intron (ENSMUST00000192965.1/ENSMUST00000192965.1, intron 1 of 5)	40500	Nenf	neuron derived neurotrophic factor
1629	chr1	191278212	191279058	847	0	0	0	0	0	0	1	0	0	0	0	0	1	Intron (ENSMUST00000192965.1/ENSMUST00000192965.1, intron 1 of 5)	39136	Nenf	neuron derived neurotrophic factor
1630	chr1	191301602	191302754	1153	0	0	0	1	0	0	0	0	0	1	0	0	2	Distal Intergenic	15440	Nenf	neuron derived neurotrophic factor
1631	chr1	191313056	191313410	355	0	0	0	0	0	0	1	0	0	0	0	0	1	Intron (ENSMUST00000046770.9/66208, intron 1 of 3)	4784	Nenf	neuron derived neurotrophic factor
1632	chr1	191317395	191317652	258	0	0	0	0	0	0	0	0	0	0	0	0	0	Promoter (<=1kb)	542	Nenf	neuron derived neurotrophic factor
1633	chr1	191326534	191326673	140	0	0	0	0	0	0	0	1	1	0	0	0	2	Promoter (<=1kb)	622	Pacc1	proton activated chloride channel 1
1634	chr1	191327268	191328817	1550	0	0	0	0	0	1	1	1	1	0	1	0	5	Promoter (1-2kb)	1356	Pacc1	proton activated chloride channel 1
1635	chr1	191394703	191395168	466	0	0	0	0	0	0	0	0	0	0	0	0	0	Promoter (1-2kb)	1151	Ppp2r5a	protein phosphatase 2, regulatory subunit B', alpha
1636	chr1	191398034	191398192	159	0	0	0	0	0	0	0	0	0	0	0	0	0	Promoter (<=1kb)	-993	Ppp2r5a	protein phosphatase 2, regulatory subunit B', alpha
1637	chr1	191430267	191430704	438	0	0	0	0	0	0	0	0	0	0	0	0	0	Distal Intergenic	-30968	Ppp2r5a	protein phosphatase 2, regulatory subunit B', alpha
1638	chr1	191435681	191435907	227	0	0	0	0	0	1	0	0	0	0	0	0	1	Downstream (<1kb)	29141	Gm32200	predicted gene, 32200
1639	chr1	191445045	191446043	999	0	0	0	0	0	0	2	1	1	0	1	0	5	Exon (ENSMUST00000192778.1/102634668, exon 3 of 6)	19005	Gm32200	predicted gene, 32200
1640	chr1	191446577	191446710	134	0	0	0	0	0	0	1	1	0	0	0	0	2	Intron (ENSMUST00000192778.1/102634668, intron 2 of 5)	18338	Gm32200	predicted gene, 32200
1641	chr1	191447786	191448706	921	0	0	0	1	0	1	2	2	2	0	0	0	8	Intron (ENSMUST00000192778.1/102634668, intron 2 of 5)	16342	Gm32200	predicted gene, 32200
1642	chr1	191493184	191494608	1425	0	0	0	0	0	1	1	0	0	0	0	0	2	Exon (ENSMUST00000195294.1/ENSMUST00000195294.1, exon 1 of 2)	-28136	Gm32200	predicted gene, 32200
1643	chr1	191495192	191495907	716	0	0	1	0	0	1	1	1	1	1	0	0	6	Distal Intergenic	-30144	Gm32200	predicted gene, 32200
1644	chr1	191576241	191576378	138	0	0	0	0	0	0	1	1	0	1	0	0	3	Promoter (<=1kb)	465	Ints7	integrator complex subunit 7
1645	chr1	191639964	191640860	897	0	0	0	0	0	0	1	1	1	0	0	0	3	Distal Intergenic	64188	Ints7	integrator complex subunit 7
1646	chr1	191641387	191642087	701	0	0	1	1	0	1	1	1	1	0	0	0	6	Distal Intergenic	65611	Ints7	integrator complex subunit 7
1647	chr1	191656814	191657689	876	0	0	0	0	0	0	1	0	0	0	0	0	1	Distal Intergenic	-60145	Lpgat1	lysophosphatidylglycerol acyltransferase 1
1648	chr1	191658460	191659278	819	0	0	0	0	0	0	0	0	0	0	0	0	0	Distal Intergenic	-58556	Lpgat1	lysophosphatidylglycerol acyltransferase 1
1649	chr1	191660056	191660247	192	0	0	0	0	0	0	0	0	0	0	0	0	0	Distal Intergenic	-57587	Lpgat1	lysophosphatidylglycerol acyltransferase 1
1650	chr1	191661894	191662797	904	0	0	0	0	0	1	2	1	1	0	0	0	5	Distal Intergenic	-55037	Lpgat1	lysophosphatidylglycerol acyltransferase 1
1651	chr1	191717392	191717554	163	0	0	0	0	0	0	0	1	0	0	0	0	1	Promoter (<=1kb)	-280	Lpgat1	lysophosphatidylglycerol acyltransferase 1
1652	chr1	191719434	191719473	40	0	0	0	0	0	0	1	1	1	0	0	0	3	Promoter (<=1kb)	913	Lpgat1	lysophosphatidylglycerol acyltransferase 1
1653	chr1	191820989	191821821	833	0	0	0	1	0	1	1	1	1	0	0	0	5	Promoter (<=1kb)	0	Nek2	NIMA (never in mitosis gene a)-related expressed kinase 2
1654	chr1	191905895	191906201	307	0	0	0	0	0	0	0	0	0	0	0	0	0	Promoter (<=1kb)	-566	Slc30a1	solute carrier family 30 (zinc transporter), member 1
1655	chr1	191907138	191907861	724	0	0	0	0	0	1	0	1	0	0	0	0	2	Promoter (<=1kb)	0	Slc30a1	solute carrier family 30 (zinc transporter), member 1
1656	chr1	191934049	191934967	919	0	0	0	0	0	0	0	2	0	0	0	1	3	Distal Intergenic	-26522	1700034H15Rik	RIKEN cDNA 1700034H15 gene
1657	chr1	191989688	191990225	538	0	0	0	0	0	0	1	1	1	1	0	0	4	Exon (ENSMUST00000226862.1/ENSMUST00000226862.1, exon 1 of 2)	8393	Mir3473c	microRNA 3473c
1658	chr1	192070235	192070703	469	0	0	0	0	0	1	1	1	1	0	0	0	4	5' UTR	-11073	Traf5	TNF receptor-associated factor 5
1659	chr1	192078470	192080290	1821	0	0	1	0	1	2	1	1	1	2	0	0	9	Intron (ENSMUST00000085573.11/22033, intron 1 of 11)	12269	Traf5	TNF receptor-associated factor 5
1660	chr1	192091749	192092990	1242	0	0	0	0	0	1	2	2	1	0	0	0	6	Promoter (<=1kb)	0	Traf5	TNF receptor-associated factor 5
1661	chr1	192135426	192136609	1184	0	0	0	0	0	1	1	1	1	1	0	0	5	Promoter (<=1kb)	-287	Gm10516	predicted gene 10516
1662	chr1	192191248	192191251	4	0	0	0	0	0	0	0	0	0	0	0	0	0	Promoter (<=1kb)	474	Kcnh1	potassium voltage-gated channel, subfamily H (eag-related), member 1
1663	chr1	192455101	192455491	391	0	0	0	0	0	1	0	0	0	0	0	0	1	Intron (ENSMUST00000078470.11/16510, intron 10 of 10)	20361	Kcnh1	potassium voltage-gated channel, subfamily H (eag-related), member 1
1664	chr1	192475844	192476076	233	0	0	0	0	0	0	0	0	0	0	0	0	0	Intron (ENSMUST00000078470.11/16510, intron 10 of 10)	41104	Kcnh1	potassium voltage-gated channel, subfamily H (eag-related), member 1
1665	chr1	192477282	192477938	657	0	0	0	0	0	0	1	0	0	0	0	0	1	Intron (ENSMUST00000078470.11/16510, intron 10 of 10)	42542	Kcnh1	potassium voltage-gated channel, subfamily H (eag-related), member 1
1666	chr1	192522252	192523091	840	0	0	0	0	0	1	1	1	0	0	0	0	3	Intron (ENSMUST00000128619.7/226861, intron 11 of 11)	87512	Kcnh1	potassium voltage-gated channel, subfamily H (eag-related), member 1
1667	chr1	192536879	192538362	1484	0	0	0	0	0	1	1	1	0	1	0	0	4	Intron (ENSMUST00000128619.7/226861, intron 11 of 11)	102139	Kcnh1	potassium voltage-gated channel, subfamily H (eag-related), member 1
1668	chr1	192752467	192753209	743	0	0	0	0	0	1	1	1	1	1	0	0	5	Intron (ENSMUST00000128619.7/226861, intron 2 of 11)	-15187	Hhat	hedgehog acyltransferase
1669	chr1	192753819	192753947	129	0	0	0	0	0	0	0	0	0	0	0	0	0	Intron (ENSMUST00000128619.7/226861, intron 2 of 11)	-16539	Hhat	hedgehog acyltransferase
1670	chr1	192755370	192755757	388	0	0	0	0	0	0	1	1	2	0	0	0	4	Intron (ENSMUST00000128619.7/226861, intron 2 of 11)	15235	Hhat	hedgehog acyltransferase
1671	chr1	192756286	192756564	279	0	0	0	0	0	0	1	1	1	0	0	0	3	Intron (ENSMUST00000128619.7/226861, intron 2 of 11)	14428	Hhat	hedgehog acyltransferase
1672	chr1	192762617	192764136	1520	0	0	0	0	1	1	1	1	0	0	0	0	4	Intron (ENSMUST00000128619.7/226861, intron 1 of 11)	6856	Hhat	hedgehog acyltransferase
1673	chr1	192769840	192770226	387	0	0	0	0	0	0	0	0	0	0	0	0	0	Promoter (<=1kb)	766	Hhat	hedgehog acyltransferase
1674	chr1	192771190	192771374	185	0	0	0	0	0	0	0	0	0	0	0	0	0	Promoter (<=1kb)	0	Hhat	hedgehog acyltransferase
1675	chr1	192791497	192792189	693	0	0	0	0	0	1	1	2	1	0	0	0	5	Distal Intergenic	-20274	Hhat	hedgehog acyltransferase
1676	chr1	192822772	192824029	1258	0	0	0	0	0	0	1	1	1	1	0	0	4	Distal Intergenic	10690	A730013G03Rik	RIKEN cDNA A730013G03 gene
1677	chr1	192834607	192834660	54	0	0	0	0	0	0	0	1	1	0	0	0	2	Promoter (<=1kb)	59	A730013G03Rik	RIKEN cDNA A730013G03 gene
1678	chr1	192835214	192835395	182	0	0	0	0	0	0	1	0	0	0	0	0	1	Promoter (<=1kb)	0	A730013G03Rik	RIKEN cDNA A730013G03 gene
1679	chr1	192854747	192854838	92	0	0	0	0	0	0	1	0	0	0	0	0	1	Promoter (<=1kb)	-85	Gm15867	predicted gene 15867
1680	chr1	192855995	192856158	164	0	0	0	0	0	0	1	1	0	0	0	0	2	Promoter (<=1kb)	-239	Sertad4	SERTA domain containing 4
1681	chr1	192902424	192903837	1414	0	0	0	0	0	1	1	0	0	0	0	0	2	Intron (ENSMUST00000195354.5/329324, intron 6 of 7)	-46668	Sertad4	SERTA domain containing 4
1682	chr1	193034745	193035050	306	0	0	0	0	0	0	0	1	0	0	0	0	1	Promoter (<=1kb)	594	Syt14	synaptotagmin XIV
1683	chr1	193035992	193036368	377	0	0	0	0	0	0	0	0	0	0	0	0	0	Promoter (<=1kb)	-217	Syt14	synaptotagmin XIV
1684	chr1	193082062	193082902	841	0	0	0	0	0	2	0	0	0	1	0	0	3	Distal Intergenic	31773	Utp25	UTP25 small subunit processome component
1685	chr1	193086478	193086810	333	0	0	0	0	0	0	1	1	1	0	0	0	3	Distal Intergenic	27865	Utp25	UTP25 small subunit processome component
1686	chr1	193087557	193088068	512	0	0	0	0	0	0	0	1	1	0	0	0	2	Distal Intergenic	26607	Utp25	UTP25 small subunit processome component
1687	chr1	193129633	193129828	196	0	0	0	0	0	0	0	0	0	0	0	0	0	Promoter (<=1kb)	379	Utp25	UTP25 small subunit processome component
1688	chr1	193130551	193131442	892	0	0	0	0	0	0	1	2	2	0	0	0	5	Promoter (<=1kb)	-279	Utp25	UTP25 small subunit processome component
1689	chr1	193154017	193156121	2105	0	0	0	0	0	0	0	0	0	0	0	0	0	Promoter (<=1kb)	-548	Irf6	interferon regulatory factor 6
1690	chr1	193169225	193170582	1358	0	0	1	0	0	1	1	1	0	1	0	0	5	Promoter (<=1kb)	722	Irf6	interferon regulatory factor 6
1691	chr1	193172785	193172911	127	0	0	0	0	0	0	0	0	0	0	0	0	0	Promoter (<=1kb)	-557	A130010J15Rik	RIKEN cDNA A130010J15 gene
1692	chr1	193174171	193174553	383	0	0	0	0	0	0	1	1	1	0	0	0	3	Promoter (<=1kb)	427	A130010J15Rik	RIKEN cDNA A130010J15 gene
1693	chr1	193360942	193361956	1015	0	0	0	0	0	1	1	1	1	1	0	0	5	Promoter (1-2kb)	-1164	Camk1g	calcium/calmodulin-dependent protein kinase I gamma
1694	chr1	193369655	193370066	412	0	0	0	0	0	0	0	0	0	0	0	0	0	Promoter (<=1kb)	159	Camk1g	calcium/calmodulin-dependent protein kinase I gamma
1695	chr1	193747340	193748164	825	0	0	1	0	1	1	1	1	1	1	0	0	7	Distal Intergenic	-239810	Mir205	microRNA 205
1696	chr1	193859792	193861002	1211	0	0	0	0	0	1	2	1	1	0	0	0	5	Distal Intergenic	-352262	Mir205	microRNA 205
1697	chr1	194619439	194619638	200	0	0	0	0	0	0	0	0	1	0	1	0	2	Promoter (<=1kb)	-187	Plxna2	plexin A2
1698	chr1	194621282	194621411	130	0	0	0	0	0	0	0	0	1	0	0	0	1	Promoter (1-2kb)	1457	Plxna2	plexin A2
1699	chr1	194879790	194880254	465	0	0	0	0	0	1	0	1	1	0	0	0	3	Distal Intergenic	57789	Mir3962	microRNA 3962
1700	chr1	194977302	194978808	1507	0	0	1	0	1	0	1	1	1	0	0	0	5	Promoter (<=1kb)	-342	Gm16897	predicted gene, 16897
1701	chr1	195014377	195014679	303	0	0	0	0	0	0	1	0	0	0	0	0	1	Promoter (2-3kb)	-2719	A330023F24Rik	RIKEN cDNA A330023F24 gene
1702	chr1	195018846	195019960	1115	0	0	0	0	0	0	0	0	0	0	0	0	0	Promoter (1-2kb)	1448	A330023F24Rik	RIKEN cDNA A330023F24 gene
1703	chr1	195091971	195092268	298	0	0	0	0	0	0	0	1	0	0	0	0	1	Promoter (<=1kb)	0	Cd46	CD46 antigen, complement regulatory protein
1704	chr1	195130627	195131059	433	0	0	0	0	0	0	1	1	1	0	0	0	3	Promoter (<=1kb)	264	Cr1l	complement component (3b/4b) receptor 1-like
1705	chr1	195241613	195241861	249	0	0	0	0	0	1	1	0	0	0	0	0	2	Distal Intergenic	-64897	Cr2	complement receptor 2
1706	chr2	3119240	3119377	138	0	0	0	0	0	0	0	0	0	0	0	0	0	Promoter (<=1kb)	555	Fam171a1	family with sequence similarity 171, member A1
1707	chr2	3179181	3179469	289	0	0	0	0	0	0	1	0	0	0	0	0	1	Intron (ENSMUST00000072955.11/269233, intron 2 of 7)	60496	Fam171a1	family with sequence similarity 171, member A1
1708	chr2	3208326	3208552	227	0	0	0	0	0	0	0	0	0	0	0	0	0	Intron (ENSMUST00000072955.11/269233, intron 5 of 7)	-75660	Nmt2	N-myristoyltransferase 2
1709	chr2	3283441	3283724	284	0	0	0	0	0	0	1	1	1	0	0	0	3	Promoter (<=1kb)	-488	Nmt2	N-myristoyltransferase 2
1710	chr2	3285349	3285709	361	0	0	0	0	0	0	1	0	0	0	0	0	1	Promoter (1-2kb)	1068	Nmt2	N-myristoyltransferase 2
1711	chr2	3294310	3294447	138	0	0	0	0	0	0	1	1	0	0	0	0	2	Intron (ENSMUST00000081932.12/18108, intron 1 of 13)	10029	Nmt2	N-myristoyltransferase 2
1712	chr2	3330004	3331794	1791	0	0	0	0	0	1	2	0	0	1	0	0	4	Promoter (<=1kb)	849	Rpp38	ribonuclease P/MRP 38 subunit
1713	chr2	3335688	3336231	544	0	0	0	0	0	1	1	1	0	1	0	0	4	Promoter (<=1kb)	0	Acbd7	acyl-Coenzyme A binding domain containing 7
1714	chr2	3418276	3419549	1274	0	0	0	0	0	2	1	1	1	1	0	0	6	Promoter (<=1kb)	0	Meig1	meiosis expressed gene 1
1715	chr2	3423796	3424833	1038	0	0	0	0	0	0	0	1	1	1	0	0	3	Promoter (<=1kb)	0	Dclre1c	DNA cross-link repair 1C
1716	chr2	3474461	3474538	78	0	0	0	0	0	0	0	1	1	0	0	0	2	Promoter (<=1kb)	-42	Suv39h2	suppressor of variegation 3-9 2
1717	chr2	3475264	3475700	437	0	0	0	0	0	0	0	1	0	0	0	0	1	Promoter (<=1kb)	-233	Suv39h2	suppressor of variegation 3-9 2
1718	chr2	3511808	3512422	615	0	0	0	1	0	0	0	0	0	0	0	0	1	Promoter (<=1kb)	321	Hspa14	heat shock protein 14
1719	chr2	3513226	3513685	460	0	0	0	0	0	0	1	1	1	0	0	0	3	Promoter (<=1kb)	161	Cdnf	cerebral dopamine neurotrophic factor
1720	chr2	3713057	3713296	240	0	0	0	0	0	0	0	0	0	0	0	0	0	Promoter (<=1kb)	-162	Fam107b	family with sequence similarity 107, member B
1721	chr2	3726403	3727572	1170	0	0	0	0	0	1	1	0	0	1	0	0	3	Intron (ENSMUST00000226435.1/66540, intron 2 of 4)	12925	Fam107b	family with sequence similarity 107, member B
1722	chr2	3770050	3770313	264	0	0	0	0	0	0	0	0	0	0	0	0	0	Promoter (<=1kb)	-395	Fam107b	family with sequence similarity 107, member B
1723	chr2	3908051	3909130	1080	0	0	0	0	0	1	0	0	0	0	0	0	1	Distal Intergenic	-108587	Frmd4a	FERM domain containing 4A
1724	chr2	4122023	4122207	185	0	0	0	0	0	0	1	0	0	0	0	0	1	Intron (ENSMUST00000138735.1/209630, intron 1 of 1)	18932	1700080N15Rik	RIKEN cDNA 1700080N15 gene
1725	chr2	4152838	4153489	652	0	0	0	0	0	1	1	1	1	0	0	0	4	Promoter (<=1kb)	0	Frmd4a	FERM domain containing 4A
1726	chr2	4232671	4233242	572	0	0	0	0	0	0	1	1	1	0	0	0	3	Intron (ENSMUST00000177457.7/209630, intron 2 of 24)	-52318	Frmd4a	FERM domain containing 4A
1727	chr2	4260108	4261557	1450	0	0	0	0	0	1	1	1	1	1	0	0	5	Intron (ENSMUST00000177457.7/209630, intron 2 of 24)	-24003	Frmd4a	FERM domain containing 4A
1728	chr2	4300568	4301015	448	0	0	0	0	0	0	2	2	0	0	0	0	4	Promoter (<=1kb)	0	Frmd4a	FERM domain containing 4A
1729	chr2	4389508	4389926	419	0	0	0	0	0	0	1	1	0	0	0	0	2	Promoter (<=1kb)	0	Frmd4a	FERM domain containing 4A
1730	chr2	4400977	4400977	1	0	0	0	0	0	0	0	0	0	0	0	0	0	Promoter (<=1kb)	2	Frmd4a	FERM domain containing 4A
1731	chr2	4401611	4402500	890	0	0	0	0	0	0	3	3	1	0	0	0	7	Promoter (<=1kb)	140	Frmd4a	FERM domain containing 4A
1732	chr2	4492442	4492637	196	0	0	0	0	0	0	1	1	1	0	0	0	3	Intron (ENSMUST00000177457.7/209630, intron 5 of 24)	19248	Frmd4a	FERM domain containing 4A
1733	chr2	4493209	4493638	430	0	0	1	0	0	1	1	2	1	1	0	0	7	Intron (ENSMUST00000177457.7/209630, intron 5 of 24)	20015	Frmd4a	FERM domain containing 4A
1734	chr2	4509351	4509410	60	0	0	0	0	1	0	0	0	0	0	0	0	1	Intron (ENSMUST00000177457.7/209630, intron 6 of 24)	36157	Frmd4a	FERM domain containing 4A
1735	chr2	4509936	4510245	310	0	0	0	0	0	0	1	0	0	0	0	0	1	Intron (ENSMUST00000177457.7/209630, intron 6 of 24)	36742	Frmd4a	FERM domain containing 4A
1736	chr2	4558978	4559156	179	0	0	0	0	0	0	0	1	0	0	0	0	1	Promoter (<=1kb)	-598	Frmd4a	FERM domain containing 4A
1737	chr2	4560327	4561531	1205	0	0	0	0	0	0	0	0	0	0	0	0	0	Promoter (<=1kb)	552	Frmd4a	FERM domain containing 4A
1738	chr2	4651344	4651703	360	0	0	0	0	0	0	0	0	0	0	0	0	0	Promoter (<=1kb)	378	Prpf18	pre-mRNA processing factor 18
1739	chr2	4717278	4717492	215	0	0	0	0	0	0	0	0	0	0	0	0	0	Promoter (<=1kb)	-339	Bend7	BEN domain containing 7
1740	chr2	4881134	4881306	173	0	0	0	0	0	0	0	1	0	0	0	0	1	Promoter (<=1kb)	-258	Sephs1	selenophosphate synthetase 1
1741	chr2	4882766	4882927	162	0	0	0	0	0	0	1	1	1	0	0	0	3	Promoter (<=1kb)	521	Sephs1	selenophosphate synthetase 1
1742	chr2	4917235	4918210	976	0	0	0	0	0	1	1	1	0	2	0	0	5	Promoter (<=1kb)	-809	Phyh	phytanoyl-CoA hydroxylase
1743	chr2	4918751	4918909	159	0	0	0	0	0	1	1	1	1	0	0	0	4	Promoter (<=1kb)	-110	Phyh	phytanoyl-CoA hydroxylase
1744	chr2	4919504	4919846	343	0	0	0	0	0	0	0	1	0	0	0	0	1	Promoter (<=1kb)	424	Phyh	phytanoyl-CoA hydroxylase
1745	chr2	4922177	4922786	610	0	0	0	0	0	1	1	0	0	1	0	0	3	Intron (ENSMUST00000027975.7/16922, intron 1 of 8)	3097	Phyh	phytanoyl-CoA hydroxylase
1746	chr2	5063270	5063743	474	0	0	0	0	0	0	0	1	0	0	0	0	1	Promoter (<=1kb)	195	Optn	optineurin
1747	chr2	5286299	5287004	706	0	0	0	0	0	1	1	1	1	1	0	0	5	Distal Intergenic	148523	Ccdc3	coiled-coil domain containing 3
1748	chr2	5288688	5288925	238	0	0	0	0	0	0	1	1	1	0	0	0	3	Distal Intergenic	150912	Ccdc3	coiled-coil domain containing 3
1749	chr2	5314379	5314771	393	0	0	0	0	0	0	1	1	1	1	0	0	4	Intron (ENSMUST00000044009.13/227541, intron 6 of 10)	176603	Ccdc3	coiled-coil domain containing 3
1750	chr2	5315366	5315697	332	0	0	0	0	0	0	0	0	0	0	0	0	0	Intron (ENSMUST00000044009.13/227541, intron 6 of 10)	177590	Ccdc3	coiled-coil domain containing 3
1751	chr2	5713751	5714186	436	0	0	0	0	0	0	1	1	0	0	0	0	2	Promoter (<=1kb)	317	Camk1d	calcium/calmodulin-dependent protein kinase ID
1752	chr2	5844379	5844480	102	0	0	0	0	0	0	0	0	0	0	0	0	0	Promoter (<=1kb)	371	Cdc123	cell division cycle 123
1753	chr2	5894776	5895053	278	0	0	0	0	0	0	0	0	0	0	0	0	0	Promoter (<=1kb)	266	Sec61a2	Sec61, alpha subunit 2 (S. cerevisiae)
1754	chr2	5942422	5942776	355	0	0	0	0	0	0	0	0	0	0	0	0	0	Promoter (<=1kb)	0	Dhtkd1	dehydrogenase E1 and transketolase domain containing 1
1755	chr2	5950434	5950567	134	0	0	0	0	0	0	1	1	0	0	0	0	2	Promoter (<=1kb)	-902	Upf2	UPF2 regulator of nonsense transcripts homolog (yeast)
1756	chr2	5952056	5952377	322	0	0	0	0	0	0	0	0	1	0	0	0	1	Promoter (<=1kb)	587	Upf2	UPF2 regulator of nonsense transcripts homolog (yeast)
1757	chr2	6129298	6130266	969	0	0	0	0	0	0	0	1	0	0	0	0	1	Promoter (<=1kb)	0	Proser2	proline and serine rich 2
1758	chr2	6212430	6213287	858	0	0	0	0	0	0	1	1	0	0	0	0	2	Promoter (<=1kb)	0	Echdc3	enoyl Coenzyme A hydratase domain containing 3
1759	chr2	6322111	6322464	354	0	0	0	0	0	0	1	1	1	0	0	0	3	Promoter (<=1kb)	-203	Usp6nl	USP6 N-terminal like
1760	chr2	6721235	6721952	718	0	0	0	0	0	0	1	2	2	0	0	0	5	Promoter (<=1kb)	0	Celf2	CUGBP, Elav-like family member 2
1761	chr2	6871510	6871876	367	0	0	0	0	0	0	0	0	0	1	0	0	1	Promoter (<=1kb)	96	Celf2	CUGBP, Elav-like family member 2
1762	chr2	6872937	6873067	131	0	0	0	0	0	0	0	0	0	0	0	0	0	Promoter (<=1kb)	-340	Celf2	CUGBP, Elav-like family member 2
1763	chr2	7081035	7081336	302	0	0	0	0	0	0	0	0	0	0	1	0	1	Promoter (<=1kb)	0	Celf2	CUGBP, Elav-like family member 2
1764	chr2	9620384	9621481	1098	0	0	0	0	0	1	1	1	0	1	0	0	4	Distal Intergenic	252191	Gata3	GATA binding protein 3
1765	chr2	10047972	10048175	204	0	0	0	0	0	0	0	0	0	0	0	0	0	Promoter (<=1kb)	421	Taf3	TATA-box binding protein associated factor 3
1766	chr2	10049149	10049223	75	0	0	0	0	0	0	0	0	0	0	0	0	0	Promoter (<=1kb)	-553	Taf3	TATA-box binding protein associated factor 3
1767	chr2	10086743	10087991	1249	0	0	0	0	0	1	0	0	0	0	0	0	1	Promoter (2-3kb)	-2306	Kin	Kin17 DNA and RNA binding protein
1768	chr2	10093625	10095302	1678	0	0	0	0	1	2	1	2	1	0	0	0	7	3' UTR	3328	Kin	Kin17 DNA and RNA binding protein
1769	chr2	10275633	10276788	1156	0	0	0	0	0	0	0	0	0	0	0	0	0	Distal Intergenic	-93722	Sfmbt2	Scm-like with four mbt domains 2
1770	chr2	10674239	10675339	1101	0	0	0	0	1	0	1	1	2	1	0	0	6	Distal Intergenic	156084	Mir669h	microRNA 669h
1771	chr2	11501154	11503623	2470	0	0	0	1	0	1	2	4	2	0	0	0	10	Promoter (<=1kb)	0	Pfkfb3	6-phosphofructo-2-kinase/fructose-2,6-biphosphatase 3
1772	chr2	11534790	11536311	1522	0	0	0	1	0	1	1	1	1	0	0	0	5	Intron (ENSMUST00000192949.5/170768, intron 1 of 14)	17611	Pfkfb3	6-phosphofructo-2-kinase/fructose-2,6-biphosphatase 3
1773	chr2	11552531	11554323	1793	0	0	1	1	0	0	1	2	3	0	0	0	8	Promoter (<=1kb)	0	Pfkfb3	6-phosphofructo-2-kinase/fructose-2,6-biphosphatase 3
1774	chr2	11596176	11596750	575	0	0	0	0	0	0	1	1	0	0	0	0	2	Exon (ENSMUST00000040314.11/76938, exon 4 of 12)	-5318	Rbm17	RNA binding motif protein 17
1775	chr2	11597377	11598154	778	0	0	1	0	0	0	1	1	1	1	0	0	5	Exon (ENSMUST00000040314.11/76938, exon 3 of 12)	5108	Rbm17	RNA binding motif protein 17
1776	chr2	11602198	11602372	175	0	0	0	0	0	0	0	0	0	0	0	0	0	Promoter (<=1kb)	890	Rbm17	RNA binding motif protein 17
1777	chr2	11705064	11705260	197	0	0	0	0	0	0	1	1	1	0	1	0	4	Promoter (<=1kb)	-30	Il15ra	interleukin 15 receptor, alpha chain
1778	chr2	11705902	11706489	588	0	0	0	0	0	0	0	0	0	0	0	0	0	Promoter (<=1kb)	54	Il15ra	interleukin 15 receptor, alpha chain
1779	chr2	11776873	11777097	225	0	0	0	0	0	0	0	0	0	0	0	0	0	Promoter (<=1kb)	410	Fbh1	F-box DNA helicase 1
1780	chr2	11777951	11779096	1146	0	0	0	0	0	0	1	1	1	0	0	0	3	Promoter (<=1kb)	0	Ankrd16	ankyrin repeat domain 16
1781	chr2	12418686	12419018	333	0	0	0	0	0	0	0	0	0	0	0	0	0	Promoter (<=1kb)	231	Mindy3	MINDY lysine 48 deubiquitinase 3
1782	chr2	13233815	13234441	627	0	0	0	0	0	1	1	1	1	1	0	0	5	Intron (ENSMUST00000114791.8/20163, intron 2 of 7)	36780	Rsu1	Ras suppressor protein 1
1783	chr2	13270947	13271938	992	0	0	0	0	0	0	1	1	1	0	0	0	3	Promoter (<=1kb)	0	Rsu1	Ras suppressor protein 1
1784	chr2	13543926	13544240	315	0	0	0	0	0	0	0	1	0	0	0	0	1	Promoter (<=1kb)	410	Trdmt1	tRNA aspartic acid methyltransferase 1
1785	chr2	13544776	13545037	262	0	0	0	0	0	0	1	1	1	0	1	0	4	Promoter (<=1kb)	-108	Trdmt1	tRNA aspartic acid methyltransferase 1
1786	chr2	14054953	14055129	177	0	0	0	0	0	0	0	1	0	0	0	0	1	Promoter (<=1kb)	891	Hacd1	3-hydroxyacyl-CoA dehydratase 1
1787	chr2	14057768	14057950	183	0	0	0	0	0	0	1	0	0	0	0	0	1	Promoter (1-2kb)	-1633	Hacd1	3-hydroxyacyl-CoA dehydratase 1
1788	chr2	14073262	14073598	337	0	0	1	0	0	0	1	1	0	0	0	0	3	Promoter (<=1kb)	336	Stamos	signal transducing adaptor molecule (SH3 domain and ITAM motif) 1, opposite strand
1789	chr2	14074701	14074859	159	0	0	0	0	0	0	0	0	0	0	0	0	0	Promoter (<=1kb)	274	Stam	signal transducing adaptor molecule (SH3 domain and ITAM motif) 1
1790	chr2	14608550	14609797	1248	0	0	1	1	0	1	1	1	1	1	0	0	7	Intron (ENSMUST00000114723.8/12296, intron 1 of 13)	3428	Cacnb2	calcium channel, voltage-dependent, beta 2 subunit
1791	chr2	14620261	14621062	802	0	0	0	0	0	0	1	1	0	0	0	0	2	Intron (ENSMUST00000114723.8/12296, intron 2 of 13)	15139	Cacnb2	calcium channel, voltage-dependent, beta 2 subunit
1792	chr2	14622235	14622274	40	0	0	0	0	0	0	0	0	0	0	0	0	0	Intron (ENSMUST00000114723.8/12296, intron 2 of 13)	17113	Cacnb2	calcium channel, voltage-dependent, beta 2 subunit
1793	chr2	14640484	14641980	1497	0	0	0	0	0	0	1	0	0	0	0	0	1	Intron (ENSMUST00000114723.8/12296, intron 2 of 13)	35362	Cacnb2	calcium channel, voltage-dependent, beta 2 subunit
1794	chr2	14676387	14676976	590	0	0	0	0	0	2	1	2	1	2	0	0	8	Intron (ENSMUST00000114723.8/12296, intron 2 of 13)	-44158	Gm13315	lactate dehydrogenase A pseudogene
1795	chr2	14875562	14875972	411	0	0	0	0	0	0	0	0	1	0	0	0	1	Promoter (<=1kb)	810	Cacnb2	calcium channel, voltage-dependent, beta 2 subunit
1796	chr2	14936153	14937059	907	0	0	1	0	0	1	1	1	1	1	0	0	6	Intron (ENSMUST00000114723.8/12296, intron 3 of 13)	-23717	Cacnb2	calcium channel, voltage-dependent, beta 2 subunit
1797	chr2	15048790	15049727	938	0	0	1	0	0	0	1	1	1	1	0	0	5	Promoter (<=1kb)	0	Nsun6	NOL1/NOP2/Sun domain family member 6
1798	chr2	15054490	15054981	492	0	0	0	0	0	0	1	1	1	0	0	0	3	Promoter (<=1kb)	0	Nsun6	NOL1/NOP2/Sun domain family member 6
1799	chr2	15056132	15057123	992	0	0	0	0	0	0	1	0	0	0	0	0	1	Promoter (<=1kb)	785	Arl5b	ADP-ribosylation factor-like 5B
1800	chr2	17730398	17731421	1024	0	0	0	0	0	0	0	0	0	0	0	0	0	Promoter (<=1kb)	0	Nebl	nebulette
1801	chr2	17741228	17741454	227	0	0	0	0	0	1	0	0	0	1	0	0	2	Distal Intergenic	-9764	Nebl	nebulette
1802	chr2	18026426	18029012	2587	0	0	0	0	0	1	2	4	2	0	0	0	9	Promoter (<=1kb)	0	A930004D18Rik	RIKEN cDNA A930004D18 gene
1803	chr2	18046895	18047034	140	0	0	0	0	0	0	0	1	1	0	0	0	2	Exon (ENSMUST00000091420.5/ENSMUST00000091420.5, exon 2 of 2)	-8203	Mllt10	myeloid/lymphoid or mixed-lineage leukemia; translocated to, 10
1804	chr2	18048164	18048356	193	0	0	0	0	0	0	2	1	1	0	0	0	4	5' UTR	-6881	Mllt10	myeloid/lymphoid or mixed-lineage leukemia; translocated to, 10
1805	chr2	18056132	18056426	295	0	0	0	0	0	0	0	1	0	0	0	0	1	Promoter (<=1kb)	895	Mllt10	myeloid/lymphoid or mixed-lineage leukemia; translocated to, 10
1806	chr2	18057289	18058226	938	0	0	0	0	0	0	3	2	2	0	0	0	7	Promoter (<=1kb)	0	Mir7655	microRNA 7655
1807	chr2	18063614	18064061	448	0	0	0	0	0	0	1	1	1	1	0	0	4	Promoter (<=1kb)	-333	Mllt10	myeloid/lymphoid or mixed-lineage leukemia; translocated to, 10
1808	chr2	18065574	18066024	451	0	0	0	0	0	0	0	1	0	0	0	0	1	Promoter (<=1kb)	733	Mllt10	myeloid/lymphoid or mixed-lineage leukemia; translocated to, 10
1809	chr2	18187962	18188862	901	0	0	0	0	0	0	1	1	1	0	0	0	3	Intron (ENSMUST00000028076.14/17354, intron 14 of 22)	17711	Mllt10	myeloid/lymphoid or mixed-lineage leukemia; translocated to, 10
1810	chr2	18189482	18190075	594	0	0	0	0	0	0	1	0	0	0	0	0	1	Intron (ENSMUST00000028076.14/17354, intron 14 of 22)	19231	Mllt10	myeloid/lymphoid or mixed-lineage leukemia; translocated to, 10
1811	chr2	18391885	18392084	200	0	0	0	0	0	0	1	1	0	0	0	0	2	Promoter (<=1kb)	336	Dnajc1	DnaJ heat shock protein family (Hsp40) member C1
1812	chr2	18392976	18393226	251	0	0	0	0	0	0	2	1	1	0	0	0	4	Promoter (<=1kb)	-146	Dnajc1	DnaJ heat shock protein family (Hsp40) member C1
1813	chr2	18442122	18442623	502	0	0	0	0	0	0	1	0	0	0	0	0	1	Distal Intergenic	-49292	Dnajc1	DnaJ heat shock protein family (Hsp40) member C1
1814	chr2	18587170	18587304	135	0	0	0	0	0	0	1	1	0	2	0	0	4	Distal Intergenic	-85080	Commd3	COMM domain containing 3
1815	chr2	18588317	18588366	50	0	0	0	0	0	0	1	0	0	0	0	0	1	Distal Intergenic	-84018	Commd3	COMM domain containing 3
1816	chr2	18608240	18609827	1588	0	0	0	0	0	0	0	0	1	0	0	0	1	Distal Intergenic	-62557	Commd3	COMM domain containing 3
1817	chr2	18671862	18672102	241	0	0	0	0	0	0	0	1	1	0	0	0	2	Promoter (<=1kb)	-282	Commd3	COMM domain containing 3
1818	chr2	18673090	18673189	100	0	0	0	0	0	0	0	0	0	0	0	0	0	Promoter (<=1kb)	-469	Commd3	COMM domain containing 3
1819	chr2	18676060	18676267	208	0	0	0	0	0	0	0	0	0	0	0	0	0	Promoter (<=1kb)	-751	Bmi1	Bmi1 polycomb ring finger oncogene
1820	chr2	18678027	18678150	124	0	0	0	0	0	0	0	0	0	0	0	0	0	Promoter (<=1kb)	220	Bmi1	Bmi1 polycomb ring finger oncogene
1821	chr2	18693910	18694081	172	0	0	0	0	0	0	1	1	1	0	0	0	3	Exon (ENSMUST00000137796.7/ENSMUST00000137796.7, exon 1 of 3)	-4942	Spag6	sperm associated antigen 6
1822	chr2	18765488	18766949	1462	0	0	1	0	0	0	3	2	1	0	0	0	7	Distal Intergenic	-4626	Gm3363	predicted gene 3363
1823	chr2	18821355	18822338	984	0	0	0	0	0	1	1	1	1	1	0	0	5	Distal Intergenic	-19537	Carlr	cardiac and apoptosis-related long non-coding RNA
1824	chr2	18916884	18917241	358	0	0	0	0	0	0	0	1	0	0	0	0	1	Intron (ENSMUST00000006912.11/18718, intron 1 of 9)	-10610	Pip4k2a	phosphatidylinositol-5-phosphate 4-kinase, type II, alpha
1825	chr2	18996789	18997440	652	0	0	0	0	0	0	0	2	0	0	0	0	2	Promoter (<=1kb)	686	Pip4k2a	phosphatidylinositol-5-phosphate 4-kinase, type II, alpha
1826	chr2	18998463	18998799	337	0	0	0	0	0	0	0	1	0	0	0	0	1	Promoter (<=1kb)	120	4930426L09Rik	RIKEN cDNA 4930426L09 gene
1827	chr2	19199369	19199667	299	0	0	0	0	0	0	0	0	0	0	0	0	0	Promoter (<=1kb)	67	Armc3	armadillo repeat containing 3
1828	chr2	19371317	19371463	147	0	0	0	0	0	0	0	1	0	0	0	0	1	Promoter (<=1kb)	0	Msrb2	methionine sulfoxide reductase B2
1829	chr2	19553641	19554314	674	0	0	0	0	0	0	0	0	0	0	0	0	0	Promoter (<=1kb)	0	4921504E06Rik	RIKEN cDNA 4921504E06 gene
1830	chr2	19657087	19657537	451	0	0	0	0	0	0	1	1	0	0	0	0	2	Promoter (<=1kb)	-215	Otud1	OTU domain containing 1
1831	chr2	19658844	19658988	145	0	0	0	0	0	0	0	0	0	0	0	0	0	Promoter (1-2kb)	1092	Otud1	OTU domain containing 1
1832	chr2	20519468	20519777	310	0	0	0	0	0	0	0	1	0	0	0	0	1	Promoter (<=1kb)	-14	Etl4	enhancer trap locus 4
1833	chr2	20721948	20722230	283	0	0	0	0	0	0	1	1	1	0	0	0	3	Promoter (<=1kb)	-148	Etl4	enhancer trap locus 4
1834	chr2	20723461	20724889	1429	0	0	0	0	0	0	2	0	0	0	0	0	2	Promoter (<=1kb)	836	Etl4	enhancer trap locus 4
1835	chr2	20735211	20736729	1519	0	0	0	0	0	0	2	2	1	0	0	0	5	Promoter (<=1kb)	-585	Etl4	enhancer trap locus 4
1836	chr2	20936435	20937203	769	0	0	1	0	0	1	1	1	1	1	0	0	6	Intron (ENSMUST00000154230.8/71435, intron 1 of 24)	6216	Arhgap21	Rho GTPase activating protein 21
1837	chr2	20959626	20959763	138	0	0	0	0	0	0	1	1	0	0	0	0	2	Intron (ENSMUST00000154230.8/71435, intron 1 of 24)	7957	Arhgap21	Rho GTPase activating protein 21
1838	chr2	20960510	20960948	439	0	0	0	0	0	0	1	1	1	0	0	0	3	Intron (ENSMUST00000154230.8/71435, intron 1 of 24)	6772	Arhgap21	Rho GTPase activating protein 21
1839	chr2	20961616	20962661	1046	0	0	0	0	0	0	3	1	0	0	0	0	4	Intron (ENSMUST00000154230.8/71435, intron 1 of 24)	5059	Arhgap21	Rho GTPase activating protein 21
1840	chr2	20963392	20963543	152	0	0	0	0	0	0	0	0	0	0	0	0	0	Intron (ENSMUST00000154230.8/71435, intron 1 of 24)	4177	Arhgap21	Rho GTPase activating protein 21
1841	chr2	20969834	20970091	258	0	0	0	0	0	0	0	1	0	0	0	0	1	Promoter (<=1kb)	780	Gm13375	predicted gene 13375
1842	chr2	21204845	21205102	258	0	0	0	0	0	0	0	0	0	1	0	0	1	Promoter (<=1kb)	137	Enkur	enkurin, TRPC channel interacting protein
1843	chr2	21206115	21206423	309	0	0	0	0	0	0	0	1	0	0	0	0	1	Promoter (<=1kb)	328	Thnsl1	threonine synthase-like 1 (bacterial)
1844	chr2	21258571	21259844	1274	0	0	1	0	0	1	1	1	1	1	0	0	6	Distal Intergenic	52784	Thnsl1	threonine synthase-like 1 (bacterial)
1845	chr2	21261180	21261582	403	0	0	0	0	0	0	1	1	1	0	0	0	3	Distal Intergenic	55393	Thnsl1	threonine synthase-like 1 (bacterial)
1846	chr2	21282547	21284486	1940	0	0	1	0	0	2	1	1	0	1	0	0	6	Distal Intergenic	76760	Thnsl1	threonine synthase-like 1 (bacterial)
1847	chr2	21368846	21369061	216	0	0	0	0	0	0	0	1	1	0	0	0	2	Promoter (1-2kb)	1279	Gpr158	G protein-coupled receptor 158
1848	chr2	21397709	21397911	203	0	0	0	0	0	0	1	1	1	0	0	0	3	Intron (ENSMUST00000055946.7/241263, intron 1 of 10)	30142	Gpr158	G protein-coupled receptor 158
1849	chr2	21963405	21964503	1099	0	0	0	0	0	2	1	3	2	2	1	0	11	Distal Intergenic	-263000	Myo3a	myosin IIIA
1850	chr2	22895059	22895232	174	0	0	0	0	0	0	1	0	0	0	0	0	1	Promoter (<=1kb)	-290	Pdss1	prenyl (solanesyl) diphosphate synthase, subunit 1
1851	chr2	22896002	22896227	226	0	0	0	0	0	0	0	0	0	0	0	0	0	Promoter (<=1kb)	0	Pdss1	prenyl (solanesyl) diphosphate synthase, subunit 1
1852	chr2	23039040	23039317	278	0	0	0	0	0	0	1	0	0	0	0	0	1	Promoter (<=1kb)	787	Abi1	abl-interactor 1
1853	chr2	23067561	23067830	270	0	0	0	0	0	1	0	0	0	1	0	0	2	Promoter (<=1kb)	-337	Acbd5	acyl-Coenzyme A binding domain containing 5
1854	chr2	23068378	23068787	410	0	0	0	0	0	0	0	1	0	0	0	0	1	Promoter (<=1kb)	143	Acbd5	acyl-Coenzyme A binding domain containing 5
1855	chr2	23070000	23070568	569	0	0	0	0	0	0	0	0	0	0	0	0	0	Promoter (<=1kb)	549	Acbd5	acyl-Coenzyme A binding domain containing 5
1856	chr2	23155692	23156298	607	0	0	0	0	0	1	1	1	2	1	0	0	6	Promoter (<=1kb)	0	Mastl	microtubule associated serine/threonine kinase-like
1857	chr2	23571453	23571543	91	0	0	0	0	0	0	0	0	0	0	0	0	0	Promoter (<=1kb)	435	Spopl	speckle-type BTB/POZ protein-like
1858	chr2	24048526	24048706	181	0	0	0	0	0	0	0	0	0	1	0	0	1	Promoter (<=1kb)	160	Hnmt	histamine N-methyltransferase
1859	chr2	24367520	24368214	695	0	0	0	1	0	0	1	0	0	0	0	0	2	Promoter (<=1kb)	0	Psd4	pleckstrin and Sec7 domain containing 4
1860	chr2	24428055	24428742	688	0	0	0	0	1	1	1	1	1	1	0	0	6	Intron (ENSMUST00000028355.10/18510, intron 10 of 11)	-4973	Pax8	paired box 8
1861	chr2	24762114	24763515	1402	0	0	0	0	0	1	1	3	2	0	0	0	7	Promoter (<=1kb)	0	Cacna1b	calcium channel, voltage-dependent, N type, alpha 1B subunit
1862	chr2	24918555	24918630	76	0	0	0	0	0	0	0	0	0	0	0	0	0	Promoter (<=1kb)	944	Ehmt1	euchromatic histone methyltransferase 1
1863	chr2	24919884	24920132	249	0	0	0	0	0	0	1	1	0	0	0	0	2	Promoter (<=1kb)	-270	Ehmt1	euchromatic histone methyltransferase 1
1864	chr2	24933598	24934841	1244	0	0	0	0	0	0	0	0	1	1	0	0	2	Promoter (<=1kb)	213	Arrdc1	arrestin domain containing 1
1865	chr2	24935512	24935917	406	0	0	0	0	0	0	1	1	1	0	0	0	3	Promoter (<=1kb)	-260	Arrdc1	arrestin domain containing 1
1866	chr2	24950416	24950707	292	0	0	0	0	0	0	0	0	0	0	0	0	0	Promoter (<=1kb)	206	Zmynd19	zinc finger, MYND domain containing 19
1867	chr2	24962416	24963148	733	0	0	0	0	0	0	1	1	1	1	0	0	4	Promoter (<=1kb)	0	Dph7	diphthamine biosynethesis 7
1868	chr2	24974290	24974646	357	0	0	0	0	0	0	0	0	0	0	0	0	0	Promoter (<=1kb)	343	Mrpl41	mitochondrial ribosomal protein L41
1869	chr2	24975247	24976349	1103	0	0	0	0	0	0	1	2	1	0	0	0	4	Promoter (<=1kb)	0	Pnpla7	patatin-like phospholipase domain containing 7
1870	chr2	25054677	25055593	917	0	0	0	0	0	0	0	0	0	0	0	0	0	Promoter (<=1kb)	209	Nsmf	NMDA receptor synaptonuclear signaling and neuronal migration factor
1871	chr2	25180758	25181629	872	0	0	0	1	0	1	2	1	3	0	0	0	8	Promoter (<=1kb)	0	Nrarp	Notch-regulated ankyrin repeat protein
1872	chr2	25195622	25195989	368	0	0	0	0	0	0	0	0	0	0	0	0	0	Promoter (<=1kb)	770	Tor4a	torsin family 4, member A
1873	chr2	25196793	25197102	310	0	0	0	0	0	0	0	0	0	0	0	0	0	Promoter (<=1kb)	0	Tor4a	torsin family 4, member A
1874	chr2	25210572	25210814	243	0	0	0	0	0	0	0	1	0	0	0	0	1	Promoter (<=1kb)	0	Nelfb	negative elongation factor complex member B
1875	chr2	25222908	25223810	903	0	0	0	0	0	0	0	0	0	0	0	0	0	Promoter (<=1kb)	844	Tubb4b	tubulin, beta 4B class IVB
1876	chr2	25225577	25226184	608	0	0	0	0	0	0	1	0	0	0	0	0	1	Promoter (<=1kb)	-875	Tubb4b	tubulin, beta 4B class IVB
1877	chr2	25228143	25229102	960	0	0	0	0	0	1	1	1	1	2	0	0	6	3' UTR	-3441	Tubb4b	tubulin, beta 4B class IVB
1878	chr2	25242636	25242760	125	0	0	0	0	0	0	0	0	0	0	0	0	0	Promoter (<=1kb)	-169	Rnf208	ring finger protein 208
1879	chr2	25254571	25255149	579	0	0	0	0	0	0	0	0	0	0	0	0	0	Promoter (<=1kb)	112	Ndor1	NADPH dependent diflavin oxidoreductase 1
1880	chr2	25255817	25256346	530	0	0	0	0	0	0	0	0	0	0	0	0	0	Promoter (<=1kb)	0	Ndor1	NADPH dependent diflavin oxidoreductase 1
1881	chr2	25262202	25262329	128	0	0	0	0	0	0	0	1	1	1	0	0	3	Promoter (<=1kb)	-289	Tprn	taperin
1882	chr2	25263408	25263567	160	0	0	0	1	0	0	0	0	0	0	0	0	1	Promoter (<=1kb)	-674	Tprn	taperin
1883	chr2	25271561	25272126	566	0	0	0	0	0	0	0	0	0	0	0	0	0	Promoter (<=1kb)	278	Ssna1	SS nuclear autoantigen 1
1884	chr2	25272782	25273193	412	0	0	0	0	0	0	0	0	0	0	0	0	0	Promoter (<=1kb)	187	Anapc2	anaphase promoting complex subunit 2
1885	chr2	25318492	25319255	764	0	0	0	0	0	0	1	1	1	0	0	0	3	Promoter (<=1kb)	0	Grin1	glutamate receptor, ionotropic, NMDA1 (zeta 1)
1886	chr2	25331738	25332331	594	0	0	0	0	0	0	0	1	0	0	0	0	1	Promoter (<=1kb)	-7	Man1b1	mannosidase, alpha, class 1B, member 1
1887	chr2	25333004	25333335	332	0	0	0	0	0	0	0	0	0	0	0	0	0	Promoter (<=1kb)	231	Man1b1	mannosidase, alpha, class 1B, member 1
1888	chr2	25355874	25356919	1046	0	0	0	0	0	1	1	1	1	0	0	0	4	Promoter (<=1kb)	0	Dpp7	dipeptidylpeptidase 7
1889	chr2	25364894	25365153	260	0	0	0	0	0	0	0	0	0	0	0	0	0	Promoter (<=1kb)	-237	Uap1l1	UDP-N-acteylglucosamine pyrophosphorylase 1-like 1
1890	chr2	25402557	25402916	360	0	0	0	0	0	0	1	1	0	0	0	0	2	Promoter (<=1kb)	-155	Npdc1	neural proliferation, differentiation and control 1
1891	chr2	25403658	25403776	119	0	0	0	0	0	0	1	0	0	0	0	0	1	Promoter (<=1kb)	210	Npdc1	neural proliferation, differentiation and control 1
1892	chr2	25429104	25429396	293	0	0	0	0	0	0	0	0	0	0	0	0	0	Promoter (<=1kb)	401	Abca2	ATP-binding cassette, sub-family A (ABC1), member 2
1893	chr2	25459488	25460411	924	0	0	0	0	0	0	0	0	0	0	0	0	0	Promoter (<=1kb)	0	Paxx	non-homologous end joining factor
1894	chr2	25461264	25461540	277	0	0	0	0	0	0	0	0	0	0	0	0	0	Promoter (<=1kb)	-170	Paxx	non-homologous end joining factor
1895	chr2	25484247	25485271	1025	0	0	0	0	1	0	1	1	1	0	1	0	5	Distal Intergenic	8161	Lcn12	lipocalin 12
1896	chr2	25500239	25500517	279	0	0	0	0	0	0	0	1	0	0	0	0	1	Promoter (<=1kb)	0	C8g	complement component 8, gamma polypeptide
1897	chr2	25501386	25501861	476	0	0	0	0	0	0	0	0	0	0	0	0	0	Promoter (<=1kb)	0	C8g	complement component 8, gamma polypeptide
1898	chr2	25546114	25546463	350	0	0	0	0	0	0	0	0	0	0	0	0	0	Promoter (<=1kb)	447	Traf2	TNF receptor-associated factor 2
1899	chr2	25547200	25547367	168	0	0	0	0	0	0	1	1	1	0	0	0	3	Promoter (<=1kb)	-260	Traf2	TNF receptor-associated factor 2
1900	chr2	25557067	25557465	399	0	0	0	0	0	0	0	0	0	0	0	0	0	Promoter (<=1kb)	-382	Edf1	endothelial differentiation-related factor 1
1901	chr2	25558261	25558565	305	0	0	0	0	0	0	0	0	0	0	0	0	0	Promoter (<=1kb)	122	Edf1	endothelial differentiation-related factor 1
1902	chr2	25574172	25574370	199	0	0	0	0	0	0	0	0	0	0	0	0	0	Promoter (<=1kb)	475	Phpt1	phosphohistidine phosphatase 1
1903	chr2	25575178	25575360	183	0	0	0	0	1	0	1	1	0	0	0	0	3	Promoter (<=1kb)	0	Phpt1	phosphohistidine phosphatase 1
1904	chr2	25581336	25581657	322	0	0	0	0	0	0	0	0	0	0	0	0	0	Promoter (1-2kb)	-1439	Ajm1	apical junction component 1
1905	chr2	25607462	25607932	471	0	0	0	0	0	1	0	1	0	0	0	0	2	Promoter (<=1kb)	524	Rabl6	RAB, member RAS oncogene family-like 6
1906	chr2	25608661	25608773	113	0	0	0	0	0	0	0	1	0	0	0	0	1	Promoter (<=1kb)	-140	Rabl6	RAB, member RAS oncogene family-like 6
1907	chr2	25621428	25622117	690	0	0	0	0	0	0	0	1	0	0	0	0	1	Promoter (<=1kb)	0	Tmem141	transmembrane protein 141
1908	chr2	25706516	25706632	117	0	0	0	0	0	0	0	1	1	0	0	0	2	Promoter (<=1kb)	-107	Bmyc	brain expressed myelocytomatosis oncogene
1909	chr2	25707255	25707523	269	0	0	0	0	0	0	0	1	0	0	0	0	1	Promoter (<=1kb)	516	Bmyc	brain expressed myelocytomatosis oncogene
1910	chr2	25970629	25971027	399	0	0	0	0	0	0	1	0	0	0	0	0	1	Intron (ENSMUST00000091268.10/227634, intron 1 of 16)	-3733	Camsap1	calmodulin regulated spectrin-associated protein 1
1911	chr2	25982058	25982512	455	0	0	0	0	0	0	0	0	0	0	0	0	0	Promoter (<=1kb)	544	Camsap1	calmodulin regulated spectrin-associated protein 1
1912	chr2	25983985	25984320	336	0	0	0	0	0	0	0	0	0	0	0	0	0	Promoter (<=1kb)	-703	Camsap1	calmodulin regulated spectrin-associated protein 1
1913	chr2	26020503	26021206	704	0	0	0	0	0	1	1	1	1	1	0	0	5	Promoter (<=1kb)	326	Ubac1	ubiquitin associated domain containing 1
1914	chr2	26022023	26022106	84	0	0	0	0	0	0	0	1	0	0	0	0	1	Promoter (<=1kb)	-276	Ubac1	ubiquitin associated domain containing 1
1915	chr2	26122268	26122431	164	0	0	0	0	0	0	0	0	0	0	0	0	0	Promoter (<=1kb)	352	Nacc2	nucleus accumbens associated 2, BEN and BTB (POZ) domain containing
1916	chr2	26122954	26123175	222	0	0	0	0	0	0	1	0	0	0	0	0	1	Promoter (<=1kb)	-136	Nacc2	nucleus accumbens associated 2, BEN and BTB (POZ) domain containing
1917	chr2	26132705	26133588	884	0	0	0	0	1	0	0	0	0	0	0	0	1	Distal Intergenic	6933	Tmem250-ps	transmembrane protein 250, pseudogene
1918	chr2	26139098	26139613	516	0	0	0	0	0	0	0	0	0	0	0	0	0	Promoter (<=1kb)	908	Tmem250-ps	transmembrane protein 250, pseudogene
1919	chr2	26140779	26141182	404	0	0	0	0	0	0	1	1	0	0	0	0	2	Promoter (<=1kb)	-258	Tmem250-ps	transmembrane protein 250, pseudogene
1920	chr2	26168522	26168852	331	0	0	0	0	0	0	0	0	0	0	0	0	0	Distal Intergenic	-28001	Tmem250-ps	transmembrane protein 250, pseudogene
1921	chr2	26236467	26236909	443	0	0	0	1	0	0	0	0	0	0	0	0	1	Promoter (<=1kb)	616	Qsox2	quiescin Q6 sulfhydryl oxidase 2
1922	chr2	26315994	26316509	516	0	0	0	0	0	1	0	1	0	0	0	0	2	Promoter (<=1kb)	402	Gpsm1	G-protein signalling modulator 1 (AGS3-like, C. elegans)
1923	chr2	26319947	26321017	1071	0	0	1	1	0	1	1	1	1	1	0	0	7	Promoter (<=1kb)	174	Gpsm1	G-protein signalling modulator 1 (AGS3-like, C. elegans)
1924	chr2	26329340	26330662	1323	0	0	0	0	0	1	0	1	0	1	0	0	3	Promoter (<=1kb)	0	Gpsm1	G-protein signalling modulator 1 (AGS3-like, C. elegans)
1925	chr2	26338618	26341797	3180	0	0	0	0	0	1	2	1	2	1	0	0	7	Promoter (<=1kb)	0	Gpsm1	G-protein signalling modulator 1 (AGS3-like, C. elegans)
1926	chr2	26344763	26345992	1230	0	0	0	0	0	0	0	0	0	0	0	0	0	Promoter (<=1kb)	525	Gpsm1	G-protein signalling modulator 1 (AGS3-like, C. elegans)
1927	chr2	26350980	26351555	576	0	0	0	0	0	0	0	1	0	0	0	0	1	Promoter (<=1kb)	545	Dnlz	DNL-type zinc finger
1928	chr2	26352634	26353091	458	0	0	0	0	0	0	1	0	1	0	0	0	2	Promoter (<=1kb)	0	Card9	caspase recruitment domain family, member 9
1929	chr2	26380173	26380694	522	0	0	0	1	0	0	1	1	1	0	0	0	4	Promoter (<=1kb)	0	Snapc4	small nuclear RNA activating complex, polypeptide 4
1930	chr2	26388471	26388789	319	0	0	0	0	0	0	0	0	0	0	0	0	0	Promoter (<=1kb)	0	Entr1	endosome associated trafficking regulator 1
1931	chr2	26389689	26390045	357	0	0	0	0	0	0	0	0	0	0	0	0	0	Promoter (<=1kb)	333	Pmpca	peptidase (mitochondrial processing) alpha
1932	chr2	26407951	26408643	693	0	0	0	1	0	0	0	0	0	0	0	0	1	Promoter (<=1kb)	484	Inpp5e	inositol polyphosphate-5-phosphatase E
1933	chr2	26446980	26447957	978	0	0	0	0	0	0	0	0	0	0	0	0	0	Promoter (1-2kb)	1038	0610009E02Rik	RIKEN cDNA 0610009E02 gene
1934	chr2	26481073	26481900	828	0	0	0	0	0	0	0	0	0	0	0	0	0	Exon (ENSMUST00000028288.4/18128, exon 5 of 34)	-10575	Notch1	notch 1
1935	chr2	26482538	26483577	1040	0	0	0	0	0	0	0	0	0	0	0	0	0	Intron (ENSMUST00000028288.4/18128, intron 4 of 33)	-12040	Notch1	notch 1
1936	chr2	26488356	26489334	979	0	0	0	0	1	0	1	1	1	0	0	0	4	Intron (ENSMUST00000028288.4/18128, intron 2 of 33)	14488	Notch1	notch 1
1937	chr2	26499951	26500547	597	0	0	0	0	0	0	1	1	1	0	0	0	3	Exon (ENSMUST00000131393.1/18128, exon 2 of 2)	3275	Notch1	notch 1
1938	chr2	26501283	26503417	2135	0	0	0	0	0	0	0	2	1	0	0	0	3	Promoter (<=1kb)	405	Notch1	notch 1
1939	chr2	26586749	26587105	357	0	0	0	0	0	0	0	1	0	0	0	0	1	Promoter (<=1kb)	60	Egfl7	EGF-like domain 7
1940	chr2	26603355	26603740	386	0	0	0	0	0	0	0	0	0	0	0	0	0	Promoter (<=1kb)	0	Agpat2	1-acylglycerol-3-phosphate O-acyltransferase 2 (lysophosphatidic acid acyltransferase, beta)
1941	chr2	26604573	26604587	15	0	0	0	1	0	0	0	0	0	0	0	0	1	Promoter (<=1kb)	-156	Agpat2	1-acylglycerol-3-phosphate O-acyltransferase 2 (lysophosphatidic acid acyltransferase, beta)
1942	chr2	26628330	26629010	681	0	0	0	0	0	0	0	1	0	0	0	0	1	Promoter (<=1kb)	0	Dipk1b	divergent protein kinase domain 1B
1943	chr2	26638846	26639532	687	0	0	0	0	0	0	0	1	1	0	0	0	2	Promoter (<=1kb)	0	Snora17	small nucleolar RNA, H/ACA box 17
1944	chr2	26902164	26902491	328	0	0	0	0	0	0	0	0	0	0	0	0	0	Promoter (<=1kb)	299	Surf6	surfeit gene 6
1945	chr2	26903372	26903917	546	0	0	0	0	0	0	0	0	0	0	0	0	0	Promoter (<=1kb)	-493	Surf6	surfeit gene 6
1946	chr2	26908945	26909399	455	0	0	0	0	0	0	0	0	0	0	0	0	0	Promoter (1-2kb)	1170	Med22	mediator complex subunit 22
1947	chr2	26911669	26912245	577	0	0	0	0	0	0	0	0	0	0	0	0	0	Promoter (<=1kb)	0	Rpl7a	ribosomal protein L7A
1948	chr2	26916795	26917491	697	0	0	0	0	0	2	0	1	1	0	0	0	4	Promoter (<=1kb)	0	Surf2	surfeit gene 2
1949	chr2	26927945	26929098	1154	0	0	0	0	0	0	0	0	0	0	0	0	0	Intron (ENSMUST00000015011.9/20932, intron 1 of 5)	4285	Surf4	surfeit gene 4
1950	chr2	26930378	26932027	1650	0	0	0	0	0	1	1	1	1	1	0	0	5	Promoter (1-2kb)	1356	Surf4	surfeit gene 4
1951	chr2	26933981	26934174	194	0	0	0	0	0	0	0	1	1	0	0	0	2	Promoter (<=1kb)	0	Stkld1	serine/threonine kinase-like domain containing 1
1952	chr2	26963607	26964120	514	0	0	0	0	0	0	0	0	0	0	0	0	0	Promoter (<=1kb)	158	Rexo4	REX4, 3'-5' exonuclease
1953	chr2	26964716	26965015	300	0	0	0	0	0	0	1	1	1	1	0	0	4	Promoter (<=1kb)	-330	Rexo4	REX4, 3'-5' exonuclease
1954	chr2	27009302	27009759	458	0	0	0	0	0	0	1	1	1	0	0	0	3	Promoter (<=1kb)	-167	Cacfd1	calcium channel flower domain containing 1
1955	chr2	27010535	27011659	1125	0	0	0	0	0	0	0	0	0	0	0	0	0	Promoter (<=1kb)	0	Cacfd1	calcium channel flower domain containing 1
1956	chr2	27027464	27028490	1027	0	0	0	0	0	0	0	1	1	0	0	0	2	Promoter (<=1kb)	0	Slc2a6	solute carrier family 2 (facilitated glucose transporter), member 6
1957	chr2	27412288	27412729	442	0	0	0	0	0	0	0	0	0	0	0	0	0	Intron (ENSMUST00000185188.7/22325, intron 1 of 29)	14183	Vav2	vav 2 oncogene
1958	chr2	27425838	27426365	528	0	0	0	0	0	0	0	0	0	0	0	0	0	Promoter (<=1kb)	547	Vav2	vav 2 oncogene
1959	chr2	27427234	27427429	196	0	0	0	0	0	0	0	1	0	0	0	0	1	Promoter (<=1kb)	-201	Vav2	vav 2 oncogene
1960	chr2	27442746	27443281	536	0	0	0	0	0	0	0	1	0	0	0	0	1	Promoter (<=1kb)	243	Brd3os	bromodomain containing 3, opposite strand
1961	chr2	27473982	27474293	312	0	0	0	0	0	0	0	0	0	0	0	0	0	Promoter (<=1kb)	888	Brd3	bromodomain containing 3
1962	chr2	27514339	27514982	644	0	0	0	0	0	0	1	1	1	0	0	0	3	Promoter (<=1kb)	-175	Wdr5	WD repeat domain 5
1963	chr2	27515887	27516215	329	0	0	0	1	0	0	0	0	0	0	0	0	1	Promoter (<=1kb)	730	Wdr5	WD repeat domain 5
1964	chr2	27540614	27541534	921	0	0	0	0	0	0	1	1	1	0	0	0	3	Intron (ENSMUST00000142511.1/ENSMUST00000142511.1, intron 1 of 1)	12842	Wdr5	WD repeat domain 5
1965	chr2	27571669	27573941	2273	1	1	1	1	0	2	1	1	1	1	0	0	10	Distal Intergenic	43897	Wdr5	WD repeat domain 5
1966	chr2	27626207	27627474	1268	0	0	0	0	0	1	1	1	1	1	0	0	5	Distal Intergenic	-48966	Rxra	retinoid X receptor alpha
1967	chr2	27676131	27676731	601	0	0	0	0	0	0	1	1	1	0	0	0	3	Promoter (<=1kb)	0	Rxra	retinoid X receptor alpha
1968	chr2	27678092	27678528	437	0	0	0	0	0	0	0	0	0	0	0	0	0	Promoter (<=1kb)	830	Rxra	retinoid X receptor alpha
1969	chr2	27739937	27740928	992	0	0	0	1	0	0	0	0	0	0	0	0	1	Promoter (<=1kb)	0	Rxra	retinoid X receptor alpha
1970	chr2	27745876	27746925	1050	0	0	1	0	0	1	1	1	1	1	0	0	6	Intron (ENSMUST00000077257.11/20181, intron 4 of 9)	5675	Rxra	retinoid X receptor alpha
1971	chr2	28118066	28119557	1492	0	0	0	0	0	2	2	1	1	2	0	0	8	Exon (ENSMUST00000128888.1/ENSMUST00000128888.1, exon 1 of 3)	-33181	Fcnb	ficolin B
1972	chr2	28192807	28192881	75	0	0	0	0	0	0	0	0	0	0	0	0	0	Promoter (<=1kb)	-111	Olfm1	olfactomedin 1
1973	chr2	28193420	28193524	105	0	0	0	0	0	0	0	0	0	0	0	0	0	Promoter (<=1kb)	327	Olfm1	olfactomedin 1
1974	chr2	28205633	28206192	560	0	0	0	0	0	0	0	2	1	0	0	0	3	Promoter (<=1kb)	0	Olfm1	olfactomedin 1
1975	chr2	28324915	28325537	623	0	0	0	0	0	0	0	0	0	0	0	0	0	Distal Intergenic	119256	Olfm1	olfactomedin 1
1976	chr2	28446475	28446528	54	0	0	0	0	0	0	0	1	0	0	0	0	1	Promoter (<=1kb)	-272	Ppp1r26	protein phosphatase 1, regulatory subunit 26
1977	chr2	28447403	28447617	215	0	0	0	0	0	0	0	0	0	0	0	0	0	Promoter (<=1kb)	-324	Ppp1r26	protein phosphatase 1, regulatory subunit 26
1978	chr2	28465867	28466801	935	0	0	0	0	0	0	0	0	0	0	0	0	0	Promoter (<=1kb)	0	1700007K13Rik	RIKEN cDNA 1700007K13 gene
1979	chr2	28468500	28469058	559	0	0	0	0	0	0	0	0	0	0	0	0	0	Promoter (<=1kb)	410	Mrps2	mitochondrial ribosomal protein S2
1980	chr2	28480184	28480543	360	0	0	0	0	0	0	1	1	1	0	0	0	3	Distal Intergenic	12094	Mrps2	mitochondrial ribosomal protein S2
1981	chr2	28513554	28514897	1344	0	0	0	0	0	0	0	2	0	0	0	0	2	Promoter (<=1kb)	228	Ralgds	ral guanine nucleotide dissociation stimulator
1982	chr2	28517706	28518286	581	0	0	0	1	0	0	0	1	0	0	0	0	2	Intron (ENSMUST00000135803.7/19730, intron 1 of 3)	4380	Ralgds	ral guanine nucleotide dissociation stimulator
1983	chr2	28525227	28525695	469	0	0	0	0	0	0	1	1	2	0	0	0	4	Promoter (2-3kb)	-2155	Ralgds	ral guanine nucleotide dissociation stimulator
1984	chr2	28532921	28533164	244	0	0	0	0	0	0	0	0	0	0	0	0	0	Promoter (<=1kb)	-191	Ralgds	ral guanine nucleotide dissociation stimulator
1985	chr2	28538922	28540379	1458	0	0	0	0	0	0	0	0	1	0	0	0	1	Promoter (<=1kb)	-347	Ralgds	ral guanine nucleotide dissociation stimulator
1986	chr2	28547432	28547805	374	0	0	0	0	0	0	0	0	0	0	0	0	0	Promoter (<=1kb)	0	Ralgds	ral guanine nucleotide dissociation stimulator
1987	chr2	28582306	28582751	446	0	0	0	0	0	0	0	0	0	0	0	0	0	Promoter (<=1kb)	237	Gtf3c5	general transcription factor IIIC, polypeptide 5
1988	chr2	28629330	28630010	681	0	0	0	0	0	0	1	0	0	0	0	0	1	Distal Intergenic	-7348	Gfi1b	growth factor independent 1B
1989	chr2	28640546	28640720	175	0	0	0	0	0	0	0	0	0	0	0	0	0	Promoter (<=1kb)	-508	Tsc1	TSC complex subunit 1
1990	chr2	28641859	28641950	92	0	0	0	0	0	0	0	0	0	0	0	0	0	Promoter (<=1kb)	605	Tsc1	TSC complex subunit 1
1991	chr2	28681323	28682848	1526	0	0	0	1	1	1	1	1	1	0	0	0	6	3' UTR	9045	Tsc1	TSC complex subunit 1
1992	chr2	28692216	28692824	609	0	0	1	1	0	1	1	1	1	0	0	0	6	Intron (ENSMUST00000102877.7/69987, intron 4 of 4)	6827	Spaca9	sperm acrosome associated 9
1993	chr2	28699411	28700479	1069	0	0	0	0	0	0	0	1	0	0	0	0	1	Promoter (<=1kb)	0	Ak8	adenylate kinase 8
1994	chr2	28839378	28839515	138	0	0	0	0	0	0	0	0	0	0	0	0	0	Promoter (<=1kb)	771	Gtf3c4	general transcription factor IIIC, polypeptide 4
1995	chr2	28841543	28842357	815	0	0	0	0	0	1	0	0	0	1	0	0	2	Promoter (1-2kb)	1084	Ddx31	DEAD/H box helicase 31
1996	chr2	28855589	28856310	722	0	0	0	0	0	0	1	1	0	0	0	0	2	Promoter (<=1kb)	-831	Ddx31	DEAD/H box helicase 31
1997	chr2	28860372	28860942	571	0	0	0	0	0	0	1	1	1	0	0	0	3	Exon (ENSMUST00000113853.2/227674, exon 13 of 20)	3231	Ddx31	DEAD/H box helicase 31
1998	chr2	28862268	28862406	139	0	0	0	0	0	0	0	0	0	0	0	0	0	Intron (ENSMUST00000113853.2/227674, intron 13 of 19)	5127	Ddx31	DEAD/H box helicase 31
[truncated: 26,649 more rows]

## Sheet: Present in All
index	chr	start	end	width	ldb1	isl1	nkx2_2	rfx6	mafa	pdx1	foxa2	insm1	neurod1	nkx6_1	gata6	kat2b	ChIP_Hits	annotation	distanceToTSS	SYMBOL	GENENAME
1	chr1	3670582	3671392	811	0	0	0	0	0	0	0	1	1	0	0	0	2	Promoter (<=1kb)	106	Xkr4	X-linked Kx blood group related 4
2	chr1	3671934	3672483	550	0	0	1	0	0	0	0	2	1	0	0	0	4	Promoter (<=1kb)	-436	Xkr4	X-linked Kx blood group related 4
3	chr1	4785289	4785407	119	0	0	0	0	0	0	1	1	0	0	0	0	2	Promoter (<=1kb)	285	Mrpl15	mitochondrial ribosomal protein L15
8	chr1	5019575	5020251	677	0	0	0	0	0	0	0	2	0	0	0	0	2	Promoter (<=1kb)	-36	Rgs20	regulator of G-protein signaling 20
13	chr1	6441140	6441266	127	0	0	0	0	0	0	0	0	0	0	0	0	0	Exon (ENSMUST00000194240.1/ENSMUST00000194240.1, exon 1 of 2)	-45965	St18	suppression of tumorigenicity 18
15	chr1	6509821	6510827	1007	0	0	1	0	0	1	1	1	1	1	0	0	6	Intron (ENSMUST00000140079.7/240690, intron 2 of 23)	22490	St18	suppression of tumorigenicity 18
16	chr1	6511446	6511917	472	0	0	0	0	0	0	1	1	0	0	0	0	2	Intron (ENSMUST00000140079.7/240690, intron 2 of 23)	24115	St18	suppression of tumorigenicity 18
17	chr1	6668356	6668857	502	0	0	1	0	0	0	1	1	1	1	0	0	5	Intron (ENSMUST00000140079.7/240690, intron 2 of 23)	-61194	St18	suppression of tumorigenicity 18
18	chr1	6729016	6729490	475	0	0	0	0	0	2	1	1	1	1	0	0	6	Promoter (<=1kb)	-561	St18	suppression of tumorigenicity 18
19	chr1	6733703	6733937	235	0	0	0	0	0	1	1	1	0	0	0	0	3	Promoter (<=1kb)	-933	St18	suppression of tumorigenicity 18
20	chr1	6760406	6760823	418	0	0	0	0	0	0	0	0	0	0	0	0	0	Intron (ENSMUST00000140079.7/240690, intron 4 of 23)	22831	St18	suppression of tumorigenicity 18
21	chr1	6799586	6800160	575	0	0	0	0	0	0	0	0	0	0	0	0	0	Promoter (2-3kb)	-2631	St18	suppression of tumorigenicity 18
33	chr1	9798689	9798882	194	0	0	0	0	0	0	1	1	0	0	0	0	2	Promoter (<=1kb)	481	Sgk3	serum/glucocorticoid regulated kinase 3
34	chr1	9848552	9848823	272	0	0	0	0	0	0	1	1	0	0	0	0	2	Promoter (<=1kb)	155	Sgk3	serum/glucocorticoid regulated kinase 3
38	chr1	9985298	9986788	1491	0	0	0	0	0	1	0	0	0	1	0	0	2	Promoter (<=1kb)	0	Ppp1r42	protein phosphatase 1, regulatory subunit 42
39	chr1	9988409	9988973	565	0	0	0	0	0	1	1	1	0	1	0	0	4	Promoter (2-3kb)	-2717	Ppp1r42	protein phosphatase 1, regulatory subunit 42
40	chr1	10009029	10009506	478	0	0	1	0	0	2	1	1	0	0	0	0	5	Promoter (<=1kb)	0	Ppp1r42	protein phosphatase 1, regulatory subunit 42
44	chr1	10231691	10232144	454	0	0	0	0	0	1	1	2	0	0	0	0	4	Promoter (<=1kb)	526	Arfgef1	ADP-ribosylation factor guanine nucleotide-exchange factor 1(brefeldin A-inhibited)
46	chr1	10693257	10695231	1975	1	0	0	0	0	2	2	3	2	1	0	0	11	Exon (ENSMUST00000119252.1/ENSMUST00000119252.1, exon 1 of 1)	24674	Cpa6	carboxypeptidase A6
47	chr1	10993566	10993963	398	0	0	0	0	0	0	0	0	0	0	0	0	0	Promoter (<=1kb)	101	Prex2	phosphatidylinositol-3,4,5-trisphosphate-dependent Rac exchange factor 2
48	chr1	11414032	11414536	505	0	0	0	0	0	0	0	1	0	0	0	0	1	Promoter (<=1kb)	0	A830018L16Rik	RIKEN cDNA A830018L16 gene
50	chr1	12990516	12992794	2279	0	0	0	0	0	0	4	2	2	1	0	0	9	Promoter (<=1kb)	0	Slco5a1	solute carrier organic anion transporter family, member 5A1
51	chr1	13146093	13146929	837	0	0	0	0	0	0	1	1	1	0	0	0	3	Promoter (1-2kb)	1578	Ncoa2	nuclear receptor coactivator 2
54	chr1	13187681	13189303	1623	0	0	1	0	0	1	1	1	0	1	0	0	5	Intron (ENSMUST00000081713.10/17978, intron 5 of 21)	-36663	Ncoa2	nuclear receptor coactivator 2
55	chr1	13196410	13197613	1204	0	0	1	0	0	2	1	1	1	0	0	0	6	Intron (ENSMUST00000081713.10/17978, intron 4 of 21)	-45392	Ncoa2	nuclear receptor coactivator 2
58	chr1	13308075	13308624	550	0	0	0	0	0	2	1	1	1	0	0	0	5	Intron (ENSMUST00000081713.10/17978, intron 1 of 21)	-8353	Ncoa2	nuclear receptor coactivator 2
61	chr1	13426704	13426838	135	0	0	0	0	0	0	1	1	0	0	0	0	2	Distal Intergenic	-52621	Ncoa2	nuclear receptor coactivator 2
68	chr1	14232330	14232863	534	0	0	0	0	0	0	1	2	1	0	0	0	4	Promoter (<=1kb)	-838	Eya1	EYA transcriptional coactivator and phosphatase 1
77	chr1	16482884	16483616	733	0	0	0	0	0	0	1	0	0	0	0	0	1	Intron (ENSMUST00000162751.7/29819, intron 3 of 13)	35595	Stau2	staufen double-stranded RNA binding protein 2
83	chr1	16619541	16619806	266	0	0	0	0	0	0	0	1	1	0	0	0	2	Promoter (<=1kb)	-52	Ube2w	ubiquitin-conjugating enzyme E2W (putative)
95	chr1	21078698	21079053	356	0	0	0	0	0	0	0	0	0	0	0	0	0	Promoter (<=1kb)	176	Tram2	translocating chain-associating membrane protein 2
96	chr1	21079579	21079860	282	0	0	0	0	0	0	1	1	1	0	0	0	3	Promoter (<=1kb)	-350	Tram2	translocating chain-associating membrane protein 2
97	chr1	21124504	21125771	1268	0	0	0	0	0	1	1	1	1	1	0	0	5	Distal Intergenic	-45275	Tram2	translocating chain-associating membrane protein 2
98	chr1	21218641	21219077	437	0	0	0	0	0	0	0	1	0	0	0	0	1	Promoter (<=1kb)	0	Tmem14a	transmembrane protein 14A
104	chr1	23921540	23921741	202	0	0	0	0	0	0	1	1	0	0	0	0	2	Promoter (<=1kb)	576	Smap1	small ArfGAP 1
113	chr1	25033503	25034420	918	0	0	0	0	0	3	1	2	2	2	0	0	10	Distal Intergenic	170303	Adgrb3	adhesion G protein-coupled receptor B3
114	chr1	25228331	25228524	194	0	0	0	0	0	0	1	1	0	0	0	0	2	Promoter (<=1kb)	302	Adgrb3	adhesion G protein-coupled receptor B3
115	chr1	25229085	25229248	164	0	0	0	0	0	0	0	0	0	0	0	0	0	Promoter (<=1kb)	0	Adgrb3	adhesion G protein-coupled receptor B3
123	chr1	33669425	33670657	1233	0	0	0	0	0	0	1	2	1	0	0	0	4	Promoter (<=1kb)	0	Prim2	DNA primase, p58 subunit
138	chr1	34123460	34123999	540	0	0	0	0	0	1	1	1	1	0	0	0	4	Promoter (2-3kb)	2210	Dst	dystonin
145	chr1	34237707	34237873	167	0	0	0	0	0	0	1	1	1	0	0	0	3	Promoter (1-2kb)	1111	Dst	dystonin
148	chr1	34398712	34399611	900	0	0	1	0	0	1	1	1	1	1	0	0	6	Distal Intergenic	33588	Mir5103	microRNA 5103
149	chr1	34409653	34409665	13	0	0	0	0	0	1	1	1	1	1	0	0	5	Distal Intergenic	23534	Mir5103	microRNA 5103
152	chr1	34440255	34440479	225	0	0	0	0	0	0	0	0	0	0	0	0	0	Promoter (<=1kb)	214	Imp4	IMP4, U3 small nucleolar ribonucleoprotein
153	chr1	34459925	34460376	452	0	0	0	0	0	0	0	1	0	0	0	0	1	Promoter (<=1kb)	133	Ptpn18	protein tyrosine phosphatase, non-receptor type 18
154	chr1	34485590	34485935	346	0	0	0	0	0	0	0	0	0	0	0	0	0	Exon (ENSMUST00000188292.6/ENSMUST00000188292.6, exon 1 of 5)	-12475	Prss39	protease, serine 39
155	chr1	34579071	34580103	1033	0	0	0	0	0	0	0	0	0	0	0	0	0	Promoter (<=1kb)	0	Amer3	APC membrane recruitment 3
158	chr1	34843320	34843686	367	0	0	0	0	0	0	0	0	0	0	0	0	0	Promoter (<=1kb)	-255	Fam168b	family with sequence similarity 168, member B
159	chr1	34849461	34849840	380	0	0	0	0	0	0	0	0	0	0	0	0	0	Promoter (<=1kb)	-136	Plekhb2	pleckstrin homology domain containing, family B (evectins) member 2
160	chr1	34850379	34850661	283	0	0	0	0	0	0	0	0	0	0	0	0	0	Promoter (<=1kb)	387	Plekhb2	pleckstrin homology domain containing, family B (evectins) member 2
166	chr1	36368325	36368604	280	0	0	0	0	0	0	0	0	0	0	0	0	0	Promoter (<=1kb)	-284	Kansl3	KAT8 regulatory NSL complex subunit 3
173	chr1	36537697	36538038	342	0	0	0	0	0	1	0	0	0	1	0	0	2	Promoter (<=1kb)	-814	Ankrd23	ankyrin repeat domain 23
174	chr1	36538645	36539893	1249	0	0	0	0	1	0	0	0	0	0	0	0	1	Promoter (<=1kb)	0	Ankrd23	ankyrin repeat domain 23
177	chr1	36557337	36557772	436	0	0	0	0	0	0	0	2	0	0	0	0	2	Promoter (<=1kb)	0	Sema4c	sema domain, immunoglobulin domain (Ig), transmembrane domain (TM) and short cytoplasmic domain, (semaphorin) 4C
178	chr1	36558553	36558753	201	0	0	0	0	0	0	0	0	0	0	0	0	0	Promoter (<=1kb)	-204	Sema4c	sema domain, immunoglobulin domain (Ig), transmembrane domain (TM) and short cytoplasmic domain, (semaphorin) 4C
191	chr1	37273597	37274101	505	0	0	0	0	0	1	1	1	0	0	0	0	3	Distal Intergenic	-25764	Inpp4a	inositol polyphosphate-4-phosphatase, type I
195	chr1	37314377	37315230	854	0	0	0	0	0	0	1	1	1	0	0	0	3	Intron (ENSMUST00000146676.1/269180, intron 1 of 1)	14069	Inpp4a	inositol polyphosphate-4-phosphatase, type I
204	chr1	37429461	37429952	492	0	0	0	0	0	0	1	1	1	0	0	0	3	Promoter (<=1kb)	151	Coa5	cytochrome C oxidase assembly factor 5
207	chr1	37541223	37541493	271	0	0	0	0	0	0	0	1	1	0	0	0	2	Promoter (<=1kb)	-207	Mgat4a	mannoside acetylglucosaminyltransferase 4, isoenzyme A
208	chr1	37583883	37584412	530	0	0	0	0	0	1	1	0	0	0	0	0	2	Distal Intergenic	40830	Cracdl	capping protein inhibiting regulator of actin like
209	chr1	37638637	37639252	616	0	0	0	0	0	0	1	0	0	0	0	0	1	Intron (ENSMUST00000162875.7/72097, intron 2 of 9)	-13395	Cracdl	capping protein inhibiting regulator of actin like
211	chr1	37698385	37699110	726	0	0	0	0	0	0	0	0	0	0	0	0	0	Intron (ENSMUST00000162875.7/72097, intron 1 of 9)	20685	Cracdl	capping protein inhibiting regulator of actin like
212	chr1	37718408	37719607	1200	0	0	0	0	0	0	1	0	0	1	0	0	2	Promoter (<=1kb)	188	Cracdl	capping protein inhibiting regulator of actin like
215	chr1	37871782	37872879	1098	0	0	1	0	0	1	1	1	1	1	0	0	6	Promoter (<=1kb)	0	Lipt1	lipoyltransferase 1
221	chr1	38307954	38308277	324	0	0	0	0	0	0	0	1	0	0	0	0	1	Exon (ENSMUST00000129696.1/ENSMUST00000129696.1, exon 1 of 3)	-110511	Aff3	AF4/FMR2 family, member 3
224	chr1	38626742	38626943	202	0	0	0	0	0	0	0	1	0	0	0	0	1	Promoter (<=1kb)	242	Aff3	AF4/FMR2 family, member 3
227	chr1	38987052	38987528	477	0	0	0	0	0	0	1	0	0	0	0	0	1	Promoter (<=1kb)	-313	Pdcl3	phosducin-like 3
228	chr1	38988156	38988710	555	0	0	0	0	0	0	0	0	0	0	0	0	0	Promoter (<=1kb)	291	Pdcl3	phosducin-like 3
229	chr1	39006942	39008171	1230	0	0	1	0	0	1	1	1	1	1	0	0	6	Distal Intergenic	11782	Pdcl3	phosducin-like 3
230	chr1	39025087	39026212	1126	0	0	0	0	0	0	0	0	0	0	0	0	0	Distal Intergenic	29927	Pdcl3	phosducin-like 3
231	chr1	39063805	39064709	905	0	0	1	0	0	1	0	0	0	0	0	0	2	Distal Intergenic	68645	Pdcl3	phosducin-like 3
232	chr1	39192392	39193368	977	0	0	0	0	0	0	0	0	0	0	0	0	0	Promoter (<=1kb)	-363	Npas2	neuronal PAS domain protein 2
237	chr1	39417520	39417872	353	0	0	0	0	0	0	0	0	0	0	0	0	0	Intron (ENSMUST00000054462.10/54610, intron 2 of 19)	-24889	Tbc1d8	TBC1 domain family, member 8
244	chr1	39577536	39577707	172	0	0	0	0	0	0	1	1	1	0	0	0	3	Promoter (<=1kb)	-131	Rnf149	ring finger protein 149
246	chr1	39720894	39721145	252	0	0	0	0	0	0	0	0	0	0	0	0	0	Promoter (<=1kb)	0	Rfx8	regulatory factor X 8
251	chr1	40106241	40106744	504	0	0	0	0	0	0	0	0	0	0	0	0	0	Intron (ENSMUST00000191671.5/16178, intron 3 of 3)	20256	Il1r2	interleukin 1 receptor, type II
253	chr1	40224528	40224848	321	0	0	0	0	0	0	1	1	0	0	0	0	2	Promoter (<=1kb)	-232	Il1r1	interleukin 1 receptor, type I
256	chr1	40236345	40236699	355	0	0	0	0	0	0	1	1	1	0	0	0	3	Intron (ENSMUST00000027241.10/16177, intron 1 of 10)	11265	Il1r1	interleukin 1 receptor, type I
260	chr1	40261449	40263204	1756	0	0	0	0	0	1	1	1	1	1	0	0	5	Intron (ENSMUST00000027241.10/16177, intron 1 of 10)	-3382	Il1r1	interleukin 1 receptor, type I
282	chr1	43304559	43305090	532	0	0	0	0	0	1	1	0	1	0	0	0	3	Distal Intergenic	-107575	Fhl2	four and a half LIM domains 2
283	chr1	43305624	43306264	641	0	0	0	0	0	0	1	1	1	0	0	0	3	Distal Intergenic	-108640	Fhl2	four and a half LIM domains 2
285	chr1	43471818	43472762	945	0	0	1	0	0	1	1	1	1	1	0	0	6	Intron (ENSMUST00000187435.6/17974, intron 1 of 2)	26067	Nck2	non-catalytic region of tyrosine kinase adaptor protein 2
287	chr1	43785151	43785988	838	0	0	0	0	0	1	1	0	0	1	0	0	3	Exon (ENSMUST00000163003.1/ENSMUST00000163003.1, exon 1 of 1)	41028	Uxs1	UDP-glucuronate decarboxylase 1
290	chr1	43933057	43933517	461	0	0	0	0	0	0	1	1	0	0	0	0	2	Promoter (<=1kb)	-130	Tpp2	tripeptidyl peptidase II
293	chr1	44118281	44120396	2116	0	0	1	0	0	1	1	3	2	2	0	0	10	Promoter (<=1kb)	0	Bivm	basic, immunoglobulin-like variable motif containing
294	chr1	44147471	44148457	987	0	0	0	0	0	1	1	1	1	1	0	0	5	Promoter (<=1kb)	0	Ercc5	excision repair cross-complementing rodent repair deficiency, complementation group 5
295	chr1	45794950	45795109	160	0	0	0	0	0	1	1	1	0	1	0	0	4	Promoter (<=1kb)	-57	Wdr75	WD repeat domain 75
296	chr1	45795853	45796348	496	0	0	0	0	0	0	0	0	0	0	0	0	0	Promoter (<=1kb)	346	Wdr75	WD repeat domain 75
317	chr1	52499631	52499907	277	0	0	0	0	0	0	0	1	0	0	0	0	1	Promoter (<=1kb)	393	Nab1	Ngfi-A binding protein 1
318	chr1	52631119	52631463	345	0	0	0	0	0	0	1	1	0	0	0	0	2	Promoter (<=1kb)	322	Nemp2	nuclear envelope integral membrane protein 2
322	chr1	52816933	52817946	1014	0	0	0	0	0	0	2	1	2	0	0	0	5	Promoter (<=1kb)	0	Inpp1	inositol polyphosphate-1-phosphatase
325	chr1	52952922	52953638	717	0	0	0	0	0	0	0	2	0	0	0	0	2	Promoter (<=1kb)	0	1700019D03Rik	RIKEN cDNA 1700019D03 gene
326	chr1	52972637	52973493	857	0	0	0	0	0	1	0	0	0	0	0	0	1	Promoter (<=1kb)	-591	1700019D03Rik	RIKEN cDNA 1700019D03 gene
327	chr1	53062074	53062979	906	0	0	0	0	0	1	0	0	0	1	0	0	2	Promoter (<=1kb)	417	Mstn	myostatin
329	chr1	53296585	53296716	132	0	0	0	0	0	0	1	1	0	0	0	0	2	Promoter (<=1kb)	251	Pms1	PMS1 homolog 1, mismatch repair system component
332	chr1	53352176	53352482	307	0	0	0	0	0	0	0	1	1	0	0	0	2	Promoter (<=1kb)	88	Asdurf	ASNSD1 upstream reading frame
334	chr1	53784610	53784821	212	0	0	0	0	0	0	0	1	0	0	0	0	1	Promoter (<=1kb)	336	Stk17b	serine/threonine kinase 17b (apoptosis-inducing)
337	chr1	54557974	54558161	188	0	0	0	0	0	0	0	1	0	0	0	0	1	Promoter (<=1kb)	-290	Pgap1	post-GPI attachment to proteins 1
338	chr1	54600087	54600360	274	0	0	0	0	0	0	1	1	1	1	0	0	4	Distal Intergenic	-42403	Pgap1	post-GPI attachment to proteins 1
342	chr1	54706892	54708777	1886	0	0	1	0	0	2	2	2	2	2	0	0	11	Intron (ENSMUST00000190007.6/ENSMUST00000190007.6, intron 1 of 4)	14299	Ankrd44	ankyrin repeat domain 44
344	chr1	54802842	54803048	207	0	0	1	0	0	1	1	1	1	1	0	0	6	Intron (ENSMUST00000179030.7/329154, intron 2 of 27)	10395	Ankrd44	ankyrin repeat domain 44
352	chr1	55052082	55052387	306	0	0	0	0	0	1	1	1	1	0	0	0	4	Promoter (<=1kb)	-383	Coq10b	coenzyme Q10B
354	chr1	55086193	55087334	1142	0	0	0	0	0	0	0	0	0	0	0	0	0	Promoter (<=1kb)	690	Hspd1	heat shock protein 1 (chaperonin)
357	chr1	55131886	55132547	662	0	0	0	0	0	1	1	1	1	0	0	0	4	Promoter (<=1kb)	560	Mob4	MOB family member 4, phocein
363	chr1	57405936	57406185	250	0	0	0	0	0	0	0	0	0	0	0	0	0	Promoter (<=1kb)	-143	Maip1	matrix AAA peptidase interacting protein 1
364	chr1	57407140	57407367	228	0	0	0	0	0	0	0	0	0	0	0	0	0	Promoter (<=1kb)	-39	Tyw5	tRNA-yW synthesizing protein 5
367	chr1	57995657	57995894	238	0	0	1	0	0	0	1	1	1	0	0	0	4	Promoter (<=1kb)	-77	Sgo2a	shugoshin 2A
369	chr1	58047025	58048891	1867	0	0	0	0	0	0	1	1	1	1	0	0	4	Exon (ENSMUST00000001027.6/11761, exon 4 of 35)	17061	Aox1	aldehyde oxidase 1
373	chr1	58424156	58424388	233	0	0	0	0	0	0	1	0	0	0	0	0	1	Promoter (<=1kb)	-90	Clk1	CDC-like kinase 1
378	chr1	58652523	58653840	1318	0	0	0	0	0	1	1	1	1	1	0	0	5	Promoter (<=1kb)	0	Gm20257	caspase 8 pseudogene
384	chr1	59120522	59120691	170	0	0	0	0	0	0	0	0	0	0	0	0	0	Promoter (<=1kb)	-114	Tmem237	transmembrane protein 237
387	chr1	59202467	59202825	359	0	0	0	0	1	0	1	1	1	0	0	0	4	Intron (ENSMUST00000027178.12/74018, intron 9 of 33)	34268	Als2	alsin Rho guanine nucleotide exchange factor
390	chr1	59340565	59341538	974	0	0	1	0	0	3	1	1	2	2	0	0	10	Intron (ENSMUST00000160662.7/271697, intron 12 of 13)	41629	Cdk15	cyclin-dependent kinase 15
391	chr1	59394088	59394319	232	0	0	0	0	0	0	1	0	0	0	0	0	1	Distal Intergenic	-88105	Fzd7	frizzled class receptor 7
394	chr1	59671212	59671439	228	0	0	0	0	0	0	0	0	0	0	0	0	0	Promoter (<=1kb)	-378	Sumo1	small ubiquitin-like modifier 1
407	chr1	60342692	60344096	1405	0	0	0	0	0	1	2	1	1	0	0	0	5	Promoter (<=1kb)	0	Cyp20a1	cytochrome P450, family 20, subfamily a, polypeptide 1
409	chr1	60408982	60409360	379	0	0	0	0	0	0	0	1	1	0	0	0	2	Promoter (<=1kb)	-259	Abi2	abl-interactor 2
414	chr1	60998766	60999118	353	0	0	0	1	0	1	0	0	0	1	0	0	3	3' UTR	20839	Icos	inducible T cell co-stimulator
420	chr1	63203409	63204874	1466	0	0	1	0	0	1	1	1	1	1	0	0	6	Promoter (2-3kb)	2701	Zdbf2	zinc finger, DBF-type containing 2
434	chr1	64580790	64580973	184	0	0	0	0	0	0	1	1	1	1	0	0	4	Intron (ENSMUST00000185594.6/12912, intron 7 of 7)	34658	Mettl21a	methyltransferase like 21A
438	chr1	64738107	64738850	744	0	0	0	0	0	0	1	1	1	0	0	0	3	Promoter (<=1kb)	-356	Fzd5	frizzled class receptor 5
440	chr1	64956932	64957307	376	0	0	0	0	0	0	1	1	1	0	1	0	4	Promoter (<=1kb)	-108	Plekhm3	pleckstrin homology domain containing, family M, member 3
441	chr1	65179448	65179760	313	0	0	0	0	0	0	0	1	1	0	0	0	2	Promoter (<=1kb)	-267	Idh1	isocitrate dehydrogenase 1 (NADP+), soluble
446	chr1	66251685	66252656	972	0	0	0	0	0	2	1	1	1	1	0	0	6	Promoter (<=1kb)	23	Map2	microtubule-associated protein 2
450	chr1	66467488	66467795	308	0	0	0	0	0	0	1	1	0	0	0	0	2	Promoter (<=1kb)	-572	Unc80	unc-80, NALCN activator
451	chr1	66481967	66483490	1524	0	0	0	0	0	2	1	1	1	2	0	0	7	Exon (ENSMUST00000061620.16/329178, exon 5 of 65)	13520	Unc80	unc-80, NALCN activator
455	chr1	66817974	66818231	258	0	0	0	0	0	0	0	1	0	0	0	0	1	Promoter (<=1kb)	-412	Kansl1l	KAT8 regulatory NSL complex subunit 1-like
459	chr1	69591558	69591828	271	0	0	0	0	0	0	0	0	0	0	0	0	0	Intron (ENSMUST00000027146.8/22779, intron 3 of 7)	92329	Ikzf2	IKAROS family zinc finger 2
460	chr1	69686572	69687203	632	0	0	0	0	0	0	1	1	0	0	0	0	2	Promoter (<=1kb)	0	Ikzf2	IKAROS family zinc finger 2
461	chr1	69687877	69688086	210	0	0	0	0	0	0	1	1	0	0	0	0	2	Promoter (<=1kb)	-632	Ikzf2	IKAROS family zinc finger 2
466	chr1	71837169	71838093	925	0	0	0	0	0	0	1	2	2	1	0	0	6	Distal Intergenic	-50019	Gm8883	predicted gene 8883
468	chr1	72183679	72184062	384	0	0	0	0	0	0	1	0	0	0	0	0	1	Intron (ENSMUST00000048860.8/381269, intron 2 of 4)	28245	Mreg	melanoregulin
473	chr1	72236290	72237135	846	0	0	0	0	1	0	1	1	2	1	0	0	6	Exon (ENSMUST00000101806.2/ENSMUST00000101806.2, exon 1 of 1)	-23983	Mreg	melanoregulin
488	chr1	72870453	72871069	617	0	0	1	0	0	0	1	1	1	0	0	0	4	Intron (ENSMUST00000027377.8/16011, intron 1 of 3)	3206	Igfbp5	insulin-like growth factor binding protein 5
493	chr1	73251709	73252667	959	0	0	0	0	0	1	1	1	1	1	0	0	5	Distal Intergenic	-146301	D530049I02Rik	RIKEN cDNA D530049I02 gene
495	chr1	74207767	74209053	1287	0	0	0	0	0	1	1	1	1	0	0	0	4	Promoter (1-2kb)	-1147	Mir1928	microRNA 1928
507	chr1	74397645	74398281	637	0	0	0	0	0	0	1	2	1	0	0	0	4	Distal Intergenic	3335	Mir26b	microRNA 26b
510	chr1	74437293	74437872	580	0	0	0	0	0	0	1	1	1	0	0	0	3	3' UTR	13607	Vil1	villin 1
511	chr1	74438437	74438627	191	0	0	1	0	0	1	1	1	0	0	0	0	4	3' UTR	14751	Vil1	villin 1
514	chr1	74506737	74507402	666	0	0	0	0	0	0	0	1	0	0	0	0	1	Promoter (<=1kb)	-454	Usp37	ubiquitin specific peptidase 37
517	chr1	74600681	74601023	343	0	0	0	0	0	1	0	0	0	1	0	0	2	Promoter (<=1kb)	-82	Rnf25	ring finger protein 25
518	chr1	74601590	74602050	461	0	0	0	0	0	0	1	0	1	0	0	0	2	Promoter (<=1kb)	0	Stk36	serine/threonine kinase 36
520	chr1	74713619	74713981	363	0	0	0	0	0	0	0	0	0	0	0	0	0	Promoter (<=1kb)	45	Cyp27a1	cytochrome P450, family 27, subfamily a, polypeptide 1
521	chr1	74854567	74854713	147	0	0	0	0	0	0	0	1	1	0	0	0	2	Promoter (<=1kb)	-221	Cdk5r2	cyclin-dependent kinase 5, regulatory subunit 2 (p39)
524	chr1	74882166	74882740	575	0	0	0	0	0	0	0	1	1	0	0	0	2	Promoter (1-2kb)	1868	Fev	FEV transcription factor, ETS family member
528	chr1	75124237	75124559	323	0	0	0	0	0	0	0	0	0	0	0	0	0	Downstream (<1kb)	8987	Slc23a3	solute carrier family 23 (nucleobase transporters), member 3
529	chr1	75125282	75125431	150	0	0	0	0	0	0	1	0	0	0	0	0	1	Downstream (<1kb)	8115	Slc23a3	solute carrier family 23 (nucleobase transporters), member 3
532	chr1	75167983	75168533	551	0	0	0	0	0	0	0	1	1	0	0	0	2	Promoter (<=1kb)	-113	Zfand2b	zinc finger, AN1 type domain 2B
533	chr1	75169090	75169394	305	0	0	0	0	0	1	1	1	0	0	0	0	3	Promoter (<=1kb)	162	Zfand2b	zinc finger, AN1 type domain 2B
534	chr1	75179512	75180397	886	0	0	0	0	0	0	2	1	2	0	0	0	5	Promoter (<=1kb)	0	Abcb6	ATP-binding cassette, sub-family B (MDR/TAP), member 6
538	chr1	75211166	75211942	777	0	0	0	0	0	0	0	0	0	0	0	0	0	Promoter (<=1kb)	0	Stk16	serine/threonine kinase 16
539	chr1	75213994	75215086	1093	0	0	0	0	0	1	1	1	1	1	0	0	5	Promoter (<=1kb)	933	Stk16	serine/threonine kinase 16
541	chr1	75219480	75220041	562	0	0	0	0	0	0	0	1	0	0	0	0	1	Promoter (<=1kb)	0	Tuba4a	tubulin, alpha 4A
545	chr1	75262136	75263500	1365	0	0	0	0	0	0	1	1	1	0	0	0	3	Promoter (<=1kb)	407	Ptprn	protein tyrosine phosphatase, receptor type, N
546	chr1	75264464	75265274	811	0	0	0	0	0	1	1	1	2	1	0	0	6	Promoter (<=1kb)	0	Ptprn	protein tyrosine phosphatase, receptor type, N
559	chr1	75505075	75505781	707	0	0	0	0	0	1	0	1	0	0	0	0	2	Promoter (<=1kb)	0	Obsl1	obscurin-like 1
560	chr1	75506420	75506802	383	0	0	0	0	0	0	0	0	0	0	0	0	0	Promoter (<=1kb)	0	Obsl1	obscurin-like 1
561	chr1	75520763	75521265	503	0	0	0	0	0	0	1	0	0	0	0	0	1	Promoter (<=1kb)	-264	Stk11ip	serine/threonine kinase 11 interacting protein
562	chr1	75522099	75522419	321	0	0	0	0	0	0	1	0	0	1	0	0	2	Promoter (<=1kb)	288	Stk11ip	serine/threonine kinase 11 interacting protein
568	chr1	78310793	78312626	1834	0	0	0	0	0	1	5	2	1	0	0	0	9	Promoter (<=1kb)	448	Sgpp2	sphingosine-1-phosphate phosphatase 2
569	chr1	78321816	78322978	1163	0	0	1	0	0	1	1	1	1	1	0	0	6	Intron (ENSMUST00000036172.9/433323, intron 1 of 4)	11471	Sgpp2	sphingosine-1-phosphate phosphatase 2
570	chr1	78337915	78338580	666	0	0	1	0	0	1	1	1	1	0	0	0	5	Intron (ENSMUST00000036172.9/433323, intron 1 of 4)	27570	Sgpp2	sphingosine-1-phosphate phosphatase 2
573	chr1	78425610	78426061	452	0	0	0	0	0	1	1	0	0	0	0	0	2	Intron (ENSMUST00000170217.7/23874, intron 16 of 17)	62734	Farsb	phenylalanyl-tRNA synthetase, beta subunit
576	chr1	78537682	78537987	306	0	0	0	0	0	1	0	0	0	0	0	0	1	Promoter (<=1kb)	54	Mogat1	monoacylglycerol O-acyltransferase 1
578	chr1	78658561	78658801	241	0	0	0	0	0	0	1	0	0	0	0	0	1	Promoter (<=1kb)	121	Utp14b	UTP14B small subunit processome component
580	chr1	79180672	79181741	1070	0	0	1	0	0	1	1	1	1	1	0	0	6	Intron (ENSMUST00000189296.1/102636764, intron 2 of 3)	42770	Gm29536	predicted gene 29536
584	chr1	79450396	79450635	240	0	0	0	0	0	0	0	0	0	0	0	0	0	Distal Intergenic	-10276	Scg2	secretogranin II
589	chr1	79672275	79672419	145	0	0	0	0	0	0	0	1	0	0	0	0	1	Promoter (<=1kb)	-303	Ap1s3	adaptor-related protein complex AP-1, sigma 3
592	chr1	79857999	79858335	337	0	0	0	1	0	0	0	0	0	0	0	0	1	Promoter (<=1kb)	361	Serpine2	serine (or cysteine) peptidase inhibitor, clade E, member 2
593	chr1	79858893	79858920	28	0	0	0	0	0	0	0	0	0	0	0	0	0	Promoter (<=1kb)	-197	Serpine2	serine (or cysteine) peptidase inhibitor, clade E, member 2
600	chr1	80757264	80758158	895	0	0	0	0	0	0	0	0	0	1	0	0	1	Promoter (<=1kb)	290	Dock10	dedicator of cytokinesis 10
601	chr1	80758809	80758867	59	0	0	0	0	0	0	0	1	0	0	0	0	1	Promoter (<=1kb)	-282	Dock10	dedicator of cytokinesis 10
603	chr1	82282725	82283051	327	0	0	0	0	0	0	1	1	0	0	0	0	2	Intron (ENSMUST00000069799.2/16367, intron 1 of 1)	8365	Irs1	insulin receptor substrate 1
606	chr1	82292006	82293278	1273	0	0	1	0	0	1	2	1	1	0	0	0	6	Promoter (<=1kb)	-590	Irs1	insulin receptor substrate 1
607	chr1	82316102	82316435	334	0	0	1	0	0	1	1	1	1	1	0	0	6	Promoter (<=1kb)	-17	Rhbdd1	rhomboid domain containing 1
614	chr1	83225475	83226181	707	0	0	1	0	0	1	1	1	1	1	0	0	6	Distal Intergenic	52984	Sphkap	SPHK1 interactor, AKAP domain containing
628	chr1	84840132	84840611	480	0	0	0	0	0	0	0	0	0	0	0	0	0	Promoter (<=1kb)	0	Trip12	thyroid hormone receptor interactor 12
630	chr1	85894020	85894435	416	0	0	0	0	0	0	0	1	0	0	0	0	1	Promoter (<=1kb)	0	Itm2c	integral membrane protein 2C
631	chr1	85895364	85896026	663	0	0	0	0	0	1	1	1	1	0	0	0	4	Promoter (<=1kb)	745	Itm2c	integral membrane protein 2C
632	chr1	86059189	86059416	228	0	0	0	0	0	0	1	0	0	0	0	0	1	Distal Intergenic	-4971	Psmd1	proteasome (prosome, macropain) 26S subunit, non-ATPase, 1
636	chr1	86175091	86177326	2236	0	0	1	0	0	1	1	1	1	1	0	0	6	Exon (ENSMUST00000123618.7/78795, exon 9 of 20)	-19064	Armc9	armadillo repeat containing 9
637	chr1	86358390	86358721	332	0	0	0	0	0	0	0	1	1	0	0	0	2	Promoter (<=1kb)	248	Ncl	nucleolin
638	chr1	86359798	86360490	693	0	0	0	0	0	0	0	3	1	0	0	0	4	Promoter (<=1kb)	214	C130036L24Rik	RIKEN cDNA C130036L24 gene
641	chr1	86440928	86441814	887	0	0	0	0	0	1	1	2	1	1	0	0	6	Distal Intergenic	14599	Tex44	testis expressed 44
644	chr1	86470984	86471426	443	0	0	1	0	0	1	2	1	1	0	0	0	6	Distal Intergenic	44655	Tex44	testis expressed 44
648	chr1	86497134	86499321	2188	0	0	0	0	0	1	1	2	2	0	0	0	6	Distal Intergenic	-27405	Ptma	prothymosin alpha
657	chr1	86834494	86834927	434	0	0	0	0	0	2	0	0	0	1	0	0	3	Intron (ENSMUST00000168237.7/208718, intron 7 of 21)	130651	Dis3l2	DIS3 like 3'-5' exoribonuclease 2
661	chr1	87327779	87328014	236	0	0	0	0	0	0	0	0	0	0	0	0	0	Promoter (<=1kb)	713	Gigyf2	GRB10 interacting GYF protein 2
662	chr1	87574209	87575186	978	0	0	0	0	0	0	0	0	0	0	0	0	0	Promoter (<=1kb)	163	Neu2	neuraminidase 2
673	chr1	88205235	88205765	531	0	0	0	0	0	0	0	1	0	0	0	0	1	Promoter (<=1kb)	17	Dnajb3	DnaJ heat shock protein family (Hsp40) member B3
679	chr1	88953771	88955339	1569	0	0	1	0	0	1	2	2	2	1	1	0	10	Distal Intergenic	-60774	1700067G17Rik	RIKEN cDNA 1700067G17 gene
681	chr1	89025596	89026733	1138	0	0	0	0	0	1	1	1	1	1	0	0	5	Distal Intergenic	9483	1700067G17Rik	RIKEN cDNA 1700067G17 gene
686	chr1	89183375	89184325	951	0	0	1	0	0	1	1	1	1	0	0	0	5	Distal Intergenic	112922	Sh3bp4	SH3-domain binding protein 4
692	chr1	89576971	89577246	276	0	0	1	0	0	1	1	1	1	1	0	0	6	Promoter (2-3kb)	-2990	Agap1	ArfGAP with GTPase domain, ankyrin repeat and PH domain 1
696	chr1	89709570	89711137	1568	0	0	0	0	0	1	1	1	1	2	0	0	6	Intron (ENSMUST00000027521.14/347722, intron 9 of 17)	-25662	4933400F21Rik	RIKEN cDNA 4933400F21 gene
700	chr1	90153110	90153489	380	0	0	0	0	0	0	0	0	0	0	0	0	0	Promoter (<=1kb)	0	Iqca	IQ motif containing with AAA domain
701	chr1	90602941	90604123	1183	0	0	0	0	0	1	1	1	1	0	0	0	4	Promoter (<=1kb)	0	Cops8	COP9 signalosome subunit 8
710	chr1	91181561	91182672	1112	0	0	0	0	0	2	1	2	2	2	0	0	9	Promoter (1-2kb)	1515	Ramp1	receptor (calcitonin) activity modifying protein 1
723	chr1	91412041	91414718	2678	0	0	0	1	0	2	2	3	2	1	0	0	11	Promoter (<=1kb)	0	Hes6	hairy and enhancer of split 6
731	chr1	91470208	91470732	525	0	0	0	0	0	0	0	0	0	0	0	0	0	Distal Intergenic	-10884	Per2	period circadian clock 2
733	chr1	91539855	91540343	489	0	0	0	0	0	0	1	1	1	0	0	0	3	Promoter (<=1kb)	-201	Asb1	ankyrin repeat and SOCS box-containing 1
735	chr1	91871677	91873375	1699	0	0	0	0	0	0	1	1	1	0	0	0	3	Distal Intergenic	61489	Hdac4	histone deacetylase 4
745	chr1	92473025	92473469	445	0	0	0	0	0	0	0	0	0	0	0	0	0	Promoter (<=1kb)	278	Ndufa10	NADH:ubiquinone oxidoreductase subunit A10
746	chr1	92474123	92474435	313	0	0	0	0	0	0	0	0	0	0	0	0	0	Promoter (<=1kb)	-263	Ndufa10	NADH:ubiquinone oxidoreductase subunit A10
750	chr1	92902723	92903310	588	0	0	0	0	0	0	0	2	0	0	0	0	2	Promoter (<=1kb)	0	Ankmy1	ankyrin repeat and MYND domain containing 1
756	chr1	92933663	92934207	545	0	0	0	0	0	0	1	1	0	0	0	0	2	Promoter (<=1kb)	-169	Capn10	calpain 10
763	chr1	93235733	93236643	911	0	0	0	1	0	0	0	1	0	0	0	0	2	Promoter (<=1kb)	0	Sned1	sushi, nidogen and EGF-like domains 1
764	chr1	93305180	93306168	989	0	0	0	0	0	1	1	1	1	1	0	0	5	Promoter (<=1kb)	0	Gm28535	predicted gene 28535
765	chr1	93342507	93343244	738	0	0	0	0	0	1	1	1	1	1	0	0	5	Promoter (<=1kb)	0	Pask	PAS domain containing serine/threonine kinase
766	chr1	93343875	93344169	295	0	0	0	0	0	0	0	0	0	0	0	0	0	Promoter (<=1kb)	168	Ppp1r7	protein phosphatase 1, regulatory subunit 7
767	chr1	93401378	93401606	229	0	0	0	0	0	0	0	0	0	0	0	0	0	Promoter (<=1kb)	-255	Ano7	anoctamin 7
775	chr1	93685459	93686631	1173	0	0	0	0	0	0	0	2	0	0	0	0	2	Promoter (<=1kb)	0	Bok	BCL2-related ovarian killer
776	chr1	93753780	93754049	270	0	0	0	0	0	0	0	0	0	0	0	0	0	Promoter (<=1kb)	601	Thap4	THAP domain containing 4
785	chr1	96871869	96872551	683	0	0	0	0	0	0	0	0	1	0	0	0	1	Promoter (<=1kb)	0	Slco4c1	solute carrier organic anion transporter family, member 4C1
803	chr1	98047677	98049006	1330	0	0	1	0	0	3	1	1	1	2	0	0	9	Promoter (<=1kb)	0	B230216N24Rik	RIKEN cDNA B230216N24 gene
804	chr1	98094680	98095302	623	0	0	0	0	0	0	1	1	0	0	0	0	2	Promoter (<=1kb)	319	Pam	peptidylglycine alpha-amidating monooxygenase
805	chr1	98095866	98096092	227	0	0	0	0	0	0	0	0	0	0	0	0	0	Promoter (<=1kb)	-220	Pam	peptidylglycine alpha-amidating monooxygenase
806	chr1	98131512	98131768	257	0	0	0	0	0	0	1	0	0	0	0	0	1	Promoter (<=1kb)	45	1810006J02Rik	RIKEN cDNA 1810006J02 gene
807	chr1	100231627	100231910	284	0	0	0	0	0	0	0	0	0	0	0	0	0	Intron (ENSMUST00000086738.9/241175, intron 11 of 23)	-20719	Cntnap5b	contactin associated protein-like 5B
813	chr1	105780757	105781216	460	0	0	0	0	0	0	0	1	0	0	0	0	1	Promoter (<=1kb)	7	Tnfrsf11a	tumor necrosis factor receptor superfamily, member 11a, NFKB activator
815	chr1	105828615	105829960	1346	0	0	1	0	0	2	2	1	1	1	0	0	8	Intron (ENSMUST00000027559.7/21934, intron 9 of 9)	8745	Tnfrsf11a	tumor necrosis factor receptor superfamily, member 11a, NFKB activator
817	chr1	105899805	105900647	843	0	0	0	0	0	0	1	1	1	0	0	0	3	Distal Intergenic	79935	Tnfrsf11a	tumor necrosis factor receptor superfamily, member 11a, NFKB activator
843	chr1	118458766	118458952	187	0	0	0	0	0	0	1	1	0	1	0	0	3	Promoter (<=1kb)	-19	2900060B14Rik	RIKEN cDNA 2900060B14 gene
844	chr1	118459702	118460003	302	0	0	0	0	0	0	1	1	1	0	0	0	3	Promoter (<=1kb)	114	Clasp1	CLIP associating protein 1
847	chr1	118535483	118537261	1779	0	0	0	0	0	2	2	1	2	1	0	0	8	Exon (ENSMUST00000070989.13/76707, exon 24 of 41)	3404	Clasp1	CLIP associating protein 1
848	chr1	118628057	118628414	358	0	0	0	0	0	0	0	1	0	0	0	0	1	Promoter (<=1kb)	111	Tfcp2l1	transcription factor CP2-like 1
861	chr1	120654390	120654898	509	0	0	0	0	0	0	1	1	1	0	0	0	3	Intron (ENSMUST00000185443.1/ENSMUST00000185443.1, intron 1 of 3)	51972	En1	engrailed 1
864	chr1	121431151	121431847	697	0	0	0	1	0	0	1	1	0	0	0	0	3	Promoter (<=1kb)	41	Ccdc93	coiled-coil domain containing 93
866	chr1	124045320	124045525	206	0	0	0	0	0	0	0	0	0	0	0	0	0	Promoter (<=1kb)	34	Dpp10	dipeptidylpeptidase 10
869	chr1	125482564	125482778	215	0	0	1	0	0	0	1	1	1	0	0	0	4	Distal Intergenic	-46837	Actr3	ARP3 actin-related protein 3
870	chr1	125559928	125560197	270	0	0	0	0	0	0	1	1	0	0	0	0	2	Promoter (<=1kb)	-398	Slc35f5	solute carrier family 35, member F5
876	chr1	127204794	127204801	8	0	0	0	0	0	0	1	1	1	0	0	0	3	Promoter (<=1kb)	-214	Mgat5	mannoside acetylglucosaminyltransferase 5
877	chr1	127206016	127206450	435	0	0	0	0	0	0	1	1	0	0	0	0	2	Promoter (<=1kb)	988	Mgat5	mannoside acetylglucosaminyltransferase 5
882	chr1	127529760	127529876	117	0	0	0	0	0	0	1	1	1	0	0	0	3	Intron (ENSMUST00000027585.13/72160, intron 4 of 8)	7554	Tmem163	transmembrane protein 163
889	chr1	127677962	127678359	398	0	0	0	0	0	1	1	2	2	0	0	0	6	Promoter (<=1kb)	0	Tmem163	transmembrane protein 163
905	chr1	130820856	130823241	2386	0	0	0	0	0	1	2	2	1	1	1	0	8	Intron (ENSMUST00000125056.7/ENSMUST00000125056.7, intron 1 of 3)	-3443	Pigr	polymeric immunoglobulin receptor
906	chr1	130831933	130832273	341	0	0	1	0	0	0	1	1	1	0	0	0	4	Promoter (2-3kb)	2923	Pigr	polymeric immunoglobulin receptor
908	chr1	131084030	131084898	869	0	0	0	0	0	0	1	1	1	0	0	0	3	Intron (ENSMUST00000016672.10/17164, intron 1 of 9)	-11504	Mapkapk2	MAP kinase-activated protein kinase 2
912	chr1	131137231	131137839	609	0	0	0	0	0	0	0	0	0	0	0	0	0	Promoter (<=1kb)	406	Dyrk3	dual-specificity tyrosine-(Y)-phosphorylation regulated kinase 3
914	chr1	131152994	131153903	910	0	0	0	0	0	0	1	1	1	0	0	0	3	Promoter (<=1kb)	0	Eif2d	eukaryotic translation initiation factor 2D
918	chr1	131528033	131528359	327	0	0	0	0	0	0	1	1	1	0	0	0	3	Promoter (<=1kb)	130	Fam72a	family with sequence similarity 72, member A
919	chr1	131827300	131827597	298	0	0	0	0	0	0	0	0	0	0	0	0	0	Promoter (<=1kb)	0	Slc41a1	solute carrier family 41, member 1
920	chr1	131828255	131828818	564	0	0	0	0	0	0	0	1	0	0	0	0	1	Promoter (<=1kb)	278	Slc41a1	solute carrier family 41, member 1
924	chr1	132028263	132029052	790	0	0	0	0	0	1	0	0	0	0	0	0	1	Promoter (<=1kb)	0	Mfsd4a	major facilitator superfamily domain containing 4A
926	chr1	132138684	132139896	1213	0	0	0	0	0	0	0	0	0	0	0	0	0	Promoter (<=1kb)	0	Cdk18	cyclin-dependent kinase 18
931	chr1	132319597	132320599	1003	0	0	1	0	0	0	1	1	1	0	0	0	4	Intron (ENSMUST00000072177.13/74137, intron 1 of 7)	3432	Nuak2	NUAK family, SNF1-like kinase, 2
935	chr1	132391864	132391978	115	0	0	0	0	0	0	1	1	1	0	0	0	3	Promoter (<=1kb)	-583	Tmcc2	transmembrane and coiled-coil domains 2
936	chr1	132417210	132417298	89	0	0	0	0	0	0	1	1	1	0	0	0	3	Promoter (<=1kb)	-257	Dstyk	dual serine/threonine and tyrosine protein kinase
937	chr1	132417963	132418278	316	0	0	0	0	0	0	0	1	0	0	0	0	1	Promoter (<=1kb)	-99	Dstyk	dual serine/threonine and tyrosine protein kinase
938	chr1	132476754	132476990	237	0	0	0	0	0	0	1	1	1	0	0	0	3	Promoter (<=1kb)	-375	Rbbp5	retinoblastoma binding protein 5, histone lysine methyltransferase complex subunit
939	chr1	132477859	132477922	64	0	0	0	0	0	0	0	0	0	0	0	0	0	Promoter (<=1kb)	217	Rbbp5	retinoblastoma binding protein 5, histone lysine methyltransferase complex subunit
940	chr1	132641180	132642106	927	0	0	1	0	0	1	2	2	1	1	0	0	8	Intron (ENSMUST00000094569.10/269116, intron 3 of 29)	-4089	Nfasc	neurofascin
941	chr1	132647177	132649300	2124	0	0	0	0	0	1	2	2	2	0	0	0	7	Intron (ENSMUST00000094569.10/269116, intron 2 of 29)	-10086	Nfasc	neurofascin
947	chr1	132880181	132880345	165	0	0	0	0	0	0	0	1	0	0	0	0	1	Promoter (<=1kb)	0	Lrrn2	leucine rich repeat protein 2, neuronal
948	chr1	132881188	132881643	456	0	0	0	0	0	0	0	1	0	0	0	0	1	Promoter (<=1kb)	833	Lrrn2	leucine rich repeat protein 2, neuronal
950	chr1	133045708	133045867	160	0	0	0	0	0	0	0	1	0	0	0	0	1	Promoter (<=1kb)	41	Pik3c2b	phosphatidylinositol-4-phosphate 3-kinase catalytic subunit type 2 beta
955	chr1	133182736	133183552	817	0	0	0	1	0	1	1	1	2	1	0	0	7	Promoter (1-2kb)	1415	Plekha6	pleckstrin homology domain containing, family A member 6
957	chr1	133222165	133223133	969	0	0	0	0	0	1	1	1	1	1	0	0	5	Intron (ENSMUST00000212252.1/240753, intron 3 of 9)	-22964	Plekha6	pleckstrin homology domain containing, family A member 6
958	chr1	133245645	133245952	308	0	0	0	0	0	1	0	0	0	0	0	0	1	Promoter (<=1kb)	-145	Plekha6	pleckstrin homology domain containing, family A member 6
962	chr1	133264785	133268611	3827	0	0	0	0	0	1	1	1	1	1	0	0	5	Promoter (<=1kb)	-845	Plekha6	pleckstrin homology domain containing, family A member 6
975	chr1	133833855	133835177	1323	0	0	1	0	0	2	1	1	1	2	0	0	8	Distal Intergenic	-32814	Atp2b4	ATPase, Ca++ transporting, plasma membrane 4
982	chr1	134079508	134080097	590	0	0	0	0	0	0	1	2	2	0	0	0	5	Promoter (<=1kb)	-388	Btg2	BTG anti-proliferation factor 2
989	chr1	134232549	134233544	996	0	0	0	1	0	0	0	0	0	0	1	0	2	Promoter (1-2kb)	1034	Adora1	adenosine A1 receptor
991	chr1	134361082	134361486	405	0	0	0	0	0	0	1	1	0	0	0	0	2	Promoter (<=1kb)	204	Tmem183a	transmembrane protein 183A
993	chr1	134406088	134406529	442	0	0	0	0	0	0	1	1	0	0	0	0	2	Promoter (<=1kb)	0	Cyb5r1	cytochrome b5 reductase 1
999	chr1	134556220	134557397	1178	0	0	0	0	1	1	1	1	1	1	0	0	6	Promoter (2-3kb)	-2774	Kdm5b	lysine (K)-specific demethylase 5B
1004	chr1	134728169	134730113	1945	0	0	0	0	0	1	2	2	1	0	0	0	6	Intron (ENSMUST00000187725.6/20980, intron 1 of 2)	18869	Syt2	synaptotagmin II
1008	chr1	134950148	134950627	480	0	0	0	0	0	1	0	0	0	1	0	0	2	Intron (ENSMUST00000045665.12/329251, intron 1 of 23)	5224	Ppp1r12b	protein phosphatase 1, regulatory subunit 12B
1010	chr1	134962671	134963009	339	0	0	0	0	0	0	1	2	1	0	0	0	4	Promoter (<=1kb)	53	Ube2t	ubiquitin-conjugating enzyme E2T
1011	chr1	134987453	134988118	666	0	0	0	1	0	0	0	1	0	0	0	0	2	Exon (ENSMUST00000044828.13/329252, exon 18 of 18)	15497	Ube2t	ubiquitin-conjugating enzyme E2T
1017	chr1	135258758	135259204	447	0	0	0	0	0	2	2	2	2	2	1	0	11	Promoter (<=1kb)	-190	Elf3	E74-like factor 3
1021	chr1	135313024	135313403	380	0	0	0	0	0	0	1	0	0	1	0	0	2	Promoter (<=1kb)	288	Timm17a	translocase of inner mitochondrial membrane 17a
1022	chr1	135313944	135314255	312	0	0	0	0	0	0	1	1	1	0	1	0	4	Promoter (<=1kb)	-166	Timm17a	translocase of inner mitochondrial membrane 17a
1023	chr1	135368566	135368828	263	0	0	0	0	0	0	0	0	0	0	0	0	0	Downstream (2-3kb)	4622	Shisa4	shisa family member 4
1024	chr1	135374627	135375273	647	0	0	0	0	0	0	0	0	0	0	0	0	0	Promoter (<=1kb)	0	Shisa4	shisa family member 4
1027	chr1	135461616	135464628	3013	0	0	1	1	1	2	1	2	2	2	0	0	12	Exon (ENSMUST00000040599.14/215690, exon 12 of 30)	3045	Nav1	neuron navigator 1
1031	chr1	135584830	135585137	308	0	0	0	0	0	0	0	2	1	0	0	0	3	Promoter (<=1kb)	57	Gm4793	predicted gene 4793
1032	chr1	135585709	135585905	197	0	0	0	0	0	0	0	1	1	0	0	0	2	Promoter (<=1kb)	-4	Nav1	neuron navigator 1
1033	chr1	135687250	135688582	1333	0	0	0	1	0	0	1	2	1	0	0	0	5	Promoter (<=1kb)	0	Nav1	neuron navigator 1
1034	chr1	135699258	135699788	531	0	0	0	0	0	0	0	1	0	1	0	0	2	Distal Intergenic	-11153	Nav1	neuron navigator 1
1039	chr1	136007555	136008030	476	0	0	0	0	0	1	1	0	0	0	0	0	2	Promoter (<=1kb)	-120	Tmem9	transmembrane protein 9
1042	chr1	136140161	136140801	641	0	0	0	0	0	0	0	1	1	0	0	0	2	Intron (ENSMUST00000075164.10/16565, intron 1 of 34)	8707	Kif21b	kinesin family member 21B
1043	chr1	136228518	136230586	2069	0	0	0	0	0	1	1	1	1	1	0	0	5	Promoter (<=1kb)	0	Inava	innate immunity activator
1045	chr1	136259998	136260073	76	0	0	0	1	0	0	0	0	0	0	0	0	1	Promoter (<=1kb)	800	Gpr25	G protein-coupled receptor 25
1046	chr1	136260757	136260762	6	0	0	0	1	0	0	0	0	0	0	0	0	1	Promoter (<=1kb)	111	Gpr25	G protein-coupled receptor 25
1048	chr1	136624293	136624686	394	0	0	0	0	0	1	0	1	0	1	0	0	3	Promoter (<=1kb)	-215	Zfp281	zinc finger protein 281
1055	chr1	138856261	138856306	46	0	0	0	0	0	0	0	1	1	0	0	0	2	Promoter (<=1kb)	541	2310009B15Rik	RIKEN cDNA 2310009B15 gene
1058	chr1	139346874	139347126	253	0	0	0	0	0	0	1	0	0	0	0	0	1	Intron (ENSMUST00000059825.11/170788, intron 1 of 11)	-18606	Crb1	crumbs family member 1, photoreceptor morphogenesis associated
1060	chr1	139421731	139421863	133	0	0	0	0	0	0	1	1	0	0	0	0	2	Promoter (<=1kb)	-425	Zbtb41	zinc finger and BTB domain containing 41
1061	chr1	139422724	139422903	180	0	0	0	0	0	0	0	1	0	0	0	0	1	Promoter (<=1kb)	342	Zbtb41	zinc finger and BTB domain containing 41
1062	chr1	139453974	139454514	541	0	0	0	0	0	1	1	0	1	1	0	0	4	Promoter (<=1kb)	-258	Aspm	abnormal spindle microtubule assembly
1072	chr1	151157903	151158360	458	0	0	1	0	0	1	1	1	1	1	0	0	6	Distal Intergenic	19869	C730036E19Rik	RIKEN cDNA C730036E19 gene
1073	chr1	151177479	151178117	639	0	0	0	0	0	1	0	0	0	0	0	0	1	Distal Intergenic	39445	C730036E19Rik	RIKEN cDNA C730036E19 gene
1079	chr1	151550996	151551249	254	0	0	0	0	0	0	1	0	0	0	0	0	1	Distal Intergenic	-19937	Niban1	niban apoptosis regulator 1
1086	chr1	152090485	152091056	572	0	0	0	1	0	0	1	1	1	0	0	0	4	Promoter (<=1kb)	-360	1700025G04Rik	RIKEN cDNA 1700025G04 gene
1103	chr1	153486739	153486994	256	0	0	0	0	0	0	0	1	1	0	0	0	2	Promoter (<=1kb)	614	Dhx9	DEAH (Asp-Glu-Ala-His) box polypeptide 9
1117	chr1	153997622	153999800	2179	0	0	0	0	0	1	3	2	1	2	0	0	9	Distal Intergenic	91579	Glul	glutamate-ammonia ligase (glutamine synthetase)
1123	chr1	155145899	155146670	772	0	0	0	0	0	0	0	0	0	0	0	0	0	Promoter (<=1kb)	113	Mr1	major histocompatibility complex, class I-related
1126	chr1	155205772	155206555	784	0	0	0	0	0	2	1	1	1	1	0	0	6	Intron (ENSMUST00000192690.1/58244, intron 3 of 3)	10751	Stx6	syntaxin 6
1130	chr1	155557766	155557963	198	0	0	0	0	0	0	0	1	0	0	0	0	1	Promoter (<=1kb)	-157	Acbd6	acyl-Coenzyme A binding domain containing 6
1131	chr1	155558750	155559094	345	0	0	0	0	0	0	0	0	0	0	0	0	0	Promoter (<=1kb)	624	Acbd6	acyl-Coenzyme A binding domain containing 6
1133	chr1	155689289	155689409	121	0	0	0	0	0	0	1	0	0	0	0	0	1	3' UTR	52618	Lhx4	LIM homeobox protein 4
1135	chr1	155809950	155810832	883	0	0	1	0	0	0	1	2	2	2	1	0	9	Promoter (1-2kb)	1988	Qsox1	quiescin Q6 sulfhydryl oxidase 1
1136	chr1	155812081	155812448	368	0	0	0	0	0	0	0	0	0	0	0	0	0	Promoter (<=1kb)	372	Qsox1	quiescin Q6 sulfhydryl oxidase 1
1138	chr1	155973768	155974425	658	0	0	0	0	0	0	2	1	1	0	0	0	4	Promoter (<=1kb)	-513	Cep350	centrosomal protein 350
1145	chr1	156420666	156421216	551	0	0	0	0	0	0	1	1	0	0	0	0	2	Promoter (<=1kb)	0	Axdnd1	axonemal dynein light chain domain containing 1
1151	chr1	156656968	156658866	1899	0	0	0	0	0	1	1	1	1	0	0	0	4	Promoter (<=1kb)	0	Tor3a	torsin family 3, member A
1155	chr1	156674547	156675030	484	0	0	1	0	0	1	1	1	1	0	0	0	5	Promoter (<=1kb)	-191	Tor3a	torsin family 3, member A
1158	chr1	156838373	156838851	479	0	0	0	0	0	0	1	2	1	0	0	0	4	Promoter (<=1kb)	0	Angptl1	angiopoietin-like 1
1164	chr1	157473513	157474042	530	0	0	1	0	0	1	1	1	1	1	0	0	6	Promoter (1-2kb)	1245	Cryzl2	crystallin zeta like 2
1166	chr1	157577772	157578515	744	0	0	0	0	0	1	0	0	0	1	0	0	2	Distal Intergenic	39721	Sec16b	SEC16 homolog B (S. cerevisiae)
1169	chr1	157754921	157755858	938	0	0	1	0	1	1	1	1	1	1	0	0	7	Distal Intergenic	216870	Sec16b	SEC16 homolog B (S. cerevisiae)
1170	chr1	157886606	157888242	1637	0	0	0	0	0	1	1	1	1	1	0	0	5	Distal Intergenic	348555	Sec16b	SEC16 homolog B (S. cerevisiae)
1172	chr1	158931577	158932192	616	0	0	0	0	0	0	1	0	0	0	0	0	1	Intron (ENSMUST00000159861.8/23850, intron 2 of 21)	26175	Pappa2	pappalysin 2
1196	chr1	160534735	160535323	589	0	0	0	0	0	1	1	1	1	1	0	0	5	Intron (ENSMUST00000028049.12/29809, intron 13 of 20)	-80962	Rabgap1l	RAB GTPase activating protein 1-like
1199	chr1	160878670	160879046	377	0	0	0	0	0	0	0	0	0	0	0	0	0	Distal Intergenic	-27372	Rc3h1	RING CCCH (C3H) domains 1
1213	chr1	161974139	161975303	1165	0	0	0	0	0	1	2	1	1	1	0	0	6	Intron (ENSMUST00000161826.1/67292, intron 1 of 2)	4333	4930558K02Rik	RIKEN cDNA 4930558K02 gene
1219	chr1	162203003	162203402	400	0	0	0	0	0	1	1	2	1	1	0	0	6	Intron (ENSMUST00000159763.7/103967, intron 3 of 8)	-14221	Dnm3os	dynamin 3, opposite strand
1230	chr1	163779928	163780242	315	0	0	0	0	0	1	0	1	0	1	0	0	3	Promoter (<=1kb)	345	Kifap3	kinesin-associated protein 3
1233	chr1	164248128	164248607	480	0	0	0	0	0	0	1	1	1	0	1	0	4	Promoter (<=1kb)	-439	Slc19a2	solute carrier family 19 (thiamine transporter), member 2
1237	chr1	164307823	164307949	127	0	0	0	0	0	0	0	1	0	0	0	0	1	Promoter (<=1kb)	75	Nme7	NME/NM23 family member 7
1242	chr1	164787849	164788353	505	0	0	0	0	0	1	1	1	1	1	0	0	5	Distal Intergenic	-8291	Dpt	dermatopontin
1269	chr1	165642981	165643126	146	0	0	0	0	0	0	0	1	1	0	0	0	2	Distal Intergenic	-8443	Mpzl1	myelin protein zero-like 1
1274	chr1	166003075	166003251	177	0	0	0	0	0	0	1	1	1	1	0	0	4	Promoter (<=1kb)	-397	Pou2f1	POU domain, class 2, transcription factor 1
1275	chr1	166048022	166048586	565	0	0	0	0	0	0	1	0	0	0	0	0	1	Distal Intergenic	-45344	Pou2f1	POU domain, class 2, transcription factor 1
1277	chr1	166378506	166378866	361	0	0	0	0	0	1	1	1	0	1	0	0	4	Promoter (<=1kb)	-231	Tada1	transcriptional adaptor 1
1286	chr1	167269970	167270778	809	0	0	0	0	0	1	0	0	0	0	0	0	1	Intron (ENSMUST00000053686.8/80914, intron 1 of 6)	13823	Uck2	uridine-cytidine kinase 2
1289	chr1	167305383	167305917	535	0	0	0	0	0	1	1	1	1	1	0	0	5	Promoter (2-3kb)	-2461	Tmco1	transmembrane and coiled-coil domains 1
1300	chr1	168432639	168432922	284	0	0	0	0	0	0	1	1	0	0	0	0	2	Promoter (<=1kb)	-369	Pbx1	pre B cell leukemia homeobox 1
1307	chr1	169746420	169748218	1799	0	0	0	0	0	0	1	1	0	0	0	0	2	Promoter (<=1kb)	0	Rgs4	regulator of G-protein signaling 4
1308	chr1	169763881	169764440	560	0	0	1	0	0	1	1	1	1	1	0	0	6	Distal Intergenic	-16239	Rgs4	regulator of G-protein signaling 4
1309	chr1	169866599	169869037	2439	0	0	0	0	0	2	2	2	2	2	0	0	10	Distal Intergenic	-59611	Ccdc190	coiled-coil domain containing 190
1313	chr1	170214699	170214950	252	0	0	0	0	0	0	0	1	0	0	0	0	1	Promoter (<=1kb)	0	Uhmk1	U2AF homology motif (UHM) kinase 1
1315	chr1	170589224	170589420	197	0	0	0	0	0	0	0	0	0	0	0	0	0	Promoter (<=1kb)	0	Nos1ap	nitric oxide synthase 1 (neuronal) adaptor protein
1317	chr1	170623213	170623406	194	0	0	0	0	0	0	0	0	0	0	0	0	0	Distal Intergenic	-21126	Olfml2b	olfactomedin-like 2B
1319	chr1	170732042	170732272	231	0	0	0	0	0	0	1	0	1	0	0	0	2	Intron (ENSMUST00000027974.6/226641, intron 15 of 15)	87510	Olfml2b	olfactomedin-like 2B
1320	chr1	170741712	170742404	693	0	0	0	0	0	0	1	1	0	1	0	0	3	Intron (ENSMUST00000027974.6/226641, intron 15 of 15)	97180	Olfml2b	olfactomedin-like 2B
1323	chr1	170884568	170884966	399	0	0	0	0	0	0	0	0	0	0	0	0	0	Promoter (<=1kb)	38	Dusp12	dual specificity phosphatase 12
1330	chr1	171122551	171122988	438	0	0	0	0	0	0	1	0	0	0	0	0	1	Promoter (<=1kb)	0	Cfap126	cilia and flagella associated protein 126
1332	chr1	171129580	171129703	124	0	0	0	0	0	0	0	0	0	2	0	0	2	3' UTR	4546	Cfap126	cilia and flagella associated protein 126
1336	chr1	171195192	171196231	1040	0	0	0	0	0	0	0	1	0	0	0	0	1	Promoter (<=1kb)	37	Pcp4l1	Purkinje cell protein 4-like 1
1344	chr1	171269758	171270174	417	0	0	0	0	0	0	1	1	1	0	0	0	3	Promoter (<=1kb)	-154	B4galt3	UDP-Gal:betaGlcNAc beta 1,4-galactosyltransferase, polypeptide 3
1346	chr1	171280298	171280933	636	0	0	0	0	0	0	0	0	0	1	0	0	1	Promoter (<=1kb)	0	Ppox	protoporphyrinogen oxidase
1347	chr1	171281535	171282418	884	0	0	0	0	0	0	1	1	0	0	0	0	2	Promoter (<=1kb)	-349	Ppox	protoporphyrinogen oxidase
1353	chr1	171346302	171346480	179	0	0	0	0	0	0	0	0	0	0	0	0	0	Promoter (<=1kb)	572	Pfdn2	prefoldin 2
1354	chr1	171360115	171360736	622	0	0	0	0	0	0	0	1	0	0	0	0	1	Promoter (<=1kb)	62	Klhdc9	kelch domain containing 9
1356	chr1	171370258	171370529	272	0	0	0	0	0	0	0	0	0	0	0	0	0	Promoter (<=1kb)	0	Nectin4	nectin cell adhesion molecule 4
1359	chr1	171502628	171502884	257	0	0	0	0	0	0	1	1	0	1	0	0	3	Promoter (<=1kb)	-594	Alyref2	Aly/REF export factor 2
1360	chr1	171503881	171504445	565	0	0	0	0	0	0	1	1	1	0	0	0	3	Promoter (<=1kb)	403	Alyref2	Aly/REF export factor 2
1377	chr1	172307853	172308302	450	0	0	0	0	0	1	1	1	1	0	0	0	4	Intron (ENSMUST00000139528.7/140559, intron 3 of 8)	-3469	Igsf8	immunoglobulin superfamily, member 8
1380	chr1	172319340	172320234	895	0	0	0	1	0	1	2	0	2	1	0	0	7	Promoter (<=1kb)	559	Igsf8	immunoglobulin superfamily, member 8
1384	chr1	172493469	172494242	774	0	0	0	0	0	0	1	1	1	0	0	0	3	Promoter (<=1kb)	0	Igsf9	immunoglobulin superfamily, member 9
1385	chr1	172501410	172503866	2457	0	0	0	0	0	2	2	2	2	1	0	0	9	Promoter (<=1kb)	158	Tagln2	transgelin 2
1386	chr1	172509585	172510882	1298	0	0	0	0	1	0	2	2	0	0	0	0	5	Distal Intergenic	8333	Tagln2	transgelin 2
1387	chr1	172521039	172521353	315	0	0	0	0	0	0	0	0	0	0	0	0	0	Promoter (<=1kb)	0	Cfap45	cilia and flagella associated protein 45
1389	chr1	172561967	172563755	1789	0	0	0	0	0	0	2	1	1	0	0	0	4	Promoter (2-3kb)	2061	Vsig8	V-set and immunoglobulin domain containing 8
1390	chr1	172615913	172617243	1331	0	0	0	0	0	0	2	0	0	0	0	0	2	Distal Intergenic	-13362	Fcrl6	Fc receptor-like 6
1391	chr1	172632409	172632754	346	0	0	0	1	0	0	0	1	1	0	0	0	3	Promoter (<=1kb)	208	Dusp23	dual specificity phosphatase 23
1392	chr1	172633355	172633557	203	0	0	0	0	0	0	0	0	0	0	0	0	0	Promoter (<=1kb)	-393	Dusp23	dual specificity phosphatase 23
1393	chr1	172652050	172652808	759	0	0	1	0	0	1	1	1	1	1	0	0	6	Distal Intergenic	-19088	Dusp23	dual specificity phosphatase 23
1396	chr1	174536617	174536869	253	0	0	0	0	0	1	1	1	1	0	0	0	4	Promoter (<=1kb)	-176	Fmn2	formin 2
1398	chr1	175239235	175240499	1265	0	0	0	0	0	0	1	2	2	1	0	0	6	Intron (ENSMUST00000194555.5/24012, intron 3 of 17)	-153055	Rgs7	regulator of G protein signaling 7
1399	chr1	175491824	175492081	258	0	0	0	0	0	0	0	1	1	0	0	0	2	Promoter (<=1kb)	195	Rgs7	regulator of G protein signaling 7
1400	chr1	175492764	175493020	257	0	0	0	0	0	1	0	1	0	0	0	0	2	Promoter (<=1kb)	-264	Rgs7	regulator of G protein signaling 7
1403	chr1	175624250	175625131	882	0	0	0	0	0	0	1	0	0	0	0	0	1	Promoter (<=1kb)	442	Fh1	fumarate hydratase 1
1404	chr1	175625814	175626050	237	0	0	0	0	0	2	1	1	1	1	0	0	6	Promoter (<=1kb)	-179	Fh1	fumarate hydratase 1
1405	chr1	175691744	175692357	614	0	0	0	0	0	0	0	1	0	0	0	0	1	Promoter (<=1kb)	273	Opn3	opsin 3
1407	chr1	175880425	175880939	515	0	0	0	0	0	0	0	1	1	0	0	0	2	Promoter (<=1kb)	0	Exo1	exonuclease 1
1408	chr1	176125008	176126356	1349	0	0	1	0	0	1	1	1	1	1	0	0	6	Intron (ENSMUST00000065967.13/319455, intron 2 of 9)	87485	Pld5	phospholipase D family, member 5
1409	chr1	176640166	176641194	1029	0	0	0	0	0	1	0	0	0	1	0	0	2	Distal Intergenic	108966	Cep170	centrosomal protein 170
1411	chr1	176823892	176824951	1060	0	0	0	0	0	0	0	0	0	0	0	0	0	Exon (ENSMUST00000150429.7/76816, exon 2 of 8)	9232	Sdccag8	serologically defined colon cancer antigen 8
1417	chr1	176998037	176998300	264	0	0	0	0	0	0	1	1	1	0	0	0	3	Promoter (<=1kb)	28	Sdccag8	serologically defined colon cancer antigen 8
1418	chr1	177011950	177012199	250	0	0	0	0	1	1	1	1	1	0	0	0	5	3' UTR	13941	Sdccag8	serologically defined colon cancer antigen 8
1421	chr1	177256977	177257314	338	0	0	0	0	0	0	1	1	1	0	0	0	3	Promoter (<=1kb)	889	Akt3	thymoma viral proto-oncogene 3
1422	chr1	177259038	177259383	346	0	0	0	0	0	0	1	1	1	0	0	0	3	Promoter (<=1kb)	-835	Akt3	thymoma viral proto-oncogene 3
1426	chr1	177640055	177640686	632	0	0	0	0	0	1	0	0	1	0	0	0	2	Promoter (2-3kb)	2257	2310043L19Rik	RIKEN cDNA 2310043L19 gene
1430	chr1	178276566	178276732	167	0	0	0	0	0	0	0	0	0	0	0	0	0	Exon (ENSMUST00000192920.1/ENSMUST00000192920.1, exon 1 of 1)	-42398	Cox20	cytochrome c oxidase assembly protein 20
1434	chr1	178368544	178370633	2090	0	0	0	0	0	3	1	1	1	2	0	0	8	Distal Intergenic	-30747	Hnrnpu	heterogeneous nuclear ribonucleoprotein U
1435	chr1	178992200	178992721	522	0	0	0	0	0	0	0	0	0	0	0	0	0	Promoter (2-3kb)	-2855	Smyd3	SET and MYND domain containing 3
1440	chr1	179517109	179517530	422	0	0	0	0	0	0	0	1	0	0	0	0	1	Promoter (<=1kb)	475	Smyd3	SET and MYND domain containing 3
1442	chr1	179567443	179568076	634	0	0	0	0	0	1	1	1	1	0	0	0	4	Intron (ENSMUST00000040706.8/226744, intron 1 of 10)	20934	Cnst	consortin, connexin sorting protein
1443	chr1	179581182	179582435	1254	0	0	0	0	0	2	0	0	0	1	0	0	3	Exon (ENSMUST00000144370.1/226744, exon 2 of 2)	-10955	Cnst	consortin, connexin sorting protein
1446	chr1	179588344	179588507	164	0	0	0	0	0	1	1	1	1	0	0	0	4	Intron (ENSMUST00000040706.8/226744, intron 2 of 10)	-4883	Cnst	consortin, connexin sorting protein
1453	chr1	179961822	179962020	199	0	0	0	0	0	0	0	0	0	0	0	0	0	Promoter (<=1kb)	712	Cdc42bpa	CDC42 binding protein kinase alpha
1455	chr1	180182416	180183809	1394	0	0	0	0	0	0	0	0	0	0	0	0	0	Promoter (<=1kb)	0	Coq8a	coenzyme Q8A
1474	chr1	180725496	180725785	290	0	0	0	0	0	0	0	1	0	0	0	0	1	Promoter (<=1kb)	-258	Acbd3	acyl-Coenzyme A binding domain containing 3
1483	chr1	180903625	180904127	503	0	0	0	0	0	1	1	1	2	1	0	0	6	Promoter (<=1kb)	-166	Pycr2	pyrroline-5-carboxylate reductase family, member 2
1500	chr1	181256461	181256887	427	0	0	0	0	0	0	0	1	0	0	0	0	1	Distal Intergenic	-44460	Wdr26	WD repeat domain 26
1509	chr1	182256573	182258094	1522	0	0	0	0	0	0	0	1	1	0	0	1	3	Distal Intergenic	24130	Degs1	delta(4)-desaturase, sphingolipid 1
1516	chr1	182506542	182506829	288	0	0	0	0	0	0	1	1	1	0	0	0	3	Intron (ENSMUST00000068505.9/12334, intron 2 of 20)	10695	Capn2	calpain 2
1518	chr1	182516745	182518029	1285	0	0	0	0	0	0	0	1	1	0	0	0	2	Promoter (<=1kb)	0	Capn2	calpain 2
1521	chr1	182650900	182652950	2051	0	0	1	0	0	2	1	1	1	2	0	0	8	Distal Intergenic	85862	Capn8	calpain 8
1524	chr1	182954804	182955082	279	0	0	0	0	0	0	0	0	0	0	0	0	0	Promoter (<=1kb)	0	Tlr5	toll-like receptor 5
1526	chr1	183221135	183221529	395	0	0	0	0	0	0	0	1	0	0	0	0	1	Promoter (<=1kb)	0	Disp1	dispatched RND transporter family member 1
1532	chr1	183349781	183349899	119	0	0	0	0	0	0	1	0	0	1	0	0	2	Promoter (1-2kb)	1209	Mia3	melanoma inhibitory activity 3
1535	chr1	183388602	183388783	182	0	0	0	0	0	0	1	1	1	0	0	0	3	Promoter (<=1kb)	-198	Taf1a	TATA-box binding protein associated factor, RNA polymerase I, A
1543	chr1	183982256	183982503	248	0	0	0	0	0	2	1	1	1	1	0	0	6	Distal Intergenic	-30799	Dusp10	dual specificity phosphatase 10
1547	chr1	184051849	184052698	850	0	0	1	0	0	1	1	1	1	0	0	0	5	Intron (ENSMUST00000048655.7/63953, intron 2 of 3)	17468	Dusp10	dual specificity phosphatase 10
1548	chr1	184059971	184060436	466	0	0	0	0	0	0	1	0	1	0	0	0	2	Intron (ENSMUST00000048655.7/63953, intron 2 of 3)	25590	Dusp10	dual specificity phosphatase 10
1564	chr1	185229707	185230659	953	0	0	0	0	0	2	1	1	1	0	0	0	5	Intron (ENSMUST00000194740.5/98732, intron 2 of 34)	-12248	Snora36b	small nucleolar RNA, H/ACA box 36B
1566	chr1	185251782	185254280	2499	0	0	1	0	0	1	2	1	0	0	0	0	5	Exon (ENSMUST00000194740.5/98732, exon 15 of 35)	8807	Mir664	microRNA 664
1574	chr1	186136857	186138061	1205	0	0	1	0	0	0	1	2	2	0	0	0	6	Distal Intergenic	-19547	Lyplal1	lysophospholipase-like 1
1576	chr1	186182471	186183561	1091	0	0	0	0	0	1	1	1	0	1	0	0	4	Exon (ENSMUST00000193401.1/ENSMUST00000193401.1, exon 1 of 1)	-65161	Lyplal1	lysophospholipase-like 1
1577	chr1	186705409	186705649	241	0	0	0	0	0	0	0	0	0	0	0	0	0	Promoter (<=1kb)	51	Tgfb2	transforming growth factor, beta 2
1580	chr1	187076336	187077785	1450	0	0	1	1	0	2	1	3	3	3	0	0	14	Intron (ENSMUST00000183819.7/74717, intron 9 of 10)	46580	Gm15509	predicted gene 15509
1585	chr1	187270126	187270299	174	0	0	0	0	0	0	0	0	0	0	0	0	0	Intron (ENSMUST00000160481.7/67769, intron 5 of 10)	43946	Gpatch2	G patch domain containing 2
1587	chr1	187536649	187537212	564	0	0	0	0	0	0	1	1	1	1	0	0	4	Distal Intergenic	-71579	Esrrg	estrogen-related receptor gamma
1590	chr1	187662312	187664053	1742	0	0	0	0	0	1	2	2	1	1	0	0	7	Exon (ENSMUST00000195116.1/ENSMUST00000195116.1, exon 1 of 1)	52616	Esrrg	estrogen-related receptor gamma
1592	chr1	187997942	187998199	258	0	0	0	0	0	0	1	1	2	1	0	0	5	Promoter (<=1kb)	74	Esrrg	estrogen-related receptor gamma
1593	chr1	188257012	188257717	706	0	0	1	0	0	1	1	1	1	1	0	0	6	Exon (ENSMUST00000194032.1/ENSMUST00000194032.1, exon 3 of 3)	-4306	Ush2a	usherin
1596	chr1	188664164	188664946	783	0	0	0	0	0	1	1	1	1	1	0	0	5	Intron (ENSMUST00000060479.13/22283, intron 36 of 70)	126357	Ush2a	usherin
1601	chr1	189666059	189666866	808	0	0	0	0	0	0	1	1	1	1	0	0	4	Intron (ENSMUST00000171929.7/108000, intron 10 of 17)	-17203	Cenpf	centromere protein F
1602	chr1	189687865	189688554	690	0	0	0	1	0	1	1	1	1	1	0	0	6	Promoter (<=1kb)	0	Cenpf	centromere protein F
1603	chr1	189756506	189757583	1078	0	0	0	0	0	1	1	1	1	0	0	0	4	Intron (ENSMUST00000097442.8/19250, intron 1 of 18)	28231	Ptpn14	protein tyrosine phosphatase, non-receptor type 14
1611	chr1	190155268	190156511	1244	0	0	0	0	0	2	2	2	2	2	0	0	10	Intron (ENSMUST00000175916.7/19130, intron 2 of 4)	12888	Prox1	prospero homeobox 1
1613	chr1	190855688	190856127	440	0	0	0	0	0	0	0	0	0	0	0	0	0	Intron (ENSMUST00000159624.7/320119, intron 6 of 12)	-11104	Rps6kc1	ribosomal protein S6 kinase polypeptide 1
1616	chr1	190911339	190912339	1001	0	0	0	0	0	0	1	1	1	0	0	0	3	Promoter (<=1kb)	0	Rps6kc1	ribosomal protein S6 kinase polypeptide 1
1625	chr1	191182406	191185527	3122	0	0	0	0	0	2	2	2	1	1	1	0	9	Promoter (<=1kb)	0	Atf3	activating transcription factor 3
1626	chr1	191223899	191226063	2165	0	0	0	0	0	1	2	3	1	0	0	0	7	Promoter (<=1kb)	0	D730003I15Rik	RIKEN cDNA D730003I15 gene
1639	chr1	191445045	191446043	999	0	0	0	0	0	0	2	1	1	0	1	0	5	Exon (ENSMUST00000192778.1/102634668, exon 3 of 6)	19005	Gm32200	predicted gene, 32200
1642	chr1	191493184	191494608	1425	0	0	0	0	0	1	1	0	0	0	0	0	2	Exon (ENSMUST00000195294.1/ENSMUST00000195294.1, exon 1 of 2)	-28136	Gm32200	predicted gene, 32200
1644	chr1	191576241	191576378	138	0	0	0	0	0	0	1	1	0	1	0	0	3	Promoter (<=1kb)	465	Ints7	integrator complex subunit 7
1645	chr1	191639964	191640860	897	0	0	0	0	0	0	1	1	1	0	0	0	3	Distal Intergenic	64188	Ints7	integrator complex subunit 7
1650	chr1	191661894	191662797	904	0	0	0	0	0	1	2	1	1	0	0	0	5	Distal Intergenic	-55037	Lpgat1	lysophosphatidylglycerol acyltransferase 1
1653	chr1	191820989	191821821	833	0	0	0	1	0	1	1	1	1	0	0	0	5	Promoter (<=1kb)	0	Nek2	NIMA (never in mitosis gene a)-related expressed kinase 2
1659	chr1	192078470	192080290	1821	0	0	1	0	1	2	1	1	1	2	0	0	9	Intron (ENSMUST00000085573.11/22033, intron 1 of 11)	12269	Traf5	TNF receptor-associated factor 5
1661	chr1	192135426	192136609	1184	0	0	0	0	0	1	1	1	1	1	0	0	5	Promoter (<=1kb)	-287	Gm10516	predicted gene 10516
1673	chr1	192769840	192770226	387	0	0	0	0	0	0	0	0	0	0	0	0	0	Promoter (<=1kb)	766	Hhat	hedgehog acyltransferase
1674	chr1	192771190	192771374	185	0	0	0	0	0	0	0	0	0	0	0	0	0	Promoter (<=1kb)	0	Hhat	hedgehog acyltransferase
1676	chr1	192822772	192824029	1258	0	0	0	0	0	0	1	1	1	1	0	0	4	Distal Intergenic	10690	A730013G03Rik	RIKEN cDNA A730013G03 gene
1677	chr1	192834607	192834660	54	0	0	0	0	0	0	0	1	1	0	0	0	2	Promoter (<=1kb)	59	A730013G03Rik	RIKEN cDNA A730013G03 gene
1681	chr1	192902424	192903837	1414	0	0	0	0	0	1	1	0	0	0	0	0	2	Intron (ENSMUST00000195354.5/329324, intron 6 of 7)	-46668	Sertad4	SERTA domain containing 4
1683	chr1	193035992	193036368	377	0	0	0	0	0	0	0	0	0	0	0	0	0	Promoter (<=1kb)	-217	Syt14	synaptotagmin XIV
1693	chr1	193360942	193361956	1015	0	0	0	0	0	1	1	1	1	1	0	0	5	Promoter (1-2kb)	-1164	Camk1g	calcium/calmodulin-dependent protein kinase I gamma
1699	chr1	194879790	194880254	465	0	0	0	0	0	1	0	1	1	0	0	0	3	Distal Intergenic	57789	Mir3962	microRNA 3962
1700	chr1	194977302	194978808	1507	0	0	1	0	1	0	1	1	1	0	0	0	5	Promoter (<=1kb)	-342	Gm16897	predicted gene, 16897
1704	chr1	195130627	195131059	433	0	0	0	0	0	0	1	1	1	0	0	0	3	Promoter (<=1kb)	264	Cr1l	complement component (3b/4b) receptor 1-like
1707	chr2	3179181	3179469	289	0	0	0	0	0	0	1	0	0	0	0	0	1	Intron (ENSMUST00000072955.11/269233, intron 2 of 7)	60496	Fam171a1	family with sequence similarity 171, member A1
1709	chr2	3283441	3283724	284	0	0	0	0	0	0	1	1	1	0	0	0	3	Promoter (<=1kb)	-488	Nmt2	N-myristoyltransferase 2
1721	chr2	3726403	3727572	1170	0	0	0	0	0	1	1	0	0	1	0	0	3	Intron (ENSMUST00000226435.1/66540, intron 2 of 4)	12925	Fam107b	family with sequence similarity 107, member B
1723	chr2	3908051	3909130	1080	0	0	0	0	0	1	0	0	0	0	0	0	1	Distal Intergenic	-108587	Frmd4a	FERM domain containing 4A
1725	chr2	4152838	4153489	652	0	0	0	0	0	1	1	1	1	0	0	0	4	Promoter (<=1kb)	0	Frmd4a	FERM domain containing 4A
1728	chr2	4300568	4301015	448	0	0	0	0	0	0	2	2	0	0	0	0	4	Promoter (<=1kb)	0	Frmd4a	FERM domain containing 4A
1729	chr2	4389508	4389926	419	0	0	0	0	0	0	1	1	0	0	0	0	2	Promoter (<=1kb)	0	Frmd4a	FERM domain containing 4A
1735	chr2	4509936	4510245	310	0	0	0	0	0	0	1	0	0	0	0	0	1	Intron (ENSMUST00000177457.7/209630, intron 6 of 24)	36742	Frmd4a	FERM domain containing 4A
1743	chr2	4918751	4918909	159	0	0	0	0	0	1	1	1	1	0	0	0	4	Promoter (<=1kb)	-110	Phyh	phytanoyl-CoA hydroxylase
1746	chr2	5063270	5063743	474	0	0	0	0	0	0	0	1	0	0	0	0	1	Promoter (<=1kb)	195	Optn	optineurin
1747	chr2	5286299	5287004	706	0	0	0	0	0	1	1	1	1	1	0	0	5	Distal Intergenic	148523	Ccdc3	coiled-coil domain containing 3
1754	chr2	5942422	5942776	355	0	0	0	0	0	0	0	0	0	0	0	0	0	Promoter (<=1kb)	0	Dhtkd1	dehydrogenase E1 and transketolase domain containing 1
1757	chr2	6129298	6130266	969	0	0	0	0	0	0	0	1	0	0	0	0	1	Promoter (<=1kb)	0	Proser2	proline and serine rich 2
1767	chr2	10086743	10087991	1249	0	0	0	0	0	1	0	0	0	0	0	0	1	Promoter (2-3kb)	-2306	Kin	Kin17 DNA and RNA binding protein
1768	chr2	10093625	10095302	1678	0	0	0	0	1	2	1	2	1	0	0	0	7	3' UTR	3328	Kin	Kin17 DNA and RNA binding protein
1769	chr2	10275633	10276788	1156	0	0	0	0	0	0	0	0	0	0	0	0	0	Distal Intergenic	-93722	Sfmbt2	Scm-like with four mbt domains 2
1770	chr2	10674239	10675339	1101	0	0	0	0	1	0	1	1	2	1	0	0	6	Distal Intergenic	156084	Mir669h	microRNA 669h
1771	chr2	11501154	11503623	2470	0	0	0	1	0	1	2	4	2	0	0	0	10	Promoter (<=1kb)	0	Pfkfb3	6-phosphofructo-2-kinase/fructose-2,6-biphosphatase 3
1780	chr2	11777951	11779096	1146	0	0	0	0	0	0	1	1	1	0	0	0	3	Promoter (<=1kb)	0	Ankrd16	ankyrin repeat domain 16
1783	chr2	13270947	13271938	992	0	0	0	0	0	0	1	1	1	0	0	0	3	Promoter (<=1kb)	0	Rsu1	Ras suppressor protein 1
1791	chr2	14620261	14621062	802	0	0	0	0	0	0	1	1	0	0	0	0	2	Intron (ENSMUST00000114723.8/12296, intron 2 of 13)	15139	Cacnb2	calcium channel, voltage-dependent, beta 2 subunit
1797	chr2	15048790	15049727	938	0	0	1	0	0	0	1	1	1	1	0	0	5	Promoter (<=1kb)	0	Nsun6	NOL1/NOP2/Sun domain family member 6
1800	chr2	17730398	17731421	1024	0	0	0	0	0	0	0	0	0	0	0	0	0	Promoter (<=1kb)	0	Nebl	nebulette
1802	chr2	18026426	18029012	2587	0	0	0	0	0	1	2	4	2	0	0	0	9	Promoter (<=1kb)	0	A930004D18Rik	RIKEN cDNA A930004D18 gene
1803	chr2	18046895	18047034	140	0	0	0	0	0	0	0	1	1	0	0	0	2	Exon (ENSMUST00000091420.5/ENSMUST00000091420.5, exon 2 of 2)	-8203	Mllt10	myeloid/lymphoid or mixed-lineage leukemia; translocated to, 10
1805	chr2	18056132	18056426	295	0	0	0	0	0	0	0	1	0	0	0	0	1	Promoter (<=1kb)	895	Mllt10	myeloid/lymphoid or mixed-lineage leukemia; translocated to, 10
1808	chr2	18065574	18066024	451	0	0	0	0	0	0	0	1	0	0	0	0	1	Promoter (<=1kb)	733	Mllt10	myeloid/lymphoid or mixed-lineage leukemia; translocated to, 10
1813	chr2	18442122	18442623	502	0	0	0	0	0	0	1	0	0	0	0	0	1	Distal Intergenic	-49292	Dnajc1	DnaJ heat shock protein family (Hsp40) member C1
1817	chr2	18671862	18672102	241	0	0	0	0	0	0	0	1	1	0	0	0	2	Promoter (<=1kb)	-282	Commd3	COMM domain containing 3
1822	chr2	18765488	18766949	1462	0	0	1	0	0	0	3	2	1	0	0	0	7	Distal Intergenic	-4626	Gm3363	predicted gene 3363
1823	chr2	18821355	18822338	984	0	0	0	0	0	1	1	1	1	1	0	0	5	Distal Intergenic	-19537	Carlr	cardiac and apoptosis-related long non-coding RNA
1824	chr2	18916884	18917241	358	0	0	0	0	0	0	0	1	0	0	0	0	1	Intron (ENSMUST00000006912.11/18718, intron 1 of 9)	-10610	Pip4k2a	phosphatidylinositol-5-phosphate 4-kinase, type II, alpha
1827	chr2	19199369	19199667	299	0	0	0	0	0	0	0	0	0	0	0	0	0	Promoter (<=1kb)	67	Armc3	armadillo repeat containing 3
1831	chr2	19658844	19658988	145	0	0	0	0	0	0	0	0	0	0	0	0	0	Promoter (1-2kb)	1092	Otud1	OTU domain containing 1
1832	chr2	20519468	20519777	310	0	0	0	0	0	0	0	1	0	0	0	0	1	Promoter (<=1kb)	-14	Etl4	enhancer trap locus 4
1833	chr2	20721948	20722230	283	0	0	0	0	0	0	1	1	1	0	0	0	3	Promoter (<=1kb)	-148	Etl4	enhancer trap locus 4
1834	chr2	20723461	20724889	1429	0	0	0	0	0	0	2	0	0	0	0	0	2	Promoter (<=1kb)	836	Etl4	enhancer trap locus 4
1839	chr2	20961616	20962661	1046	0	0	0	0	0	0	3	1	0	0	0	0	4	Intron (ENSMUST00000154230.8/71435, intron 1 of 24)	5059	Arhgap21	Rho GTPase activating protein 21
1841	chr2	20969834	20970091	258	0	0	0	0	0	0	0	1	0	0	0	0	1	Promoter (<=1kb)	780	Gm13375	predicted gene 13375
1842	chr2	21204845	21205102	258	0	0	0	0	0	0	0	0	0	1	0	0	1	Promoter (<=1kb)	137	Enkur	enkurin, TRPC channel interacting protein
1843	chr2	21206115	21206423	309	0	0	0	0	0	0	0	1	0	0	0	0	1	Promoter (<=1kb)	328	Thnsl1	threonine synthase-like 1 (bacterial)
1845	chr2	21261180	21261582	403	0	0	0	0	0	0	1	1	1	0	0	0	3	Distal Intergenic	55393	Thnsl1	threonine synthase-like 1 (bacterial)
1859	chr2	24367520	24368214	695	0	0	0	1	0	0	1	0	0	0	0	0	2	Promoter (<=1kb)	0	Psd4	pleckstrin and Sec7 domain containing 4
1861	chr2	24762114	24763515	1402	0	0	0	0	0	1	1	3	2	0	0	0	7	Promoter (<=1kb)	0	Cacna1b	calcium channel, voltage-dependent, N type, alpha 1B subunit
1864	chr2	24933598	24934841	1244	0	0	0	0	0	0	0	0	1	1	0	0	2	Promoter (<=1kb)	213	Arrdc1	arrestin domain containing 1
1865	chr2	24935512	24935917	406	0	0	0	0	0	0	1	1	1	0	0	0	3	Promoter (<=1kb)	-260	Arrdc1	arrestin domain containing 1
1866	chr2	24950416	24950707	292	0	0	0	0	0	0	0	0	0	0	0	0	0	Promoter (<=1kb)	206	Zmynd19	zinc finger, MYND domain containing 19
1871	chr2	25180758	25181629	872	0	0	0	1	0	1	2	1	3	0	0	0	8	Promoter (<=1kb)	0	Nrarp	Notch-regulated ankyrin repeat protein
1873	chr2	25196793	25197102	310	0	0	0	0	0	0	0	0	0	0	0	0	0	Promoter (<=1kb)	0	Tor4a	torsin family 4, member A
1885	chr2	25318492	25319255	764	0	0	0	0	0	0	1	1	1	0	0	0	3	Promoter (<=1kb)	0	Grin1	glutamate receptor, ionotropic, NMDA1 (zeta 1)
1892	chr2	25429104	25429396	293	0	0	0	0	0	0	0	0	0	0	0	0	0	Promoter (<=1kb)	401	Abca2	ATP-binding cassette, sub-family A (ABC1), member 2
1903	chr2	25575178	25575360	183	0	0	0	0	1	0	1	1	0	0	0	0	3	Promoter (<=1kb)	0	Phpt1	phosphohistidine phosphatase 1
1905	chr2	25607462	25607932	471	0	0	0	0	0	1	0	1	0	0	0	0	2	Promoter (<=1kb)	524	Rabl6	RAB, member RAS oncogene family-like 6
1907	chr2	25621428	25622117	690	0	0	0	0	0	0	0	1	0	0	0	0	1	Promoter (<=1kb)	0	Tmem141	transmembrane protein 141
1914	chr2	26022023	26022106	84	0	0	0	0	0	0	0	1	0	0	0	0	1	Promoter (<=1kb)	-276	Ubac1	ubiquitin associated domain containing 1
1921	chr2	26236467	26236909	443	0	0	0	1	0	0	0	0	0	0	0	0	1	Promoter (<=1kb)	616	Qsox2	quiescin Q6 sulfhydryl oxidase 2
1923	chr2	26319947	26321017	1071	0	0	1	1	0	1	1	1	1	1	0	0	7	Promoter (<=1kb)	174	Gpsm1	G-protein signalling modulator 1 (AGS3-like, C. elegans)
1924	chr2	26329340	26330662	1323	0	0	0	0	0	1	0	1	0	1	0	0	3	Promoter (<=1kb)	0	Gpsm1	G-protein signalling modulator 1 (AGS3-like, C. elegans)
1932	chr2	26407951	26408643	693	0	0	0	1	0	0	0	0	0	0	0	0	1	Promoter (<=1kb)	484	Inpp5e	inositol polyphosphate-5-phosphatase E
1938	chr2	26501283	26503417	2135	0	0	0	0	0	0	0	2	1	0	0	0	3	Promoter (<=1kb)	405	Notch1	notch 1
1943	chr2	26638846	26639532	687	0	0	0	0	0	0	0	1	1	0	0	0	2	Promoter (<=1kb)	0	Snora17	small nucleolar RNA, H/ACA box 17
1959	chr2	27427234	27427429	196	0	0	0	0	0	0	0	1	0	0	0	0	1	Promoter (<=1kb)	-201	Vav2	vav 2 oncogene
1971	chr2	28118066	28119557	1492	0	0	0	0	0	2	2	1	1	2	0	0	8	Exon (ENSMUST00000128888.1/ENSMUST00000128888.1, exon 1 of 3)	-33181	Fcnb	ficolin B
1974	chr2	28205633	28206192	560	0	0	0	0	0	0	0	2	1	0	0	0	3	Promoter (<=1kb)	0	Olfm1	olfactomedin 1
1981	chr2	28513554	28514897	1344	0	0	0	0	0	0	0	2	0	0	0	0	2	Promoter (<=1kb)	228	Ralgds	ral guanine nucleotide dissociation stimulator
1983	chr2	28525227	28525695	469	0	0	0	0	0	0	1	1	2	0	0	0	4	Promoter (2-3kb)	-2155	Ralgds	ral guanine nucleotide dissociation stimulator
1984	chr2	28532921	28533164	244	0	0	0	0	0	0	0	0	0	0	0	0	0	Promoter (<=1kb)	-191	Ralgds	ral guanine nucleotide dissociation stimulator
1992	chr2	28692216	28692824	609	0	0	1	1	0	1	1	1	1	0	0	0	6	Intron (ENSMUST00000102877.7/69987, intron 4 of 4)	6827	Spaca9	sperm acrosome associated 9
1993	chr2	28699411	28700479	1069	0	0	0	0	0	0	0	1	0	0	0	0	1	Promoter (<=1kb)	0	Ak8	adenylate kinase 8
2012	chr2	29467794	29469353	1560	0	0	1	0	0	1	1	1	1	1	0	0	6	Intron (ENSMUST00000028139.10/68975, intron 3 of 7)	5941	Mir133c	microRNA 133c
2022	chr2	29788080	29788729	650	0	0	0	0	0	0	1	1	0	0	0	0	2	Promoter (<=1kb)	0	Trub2	TruB pseudouridine (psi) synthase family member 2
2024	chr2	29819861	29820969	1109	0	0	0	0	0	0	1	1	1	1	0	0	4	Promoter (<=1kb)	0	Urm1	ubiquitin related modifier 1
2027	chr2	29869179	29869695	517	0	0	0	0	0	0	0	1	0	0	0	0	1	Promoter (<=1kb)	0	Cercam	cerebral endothelial cell adhesion molecule
2028	chr2	29889032	29889527	496	0	0	0	0	0	0	0	1	1	0	0	0	2	Promoter (<=1kb)	0	Odf2	outer dense fiber of sperm tails 2
2030	chr2	29935052	29935826	775	0	0	0	1	0	1	1	1	1	1	0	0	6	Promoter (<=1kb)	0	Gle1	GLE1 RNA export mediator (yeast)
2035	chr2	30065859	30066161	303	0	0	0	0	0	0	0	1	0	0	0	0	1	Promoter (<=1kb)	-295	Set	SET nuclear oncogene
2037	chr2	30092991	30093443	453	0	0	0	0	0	0	0	0	0	0	0	0	0	Promoter (<=1kb)	0	Zdhhc12	zinc finger, DHHC domain containing 12
2041	chr2	30133235	30134397	1163	0	0	0	0	0	1	1	1	1	1	0	0	5	Promoter (<=1kb)	0	Tbc1d13	TBC1 domain family, member 13
2054	chr2	30414998	30415926	929	0	0	0	0	0	0	2	2	1	0	0	0	5	Promoter (<=1kb)	0	Crat	carnitine acetyltransferase
2055	chr2	30416571	30416959	389	0	0	0	0	0	0	1	0	0	0	0	0	1	Promoter (<=1kb)	269	Ptpa	protein phosphatase 2 protein activator
2057	chr2	30463282	30464985	1704	0	0	1	0	1	3	1	1	1	1	0	0	9	Distal Intergenic	9234	Ier5l	immediate early response 5-like
2062	chr2	30618540	30619464	925	0	0	0	0	0	1	1	1	1	1	0	0	5	Distal Intergenic	13323	Cstad	CSA-conditional, T cell activation-dependent protein
2066	chr2	30660132	30660803	672	0	0	0	0	0	0	0	0	0	0	0	0	0	Intron (ENSMUST00000146702.1/ENSMUST00000146702.1, intron 2 of 3)	9105	Gm14486	predicted gene 14486
2067	chr2	30677144	30677645	502	0	0	0	0	0	1	0	0	0	0	1	0	2	Promoter (<=1kb)	366	Gm14486	predicted gene 14486
2068	chr2	30692472	30694140	1669	0	0	0	0	0	0	1	2	1	0	0	0	4	Distal Intergenic	-14461	Gm14486	predicted gene 14486
2069	chr2	30700060	30700565	506	0	0	0	0	0	0	0	0	0	0	0	0	0	Distal Intergenic	-20645	Mir3089	microRNA 3089
2073	chr2	30717078	30719824	2747	0	0	2	0	0	4	2	3	3	1	0	0	15	Promoter (1-2kb)	-1386	Mir3089	microRNA 3089
2075	chr2	30794695	30795010	316	0	0	0	0	0	0	1	1	1	0	0	0	3	Promoter (1-2kb)	1654	1700001O22Rik	RIKEN cDNA 1700001O22 gene
2077	chr2	30807018	30807467	450	0	0	0	0	0	0	0	0	0	0	0	0	0	Promoter (<=1kb)	-359	Ntmt1	N-terminal Xaa-Pro-Lys N-methyltransferase 1
2078	chr2	30808059	30808791	733	0	0	0	0	0	0	0	1	0	0	0	0	1	Promoter (<=1kb)	0	Ntmt1	N-terminal Xaa-Pro-Lys N-methyltransferase 1
2081	chr2	30929942	30930702	761	0	0	0	0	0	0	0	1	0	0	0	0	1	Distal Intergenic	-22257	Tor1b	torsin family 1, member B
2082	chr2	30942309	30942790	482	0	0	1	0	0	2	1	1	1	1	0	0	7	Distal Intergenic	-10169	Tor1b	torsin family 1, member B
2085	chr2	30968092	30968145	54	0	0	0	0	0	1	1	1	0	1	0	0	4	Promoter (<=1kb)	-159	Tor1a	torsin family 1, member A (torsin A)
2088	chr2	30985266	30986412	1147	0	0	0	0	0	1	1	1	1	1	0	0	5	Promoter (2-3kb)	2837	Usp20	ubiquitin specific peptidase 20
2089	chr2	31141109	31141386	278	0	0	0	1	0	0	0	0	0	0	0	0	1	Promoter (<=1kb)	416	Fnbp1	formin binding protein 1
2095	chr2	31470309	31470800	492	0	0	0	0	0	0	0	1	1	0	0	0	2	Promoter (<=1kb)	102	Ass1	argininosuccinate synthetase 1
2096	chr2	31572180	31572491	312	0	0	0	0	0	0	0	1	1	0	0	0	2	Promoter (<=1kb)	-160	Fubp3	far upstream element (FUSE) binding protein 3
2099	chr2	31594896	31595750	855	0	0	1	0	0	1	1	2	2	1	0	0	8	3' UTR	-7521	Fubp3	far upstream element (FUSE) binding protein 3
2103	chr2	31759714	31761272	1559	0	0	0	0	0	0	0	2	1	0	0	0	3	Promoter (<=1kb)	0	Abl1	c-abl oncogene 1, non-receptor tyrosine kinase
2106	chr2	31973957	31974131	175	0	0	0	0	0	0	1	1	0	0	0	0	2	Promoter (<=1kb)	-305	Nup214	nucleoporin 214
2108	chr2	32095723	32096376	654	0	0	0	1	0	0	1	1	2	0	0	0	5	Promoter (<=1kb)	0	Plpp7	phospholipid phosphatase 7 (inactive)
2110	chr2	32150665	32150854	190	0	0	0	0	0	0	0	0	0	0	0	0	0	Promoter (<=1kb)	-228	Prrc2b	proline-rich coiled-coil 2B
2111	chr2	32155599	32157228	1630	0	0	0	0	0	0	1	1	1	0	1	0	4	Intron (ENSMUST00000036691.13/227723, intron 1 of 29)	4451	Prrc2b	proline-rich coiled-coil 2B
2116	chr2	32174950	32175592	643	0	0	0	0	0	0	0	0	0	0	0	0	0	Intron (ENSMUST00000036691.13/227723, intron 1 of 29)	-7634	Prrc2b	proline-rich coiled-coil 2B
2119	chr2	32235784	32237203	1420	0	0	0	0	0	1	2	1	1	1	0	0	6	Promoter (<=1kb)	0	Pomt1	protein-O-mannosyltransferase 1
2120	chr2	32259331	32260491	1161	0	0	1	0	0	1	1	1	1	0	0	0	5	Promoter (<=1kb)	0	Uck1	uridine-cytidine kinase 1
2125	chr2	32360781	32362781	2001	0	0	0	0	1	3	2	2	0	1	0	0	9	Promoter (<=1kb)	-229	Ciz1	CDKN1A interacting zinc finger protein 1
2140	chr2	32607385	32609014	1630	0	0	0	0	0	1	1	2	0	0	0	0	4	Promoter (<=1kb)	0	St6galnac6	ST6 (alpha-N-acetyl-neuraminyl-2,3-beta-galactosyl-1,3)-N-acetylgalactosaminide alpha-2,6-sialyltransferase 6
2141	chr2	32625534	32627639	2106	0	0	0	0	0	0	1	1	1	0	0	0	3	Promoter (<=1kb)	96	Ak1	adenylate kinase 1
2142	chr2	32628449	32629332	884	0	0	0	0	0	0	0	0	0	0	0	0	0	Promoter (<=1kb)	59	Ak1	adenylate kinase 1
2146	chr2	32750755	32751221	467	0	0	0	0	0	0	0	1	1	0	0	0	2	Exon (ENSMUST00000074248.10/27387, exon 8 of 12)	-6013	Tor2a	torsin family 2, member A
2166	chr2	32906331	32907568	1238	0	0	0	0	0	0	1	1	1	0	0	0	3	Intron (ENSMUST00000028135.14/227737, intron 2 of 13)	-3340	Niban2	niban apoptosis regulator 2
2173	chr2	33131441	33131697	257	0	0	0	0	0	0	0	0	0	0	0	0	0	Promoter (<=1kb)	0	Garnl3	GTPase activating RANGAP domain-like 3
2174	chr2	33177461	33178879	1419	0	0	0	0	0	0	0	0	0	0	0	0	0	Exon (ENSMUST00000139288.1/ENSMUST00000139288.1, exon 1 of 2)	-19291	Ralgps1	Ral GEF with PH domain and SH3 binding motif 1
2176	chr2	33203422	33203951	530	0	0	0	0	0	1	0	0	0	0	0	0	1	Intron (ENSMUST00000131298.6/241308, intron 8 of 17)	-12118	Angptl2	angiopoietin-like 2
2177	chr2	33204474	33205878	1405	0	0	0	0	0	0	0	0	0	0	0	0	0	Intron (ENSMUST00000131298.6/241308, intron 8 of 17)	-10191	Angptl2	angiopoietin-like 2
2181	chr2	33292800	33293646	847	0	0	0	0	0	1	2	1	1	0	0	0	5	Intron (ENSMUST00000131298.6/241308, intron 4 of 17)	76683	Angptl2	angiopoietin-like 2
2183	chr2	33370105	33370607	503	0	0	0	0	0	0	0	0	0	0	0	0	0	Promoter (<=1kb)	822	Ralgps1	Ral GEF with PH domain and SH3 binding motif 1
2187	chr2	33543125	33544754	1630	0	0	0	1	0	1	1	0	0	0	0	0	3	Distal Intergenic	-74566	Zbtb43	zinc finger and BTB domain containing 43
2190	chr2	33639874	33640521	648	0	0	0	0	0	0	0	1	0	0	0	0	1	Promoter (<=1kb)	0	Lmx1b	LIM homeobox transcription factor 1 beta
2192	chr2	34249547	34250037	491	0	0	0	0	0	1	1	1	1	1	0	0	5	Intron (ENSMUST00000113132.8/18516, intron 2 of 7)	38815	Pbx3	pre B cell leukemia homeobox 3
2195	chr2	34360577	34360671	95	0	0	0	0	0	1	1	1	1	1	0	0	5	Intron (ENSMUST00000113132.8/18516, intron 2 of 7)	10175	Pbx3	pre B cell leukemia homeobox 3
2198	chr2	34372942	34373434	493	0	0	0	0	0	0	1	1	1	0	0	0	3	Promoter (<=1kb)	0	Pbx3	pre B cell leukemia homeobox 3
2199	chr2	34407335	34407473	139	0	0	0	0	0	0	0	0	0	0	0	0	0	Promoter (<=1kb)	152	Mapkap1	mitogen-activated protein kinase associated protein 1
2208	chr2	34871202	34871681	480	0	0	0	0	0	0	1	1	1	1	0	0	4	Promoter (<=1kb)	-240	Psmd5	proteasome (prosome, macropain) 26S subunit, non-ATPase, 5
2209	chr2	34873997	34874914	918	0	0	0	0	0	0	1	2	0	0	0	0	3	Promoter (<=1kb)	0	Cutal	cutA divalent cation tolerance homolog-like
2214	chr2	35201372	35201797	426	0	0	0	0	0	0	1	1	0	0	0	0	2	Promoter (<=1kb)	-252	Rab14	RAB14, member RAS oncogene family
2217	chr2	35336378	35336945	568	0	0	0	0	0	0	0	0	0	0	0	0	0	Promoter (<=1kb)	31	Stom	stomatin
2218	chr2	35407781	35408021	241	0	0	0	0	0	0	0	0	0	0	0	0	0	Exon (ENSMUST00000079424.10/14594, exon 5 of 6)	-10606	4930402F06Rik	RIKEN cDNA 4930402F06 gene
2221	chr2	35978336	35978832	497	0	0	0	0	0	0	1	1	1	0	0	0	3	Promoter (<=1kb)	792	Ttll11	tubulin tyrosine ligase-like family, member 11
2222	chr2	35979940	35980155	216	0	0	0	0	0	0	1	1	1	0	0	0	3	Promoter (<=1kb)	-27	Ttll11	tubulin tyrosine ligase-like family, member 11
2223	chr2	36048467	36049382	916	0	0	0	0	0	0	1	1	1	0	0	0	3	Promoter (<=1kb)	24	Ndufa8	NADH:ubiquinone oxidoreductase subunit A8
2232	chr2	37443603	37443889	287	0	0	0	0	0	0	0	0	0	0	0	0	0	Promoter (<=1kb)	307	Rabgap1	RAB GTPase activating protein 1
2233	chr2	37451720	37451990	271	0	0	0	0	0	0	1	1	0	0	0	0	2	Promoter (<=1kb)	-255	Rabgap1	RAB GTPase activating protein 1
2237	chr2	37741943	37742509	567	0	0	0	0	0	0	1	1	1	0	0	0	3	Distal Intergenic	-33740	Crb2	crumbs family member 2
2245	chr2	38378939	38379731	793	0	0	0	0	0	0	1	0	1	0	0	0	2	Distal Intergenic	25137	Lhx2	LIM homeobox protein 2
2247	chr2	38535742	38537032	1291	0	0	0	0	0	1	2	1	1	1	0	0	6	Intron (ENSMUST00000054234.9/59126, intron 1 of 9)	21116	Nek6	NIMA (never in mitosis gene a)-related expressed kinase 6
2249	chr2	38644163	38644278	116	0	0	0	0	0	0	0	0	0	0	0	0	0	Promoter (<=1kb)	-76	Psmb7	proteasome (prosome, macropain) subunit, beta type 7
2252	chr2	38997731	38998636	906	0	0	0	0	0	0	1	1	1	0	0	0	3	Promoter (<=1kb)	0	Wdr38	WD repeat domain 38
2262	chr2	48332778	48333144	367	0	0	0	0	0	1	1	0	0	0	0	0	2	Intron (ENSMUST00000127672.1/ENSMUST00000127672.1, intron 1 of 5)	-480965	Acvr2a	activin receptor IIA
2263	chr2	48609204	48609955	752	0	0	1	0	0	1	1	1	1	1	0	0	6	Distal Intergenic	-204154	Acvr2a	activin receptor IIA
2264	chr2	48813162	48813592	431	0	0	0	0	0	0	1	1	0	0	0	0	2	Promoter (<=1kb)	-517	Acvr2a	activin receptor IIA
2269	chr2	49450836	49451033	198	0	0	0	0	0	0	0	1	0	0	0	0	1	Promoter (<=1kb)	-453	Epc2	enhancer of polycomb homolog 2
2273	chr2	49659720	49660820	1101	0	0	0	0	0	1	1	1	1	1	0	0	5	Intron (ENSMUST00000028102.13/16574, intron 1 of 25)	-39759	Kif5c	kinesin family member 5C
2275	chr2	50105889	50105974	86	0	0	1	0	0	0	1	0	0	0	0	0	2	Intron (ENSMUST00000112712.9/320343, intron 1 of 4)	-22395	Lypd6	LY6/PLAUR domain containing 6
2277	chr2	50849738	50850050	313	0	0	0	0	0	0	1	1	1	0	0	0	3	Distal Intergenic	-59634	Gm13498	heat shock protein 90 alpha (cytosolic), class B member 1 pseudogene
2279	chr2	51146833	51148779	1947	0	0	0	0	0	0	2	2	2	0	0	0	6	Promoter (<=1kb)	315	Rnd3	Rho family GTPase 3
2283	chr2	51972265	51972561	297	0	0	0	0	0	0	1	1	0	0	0	0	2	Promoter (<=1kb)	409	Nmi	N-myc (and STAT) interactor
2289	chr2	52593411	52593703	293	0	0	1	0	0	0	1	1	1	0	0	0	4	Intron (ENSMUST00000178799.7/12298, intron 2 of 13)	-34844	Cacnb4	calcium channel, voltage-dependent, beta 4 subunit
2291	chr2	52675976	52676613	638	0	0	0	0	0	0	0	0	0	0	0	0	0	Promoter (<=1kb)	0	Cacnb4	calcium channel, voltage-dependent, beta 4 subunit
2292	chr2	52728052	52728795	744	0	0	0	0	0	1	1	1	1	1	0	0	5	Intron (ENSMUST00000102759.7/56324, intron 1 of 13)	13361	Stam2	signal transducing adaptor molecule (SH3 domain and ITAM motif) 2
2300	chr2	52928291	52928772	482	0	0	0	0	0	1	1	1	1	0	0	0	4	Intron (ENSMUST00000155586.8/71409, intron 1 of 26)	70423	Fmnl2	formin-like 2
2301	chr2	52951122	52952281	1160	0	0	1	0	0	1	1	1	1	1	0	0	6	Intron (ENSMUST00000155586.8/71409, intron 1 of 26)	93254	Fmnl2	formin-like 2
2303	chr2	52979562	52979952	391	0	0	0	0	0	0	0	0	0	0	0	0	0	Intron (ENSMUST00000155586.8/71409, intron 1 of 26)	121694	Fmnl2	formin-like 2
2304	chr2	53009585	53009900	316	0	0	0	0	0	1	0	0	0	1	0	0	2	Intron (ENSMUST00000155586.8/71409, intron 1 of 26)	135409	Prpf40a	pre-mRNA processing factor 40A
2305	chr2	53021589	53022531	943	0	0	0	0	0	1	1	1	1	1	0	0	5	Intron (ENSMUST00000155586.8/71409, intron 2 of 26)	122778	Prpf40a	pre-mRNA processing factor 40A
2310	chr2	55227783	55228537	755	0	0	1	0	0	1	1	0	0	2	0	0	5	Distal Intergenic	-207433	Kcnj3	potassium inwardly-rectifying channel, subfamily J, member 3
2312	chr2	57115111	57116196	1086	0	0	0	0	0	0	0	2	2	0	0	0	4	Promoter (<=1kb)	-73	Nr4a2	nuclear receptor subfamily 4, group A, member 2
2313	chr2	57122705	57123509	805	0	0	0	0	0	0	2	2	1	0	0	0	5	Promoter (<=1kb)	494	Nr4a2	nuclear receptor subfamily 4, group A, member 2
2314	chr2	57124378	57124636	259	0	0	0	0	0	0	1	1	0	0	0	0	2	Promoter (<=1kb)	-375	Nr4a2	nuclear receptor subfamily 4, group A, member 2
2316	chr2	57210926	57211134	209	0	0	1	0	0	0	1	1	1	0	0	0	4	Distal Intergenic	-26501	Gpd2	glycerol phosphate dehydrogenase 2, mitochondrial
2317	chr2	57212016	57212357	342	0	0	0	0	0	0	1	1	1	0	0	0	3	Distal Intergenic	-25278	Gpd2	glycerol phosphate dehydrogenase 2, mitochondrial
2332	chr2	58841360	58842638	1279	0	0	0	0	0	1	2	0	1	0	0	0	4	Intron (ENSMUST00000226455.1/227933, intron 12 of 14)	76035	Upp2	uridine phosphorylase 2
2333	chr2	58907055	58907608	554	0	0	0	0	0	1	0	0	0	0	0	0	1	Exon (ENSMUST00000112589.2/ENSMUST00000112589.2, exon 2 of 2)	13484	Ccdc148	coiled-coil domain containing 148
2339	chr2	59351760	59352175	416	0	0	0	0	0	0	1	1	1	0	0	0	3	Intron (ENSMUST00000168631.7/227937, intron 19 of 20)	9563	Pkp4	plakophilin 4
2342	chr2	59462863	59464501	1639	0	0	1	0	1	1	1	1	1	2	0	0	8	Distal Intergenic	-20152	Dapl1	death associated protein-like 1
2343	chr2	59484623	59485604	982	0	0	0	0	0	0	0	0	0	1	0	0	1	Promoter (<=1kb)	0	Dapl1	death associated protein-like 1
2344	chr2	59534145	59534923	779	0	0	0	0	0	1	0	0	0	1	0	0	2	Distal Intergenic	49476	Dapl1	death associated protein-like 1
2345	chr2	59598606	59600106	1501	0	0	1	0	0	2	2	1	1	1	0	0	8	Distal Intergenic	-11936	Tanc1	tetratricopeptide repeat, ankyrin repeat and coiled-coil containing 1
2346	chr2	59611574	59611798	225	0	0	0	0	0	0	0	2	0	0	0	0	2	Promoter (<=1kb)	-244	Tanc1	tetratricopeptide repeat, ankyrin repeat and coiled-coil containing 1
2349	chr2	59877756	59878495	740	0	0	0	1	0	0	1	0	0	0	0	0	2	Promoter (<=1kb)	0	Wdsub1	WD repeat, SAM and U-box domain containing 1
2352	chr2	59951504	59952893	1390	0	0	0	0	0	1	2	0	0	3	0	0	6	Intron (ENSMUST00000112550.7/407823, intron 11 of 34)	-3288	Baz2b	bromodomain adjacent to zinc finger domain, 2B
2356	chr2	60088560	60090668	2109	0	0	0	0	0	2	2	2	2	2	0	0	10	Promoter (<=1kb)	0	Baz2b	bromodomain adjacent to zinc finger domain, 2B
2357	chr2	60118101	60118366	266	0	0	0	0	0	0	0	0	0	0	0	0	0	Intron (ENSMUST00000112550.7/407823, intron 1 of 34)	7226	Baz2b	bromodomain adjacent to zinc finger domain, 2B
2362	chr2	60402706	60402900	195	1	1	0	0	1	0	0	0	0	1	1	1	6	Distal Intergenic	-8625	Gm13580	predicted gene 13580
2365	chr2	60881753	60881824	72	0	0	0	0	0	0	0	0	0	0	0	0	0	Promoter (<=1kb)	-283	Rbms1	RNA binding motif, single stranded interacting protein 1
2368	chr2	61656604	61657029	426	0	0	0	0	0	0	1	1	1	0	0	0	3	Distal Intergenic	12773	Tank	TRAF family member-associated Nf-kappa B activator
2371	chr2	62134846	62135819	974	0	0	0	0	0	1	1	1	1	1	0	0	5	Intron (ENSMUST00000102735.9/94229, intron 1 of 25)	-12043	Slc4a10	solute carrier family 4, sodium bicarbonate cotransporter-like, member 10
2372	chr2	62334103	62335520	1418	0	0	0	0	0	0	1	2	2	0	0	0	5	Exon (ENSMUST00000047812.7/13482, exon 24 of 26)	9626	Dpp4	dipeptidylpeptidase 4
2373	chr2	62411259	62412200	942	0	0	0	0	0	0	1	1	1	0	0	0	3	Promoter (<=1kb)	0	Dpp4	dipeptidylpeptidase 4
2374	chr2	62645607	62645847	241	0	0	0	0	0	0	0	0	0	0	0	0	0	Promoter (<=1kb)	306	Ifih1	interferon induced with helicase C domain 1
2377	chr2	65022028	65022453	426	0	0	0	0	0	0	0	1	0	0	0	0	1	Promoter (<=1kb)	329	Grb14	growth factor receptor bound protein 14
2378	chr2	65023019	65023199	181	0	0	0	0	0	0	1	1	1	0	0	0	3	Promoter (<=1kb)	-237	Grb14	growth factor receptor bound protein 14
2385	chr2	65471151	65471977	827	0	0	0	0	0	0	1	1	1	0	0	0	3	Intron (ENSMUST00000066432.11/20269, intron 21 of 26)	23254	Scn3a	sodium channel, voltage-gated, type III, alpha
2387	chr2	65573529	65573759	231	0	0	0	0	0	1	1	0	0	1	0	0	3	Distal Intergenic	-5902	Scn3a	sodium channel, voltage-gated, type III, alpha
2389	chr2	66596591	66597180	590	0	0	0	0	0	0	1	0	0	0	0	0	1	Intron (ENSMUST00000100063.8/20274, intron 1 of 27)	37473	Scn9a	sodium channel, voltage-gated, type IX, alpha
2390	chr2	66634336	66634990	655	0	0	0	0	0	1	0	0	0	0	0	0	1	Promoter (<=1kb)	0	Scn9a	sodium channel, voltage-gated, type IX, alpha
2391	chr2	67565195	67566238	1044	0	0	0	0	0	0	1	2	2	0	0	0	5	Exon (ENSMUST00000188614.1/ENSMUST00000188614.1, exon 1 of 3)	48233	Xirp2	xin actin-binding repeat containing 2
2394	chr2	68861046	68861934	889	0	0	0	0	0	1	1	1	1	0	0	0	4	Promoter (<=1kb)	0	Cers6	ceramide synthase 6
2396	chr2	68960235	68960831	597	0	0	0	0	0	2	2	2	2	1	0	0	9	Promoter (<=1kb)	324	Cers6	ceramide synthase 6
2398	chr2	69128428	69129728	1301	0	0	0	0	0	1	1	1	1	0	0	0	4	Distal Intergenic	-6072	Nostrin	nitric oxide synthase trafficker
2413	chr2	69822516	69822677	162	0	0	0	0	0	0	0	0	0	0	0	0	0	Promoter (<=1kb)	146	Klhl23	kelch-like 23
2414	chr2	69823362	69823498	137	0	0	0	0	0	0	0	0	0	0	0	0	0	Promoter (<=1kb)	-856	Klhl23	kelch-like 23
2418	chr2	70083656	70083977	322	0	0	0	0	0	0	0	0	0	0	0	0	0	Promoter (<=1kb)	582	Myo3b	myosin IIIB
2419	chr2	70113384	70114641	1258	0	0	0	0	0	1	1	1	1	1	0	0	5	Intron (ENSMUST00000060208.10/329421, intron 7 of 34)	17086	Myo3b	myosin IIIB
2432	chr2	70930689	70930878	190	0	0	1	0	0	0	1	1	1	0	0	0	4	Distal Intergenic	42510	Mettl8	methyltransferase like 8
2440	chr2	71198237	71199445	1209	0	0	1	0	0	1	0	0	0	1	0	0	3	Distal Intergenic	-12261	Dync1i2	dynein cytoplasmic 1 intermediate chain 2
2445	chr2	71453112	71453678	567	0	0	1	0	0	0	2	1	1	0	0	0	5	Promoter (<=1kb)	0	Metap1d	methionyl aminopeptidase type 1D (mitochondrial)
2450	chr2	71794023	71795330	1308	0	0	0	0	0	1	1	1	0	1	0	0	4	Intron (ENSMUST00000133124.7/16403, intron 3 of 5)	6884	Itga6	integrin alpha 6
2457	chr2	71988045	71989091	1047	0	0	0	0	0	1	1	1	1	0	0	0	4	Intron (ENSMUST00000090826.11/56508, intron 1 of 30)	6758	Rapgef4	Rap guanine nucleotide exchange factor (GEF) 4
2458	chr2	72004857	72005480	624	0	0	1	0	0	1	1	1	1	1	0	0	6	Intron (ENSMUST00000090826.11/56508, intron 1 of 30)	23570	Rapgef4	Rap guanine nucleotide exchange factor (GEF) 4
2477	chr2	74578289	74578343	55	0	0	0	0	0	0	0	1	0	0	0	0	1	Promoter (<=1kb)	-66	Lnpk	lunapark, ER junction formation factor
2478	chr2	74579169	74579341	173	0	0	0	0	0	0	1	1	1	0	0	0	3	Promoter (<=1kb)	38	Lnpk	lunapark, ER junction formation factor
2495	chr2	76029557	76030280	724	0	0	0	0	0	0	0	0	0	0	0	0	0	Intron (ENSMUST00000099992.9/241489, intron 16 of 19)	-23514	Pde11a	phosphodiesterase 11A
2498	chr2	76517331	76517649	319	0	0	0	0	0	1	0	1	0	1	0	0	3	Intron (ENSMUST00000077972.10/99031, intron 2 of 26)	18234	Osbpl6	oxysterol binding protein-like 6
2500	chr2	76647383	76647937	555	0	0	0	0	0	0	0	1	0	0	0	0	1	Promoter (<=1kb)	78	Prkra	protein kinase, interferon inducible double stranded RNA dependent activator
2501	chr2	76648471	76648857	387	0	0	0	0	0	0	0	1	0	0	0	0	1	Promoter (<=1kb)	0	Pjvk	pejvakin
2503	chr2	77169991	77170627	637	0	0	0	0	0	0	0	0	0	0	0	0	0	Promoter (<=1kb)	0	Ccdc141	coiled-coil domain containing 141
2505	chr2	77945232	77945692	461	0	0	0	0	0	0	0	0	0	0	0	0	0	Promoter (<=1kb)	246	Cwc22	CWC22 spliceosome-associated protein
2508	chr2	79255582	79256098	517	0	0	0	0	0	0	1	1	2	0	0	0	4	Promoter (<=1kb)	0	Itga4	integrin alpha 4
2510	chr2	79378106	79378708	603	0	0	0	1	0	0	1	1	1	0	0	0	4	Intron (ENSMUST00000099974.9/228094, intron 2 of 12)	-7216	Cerkl	ceramide kinase-like
2511	chr2	79399320	79400309	990	0	0	1	0	0	2	1	1	1	2	0	0	8	Intron (ENSMUST00000099974.9/228094, intron 1 of 12)	-6286	Cerkl	ceramide kinase-like
2516	chr2	79429209	79429632	424	0	0	0	0	0	0	0	0	0	0	0	0	0	Promoter (<=1kb)	-212	Cerkl	ceramide kinase-like
2522	chr2	80348201	80348908	708	0	0	0	0	0	0	2	2	2	0	0	0	6	Promoter (<=1kb)	547	Dnajc10	DnaJ heat shock protein family (Hsp40) member C10
2536	chr2	83709334	83710807	1474	0	0	1	0	0	1	1	1	1	1	0	0	6	Distal Intergenic	-13590	Itgav	integrin alpha V
2541	chr2	83759216	83759623	408	0	0	0	0	0	1	1	1	1	1	0	0	5	Exon (ENSMUST00000152569.1/ENSMUST00000152569.1, exon 1 of 2)	34661	Itgav	integrin alpha V
2547	chr2	84670170	84671166	997	0	0	0	0	0	0	1	1	1	0	0	0	3	Promoter (<=1kb)	0	Selenoh	selenoprotein H
2555	chr2	84742781	84743897	1117	0	0	0	0	0	0	0	1	0	0	0	0	1	Promoter (1-2kb)	-1603	Mir130a	microRNA 130a
2559	chr2	84826733	84827646	914	0	0	1	1	0	1	1	1	1	1	0	0	7	Promoter (<=1kb)	0	Timm10	translocase of inner mitochondrial membrane 10
2560	chr2	85036730	85036976	247	0	0	0	0	0	0	1	0	0	0	0	0	1	Promoter (<=1kb)	-258	Ssrp1	structure specific recognition protein 1
2561	chr2	85037730	85038091	362	0	0	0	0	0	0	0	1	0	0	0	0	1	Promoter (<=1kb)	197	Ssrp1	structure specific recognition protein 1
2567	chr2	90489899	90490212	314	0	0	0	0	0	1	0	0	0	0	0	0	1	Intron (ENSMUST00000168621.2/19271, intron 1 of 23)	-10729	Ptprj	protein tyrosine phosphatase, receptor type, J
2570	chr2	90554164	90554777	614	0	0	0	0	0	1	1	1	0	0	1	0	4	Intron (ENSMUST00000168621.2/19271, intron 1 of 23)	25870	Ptprj	protein tyrosine phosphatase, receptor type, J
2573	chr2	90580877	90581278	402	0	0	0	0	0	0	1	2	1	0	0	0	4	Promoter (<=1kb)	-230	Ptprj	protein tyrosine phosphatase, receptor type, J
2574	chr2	90583839	90584216	378	0	0	0	0	0	0	1	0	0	0	0	0	1	Distal Intergenic	-3192	Ptprj	protein tyrosine phosphatase, receptor type, J
2591	chr2	91069619	91070030	412	0	0	0	0	0	0	0	0	0	0	0	0	0	Promoter (<=1kb)	157	Slc39a13	solute carrier family 39 (metal ion transporter), member 13
2592	chr2	91070705	91071125	421	0	0	0	0	0	0	1	1	1	0	0	0	3	Promoter (<=1kb)	-288	Slc39a13	solute carrier family 39 (metal ion transporter), member 13
2597	chr2	91189786	91190867	1082	0	0	0	0	0	1	1	0	0	0	0	0	2	Promoter (<=1kb)	68	Nr1h3	nuclear receptor subfamily 1, group H, member 3
2598	chr2	91202292	91202519	228	0	0	0	0	0	0	0	1	0	0	0	0	1	Promoter (<=1kb)	315	Nr1h3	nuclear receptor subfamily 1, group H, member 3
2604	chr2	91444334	91444953	620	0	0	0	1	0	1	1	1	1	2	0	0	7	Promoter (<=1kb)	0	1110051M20Rik	RIKEN cDNA 1110051M20 gene
2606	chr2	91537899	91538246	348	0	0	0	0	0	0	1	1	1	0	0	0	3	Intron (ENSMUST00000111338.9/75786, intron 1 of 43)	-8074	Ckap5	cytoskeleton associated protein 5
2607	chr2	91632235	91632801	567	0	0	0	0	0	1	0	0	0	0	0	0	1	Exon (ENSMUST00000153182.1/14061, exon 4 of 4)	3594	F2	coagulation factor II
2621	chr2	91933318	91933956	639	0	0	0	0	0	0	0	0	0	0	0	0	0	Promoter (<=1kb)	0	Dgkz	diacylglycerol kinase zeta
2622	chr2	91947565	91948381	817	0	0	0	0	0	1	0	0	0	0	0	0	1	Promoter (1-2kb)	1930	Dgkz	diacylglycerol kinase zeta
2629	chr2	92016814	92016981	168	0	0	0	0	0	0	0	0	0	0	0	0	0	Intron (ENSMUST00000028663.4/26427, intron 1 of 11)	7521	Creb3l1	cAMP responsive element binding protein 3-like 1
2633	chr2	92182687	92183168	482	0	0	0	0	0	0	1	1	0	0	0	0	2	Promoter (<=1kb)	-938	Phf21a	PHD finger protein 21A
2661	chr2	93128920	93129808	889	0	0	0	0	0	1	1	1	1	1	0	0	5	Distal Intergenic	-57740	Trp53i11	transformation related protein 53 inducible protein 11
2669	chr2	93790997	93792790	1794	0	0	0	0	0	2	1	2	1	1	0	0	7	Exon (ENSMUST00000184931.7/14043, exon 8 of 12)	3199	Ext2	exostosin glycosyltransferase 2
2670	chr2	93821968	93822222	255	0	0	0	0	0	0	0	1	0	0	0	0	1	Promoter (<=1kb)	323	Ext2	exostosin glycosyltransferase 2
2676	chr2	94010930	94011105	176	0	0	0	0	0	0	1	1	1	0	0	0	3	Promoter (<=1kb)	-123	Alkbh3	alkB homolog 3, alpha-ketoglutarate-dependent dioxygenase
2682	chr2	94090672	94091257	586	0	0	0	0	0	2	0	0	0	1	0	0	3	Intron (ENSMUST00000028619.4/56348, intron 3 of 10)	-23908	Hsd17b12	hydroxysteroid (17-beta) dehydrogenase 12
2687	chr2	94178247	94179009	763	0	0	0	0	0	1	1	1	1	1	1	0	6	Exon (ENSMUST00000209947.1/ENSMUST00000209947.1, exon 1 of 3)	-20283	Hsd17b12	hydroxysteroid (17-beta) dehydrogenase 12
2696	chr2	101628288	101629027	740	0	0	0	0	0	1	1	1	1	1	0	0	5	Promoter (<=1kb)	0	Iftap	intraflagellar transport associated protein
2697	chr2	101678790	101679533	744	0	0	0	0	0	0	0	0	0	0	0	0	0	Promoter (<=1kb)	350	Traf6	TNF receptor-associated factor 6
2700	chr2	101896190	101897433	1244	0	0	1	0	0	0	1	1	0	0	0	0	3	Exon (ENSMUST00000131287.7/76501, exon 3 of 3)	9927	Commd9	COMM domain containing 9
2701	chr2	101906072	101906360	289	0	0	0	0	0	0	1	1	0	0	1	0	3	Distal Intergenic	19809	Commd9	COMM domain containing 9
2704	chr2	101993897	101994776	880	0	0	0	0	0	0	1	1	1	0	0	0	3	Intron (ENSMUST00000111222.1/241576, intron 4 of 5)	107634	Commd9	COMM domain containing 9
2711	chr2	102549748	102550281	534	0	0	0	0	0	0	0	0	0	0	0	0	0	Promoter (<=1kb)	0	Pamr1	peptidase domain containing associated with muscle regeneration 1
2720	chr2	103303088	103303215	128	0	0	0	0	0	1	0	0	0	0	0	0	1	Promoter (<=1kb)	0	Ehf	ets homologous factor
2721	chr2	103484557	103485398	842	0	0	0	0	0	0	0	2	1	0	0	0	3	Promoter (<=1kb)	0	Cat	catalase
2724	chr2	103761574	103761758	185	0	0	0	0	0	0	0	1	0	0	0	0	1	Promoter (<=1kb)	-304	Nat10	N-acetyltransferase 10
2725	chr2	103795861	103796011	151	0	0	0	0	0	0	0	0	0	0	0	0	0	Promoter (<=1kb)	533	Caprin1	cell cycle associated protein 1
2728	chr2	103970652	103970930	279	0	0	0	0	0	0	0	0	0	0	0	0	0	Promoter (<=1kb)	-249	Lmo2	LIM domain only 2
2732	chr2	104041524	104041940	417	0	0	0	0	0	1	1	0	0	1	0	0	3	Intron (ENSMUST00000028603.9/57443, intron 3 of 10)	-13163	4931422A03Rik	RIKEN cDNA 4931422A03 gene
2733	chr2	104061575	104062145	571	0	0	0	0	0	1	1	1	1	0	0	0	4	3' UTR	-7704	Cd59b	CD59b antigen
2734	chr2	104122772	104123303	532	0	0	0	0	0	0	0	0	0	0	0	0	0	Promoter (<=1kb)	3	A930018P22Rik	RIKEN cDNA A930018P22 gene
2735	chr2	104207914	104208601	688	0	0	0	0	0	2	0	1	0	0	0	0	3	Exon (ENSMUST00000089726.9/241589, exon 13 of 21)	32582	D430041D05Rik	RIKEN cDNA D430041D05 gene
2737	chr2	104494702	104495058	357	0	0	0	0	0	0	0	1	0	0	0	0	1	Promoter (<=1kb)	-256	Hipk3	homeodomain interacting protein kinase 3
2738	chr2	104525375	104526194	820	0	0	1	0	0	2	1	0	0	0	0	0	4	Distal Intergenic	-30467	Gm13884	SWIM type zinc finger 7 associated protein 1 pseudogene
2745	chr2	104849227	104850083	857	0	0	0	1	0	0	0	0	0	1	0	0	2	Promoter (<=1kb)	0	Prrg4	proline rich Gla (G-carboxyglutamic acid) 4 (transmembrane)
2746	chr2	105398501	105398876	376	0	0	0	0	0	0	0	1	0	0	0	0	1	Promoter (<=1kb)	443	Rcn1	reticulocalbin 1
2747	chr2	105399577	105399666	90	0	0	0	0	0	0	1	1	1	0	0	0	3	Promoter (<=1kb)	-258	Rcn1	reticulocalbin 1
2750	chr2	105680768	105682283	1516	0	0	0	0	0	1	2	2	2	1	0	0	8	Promoter (<=1kb)	0	Pax6	paired box 6
2760	chr2	105801608	105801637	30	0	0	0	0	0	0	0	0	0	0	0	0	0	Intron (ENSMUST00000122965.7/77766, intron 7 of 9)	12685	Elp4	elongator acetyltransferase complex subunit 4
2769	chr2	106694113	106695388	1276	0	0	0	0	0	0	0	0	0	2	0	0	2	Promoter (<=1kb)	0	Mpped2	metallophosphoesterase domain containing 2
2770	chr2	106973776	106974117	342	0	0	0	0	0	0	0	1	0	0	0	0	1	Promoter (<=1kb)	280	Arl14ep	ADP-ribosylation factor-like 14 effector protein
2776	chr2	112239145	112239300	156	0	0	0	0	0	0	1	1	1	0	0	0	3	Promoter (<=1kb)	-168	Lpcat4	lysophosphatidylcholine acyltransferase 4
2777	chr2	112239944	112240356	413	0	0	0	0	0	0	0	1	0	0	0	0	1	Promoter (<=1kb)	476	Lpcat4	lysophosphatidylcholine acyltransferase 4
2779	chr2	112266282	112266521	240	0	0	0	0	0	0	0	1	0	0	0	0	1	Promoter (<=1kb)	0	Slc12a6	solute carrier family 12, member 6
2780	chr2	112284588	112284870	283	0	0	0	0	0	0	0	0	0	0	0	0	0	Promoter (<=1kb)	11	Slc12a6	solute carrier family 12, member 6
2781	chr2	112367283	112367515	233	0	0	0	0	0	0	0	0	0	0	0	0	0	Promoter (<=1kb)	505	Emc4	ER membrane protein complex subunit 4
2786	chr2	112493654	112494048	395	0	0	1	0	0	0	1	1	0	0	0	0	3	Promoter (<=1kb)	690	Aven	apoptosis, caspase activation inhibitor
2787	chr2	113327272	113328131	860	0	0	0	0	0	1	1	1	1	0	0	0	4	Promoter (<=1kb)	0	Fmn1	formin 1
2790	chr2	113654481	113655634	1154	0	0	0	0	0	1	1	1	1	1	0	0	5	Intron (ENSMUST00000099576.8/14260, intron 15 of 18)	-29456	Fmn1	formin 1
2811	chr2	115581916	115581965	50	0	0	0	0	0	0	0	1	0	0	0	0	1	Promoter (<=1kb)	115	Cdin1	CDAN1 interacting nuclease 1
2812	chr2	116019180	116020586	1407	0	0	0	0	1	2	2	1	1	1	0	0	8	Intron (ENSMUST00000028639.12/17536, intron 7 of 11)	21460	Meis2	Meis homeobox 2
2814	chr2	116066543	116068126	1584	0	0	0	0	0	0	2	2	1	3	0	0	8	Promoter (<=1kb)	0	G630016G05Rik	RIKEN cDNA G630016G05 gene
2815	chr2	116075602	116076288	687	0	0	0	0	0	0	1	0	0	0	0	0	1	Promoter (<=1kb)	0	2810405F15Rik	RIKEN cDNA 2810405F15 gene
2818	chr2	116975457	116976091	635	0	0	0	0	0	0	0	0	0	0	0	0	0	Exon (ENSMUST00000188763.1/ENSMUST00000188763.1, exon 1 of 1)	75263	D330050G23Rik	RIKEN cDNA D330050G23 gene
2825	chr2	118373145	118374149	1005	0	0	0	0	0	0	0	1	1	0	0	0	2	Promoter (<=1kb)	0	Gpr176	G protein-coupled receptor 176
2828	chr2	118479881	118480169	289	0	0	0	0	0	0	1	1	0	0	0	0	2	Promoter (<=1kb)	-170	Srp14	signal recognition particle 14
2831	chr2	118540290	118541241	952	0	0	0	0	0	1	1	1	1	0	0	0	4	Intron (ENSMUST00000090219.12/171543, intron 4 of 4)	3346	Bmf	BCL2 modifying factor
2848	chr2	119034821	119035353	533	0	0	0	0	0	0	1	1	1	0	0	0	3	Promoter (<=1kb)	31	Rpusd2	RNA pseudouridylate synthase domain containing 2
2860	chr2	119288113	119288462	350	0	0	0	0	0	0	1	1	1	0	0	0	3	Promoter (<=1kb)	-278	Vps18	VPS18 CORVET/HOPS core subunit
2861	chr2	119288996	119290218	1223	0	0	0	0	0	0	0	0	0	0	0	0	0	Promoter (<=1kb)	209	Vps18	VPS18 CORVET/HOPS core subunit
2864	chr2	119337648	119338072	425	0	0	0	0	0	0	0	1	1	0	0	0	2	Distal Intergenic	9110	Dll4	delta like canonical Notch ligand 4
2881	chr2	119897086	119898406	1321	0	0	0	0	0	1	2	2	1	1	1	0	8	Promoter (<=1kb)	0	Mga	MAX gene associated
2884	chr2	120000812	120001325	514	0	0	0	0	0	0	0	0	0	0	0	0	0	Intron (ENSMUST00000066058.7/26390, intron 2 of 29)	-10362	Mapkbp1	mitogen-activated protein kinase binding protein 1
2887	chr2	120154993	120155277	285	0	0	0	0	0	1	1	1	0	1	0	0	4	Promoter (<=1kb)	-387	Ehd4	EH-domain containing 4
2906	chr2	121138636	121139999	1364	0	0	1	0	0	1	0	1	1	0	0	0	4	Promoter (<=1kb)	-429	Adal	adenosine deaminase-like
2911	chr2	121243901	121245215	1315	0	0	0	0	0	2	1	1	1	1	0	0	6	3' UTR	6812	Trp53bp1	transformation related protein 53 binding protein 1
2926	chr2	121807401	121807622	222	0	0	0	0	0	0	1	1	1	0	0	0	3	Promoter (<=1kb)	-314	Frmd5	FERM domain containing 5
2927	chr2	121866243	121866753	511	0	0	0	0	0	0	2	2	1	0	0	0	5	Promoter (<=1kb)	-217	Golm2	golgi membrane protein 2
2936	chr2	122147247	122148332	1086	0	0	0	0	0	0	0	1	0	0	0	0	1	Promoter (<=1kb)	0	B2m	beta-2 microglobulin
2937	chr2	122234938	122235179	242	0	0	0	0	0	0	1	1	0	0	1	0	3	Promoter (<=1kb)	189	Sord	sorbitol dehydrogenase
2943	chr2	122377827	122378484	658	0	0	0	0	1	1	1	1	0	1	0	0	5	Distal Intergenic	-8665	Shf	Src homology 2 domain containing F
2944	chr2	122467255	122467782	528	0	0	0	0	0	0	1	1	2	0	0	0	4	Promoter (<=1kb)	0	Bambi-ps1	BMP and activin membrane-bound inhibitor, pseudogene (Xenopus laevis)
2948	chr2	122701826	122702078	253	0	0	0	0	0	0	0	1	0	0	0	0	1	Promoter (<=1kb)	561	Slc30a4	solute carrier family 30 (zinc transporter), member 4
2958	chr2	125135963	125137037	1075	0	0	0	0	0	1	1	1	0	1	0	0	4	Promoter (<=1kb)	0	Ctxn2	cortexin 2
2963	chr2	125248036	125248246	211	0	0	0	0	0	0	1	1	1	0	0	0	3	Promoter (<=1kb)	554	Dut	deoxyuridine triphosphatase
2973	chr2	126152545	126152711	167	0	0	0	0	0	0	1	0	0	0	0	0	1	Promoter (<=1kb)	404	Dtwd1	DTW domain containing 1
2975	chr2	126597040	126598822	1783	0	0	0	0	0	1	2	3	1	0	0	0	7	Promoter (<=1kb)	0	Hdc	histidine decarboxylase
2976	chr2	126627407	126628112	706	0	0	0	0	0	1	1	0	0	2	0	0	4	3' UTR	-8108	Hdc	histidine decarboxylase
2982	chr2	126876468	126876868	401	0	0	0	0	0	0	1	1	1	1	0	0	4	Promoter (<=1kb)	-238	Trpm7	transient receptor potential cation channel, subfamily M, member 7
2996	chr2	127336214	127336530	317	0	0	0	0	0	0	0	1	1	0	0	0	2	Promoter (<=1kb)	55	Dusp2	dual specificity phosphatase 2
2997	chr2	127443978	127444986	1009	0	0	0	0	0	1	1	1	1	0	0	0	4	Promoter (<=1kb)	0	Fahd2a	fumarylacetoacetate hydrolase domain containing 2A
2999	chr2	127587073	127587949	877	0	0	0	0	0	0	1	1	1	0	0	0	3	Promoter (<=1kb)	0	Zfp661	zinc finger protein 661
3000	chr2	127756945	127757605	661	0	0	0	0	0	1	1	1	1	0	0	0	4	Promoter (2-3kb)	-2875	Nphp1	nephronophthisis 1 (juvenile) homolog (human)
3009	chr2	128383982	128385046	1065	0	0	0	0	0	1	1	1	1	0	0	0	4	Intron (ENSMUST00000225087.1/100043424, intron 1 of 6)	43847	Morrbid	myeloid RNA regulator of BCL2L11 induced cell death
3031	chr2	129800186	129800346	161	0	0	0	0	0	0	1	1	1	0	0	0	3	Promoter (<=1kb)	-171	Stk35	serine/threonine kinase 35
3034	chr2	129864428	129865661	1234	0	0	0	1	0	1	1	1	1	0	0	0	5	Distal Intergenic	63911	Stk35	serine/threonine kinase 35
3042	chr2	130423544	130424113	570	0	0	0	0	0	0	2	1	1	0	0	0	4	Promoter (<=1kb)	135	Pced1a	PC-esterase domain containing 1A
3043	chr2	130424856	130425202	347	0	0	0	0	0	0	0	1	1	0	0	0	2	Promoter (<=1kb)	-155	Pced1a	PC-esterase domain containing 1A
3047	chr2	130563262	130563588	327	0	0	1	0	0	0	0	1	0	0	0	0	2	Promoter (<=1kb)	-154	Mrps26	mitochondrial ribosomal protein S26
3055	chr2	130840476	130840938	463	0	0	1	0	0	0	1	1	1	0	0	0	4	Promoter (<=1kb)	-331	4930402H24Rik	RIKEN cDNA 4930402H24 gene
3056	chr2	130906072	130906300	229	0	0	0	0	0	0	0	1	1	0	0	0	2	Promoter (<=1kb)	56	A730017L22Rik	RIKEN cDNA A730017L22 gene
3057	chr2	130907033	130907296	264	0	0	0	0	0	0	0	0	0	0	0	0	0	Promoter (<=1kb)	102	Atrn	attractin
3058	chr2	131029175	131030010	836	0	0	1	0	0	1	2	1	1	1	0	0	7	3' UTR	10388	Mir6973b	microRNA 6973b
3060	chr2	131127157	131127715	559	0	0	0	0	0	0	0	0	0	0	0	0	0	Promoter (<=1kb)	0	Hspa12b	heat shock protein 12B
3064	chr2	131186397	131187418	1022	0	0	0	0	0	0	0	1	2	0	0	0	3	Promoter (<=1kb)	0	Cdc25b	cell division cycle 25B
3065	chr2	131190608	131191018	411	0	0	0	0	0	1	1	1	1	1	0	0	5	Promoter (<=1kb)	-332	Cdc25b	cell division cycle 25B
3066	chr2	131204590	131205121	532	0	0	0	0	0	0	0	0	1	0	0	0	1	Promoter (1-2kb)	-1957	Ap5s1	adaptor-related protein 5 complex, sigma 1 subunit
3069	chr2	131233283	131233800	518	0	0	0	0	0	0	0	1	0	0	0	0	1	Promoter (<=1kb)	-263	Mavs	mitochondrial antiviral signaling protein
3079	chr2	131847834	131848434	601	0	0	1	0	0	1	1	1	1	0	0	0	5	Promoter (<=1kb)	-151	5330413P13Rik	RIKEN cDNA 5330413P13 gene
3084	chr2	132055060	132056361	1302	0	0	0	0	0	1	1	1	1	1	0	0	5	3' UTR	10679	Slc23a2	solute carrier family 23 (nucleobase transporters), member 2
3105	chr2	132715081	132715968	888	0	0	0	0	0	2	1	1	0	1	0	0	5	Intron (ENSMUST00000061891.10/73747, intron 2 of 2)	16962	Shld1	shieldin complex subunit 1
3116	chr2	132847669	132848216	548	0	0	0	0	0	0	0	0	0	0	1	0	1	Promoter (<=1kb)	0	Crls1	cardiolipin synthase 1
3117	chr2	133498262	133500174	1913	0	0	2	0	0	3	2	3	3	3	0	0	16	Distal Intergenic	-51985	Bmp2	bone morphogenetic protein 2
3120	chr2	134644340	134644708	369	0	0	0	0	0	2	1	1	1	1	0	0	6	Promoter (<=1kb)	-195	Tmx4	thioredoxin-related transmembrane protein 4
3126	chr2	135672316	135672834	519	0	0	1	0	0	2	1	1	1	1	0	0	7	Intron (ENSMUST00000144931.1/18798, intron 1 of 1)	12605	Plcb4	phospholipase C, beta 4
3128	chr2	136184611	136185029	419	0	0	0	0	0	0	1	1	0	0	0	0	2	Intron (ENSMUST00000035264.8/241656, intron 3 of 10)	125180	Lamp5	lysosomal-associated membrane protein family, member 5
3129	chr2	136532207	136532508	302	0	0	0	0	0	0	1	1	1	0	0	0	3	Promoter (<=1kb)	0	Ankef1	ankyrin repeat and EF-hand domain containing 1
3130	chr2	136670407	136670665	259	0	0	0	0	0	0	1	1	1	0	0	0	3	Distal Intergenic	-42788	Snap25	synaptosomal-associated protein 25
3131	chr2	136678280	136680818	2539	0	0	1	0	0	4	3	3	2	4	0	0	17	Exon (ENSMUST00000193814.1/ENSMUST00000193814.1, exon 1 of 1)	-32635	Snap25	synaptosomal-associated protein 25
3135	chr2	138267705	138268042	338	0	0	0	0	0	0	1	1	1	0	0	0	3	Intron (ENSMUST00000091556.11/228662, intron 1 of 4)	-10451	Btbd3	BTB (POZ) domain containing 3
3137	chr2	138279020	138280354	1335	0	0	1	0	0	1	1	2	1	1	0	0	7	Promoter (<=1kb)	527	Btbd3	BTB (POZ) domain containing 3
3143	chr2	140670757	140671373	617	0	0	0	0	0	0	1	1	1	0	0	0	3	Promoter (<=1kb)	27	Flrt3	fibronectin leucine rich transmembrane protein 3
3146	chr2	143063498	143063681	184	0	0	0	0	0	0	0	0	0	0	0	0	0	Promoter (<=1kb)	367	Snrpb2	U2 small nuclear ribonucleoprotein B
3168	chr2	143903802	143904690	889	0	0	0	0	0	0	1	1	0	0	0	0	2	Distal Intergenic	-10630	Dstn	destrin
3175	chr2	144245553	144245875	323	0	0	0	0	0	1	0	0	0	0	0	0	1	Distal Intergenic	6802	Snx5	sorting nexin 5
3176	chr2	144271102	144271212	111	0	0	0	0	0	0	1	1	1	0	0	0	3	Promoter (<=1kb)	161	Mgme1	mitochondrial genome maintenance exonuclease 1
3177	chr2	144284094	144285774	1681	1	0	1	0	0	1	1	1	1	2	0	0	8	Distal Intergenic	13153	Mgme1	mitochondrial genome maintenance exonuclease 1
3178	chr2	144308237	144309090	854	0	0	1	0	0	1	1	1	1	1	0	0	6	Intron (ENSMUST00000103171.9/107586, intron 3 of 3)	22236	Ovol2	ovo like zinc finger 2
3183	chr2	144368520	144368849	330	0	0	0	0	0	0	1	1	1	1	1	0	5	Promoter (<=1kb)	-134	Kat14	lysine acetyltransferase 14
3185	chr2	144458991	144459360	370	0	0	0	0	0	0	1	1	1	0	0	0	3	Promoter (<=1kb)	0	Zfp133-ps	zinc finger protein 133, pseudogene
3188	chr2	144550425	144550732	308	0	0	0	0	0	0	0	1	1	0	0	0	2	Promoter (<=1kb)	58	Rbbp9	retinoblastoma binding protein 9, serine hydrolase
3190	chr2	144594107	144594629	523	0	0	0	0	0	0	1	1	1	0	0	0	3	Promoter (<=1kb)	53	Smim26	small integral membrane protein 26
3191	chr2	144600250	144600831	582	0	0	0	0	0	0	1	1	1	1	0	0	4	Promoter (<=1kb)	353	Dtd1	D-tyrosyl-tRNA deacylase 1
3192	chr2	144909488	144910276	789	0	0	0	0	0	2	1	1	1	0	0	0	5	Distal Intergenic	85832	Scp2d1	SCP2 sterol-binding domain containing 1
3193	chr2	145168305	145168512	208	0	0	0	0	0	0	0	1	1	0	0	0	2	Promoter (<=1kb)	386	Slc24a3	solute carrier family 24 (sodium/potassium/calcium exchanger), member 3
3195	chr2	145756311	145756916	606	0	0	0	0	0	1	1	1	1	1	0	0	5	Intron (ENSMUST00000231581.1/408057, intron 4 of 4)	-27818	Rin2	Ras and Rab interactor 2
3196	chr2	145785771	145786667	897	0	0	0	0	0	0	2	2	1	0	0	0	5	Promoter (<=1kb)	0	Rin2	Ras and Rab interactor 2
3197	chr2	145831801	145832830	1030	0	0	0	0	0	0	0	0	0	1	0	0	1	Intron (ENSMUST00000110005.7/74030, intron 3 of 11)	9512	Rin2	Ras and Rab interactor 2
3198	chr2	145860106	145861689	1584	0	0	0	0	0	0	0	1	0	0	0	0	1	Promoter (<=1kb)	-955	Rin2	Ras and Rab interactor 2
3200	chr2	145897438	145898919	1482	0	0	1	0	0	1	1	1	1	1	0	0	6	Distal Intergenic	-3180	Naa20	N(alpha)-acetyltransferase 20, NatB catalytic subunit
3213	chr2	146277682	146278391	710	0	0	0	0	0	0	1	1	0	0	0	0	2	Intron (ENSMUST00000109986.8/241694, intron 38 of 40)	-16307	Ralgapa2	Ral GTPase activating protein, alpha subunit 2 (catalytic)
3221	chr2	146309664	146310641	978	0	0	2	0	0	2	1	1	1	0	0	0	7	Intron (ENSMUST00000109986.8/241694, intron 38 of 40)	-48289	Ralgapa2	Ral GTPase activating protein, alpha subunit 2 (catalytic)
3240	chr2	147246633	147249089	2457	0	0	2	0	1	3	1	1	1	1	0	0	10	Intron (ENSMUST00000136998.2/100313531, intron 1 of 5)	59209	6430503K07Rik	RIKEN cDNA 6430503K07 gene
3242	chr2	147951814	147952192	379	0	0	0	0	0	0	1	1	0	1	0	0	3	Intron (ENSMUST00000129082.1/ENSMUST00000129082.1, intron 5 of 6)	93272	Foxa2	forkhead box A2
3245	chr2	147968938	147969464	527	0	0	0	0	0	0	1	1	1	0	0	0	3	Intron (ENSMUST00000129082.1/ENSMUST00000129082.1, intron 2 of 6)	76000	Foxa2	forkhead box A2
3248	chr2	147993228	147993453	226	0	0	0	0	0	0	1	1	1	0	0	0	3	Intron (ENSMUST00000136555.7/ENSMUST00000136555.7, intron 1 of 2)	52011	Foxa2	forkhead box A2
3250	chr2	148023442	148023576	135	0	0	0	0	0	1	1	1	1	0	0	0	4	Intron (ENSMUST00000136555.7/ENSMUST00000136555.7, intron 1 of 2)	21888	Foxa2	forkhead box A2
3256	chr2	148430687	148431525	839	0	0	1	0	0	1	1	3	1	1	0	0	8	Distal Intergenic	12038	Cd93	CD93 antigen
3262	chr2	148680299	148680727	429	0	0	0	0	0	1	0	0	0	0	0	0	1	Promoter (<=1kb)	-296	Gzf1	GDNF-inducible zinc finger protein 1
3265	chr2	148874312	148875720	1409	0	0	0	0	0	2	1	2	1	0	0	0	6	Promoter (<=1kb)	0	Cst3	cystatin C
3269	chr2	150311018	150311984	967	0	0	0	0	0	1	1	1	2	1	0	0	6	5' UTR	50749	3300002I08Rik	RIKEN cDNA 3300002I08 gene
3272	chr2	150607960	150608783	824	0	0	0	0	0	1	1	1	1	1	0	0	5	Promoter (<=1kb)	0	Apmap	adipocyte plasma membrane associated protein
3276	chr2	150904011	150904313	303	0	0	0	0	0	0	0	1	0	0	0	0	1	Promoter (<=1kb)	334	Abhd12	abhydrolase domain containing 12
3284	chr2	151575608	151576814	1207	0	0	0	0	0	0	0	0	0	0	0	0	0	Promoter (2-3kb)	2986	Sdcbp2	syndecan binding protein (syntenin) 2
3286	chr2	151602541	151604496	1956	0	0	0	0	0	0	0	2	1	0	0	0	3	Intron (ENSMUST00000094456.9/241727, intron 2 of 5)	27975	Snph	syntaphilin
3289	chr2	151739273	151740749	1477	0	0	0	0	0	1	1	1	1	0	0	0	4	Promoter (<=1kb)	544	Psmf1	proteasome (prosome, macropain) inhibitor subunit 1
3290	chr2	151741448	151741687	240	0	0	0	0	0	0	1	1	1	0	1	0	4	Promoter (<=1kb)	-138	Psmf1	proteasome (prosome, macropain) inhibitor subunit 1
3291	chr2	151788627	151790670	2044	0	0	0	0	0	2	2	2	1	1	0	0	8	Distal Intergenic	-38649	4930556L07Rik	RIKEN cDNA 4930556L07 gene
3292	chr2	151791522	151792269	748	0	0	0	0	0	0	1	1	1	0	0	0	3	Distal Intergenic	-41544	4930556L07Rik	RIKEN cDNA 4930556L07 gene
3293	chr2	151842372	151843304	933	0	0	0	0	0	0	1	0	1	0	0	0	2	Promoter (<=1kb)	0	Rspo4	R-spondin 4
3294	chr2	151959128	151959880	753	0	0	0	0	0	1	0	0	0	0	0	0	1	Distal Intergenic	7737	Mir1953	microRNA 1953
3296	chr2	151974291	151974567	277	0	0	0	0	0	0	0	0	0	0	0	0	0	Promoter (<=1kb)	-325	Fam110a	family with sequence similarity 110, member A
3297	chr2	151979484	151980744	1261	0	0	1	0	0	1	1	1	1	0	0	0	5	Promoter (<=1kb)	0	Fam110a	family with sequence similarity 110, member A
3300	chr2	152104773	152105359	587	0	0	0	0	0	1	1	1	1	0	0	0	4	Promoter (<=1kb)	-157	Srxn1	sulfiredoxin 1 homolog (S. cerevisiae)
3307	chr2	152343225	152344642	1418	0	0	0	0	1	1	2	2	1	1	0	0	8	Promoter (<=1kb)	0	Trib3	tribbles pseudokinase 3
3308	chr2	152363770	152363995	226	0	0	0	0	0	0	1	2	1	0	1	0	5	Intron (ENSMUST00000128577.1/791417, intron 2 of 4)	12643	Nrsn2	neurensin 2
3311	chr2	152405926	152406881	956	0	0	0	0	0	0	0	1	1	0	0	0	2	Distal Intergenic	-7863	Sox12	SRY (sex determining region Y)-box 12
3319	chr2	152788713	152789781	1069	0	0	0	0	0	0	0	1	1	0	1	0	3	Intron (ENSMUST00000007803.11/12048, intron 2 of 2)	33619	Cox4i2	cytochrome c oxidase subunit 4I2
3323	chr2	152951268	152951944	677	0	0	0	0	0	0	0	1	0	0	0	0	1	Promoter (<=1kb)	0	Dusp15	dual specificity phosphatase-like 15
3325	chr2	153014005	153015030	1026	0	0	0	0	0	0	0	0	0	0	0	0	0	Promoter (<=1kb)	312	Pdrg1	p53 and DNA damage regulated 1
3328	chr2	153071689	153072021	333	0	0	0	0	0	0	0	1	1	0	0	0	2	3' UTR	5687	Ccm2l	cerebral cavernous malformation 2-like
3342	chr2	153457680	153458409	730	0	0	0	0	0	1	1	1	0	1	0	0	4	Intron (ENSMUST00000035346.13/329540, intron 4 of 10)	-12099	Nol4l	nucleolar protein 4-like
3345	chr2	153509047	153509927	881	0	0	0	0	0	0	0	0	0	0	0	0	0	Intron (ENSMUST00000035346.13/329540, intron 1 of 10)	-16530	Nol4l	nucleolar protein 4-like
3349	chr2	153631929	153632262	334	0	0	0	0	0	0	0	1	0	0	0	0	1	Promoter (<=1kb)	469	Commd7	COMM domain containing 7
3350	chr2	153632886	153633125	240	0	0	0	0	0	0	0	1	0	0	0	0	1	Promoter (<=1kb)	-105	Commd7	COMM domain containing 7
3359	chr2	154407522	154407670	149	0	0	0	0	0	0	0	1	1	0	0	0	2	Promoter (<=1kb)	310	Snta1	syntrophin, acidic 1
3363	chr2	154492232	154492850	619	0	0	0	0	0	1	1	1	1	1	0	0	5	Intron (ENSMUST00000109725.7/12396, intron 1 of 10)	-17686	Cbfa2t2	CBFA2/RUNX1 translocation partner 2
3365	chr2	154569084	154569339	256	0	0	0	0	0	0	1	1	1	0	0	0	3	Promoter (<=1kb)	381	E2f1	E2F transcription factor 1
3366	chr2	154570117	154570334	218	0	0	0	0	0	0	1	1	1	0	0	0	3	Promoter (<=1kb)	-225	E2f1	E2F transcription factor 1
3367	chr2	154603065	154603484	420	0	0	0	0	0	0	2	1	1	0	0	0	4	Promoter (<=1kb)	204	Pxmp4	peroxisomal membrane protein 4
3368	chr2	154604045	154604350	306	0	0	0	0	0	0	1	1	0	0	0	0	2	Promoter (<=1kb)	-337	Pxmp4	peroxisomal membrane protein 4
3373	chr2	154682275	154683672	1398	0	0	0	0	0	1	1	0	0	1	0	0	3	Intron (ENSMUST00000151668.7/75608, intron 1 of 4)	-7398	Chmp4b	charged multivesicular body protein 4B
3382	chr2	155074578	155074822	245	0	0	0	0	0	0	0	0	0	0	0	0	0	Promoter (<=1kb)	-81	Ahcy	S-adenosylhomocysteine hydrolase
3386	chr2	155275958	155276198	241	0	0	0	0	0	0	0	1	0	0	0	0	1	Promoter (<=1kb)	-99	Map1lc3a	microtubule-associated protein 1 light chain 3 alpha
3387	chr2	155276988	155277617	630	0	0	0	0	0	0	0	0	0	0	0	0	0	Promoter (<=1kb)	99	Map1lc3a	microtubule-associated protein 1 light chain 3 alpha
3391	chr2	155369943	155370348	406	0	0	1	0	0	0	1	1	1	0	0	0	4	Distal Intergenic	-10711	Trp53inp2	transformation related protein 53 inducible nuclear protein 2
3396	chr2	155474070	155474255	186	0	0	0	0	0	0	0	1	0	0	0	0	1	Promoter (<=1kb)	-176	Ncoa6	nuclear receptor coactivator 6
3398	chr2	155514332	155515111	780	0	0	0	0	0	1	1	1	1	0	0	0	4	Promoter (<=1kb)	0	Ggt7	gamma-glutamyltransferase 7
3399	chr2	155517427	155517725	299	0	0	0	0	0	1	0	1	0	0	0	0	2	Promoter (<=1kb)	-223	Acss2	acyl-CoA synthetase short-chain family member 2
3410	chr2	155805262	155805417	156	0	0	0	0	0	0	0	0	0	0	0	0	0	Promoter (1-2kb)	-1607	Mmp24	matrix metallopeptidase 24
3412	chr2	155819417	155820358	942	0	0	0	0	0	1	1	2	1	0	0	0	5	Promoter (<=1kb)	0	BC029722	cDNA sequence BC029722
3416	chr2	155869720	155870765	1046	0	0	0	0	0	1	1	1	1	1	0	0	5	Exon (ENSMUST00000146995.7/56046, exon 8 of 8)	-18028	Uqcc1	ubiquinol-cytochrome c reductase complex assembly factor 1
3419	chr2	155892985	155894724	1740	0	0	1	0	0	1	3	2	1	1	0	0	9	Intron (ENSMUST00000136933.7/56046, intron 6 of 9)	15880	Uqcc1	ubiquinol-cytochrome c reductase complex assembly factor 1
3421	chr2	155901709	155903979	2271	0	0	0	1	0	1	1	2	1	0	0	0	6	Intron (ENSMUST00000136933.7/56046, intron 5 of 9)	6625	Uqcc1	ubiquinol-cytochrome c reductase complex assembly factor 1
3423	chr2	155930373	155930695	323	0	0	0	0	0	0	1	1	0	0	0	0	2	Promoter (<=1kb)	-63	Uqcc1	ubiquinol-cytochrome c reductase complex assembly factor 1
3424	chr2	155955991	155957009	1019	0	0	0	0	0	1	1	1	1	1	0	0	5	Promoter (<=1kb)	0	Cep250	centrosomal protein 250
3426	chr2	156065008	156066063	1056	0	0	0	0	0	0	0	1	1	0	0	0	2	Promoter (<=1kb)	0	Spag4	sperm associated antigen 4
3430	chr2	156144439	156145097	659	0	0	0	0	0	0	1	1	1	1	0	0	4	Promoter (<=1kb)	199	Romo1	reactive oxygen species modulator 1
3439	chr2	156312790	156313305	516	0	0	0	0	0	0	2	1	0	0	0	0	3	Promoter (<=1kb)	-43	Scand1	SCAN domain-containing 1
3440	chr2	156420705	156421819	1115	0	0	0	2	0	0	0	0	0	0	0	0	2	Promoter (<=1kb)	0	Epb41l1	erythrocyte membrane protein band 4.1 like 1
3445	chr2	156490240	156490694	455	0	0	0	0	0	1	1	1	1	1	0	0	5	Intron (ENSMUST00000103137.9/13821, intron 2 of 22)	14706	Epb41l1	erythrocyte membrane protein band 4.1 like 1
3448	chr2	156563100	156563893	794	0	0	0	0	0	0	1	1	0	0	0	0	2	Intron (ENSMUST00000109570.7/68295, intron 4 of 4)	15476	Aar2	AAR2 splicing factor homolog
3455	chr2	156950743	156951944	1202	0	0	0	0	0	0	1	1	0	0	0	0	2	Promoter (1-2kb)	1449	Ndrg3	N-myc downstream regulated gene 3
3458	chr2	157006665	157007403	739	0	0	0	0	0	0	2	1	1	0	0	0	4	Promoter (<=1kb)	0	Dsn1	DSN1 homolog, MIS12 kinetochore complex component
3466	chr2	157134482	157134936	455	0	0	0	0	0	0	0	1	0	0	0	0	1	Promoter (<=1kb)	1	Samhd1	SAM domain and HD domain, 1
3467	chr2	157203890	157204001	112	0	0	0	0	0	0	0	1	1	0	0	0	2	Promoter (<=1kb)	511	Rbl1	RB transcriptional corepressor like 1
3484	chr2	157940200	157941697	1498	0	0	1	0	0	2	2	1	1	2	0	0	9	Intron (ENSMUST00000109523.1/277432, intron 3 of 3)	25547	Vstm2l	V-set and transmembrane domain containing 2-like
3485	chr2	157989044	157990969	1926	0	0	0	0	0	1	1	1	1	1	0	0	5	Intron (ENSMUST00000029179.10/75425, intron 7 of 7)	16243	Tti1	TELO2 interacting protein 1
3495	chr2	158360647	158361618	972	0	0	0	0	0	1	1	1	1	1	0	0	5	Promoter (<=1kb)	0	Snhg17	small nucleolar RNA host gene 17
3498	chr2	158595184	158595587	404	0	0	0	0	0	1	1	1	1	1	0	0	5	Exon (ENSMUST00000145773.1/100045469, exon 3 of 3)	15003	Gm14204	predicted gene 14204
3502	chr2	159387990	159389290	1301	0	0	0	0	0	1	1	1	1	1	0	0	5	Distal Intergenic	537361	Dhx35	DEAH (Asp-Glu-Ala-His) box polypeptide 35
3506	chr2	160365193	160366497	1305	0	0	0	0	0	0	0	0	0	0	0	0	0	Promoter (<=1kb)	568	Mafb	v-maf musculoaponeurotic fibrosarcoma oncogene family, protein B (avian)
3507	chr2	160367286	160367777	492	0	0	0	0	0	0	0	0	0	0	0	0	0	Promoter (<=1kb)	-221	Mafb	v-maf musculoaponeurotic fibrosarcoma oncogene family, protein B (avian)
3512	chr2	160887691	160888647	957	0	0	0	0	0	0	1	1	2	0	0	0	4	Promoter (<=1kb)	0	Lpin3	lipin 3
3514	chr2	161109528	161109898	371	0	0	1	0	0	0	1	1	1	0	0	0	4	Promoter (<=1kb)	-453	Chd6	chromodomain helicase DNA binding protein 6
3521	chr2	161415860	161417277	1418	0	0	0	0	0	2	2	1	1	0	0	0	6	Distal Intergenic	-306785	Chd6	chromodomain helicase DNA binding protein 6
3530	chr2	162877913	162878225	313	0	0	0	0	0	1	0	0	0	1	0	0	2	Distal Intergenic	-53303	Srsf6	serine and arginine-rich splicing factor 6
3531	chr2	162888683	162889366	684	0	0	0	0	0	0	1	0	0	0	0	0	1	Distal Intergenic	-42162	Srsf6	serine and arginine-rich splicing factor 6
3533	chr2	162930676	162931044	369	0	0	0	0	0	0	1	1	0	0	0	0	2	Promoter (<=1kb)	-484	Srsf6	serine and arginine-rich splicing factor 6
3534	chr2	162972886	162974236	1351	0	0	0	0	0	2	1	3	2	1	0	0	9	Intron (ENSMUST00000035751.11/241764, intron 22 of 22)	-13094	Sgk2	serum/glucocorticoid regulated kinase 2
3539	chr2	163099690	163100411	722	0	0	1	0	0	0	2	1	2	0	0	0	6	Distal Intergenic	24537	Mybl2	myeloblastosis oncogene-like 2
3542	chr2	163203133	163203462	330	0	0	0	0	0	0	0	0	0	0	0	0	0	Promoter (<=1kb)	8	Tox2	TOX high mobility group box family member 2
3557	chr2	163602536	163603314	779	0	0	0	0	0	1	0	1	1	0	0	0	3	Promoter (<=1kb)	0	Ttpal	tocopherol (alpha) transfer protein-like
3561	chr2	163722375	163722834	460	0	0	1	0	0	1	0	1	1	0	0	0	4	Exon (ENSMUST00000147385.7/18769, exon 3 of 3)	8032	Ada	adenosine deaminase
3566	chr2	164060105	164061001	897	0	0	0	0	0	0	1	1	0	1	0	0	3	Exon (ENSMUST00000132602.1/67145, exon 2 of 4)	4714	Tomm34	translocase of outer mitochondrial membrane 34
3575	chr2	164486888	164487356	469	0	0	0	0	0	0	1	1	0	0	0	0	2	Promoter (<=1kb)	11	Dbndd2	dysbindin (dystrobrevin binding protein 1) domain containing 2
3576	chr2	164497054	164498064	1011	0	0	0	0	0	0	1	1	1	0	0	0	3	Promoter (<=1kb)	0	Pigt	phosphatidylinositol glycan anchor biosynthesis, class T
3586	chr2	164832875	164834717	1843	0	0	0	2	0	2	2	3	2	0	0	0	11	Promoter (<=1kb)	0	Ctsa	cathepsin A
3587	chr2	164878230	164879028	799	0	0	0	0	0	1	1	1	1	0	0	0	4	Promoter (<=1kb)	-276	Pcif1	phosphorylated CTD interacting factor 1
3591	chr2	164909913	164910668	756	0	0	0	0	0	0	0	0	0	0	0	0	0	Promoter (1-2kb)	1089	Zfp335	zinc finger protein 335
3595	chr2	164960671	164961371	701	0	0	0	0	1	1	0	1	2	0	0	0	5	Promoter (<=1kb)	0	Slc12a5	solute carrier family 12, member 5
3596	chr2	165015292	165015607	316	0	0	0	0	0	0	0	0	0	1	0	0	1	Intron (ENSMUST00000040381.14/228869, intron 2 of 7)	7606	Ncoa5	nuclear receptor coactivator 5
3616	chr2	165326810	165327037	228	0	0	0	0	0	0	1	1	1	0	0	0	3	Promoter (<=1kb)	-331	Elmo2	engulfment and cell motility 2
3624	chr2	165735973	165737539	1567	0	0	0	0	0	1	1	1	1	1	0	0	5	Intron (ENSMUST00000088132.12/14049, intron 9 of 15)	22404	Eya2	EYA transcriptional coactivator and phosphatase 2
3641	chr2	165993212	165993571	360	0	0	0	0	0	0	0	1	0	0	0	0	1	Promoter (<=1kb)	575	Ncoa3	nuclear receptor coactivator 3
3652	chr2	166249440	166249951	512	0	0	0	1	0	1	1	1	1	1	0	0	6	Distal Intergenic	-23957	Gm11468	predicted gene 11468
3678	chr2	167052882	167053959	1078	0	0	0	0	0	1	1	0	0	1	0	0	3	Intron (ENSMUST00000048988.13/98999, intron 3 of 13)	6466	Znfx1	zinc finger, NFX1-type containing 1
3709	chr2	167485182	167486981	1800	0	0	0	0	0	1	1	1	1	0	0	0	4	Promoter (<=1kb)	0	Spata2	spermatogenesis associated 2
3712	chr2	167502826	167503195	370	0	0	0	0	0	0	2	1	1	1	0	0	5	Promoter (<=1kb)	0	Rnf114	ring finger protein 114
3714	chr2	167509667	167512211	2545	0	0	1	0	0	1	1	1	2	0	0	0	6	3' UTR	6221	Rnf114	ring finger protein 114
3715	chr2	167620947	167622537	1591	0	0	0	0	0	0	0	0	0	0	0	0	0	Intron (ENSMUST00000109207.9/66589, intron 1 of 3)	9430	Ube2v1	ubiquitin-conjugating enzyme E2 variant 1
3732	chr2	167978440	167979032	593	0	0	0	0	0	0	1	0	0	0	0	0	1	3' UTR	7723	Ripor3	RIPOR family member 3
3733	chr2	168079962	168080466	505	0	0	0	0	0	0	1	1	0	0	0	0	2	Promoter (<=1kb)	-538	Pard6b	par-6 family cell polarity regulator beta
3736	chr2	168154639	168154892	254	0	0	0	0	0	1	0	0	0	0	0	0	1	Promoter (<=1kb)	-126	E130018N17Rik	RIKEN cDNA E130018N17 gene
3738	chr2	168207199	168207630	432	0	0	0	0	0	2	1	1	1	2	1	0	8	Promoter (<=1kb)	-87	Adnp	activity-dependent neuroprotective protein
3741	chr2	168473107	168473725	619	0	0	0	0	0	1	1	1	1	1	0	0	5	Downstream (2-3kb)	78551	Nfatc2	nuclear factor of activated T cells, cytoplasmic, calcineurin dependent 2
3742	chr2	168479491	168479935	445	0	0	0	0	0	0	0	1	0	0	0	0	1	3' UTR	72341	Nfatc2	nuclear factor of activated T cells, cytoplasmic, calcineurin dependent 2
3743	chr2	168525214	168525959	746	0	0	0	0	0	0	0	0	0	0	0	0	0	Intron (ENSMUST00000074618.9/18019, intron 5 of 9)	26317	Nfatc2	nuclear factor of activated T cells, cytoplasmic, calcineurin dependent 2
3744	chr2	168528960	168529413	454	0	0	1	0	0	0	1	1	1	0	0	0	4	Intron (ENSMUST00000074618.9/18019, intron 5 of 9)	22863	Nfatc2	nuclear factor of activated T cells, cytoplasmic, calcineurin dependent 2
3745	chr2	168530017	168532962	2946	0	0	0	0	0	1	3	2	2	1	1	0	10	Intron (ENSMUST00000074618.9/18019, intron 5 of 9)	19314	Nfatc2	nuclear factor of activated T cells, cytoplasmic, calcineurin dependent 2
3749	chr2	168574200	168576552	2353	0	0	0	0	1	1	3	2	2	1	0	0	10	Intron (ENSMUST00000074618.9/18019, intron 1 of 9)	13639	Nfatc2	nuclear factor of activated T cells, cytoplasmic, calcineurin dependent 2
3754	chr2	168601124	168601969	846	0	0	0	1	0	0	1	1	0	0	0	0	3	Promoter (<=1kb)	0	Nfatc2	nuclear factor of activated T cells, cytoplasmic, calcineurin dependent 2
3757	chr2	168726255	168726885	631	0	0	0	0	0	0	0	0	0	0	0	0	0	Intron (ENSMUST00000109175.8/11981, intron 1 of 27)	7454	Atp9a	ATPase, class II, type 9A
3759	chr2	168733792	168734449	658	0	0	0	0	0	0	0	0	0	0	0	0	0	Promoter (<=1kb)	0	Atp9a	ATPase, class II, type 9A
3761	chr2	168742281	168742577	297	0	0	0	0	0	0	1	1	2	0	0	0	4	Promoter (<=1kb)	0	Atp9a	ATPase, class II, type 9A
3767	chr2	169740932	169741136	205	0	0	0	0	0	0	0	0	0	0	0	0	0	Intron (ENSMUST00000109159.2/228911, intron 1 of 2)	107256	Tshz2	teashirt zinc finger family member 2
3770	chr2	169790343	169791263	921	0	0	0	0	0	2	1	1	0	0	0	0	4	Intron (ENSMUST00000109159.2/228911, intron 1 of 2)	-93630	Tshz2	teashirt zinc finger family member 2
3771	chr2	169928379	169930006	1628	0	0	0	0	0	1	1	1	0	1	0	0	4	Intron (ENSMUST00000123300.2/228911, intron 1 of 1)	32981	AY702102	cDNA sequence AY702102
3779	chr2	170731249	170732750	1502	0	0	0	0	0	2	2	1	2	1	0	0	8	Promoter (<=1kb)	0	Dok5	docking protein 5
3800	chr2	173566726	173567698	973	1	0	0	0	0	1	1	1	1	1	0	0	6	Downstream (<1kb)	10500	Ankrd60	ankyrin repeat domain 60
3801	chr2	173577813	173578689	877	0	0	0	0	0	0	0	1	1	0	0	0	2	Promoter (<=1kb)	0	Ankrd60	ankyrin repeat domain 60
3815	chr2	173744155	173744507	353	0	0	0	0	0	1	1	1	0	0	0	0	3	Intron (ENSMUST00000067530.5/56491, intron 1 of 5)	6644	Vapb	vesicle-associated membrane protein, associated protein B and C
3821	chr2	173976254	173978183	1930	0	0	0	0	0	1	2	2	1	0	0	0	6	Distal Intergenic	-98125	Stx16	syntaxin 16
3837	chr2	174415796	174416284	489	0	0	0	0	0	0	1	1	1	1	0	0	4	Promoter (<=1kb)	0	Nelfcd	negative elongation factor complex member C/D, Th1l
3841	chr2	174472400	174473047	648	0	0	0	0	0	0	1	1	1	0	0	0	3	Promoter (<=1kb)	0	Prelid3b	PRELI domain containing 3B
3844	chr2	174817964	174819562	1599	0	0	1	0	0	1	1	2	1	1	0	0	7	Distal Intergenic	48042	Edn3	endothelin 3
3846	chr2	174824323	174825044	722	0	0	0	0	0	1	1	1	1	1	0	0	5	Distal Intergenic	54401	Edn3	endothelin 3
3847	chr2	174849086	174849413	328	0	0	0	0	0	0	2	2	1	0	0	0	5	Intron (ENSMUST00000149377.1/ENSMUST00000149377.1, intron 1 of 1)	79164	Edn3	endothelin 3
3866	chr2	177497914	177498048	135	0	0	1	0	0	0	0	0	1	0	0	0	2	Promoter (<=1kb)	-167	Gm14403	predicted gene 14403
3871	chr2	177925376	177926104	729	0	0	1	0	0	0	1	1	1	0	0	0	4	Promoter (<=1kb)	0	Zfp972	zinc finger protein 972
3873	chr2	178023489	178024401	913	0	0	0	0	0	0	0	1	0	0	0	0	1	Promoter (<=1kb)	110	Zfp971	zinc finger protein 971
3876	chr2	178249952	178250124	173	0	0	0	0	0	0	0	0	0	0	0	0	0	Intron (ENSMUST00000108917.7/74189, intron 1 of 12)	56868	Phactr3	phosphatase and actin regulator 3
3878	chr2	178265700	178266059	360	0	0	0	0	0	0	0	0	0	0	0	0	0	Intron (ENSMUST00000108917.7/74189, intron 3 of 12)	-61497	Phactr3	phosphatase and actin regulator 3
3882	chr2	179177236	179177464	229	0	0	0	0	0	0	1	0	0	0	0	0	1	Exon (ENSMUST00000118761.1/ENSMUST00000118761.1, exon 1 of 1)	-237472	4930591A17Rik	RIKEN cDNA 4930591A17 gene
3883	chr2	179192559	179193685	1127	0	0	1	0	0	2	1	1	2	1	0	0	8	Distal Intergenic	-221251	4930591A17Rik	RIKEN cDNA 4930591A17 gene
3887	chr2	179291003	179291643	641	0	0	0	0	0	0	1	2	1	0	0	0	4	Distal Intergenic	-123293	4930591A17Rik	RIKEN cDNA 4930591A17 gene
3888	chr2	179307060	179308244	1185	0	0	0	0	0	1	1	1	1	1	0	0	5	Distal Intergenic	-106692	4930591A17Rik	RIKEN cDNA 4930591A17 gene
3891	chr2	179441995	179442311	317	0	0	0	0	0	0	0	1	1	0	0	0	2	Promoter (<=1kb)	-120	Cdh4	cadherin 4
3892	chr2	179443056	179443491	436	0	0	0	1	0	0	0	1	0	0	0	0	2	Promoter (<=1kb)	434	Cdh4	cadherin 4
3895	chr2	179947417	179948196	780	0	0	0	0	0	0	1	1	2	0	0	0	4	Intron (ENSMUST00000041618.12/228980, intron 1 of 14)	-18062	Taf4	TATA-box binding protein associated factor 4
3898	chr2	180024283	180024529	247	0	0	0	0	0	0	1	1	1	0	0	0	3	Promoter (<=1kb)	-458	Lsm14b	LSM family member 14B
3904	chr2	180117378	180118969	1592	0	0	0	1	0	0	1	1	0	0	0	0	3	Promoter (<=1kb)	-337	Osbpl2	oxysterol binding protein-like 2
3906	chr2	180154643	180155715	1073	0	0	0	0	0	1	1	1	1	1	0	0	5	Exon (ENSMUST00000040668.8/228983, exon 11 of 14)	5264	Osbpl2	oxysterol binding protein-like 2
3913	chr2	180273804	180274139	336	0	0	0	0	0	0	0	1	0	0	0	0	1	Promoter (<=1kb)	-308	Cables2	CDK5 and Abl enzyme substrate 2
3920	chr2	180702254	180702818	565	0	0	0	0	0	0	1	1	0	0	0	0	2	Promoter (<=1kb)	0	Dido1	death inducer-obliterator 1
3923	chr2	180724836	180726128	1293	0	0	0	0	0	0	1	1	1	0	0	0	3	Promoter (<=1kb)	0	Slc17a9	solute carrier family 17, member 9
3925	chr2	180966390	180966802	413	0	0	0	0	0	0	1	0	0	0	0	0	1	Promoter (<=1kb)	-423	Arfgap1	ADP-ribosylation factor GTPase activating protein 1
3928	chr2	181156595	181157049	455	0	0	0	0	0	0	0	0	0	0	0	0	0	Promoter (<=1kb)	0	Eef1a2	eukaryotic translation elongation factor 1 alpha 2
3934	chr2	181319321	181320169	849	0	0	0	0	0	1	1	1	1	1	0	0	5	Promoter (<=1kb)	0	Rtel1	regulator of telomere elongation helicase 1
3936	chr2	181365991	181366360	370	0	0	0	0	0	0	0	0	0	0	0	0	0	Promoter (<=1kb)	539	Zgpat	zinc finger, CCCH-type with G patch domain
3937	chr2	181459691	181460002	312	0	0	0	0	0	0	0	0	0	0	0	0	0	Promoter (<=1kb)	-265	Zbtb46	zinc finger and BTB domain containing 46
3938	chr2	181496383	181496975	593	0	0	0	0	0	0	1	2	1	0	0	0	4	Promoter (<=1kb)	-167	Tpd52l2	tumor protein D52-like 2
3939	chr2	181497493	181498687	1195	0	0	0	0	0	1	0	1	0	0	0	0	2	Promoter (<=1kb)	262	Tpd52l2	tumor protein D52-like 2
3941	chr2	181537824	181538158	335	0	0	0	0	0	1	1	1	1	0	0	0	4	Intron (ENSMUST00000072334.11/13002, intron 1 of 4)	16877	Dnajc5	DnaJ heat shock protein family (Hsp40) member C5
3942	chr2	181578536	181581411	2876	0	0	0	1	0	1	2	1	1	1	0	0	7	Promoter (<=1kb)	0	Uckl1os	uridine-cytidine kinase 1-like 1, opposite strand
3944	chr2	181592990	181593370	381	0	0	0	0	0	1	1	2	2	1	0	0	7	Promoter (<=1kb)	-187	Zfp512b	zinc finger protein 512B
3945	chr2	181600732	181601123	392	0	0	0	0	0	0	0	1	0	0	0	0	1	Promoter (<=1kb)	-193	Prpf6	pre-mRNA splicing factor 6
3948	chr2	181679831	181680747	917	0	0	0	0	0	0	1	1	1	0	0	0	3	Promoter (<=1kb)	0	Tcea2	transcription elongation factor A (SII), 2
3949	chr2	181693344	181693960	617	0	0	0	0	0	0	0	1	0	0	0	0	1	Promoter (<=1kb)	0	Rgs19	regulator of G-protein signaling 19
3962	chr3	3507299	3507682	384	0	0	0	0	0	0	1	1	0	0	0	0	2	Promoter (<=1kb)	-348	Hnf4g	hepatocyte nuclear factor 4, gamma
3963	chr3	3508274	3508726	453	0	0	0	0	0	0	1	2	1	0	0	0	4	Promoter (<=1kb)	244	Hnf4g	hepatocyte nuclear factor 4, gamma
3997	chr3	9788399	9789281	883	0	0	2	0	0	2	1	1	1	0	0	0	7	Intron (ENSMUST00000161949.7/94212, intron 1 of 8)	44082	Pag1	phosphoprotein associated with glycosphingolipid microdomains 1
4005	chr3	10386847	10387869	1023	0	0	1	0	0	1	1	1	1	1	0	0	6	Exon (ENSMUST00000029049.6/66371, exon 3 of 5)	19889	Chmp4c	charged multivesicular body protein 4C
4006	chr3	10439304	10439492	189	0	0	0	0	0	0	0	0	0	0	0	0	0	Promoter (<=1kb)	595	Snx16	sorting nexin 16
4012	chr3	17786433	17786662	230	0	0	0	0	0	0	0	0	0	0	0	0	0	Distal Intergenic	-3259	Mir124-2hg	Mir124-2 host gene (non-protein coding)
4019	chr3	19310447	19310827	381	0	0	0	0	0	0	0	0	0	0	0	0	0	Promoter (<=1kb)	76	Pde7a	phosphodiesterase 7A
4020	chr3	19311792	19312142	351	0	0	0	0	0	0	0	1	0	0	0	0	1	Promoter (<=1kb)	-470	Pde7a	phosphodiesterase 7A
4032	chr3	26152942	26153707	766	0	0	0	0	0	0	1	0	0	0	0	0	1	Promoter (<=1kb)	0	Nlgn1	neuroligin 1
4033	chr3	27119422	27119960	539	0	0	0	0	0	1	1	1	1	1	0	0	5	Promoter (1-2kb)	-1615	Ect2	ect2 oncogene
4034	chr3	27154247	27154384	138	0	0	0	0	0	0	1	0	0	0	0	0	1	Promoter (<=1kb)	221	1700125G22Rik	RIKEN cDNA 1700125G22 gene
4039	chr3	27430244	27431319	1076	0	0	0	0	0	0	1	1	0	1	0	0	3	Intron (ENSMUST00000195008.5/72007, intron 24 of 26)	58893	Ghsr	growth hormone secretagogue receptor
4042	chr3	27572997	27573557	561	0	0	0	0	0	0	1	0	0	0	0	0	1	Intron (ENSMUST00000195008.5/72007, intron 4 of 26)	11438	Mir3092	microRNA 3092
4044	chr3	27616691	27616960	270	0	0	0	0	0	0	1	1	1	0	1	0	4	Intron (ENSMUST00000195008.5/72007, intron 4 of 26)	-31696	Mir3092	microRNA 3092
4050	chr3	27977763	27978546	784	0	0	1	0	0	1	1	1	1	1	0	0	6	Intron (ENSMUST00000120834.7/18805, intron 2 of 26)	-5625	Pld1	phospholipase D1
4052	chr3	28264698	28265391	694	0	0	0	0	0	0	1	2	1	0	0	0	4	Promoter (1-2kb)	1055	Tnik	TRAF2 and NCK interacting kinase
4056	chr3	28600064	28600759	696	0	0	0	0	0	1	1	1	1	1	0	0	5	Intron (ENSMUST00000160934.7/665113, intron 15 of 31)	-29113	Tnik	TRAF2 and NCK interacting kinase
4060	chr3	28694941	28697297	2357	0	0	0	0	1	2	1	1	1	1	0	0	7	Promoter (<=1kb)	-606	Slc2a2	solute carrier family 2 (facilitated glucose transporter), member 2
4068	chr3	28781784	28781806	23	0	0	0	0	0	0	0	0	0	0	0	0	0	Promoter (<=1kb)	508	Eif5a2	eukaryotic translation initiation factor 5A2
4070	chr3	28805994	28806347	354	0	0	0	0	0	1	0	1	0	1	0	0	3	Promoter (<=1kb)	-111	Rpl22l1	ribosomal protein L22 like 1
4072	chr3	30371188	30371549	362	0	0	0	0	0	1	1	1	1	1	0	0	5	Intron (ENSMUST00000173495.7/14013, intron 1 of 15)	-133026	Mecom	MDS1 and EVI1 complex locus
4081	chr3	30968471	30968711	241	0	0	0	0	0	0	0	1	0	0	0	0	1	Promoter (<=1kb)	688	Phc3	polyhomeotic 3
4084	chr3	31056786	31057124	339	0	0	0	0	0	0	1	1	0	0	0	0	2	Distal Intergenic	17820	Mir7008	microRNA 7008
4087	chr3	31133961	31134826	866	0	0	0	0	0	0	2	2	1	0	0	0	5	Distal Intergenic	-15094	Cldn11	claudin 11
4088	chr3	31191523	31191927	405	0	0	0	0	0	1	1	1	1	0	0	0	4	Distal Intergenic	41603	Cldn11	claudin 11
4089	chr3	31208615	31209728	1114	0	0	0	0	0	1	1	1	1	1	0	0	5	3' UTR	48666	Slc7a14	solute carrier family 7 (cationic amino acid transporter, y+ system), member 14
4105	chr3	31911851	31912089	239	0	0	0	0	0	0	0	0	0	0	0	0	0	Intron (ENSMUST00000119310.7/72413, intron 1 of 4)	9148	Kcnmb2	potassium large conductance calcium-activated channel, subfamily M, beta member 2
4107	chr3	32043753	32044582	830	0	0	0	0	0	0	1	2	2	0	0	0	5	Intron (ENSMUST00000119310.7/72413, intron 1 of 4)	-111532	Kcnmb2	potassium large conductance calcium-activated channel, subfamily M, beta member 2
4110	chr3	32364744	32365060	317	0	0	0	0	0	0	1	0	0	0	0	0	1	Promoter (<=1kb)	400	Zmat3	zinc finger matrin type 3
4111	chr3	32366223	32366293	71	0	0	0	0	0	0	1	0	0	0	0	0	1	Promoter (<=1kb)	-545	Zmat3	zinc finger matrin type 3
4115	chr3	32416445	32416721	277	0	0	0	0	0	0	1	1	0	1	0	0	3	Intron (ENSMUST00000108243.7/18706, intron 1 of 20)	18774	Pik3ca	phosphatidylinositol-4,5-bisphosphate 3-kinase catalytic subunit alpha
4117	chr3	32511019	32511501	483	0	0	0	0	0	1	2	2	0	0	0	0	5	Promoter (<=1kb)	123	Zfp639	zinc finger protein 639
4118	chr3	32529821	32530026	206	0	0	0	0	0	0	1	0	0	0	0	0	1	Promoter (<=1kb)	282	Mfn1	mitofusin 1
4119	chr3	32658486	32661169	2684	0	0	0	0	0	0	0	0	0	0	0	0	0	Distal Intergenic	-41901	Gnb4	guanine nucleotide binding protein (G protein), beta 4
4121	chr3	32736103	32736479	377	0	0	0	0	0	0	0	0	0	0	0	0	0	Promoter (<=1kb)	-511	Ndufb5	NADH:ubiquinone oxidoreductase subunit B5
4122	chr3	32737337	32737747	411	0	0	0	1	0	0	0	0	0	0	0	0	1	Promoter (<=1kb)	-190	Mrpl47	mitochondrial ribosomal protein L47
4123	chr3	33060259	33061007	749	0	0	0	0	0	1	1	1	0	1	0	0	4	Intron (ENSMUST00000125494.1/73874, intron 3 of 7)	21061	Pex5l	peroxisomal biogenesis factor 5-like
4127	chr3	33843710	33844285	576	0	0	0	0	0	0	0	1	0	0	0	0	1	Promoter (<=1kb)	0	Ccdc39	coiled-coil domain containing 39
4128	chr3	33874615	33875002	388	1	0	0	0	0	1	1	0	0	1	0	0	4	Intron (ENSMUST00000200253.1/ENSMUST00000200253.1, intron 1 of 2)	-30305	Ccdc39	coiled-coil domain containing 39
4132	chr3	34081573	34081624	52	0	0	0	0	0	0	0	1	0	0	0	0	1	Promoter (<=1kb)	-252	Dnajc19	DnaJ heat shock protein family (Hsp40) member C19
4133	chr3	34485712	34485953	242	0	0	0	0	0	1	0	0	0	1	0	0	2	Intron (ENSMUST00000196793.4/320478, intron 2 of 3)	-74375	Sox2ot	SOX2 overlapping transcript (non-protein coding)
4141	chr3	36151681	36151812	132	0	0	0	0	0	0	0	0	0	0	0	0	0	Promoter (<=1kb)	519	Zfp267	zinc finger protein 267
4142	chr3	36452087	36453648	1562	0	0	1	0	0	1	1	1	1	1	0	0	6	Promoter (<=1kb)	0	Anxa5	annexin A5
4153	chr3	36612727	36613783	1057	0	0	0	0	0	0	2	1	1	0	0	0	4	Promoter (<=1kb)	0	Bbs7	Bardet-Biedl syndrome 7 (human)
4158	chr3	37418584	37419198	615	0	0	0	0	0	0	1	2	1	1	0	0	5	Promoter (<=1kb)	359	Nudt6	nudix (nucleoside diphosphate linked moiety X)-type motif 6
4159	chr3	37420092	37421527	1436	0	0	0	0	0	1	1	1	1	0	0	0	4	Promoter (<=1kb)	0	Nudt6	nudix (nucleoside diphosphate linked moiety X)-type motif 6
4162	chr3	37722803	37724090	1288	0	0	0	0	0	0	2	2	2	0	0	0	6	Promoter (<=1kb)	239	Gm5148	predicted gene 5148
4171	chr3	40745738	40746528	791	0	0	0	0	0	1	1	3	1	1	0	0	7	Promoter (<=1kb)	0	Hspa4l	heat shock protein 4 like
4181	chr3	41083670	41083979	310	0	0	0	0	0	0	0	1	0	0	0	0	1	Promoter (<=1kb)	-624	Pgrmc2	progesterone receptor membrane component 2
4183	chr3	41307839	41308163	325	0	0	0	0	0	0	1	1	1	0	0	0	3	Distal Intergenic	185027	Platr4	pluripotency associated transcript 4
4186	chr3	41408569	41409893	1325	0	0	0	0	0	2	2	2	2	2	0	0	10	Distal Intergenic	83297	Platr4	pluripotency associated transcript 4
4190	chr3	41574425	41574802	378	0	0	1	0	0	1	1	1	1	0	0	0	5	Intron (ENSMUST00000026865.14/269424, intron 1 of 10)	-6054	Jade1	jade family PHD finger 1
4191	chr3	41581755	41582387	633	0	0	0	1	0	1	1	1	1	0	0	0	5	Promoter (<=1kb)	899	Jade1	jade family PHD finger 1
4198	chr3	46891236	46891493	258	0	0	0	0	1	1	1	2	1	2	0	0	8	Distal Intergenic	9289	Mir6379	microRNA 6379
4199	chr3	47280044	47280382	339	0	0	0	0	0	1	1	1	1	1	0	0	5	Distal Intergenic	-379262	Mir6379	microRNA 6379
4215	chr3	51365017	51365308	292	0	0	0	0	0	1	1	1	2	0	1	0	6	Distal Intergenic	-24354	Elf2	E74-like factor 2
4234	chr3	51853175	51854481	1307	0	0	0	0	0	2	2	2	1	1	0	0	8	Intron (ENSMUST00000121440.3/433586, intron 2 of 4)	-56639	Maml3	mastermind like transcriptional coactivator 3
4241	chr3	51915556	51916097	542	0	0	0	0	0	1	1	1	1	1	0	0	5	Intron (ENSMUST00000121440.3/433586, intron 1 of 4)	-119020	Maml3	mastermind like transcriptional coactivator 3
4244	chr3	51927906	51928635	730	0	0	0	0	0	2	1	1	1	2	0	0	7	Intron (ENSMUST00000121440.3/433586, intron 1 of 4)	-131370	Maml3	mastermind like transcriptional coactivator 3
4245	chr3	51965490	51966036	547	0	0	0	0	0	0	2	1	0	0	0	0	3	Intron (ENSMUST00000121440.3/433586, intron 1 of 4)	139040	Maml3	mastermind like transcriptional coactivator 3
4246	chr3	51977980	51978240	261	0	0	0	0	0	0	1	1	1	0	0	0	3	Intron (ENSMUST00000121440.3/433586, intron 1 of 4)	126836	Maml3	mastermind like transcriptional coactivator 3
4248	chr3	52007535	52008518	984	0	0	0	0	0	1	1	2	1	0	0	0	5	Intron (ENSMUST00000121440.3/433586, intron 1 of 4)	96558	Maml3	mastermind like transcriptional coactivator 3
4251	chr3	52046723	52047828	1106	0	0	1	0	0	1	1	1	1	2	0	0	7	Intron (ENSMUST00000121440.3/433586, intron 1 of 4)	57248	Maml3	mastermind like transcriptional coactivator 3
4253	chr3	52088176	52088713	538	0	0	0	0	0	0	1	1	1	0	0	0	3	Intron (ENSMUST00000121440.3/433586, intron 1 of 4)	16363	Maml3	mastermind like transcriptional coactivator 3
4255	chr3	52178809	52181318	2510	0	0	0	0	0	1	1	2	2	2	0	0	8	Exon (ENSMUST00000193192.1/ENSMUST00000193192.1, exon 1 of 2)	-73733	Maml3	mastermind like transcriptional coactivator 3
4258	chr3	52210766	52210901	136	0	0	0	0	0	1	0	1	1	0	0	0	3	Intron (ENSMUST00000193679.1/ENSMUST00000193679.1, intron 2 of 3)	-57435	Foxo1	forkhead box O1
4261	chr3	52543539	52545004	1466	0	0	0	0	0	1	1	1	1	1	0	0	5	Exon (ENSMUST00000195035.1/102631981, exon 3 of 5)	26575	Gm30173	predicted gene, 30173
4262	chr3	52662578	52664554	1977	0	0	1	0	0	2	1	1	1	1	0	0	7	Distal Intergenic	-75162	Gm2447	predicted gene 2447
4266	chr3	52983240	52983571	332	0	0	0	0	0	0	1	1	1	0	0	0	3	Intron (ENSMUST00000036665.9/67542, intron 18 of 18)	11114	Cog6	component of oligomeric golgi complex 6
4275	chr3	53563923	53564768	846	0	0	0	0	0	2	2	2	1	1	0	0	8	Intron (ENSMUST00000091137.5/242022, intron 6 of 23)	-19655	Frem2	Fras1 related extracellular matrix protein 2
4276	chr3	53742101	53742646	546	0	0	0	0	0	0	0	0	0	0	0	0	0	Distal Intergenic	-84746	Frem2	Fras1 related extracellular matrix protein 2
4290	chr3	54755539	54755978	440	0	0	0	0	0	0	0	1	1	0	0	0	2	Promoter (<=1kb)	0	Smad9	SMAD family member 9
4294	chr3	55112657	55112904	248	0	0	0	0	0	0	0	1	0	0	0	0	1	Promoter (<=1kb)	61	Spg20	spastic paraplegia 20, spartin (Troyer syndrome) homolog (human)
4296	chr3	55284387	55284824	438	0	0	0	0	0	0	0	0	0	0	0	0	0	Intron (ENSMUST00000196745.4/13175, intron 3 of 16)	37108	Dclk1	doublecortin-like kinase 1
4298	chr3	55350355	55351672	1318	0	0	0	0	0	1	1	1	1	0	0	0	4	Promoter (2-3kb)	-2462	Dclk1	doublecortin-like kinase 1
4301	chr3	55461879	55462332	454	0	0	0	0	0	0	0	0	0	0	0	0	0	Promoter (<=1kb)	0	Dclk1	doublecortin-like kinase 1
4302	chr3	55818199	55819011	813	0	0	1	0	0	1	2	1	1	1	0	0	7	Intron (ENSMUST00000029374.7/26422, intron 39 of 57)	-28094	4933417G07Rik	SEC13 homolog pseudogene
4304	chr3	56184078	56184376	299	0	0	0	0	0	0	0	0	1	0	0	0	1	Promoter (<=1kb)	-377	Nbea	neurobeachin
4307	chr3	57343768	57344055	288	0	0	1	0	0	1	1	1	1	1	0	0	6	Distal Intergenic	-41780	Tm4sf1	transmembrane 4 superfamily member 1
4312	chr3	57575062	57576651	1590	0	0	0	0	0	0	0	0	0	0	0	0	0	Promoter (<=1kb)	0	Wwtr1	WW domain containing transcription regulator 1
4318	chr3	58371998	58373078	1081	0	0	0	0	0	1	1	1	1	1	0	0	5	Distal Intergenic	-41637	Tsc22d2	TSC22 domain family, member 2
4328	chr3	58682059	58683901	1843	0	0	0	0	0	1	2	2	0	1	0	0	6	Promoter (2-3kb)	2136	Siah2	siah E3 ubiquitin protein ligase 2
4333	chr3	59005336	59005640	305	0	0	0	0	0	0	1	2	1	0	0	0	4	Promoter (<=1kb)	-185	Med12l	mediator complex subunit 12-like
4335	chr3	59176855	59177839	985	0	0	0	0	0	0	1	2	2	0	0	0	5	Intron (ENSMUST00000199659.4/329650, intron 15 of 43)	17265	Gpr87	G protein-coupled receptor 87
4336	chr3	59260370	59263116	2747	0	0	0	0	0	2	2	1	1	1	0	0	7	Promoter (<=1kb)	0	P2ry12	purinergic receptor P2Y, G-protein coupled 12
4339	chr3	59343739	59344617	879	0	0	0	0	0	0	1	1	0	0	0	0	2	Promoter (<=1kb)	0	Igsf10	immunoglobulin superfamily, member 10
4342	chr3	60408635	60408734	100	0	0	0	0	0	0	1	1	0	0	0	0	2	Distal Intergenic	-64096	Mbnl1	muscleblind like splicing factor 1
4348	chr3	60570755	60571396	642	0	0	0	0	0	0	0	0	0	0	0	0	0	Intron (ENSMUST00000195724.5/56758, intron 2 of 2)	-24245	Mbnl1	muscleblind like splicing factor 1
4351	chr3	60922771	60924126	1356	0	0	0	0	1	2	1	1	1	1	0	0	7	Distal Intergenic	-78669	P2ry1	purinergic receptor P2Y, G-protein coupled 1
4352	chr3	61362986	61364377	1392	0	0	1	0	0	1	1	1	1	1	0	0	6	Promoter (1-2kb)	1348	Rap2b	RAP2B, member of RAS oncogene family
4360	chr3	63898948	63899784	837	0	0	0	0	0	1	1	2	1	1	0	0	6	Promoter (<=1kb)	0	Plch1	phospholipase C, eta 1
4361	chr3	63905381	63905613	233	0	0	0	0	0	0	0	1	1	0	0	0	2	Exon (ENSMUST00000195036.1/ENSMUST00000195036.1, exon 1 of 1)	-5909	Plch1	phospholipase C, eta 1
4362	chr3	63928887	63929479	593	0	0	0	0	1	0	2	1	1	1	0	0	6	Promoter (<=1kb)	0	E130311K13Rik	RIKEN cDNA E130311K13 gene
4366	chr3	65494429	65495158	730	0	0	0	0	0	0	0	0	0	0	0	0	0	Exon (ENSMUST00000193896.1/ENSMUST00000193896.1, exon 1 of 1)	-33252	Tiparp	TCDD-inducible poly(ADP-ribose) polymerase
4367	chr3	65527644	65527822	179	0	0	0	0	0	1	1	1	1	0	0	0	4	Promoter (<=1kb)	-588	Tiparp	TCDD-inducible poly(ADP-ribose) polymerase
4368	chr3	65529585	65530151	567	0	0	0	0	0	0	1	1	1	0	0	0	3	Promoter (<=1kb)	-206	4931440P22Rik	RIKEN cDNA 4931440P22 gene
4369	chr3	65533916	65534548	633	0	0	0	0	0	2	1	0	0	2	0	0	5	Intron (ENSMUST00000047906.9/99929, intron 2 of 5)	-4537	4931440P22Rik	RIKEN cDNA 4931440P22 gene
4370	chr3	65658391	65659803	1413	0	0	0	0	0	1	2	1	3	0	0	0	7	Promoter (<=1kb)	0	Mir8120	microRNA 8120
4372	chr3	65665649	65666020	372	0	0	0	0	0	0	0	1	0	0	0	0	1	Promoter (<=1kb)	-208	Lekr1	leucine, glutamate and lysine rich 1
4373	chr3	65666616	65666754	139	0	0	0	0	0	0	0	1	0	0	0	0	1	Promoter (<=1kb)	299	Lekr1	leucine, glutamate and lysine rich 1
[truncated: 5,578 more rows]

## Sheet: Alpha Unique
index	chr	start	end	width	ldb1	isl1	nkx2_2	rfx6	mafa	pdx1	foxa2	insm1	neurod1	nkx6_1	gata6	kat2b	ChIP_Hits	annotation	distanceToTSS	SYMBOL	GENENAME
[truncated: 391 more rows]

[truncated: 2 more sheets: Beta Unique, Delta Unique]
