# Supplementary material for: Chromatin accessibility differences between alpha, beta, and delta cells identifies common and cell type-specific enhancers
Source: BMC Genomics. 2023 Apr 17;24:202. doi: 10.1186/s12864-023-09293-6 (PMC10108528; doi:10.1186/s12864-023-09293-6)
Supplement: Supplementary file 12 — Additional file 12: Supplemental Figure 8. Aggregated transcription factor ATAC Seq and companion RNA-Seq expression in alpha, beta, and delta cells. [file 12864_2023_9293_MOESM12_ESM.xlsx]

## Sheet: Filtered Putative Enhancers
Dataset-S4 – Filtered putative enhancer calls defined by open chromatin region in at least one of three cell types, overlapping the histone markers H3K27ac and H3K4me1. These regions were crossed against pancreatic islet transcription factors to identify enhancer regions. Last, these data were filtered for regions occurring on curated enhancer calls in the mouse genome using the FANTOM5 database.
index	chr	start	end	width	ldb1	isl1	nkx2_2	rfx6	mafa	pdx1	foxa2	insm1	neurod1	nkx6_1	gata6	kat2b	ChIP_Hits	annotation	distanceToTSS	SYMBOL	GENENAME
1	chr1	9631273	9631628	356	0	0	0	0	0	0	0	0	0	0	0	0	0	Promoter (<=1kb)	-98	2610203C22Rik	RIKEN cDNA 2610203C22 gene
2	chr1	9798689	9798882	194	0	0	0	0	0	0	1	1	0	0	0	0	2	Promoter (<=1kb)	481	Sgk3	serum/glucocorticoid regulated kinase 3
3	chr1	12990516	12992794	2279	0	0	0	0	0	0	4	2	2	1	0	0	9	Promoter (<=1kb)	0	Slco5a1	solute carrier organic anion transporter family, member 5A1
4	chr1	13426704	13426838	135	0	0	0	0	0	0	1	1	0	0	0	0	2	Distal Intergenic	-52621	Ncoa2	nuclear receptor coactivator 2
5	chr1	13659504	13661216	1713	0	0	0	0	0	1	2	1	1	0	1	0	6	Promoter (<=1kb)	0	Lactb2	lactamase, beta 2
6	chr1	24107398	24108531	1134	0	0	1	0	0	2	1	1	1	1	1	0	8	Distal Intergenic	-7057	Fam135a	family with sequence similarity 135, member A
7	chr1	24677658	24677975	318	0	0	0	0	0	1	1	0	0	0	0	0	2	Promoter (<=1kb)	-655	Lmbrd1	LMBR1 domain containing 1
8	chr1	34060389	34061199	811	0	0	1	0	0	3	1	2	1	1	0	0	9	Intron (ENSMUST00000183034.4/13518, intron 4 of 102)	-16028	Dst	dystonin
9	chr1	34434689	34435406	718	0	0	0	0	1	1	1	1	1	1	0	0	6	Promoter (1-2kb)	-1425	Mir5103	microRNA 5103
10	chr1	36064719	36065722	1004	0	0	0	0	0	1	1	1	1	1	0	0	5	Promoter (2-3kb)	-2678	Hs6st1	heparan sulfate 6-O-sulfotransferase 1
11	chr1	36492157	36492955	799	0	0	0	1	0	1	0	1	1	0	0	0	4	Intron (ENSMUST00000153128.1/94220, intron 1 of 6)	-18912	Cnnm3	cyclin M3
12	chr1	36708210	36709367	1158	0	0	0	0	0	2	0	0	0	0	0	0	2	Promoter (<=1kb)	311	Actr1b	ARP1 actin-related protein 1B, centractin beta
13	chr1	36919646	36921043	1398	0	0	0	0	0	0	1	1	1	0	0	0	3	Intron (ENSMUST00000027290.11/56030, intron 1 of 40)	18484	Tmem131	transmembrane protein 131
14	chr1	37665362	37667267	1906	0	0	0	0	0	1	1	0	0	1	0	0	3	Intron (ENSMUST00000162875.7/72097, intron 1 of 9)	-40120	Cracdl	capping protein inhibiting regulator of actin like
15	chr1	37718408	37719607	1200	0	0	0	0	0	0	1	0	0	1	0	0	2	Promoter (<=1kb)	188	Cracdl	capping protein inhibiting regulator of actin like
16	chr1	39192392	39193368	977	0	0	0	0	0	0	0	0	0	0	0	0	0	Promoter (<=1kb)	-363	Npas2	neuronal PAS domain protein 2
17	chr1	40261449	40263204	1756	0	0	0	0	0	1	1	1	1	1	0	0	5	Intron (ENSMUST00000027241.10/16177, intron 1 of 10)	-3382	Il1r1	interleukin 1 receptor, type I
18	chr1	43163162	43164406	1245	0	0	0	0	0	0	1	1	2	0	0	0	4	Promoter (<=1kb)	0	Fhl2	four and a half LIM domains 2
19	chr1	43305624	43306264	641	0	0	0	0	0	0	1	1	1	0	0	0	3	Distal Intergenic	-108640	Fhl2	four and a half LIM domains 2
20	chr1	43446989	43447818	830	0	0	0	0	0	0	1	1	1	0	0	0	3	Promoter (1-2kb)	1238	Nck2	non-catalytic region of tyrosine kinase adaptor protein 2
21	chr1	43474553	43475012	460	0	0	0	0	0	0	0	0	0	0	0	0	0	Intron (ENSMUST00000187435.6/17974, intron 1 of 2)	28802	Nck2	non-catalytic region of tyrosine kinase adaptor protein 2
22	chr1	46852546	46852792	247	0	0	0	0	0	0	1	1	0	0	0	0	2	Promoter (1-2kb)	1254	Slc39a10	solute carrier family 39 (zinc transporter), member 10
23	chr1	51915089	51915572	484	0	0	0	0	0	0	1	1	1	0	0	0	3	Promoter (<=1kb)	340	Myo1b	myosin IB
24	chr1	51996469	51997515	1047	0	0	1	0	0	1	1	1	1	1	1	0	7	Intron (ENSMUST00000168302.7/20849, intron 2 of 24)	9321	Stat4	signal transducer and activator of transcription 4
25	chr1	55025775	55026280	506	0	0	0	0	0	1	0	0	0	1	0	0	2	Promoter (1-2kb)	1093	Sf3b1	splicing factor 3b, subunit 1
26	chr1	57852647	57853081	435	0	0	0	0	0	0	1	0	0	0	0	0	1	Intron (ENSMUST00000172287.7/67198, intron 3 of 6)	7076	Spats2l	spermatogenesis associated, serine-rich 2-like
27	chr1	58585508	58585837	330	0	0	0	0	0	0	0	0	0	0	0	0	0	Promoter (<=1kb)	354	Fam126b	family with sequence similarity 126, member B
28	chr1	59762298	59763203	906	0	0	0	0	0	0	0	1	1	0	0	0	2	Promoter (<=1kb)	-197	Bmpr2	bone morphogenetic protein receptor, type II (serine/threonine kinase)
29	chr1	60862933	60863563	631	0	0	1	0	0	1	1	1	1	0	0	0	5	Distal Intergenic	-23437	Ctla4	cytotoxic T-lymphocyte-associated protein 4
30	chr1	63248137	63248504	368	0	0	0	0	0	0	0	0	0	0	0	0	0	Exon (ENSMUST00000194370.1/ENSMUST00000194370.1, exon 1 of 1)	-24761	Zdbf2	zinc finger, DBF-type containing 2
31	chr1	64531890	64532323	434	0	0	0	0	0	0	2	1	0	0	0	0	3	Promoter (<=1kb)	-322	Creb1	cAMP responsive element binding protein 1
32	chr1	64738107	64738850	744	0	0	0	0	0	0	1	1	1	0	0	0	3	Promoter (<=1kb)	-356	Fzd5	frizzled class receptor 5
33	chr1	66388748	66389372	625	0	0	1	0	0	0	1	2	2	0	0	0	6	Promoter (1-2kb)	1737	Map2	microtubule-associated protein 2
34	chr1	66814837	66815882	1046	0	0	0	0	0	0	1	1	0	0	0	0	2	Promoter (1-2kb)	1664	Kansl1l	KAT8 regulatory NSL complex subunit 1-like
35	chr1	72254617	72255872	1256	0	0	0	0	1	0	1	1	2	1	0	0	6	Exon (ENSMUST00000179876.1/ENSMUST00000179876.1, exon 1 of 1)	28387	Pecr	peroxisomal trans-2-enoyl-CoA reductase
36	chr1	72870453	72871069	617	0	0	1	0	0	0	1	1	1	0	0	0	4	Intron (ENSMUST00000027377.8/16011, intron 1 of 3)	3206	Igfbp5	insulin-like growth factor binding protein 5
37	chr1	74237294	74238033	740	0	0	0	0	0	0	1	0	0	0	0	0	1	Promoter (<=1kb)	744	Arpc2	actin related protein 2/3 complex, subunit 2
38	chr1	74386565	74387515	951	0	0	0	0	0	1	1	1	1	1	0	0	5	Promoter (2-3kb)	2965	Slc11a1	solute carrier family 11 (proton-coupled divalent metal ion transporters), member 1
39	chr1	74411409	74412394	986	0	0	0	0	0	0	0	0	0	0	0	0	0	Promoter (2-3kb)	2033	Vil1	villin 1
40	chr1	74857806	74859007	1202	0	0	0	0	0	1	2	1	1	1	0	0	6	Promoter (2-3kb)	2872	Cdk5r2	cyclin-dependent kinase 5, regulatory subunit 2 (p39)
41	chr1	78310793	78312626	1834	0	0	0	0	0	1	5	2	1	0	0	0	9	Promoter (<=1kb)	448	Sgpp2	sphingosine-1-phosphate phosphatase 2
42	chr1	79581050	79581807	758	0	0	0	0	0	1	1	1	1	1	0	0	5	Distal Intergenic	90158	Ap1s3	adaptor-related protein complex AP-1, sigma 3
43	chr1	80339165	80339217	53	0	0	0	0	0	0	1	0	0	0	0	0	1	Promoter (1-2kb)	1062	Cul3	cullin 3
44	chr1	80427483	80427962	480	0	0	1	0	0	1	1	1	1	1	0	0	6	Distal Intergenic	-17970	1700016L21Rik	RIKEN cDNA 1700016L21 gene
45	chr1	80749001	80749314	314	0	0	0	0	0	0	1	1	0	0	0	0	2	Exon (ENSMUST00000195842.1/ENSMUST00000195842.1, exon 1 of 1)	9134	Dock10	dedicator of cytokinesis 10
46	chr1	82282725	82283051	327	0	0	0	0	0	0	1	1	0	0	0	0	2	Intron (ENSMUST00000069799.2/16367, intron 1 of 1)	8365	Irs1	insulin receptor substrate 1
47	chr1	82292006	82293278	1273	0	0	1	0	0	1	2	1	1	0	0	0	6	Promoter (<=1kb)	-590	Irs1	insulin receptor substrate 1
48	chr1	82317402	82317595	194	0	0	0	0	0	0	0	0	0	0	0	0	0	Promoter (<=1kb)	950	Rhbdd1	rhomboid domain containing 1
49	chr1	84709781	84710324	544	0	0	0	0	0	0	1	0	0	0	0	0	1	Distal Intergenic	-13560	Dner	delta/notch-like EGF repeat containing
50	chr1	85895364	85896026	663	0	0	0	0	0	1	1	1	1	0	0	0	4	Promoter (<=1kb)	745	Itm2c	integral membrane protein 2C
51	chr1	86059189	86059416	228	0	0	0	0	0	0	1	0	0	0	0	0	1	Distal Intergenic	-4971	Psmd1	proteasome (prosome, macropain) 26S subunit, non-ATPase, 1
52	chr1	86433120	86434253	1134	0	0	0	0	0	1	0	1	0	0	0	0	2	Distal Intergenic	6791	Tex44	testis expressed 44
53	chr1	86434913	86435966	1054	0	0	0	0	0	1	0	0	1	0	0	0	2	Distal Intergenic	8584	Tex44	testis expressed 44
54	chr1	86440928	86441814	887	0	0	0	0	0	1	1	2	1	1	0	0	6	Distal Intergenic	14599	Tex44	testis expressed 44
55	chr1	86442893	86443293	401	0	0	0	0	0	0	0	1	0	0	0	0	1	Distal Intergenic	16564	Tex44	testis expressed 44
56	chr1	86472071	86472797	727	0	0	0	0	0	0	0	1	0	0	0	0	1	Distal Intergenic	45742	Tex44	testis expressed 44
57	chr1	86488039	86489773	1735	0	0	0	0	0	0	0	1	0	0	0	0	1	Distal Intergenic	-36953	Ptma	prothymosin alpha
58	chr1	86491822	86492352	531	0	0	0	0	0	0	1	1	1	0	0	0	3	Distal Intergenic	-34374	Ptma	prothymosin alpha
59	chr1	86497134	86499321	2188	0	0	0	0	0	1	1	2	2	0	0	0	6	Distal Intergenic	-27405	Ptma	prothymosin alpha
60	chr1	86503871	86504041	171	0	0	0	0	0	0	1	1	1	0	0	0	3	Distal Intergenic	-22685	Ptma	prothymosin alpha
61	chr1	86504695	86505833	1139	0	0	0	0	0	1	2	3	3	1	0	0	10	Distal Intergenic	-20893	Ptma	prothymosin alpha
62	chr1	86524764	86526170	1407	0	0	0	0	0	0	2	1	2	1	0	0	6	Promoter (<=1kb)	-556	Ptma	prothymosin alpha
63	chr1	87574209	87575186	978	0	0	0	0	0	0	0	0	0	0	0	0	0	Promoter (<=1kb)	163	Neu2	neuraminidase 2
64	chr1	87848209	87849599	1391	0	0	0	0	0	1	1	1	1	1	0	0	5	Distal Intergenic	-3688	Dgkd	diacylglycerol kinase, delta
65	chr1	87854496	87855342	847	0	0	0	0	0	0	1	1	1	0	0	0	3	Promoter (<=1kb)	-197	Gm19582	predicted gene, 19582
66	chr1	88702561	88702665	105	0	0	0	0	0	0	0	0	0	0	0	0	0	Promoter (<=1kb)	-340	Arl4c	ADP-ribosylation factor-like 4C
67	chr1	89015339	89016326	988	0	0	0	0	0	1	1	1	1	0	0	0	4	Promoter (<=1kb)	0	1700067G17Rik	RIKEN cDNA 1700067G17 gene
68	chr1	89455953	89457263	1311	0	0	2	0	0	0	4	1	1	0	0	0	8	Promoter (1-2kb)	1079	Agap1	ArfGAP with GTPase domain, ankyrin repeat and PH domain 1
69	chr1	91064673	91065333	661	0	0	0	0	0	0	0	0	0	0	0	0	0	Intron (ENSMUST00000189505.6/16978, intron 1 of 12)	11087	Lrrfip1	leucine rich repeat (in FLII) interacting protein 1
70	chr1	91079817	91081658	1842	0	0	0	0	0	1	1	1	1	1	0	0	5	Intron (ENSMUST00000189505.6/16978, intron 6 of 12)	26231	Lrrfip1	leucine rich repeat (in FLII) interacting protein 1
71	chr1	91179662	91181034	1373	0	0	0	0	0	0	1	0	0	0	0	0	1	Promoter (<=1kb)	0	Ramp1	receptor (calcitonin) activity modifying protein 1
72	chr1	91181561	91182672	1112	0	0	0	0	0	2	1	2	2	2	0	0	9	Promoter (1-2kb)	1515	Ramp1	receptor (calcitonin) activity modifying protein 1
73	chr1	91251237	91251480	244	0	0	0	0	0	0	1	0	0	0	0	0	1	Promoter (<=1kb)	581	Ube2f	ubiquitin-conjugating enzyme E2F (putative)
74	chr1	92178484	92179268	785	0	0	0	0	0	0	1	1	0	0	0	0	2	Promoter (1-2kb)	1029	Hdac4	histone deacetylase 4
75	chr1	92181032	92181418	387	0	0	0	0	0	0	0	1	1	0	0	0	2	Promoter (<=1kb)	-691	Hdac4	histone deacetylase 4
76	chr1	92911869	92912480	612	0	0	0	0	0	0	1	2	1	0	0	0	4	Promoter (<=1kb)	660	Rnpepl1	arginyl aminopeptidase (aminopeptidase B)-like 1
77	chr1	94035141	94035694	554	0	0	0	0	0	1	2	2	2	1	0	0	8	Downstream (2-3kb)	14648	Neu4	sialidase 4
78	chr1	98094680	98095302	623	0	0	0	0	0	0	1	1	0	0	0	0	2	Promoter (<=1kb)	319	Pam	peptidylglycine alpha-amidating monooxygenase
79	chr1	101902159	101902463	305	0	0	0	0	0	0	1	1	0	0	0	0	2	Distal Intergenic	746350	Gm20268	predicted gene, 20268
80	chr1	105906515	105906778	264	0	0	0	0	0	0	1	1	1	0	0	0	3	Distal Intergenic	83504	Gm7160	predicted gene 7160
81	chr1	105907343	105908644	1302	0	0	0	0	0	0	1	2	1	0	0	0	4	Distal Intergenic	81638	Gm7160	predicted gene 7160
82	chr1	105971212	105971859	648	0	0	0	0	0	2	1	1	1	1	0	0	6	Distal Intergenic	18423	Gm7160	predicted gene 7160
83	chr1	105987731	105988090	360	0	0	0	0	0	0	0	0	0	0	0	0	0	Promoter (2-3kb)	2192	Gm7160	predicted gene 7160
84	chr1	121431151	121431847	697	0	0	0	1	0	0	1	1	0	0	0	0	3	Promoter (<=1kb)	41	Ccdc93	coiled-coil domain containing 93
85	chr1	130820856	130823241	2386	0	0	0	0	0	1	2	2	1	1	1	0	8	Intron (ENSMUST00000125056.7/ENSMUST00000125056.7, intron 1 of 3)	-3443	Pigr	polymeric immunoglobulin receptor
86	chr1	130831933	130832273	341	0	0	1	0	0	0	1	1	1	0	0	0	4	Promoter (2-3kb)	2923	Pigr	polymeric immunoglobulin receptor
87	chr1	131084030	131084898	869	0	0	0	0	0	0	1	1	1	0	0	0	3	Intron (ENSMUST00000016672.10/17164, intron 1 of 9)	-11504	Mapkapk2	MAP kinase-activated protein kinase 2
88	chr1	131096440	131096814	375	0	0	0	0	0	0	0	0	0	0	0	0	0	Promoter (1-2kb)	1012	Mapkapk2	MAP kinase-activated protein kinase 2
89	chr1	131139076	131139448	373	0	0	0	0	0	0	1	0	0	0	0	0	1	Promoter (<=1kb)	-736	Dyrk3	dual-specificity tyrosine-(Y)-phosphorylation regulated kinase 3
90	chr1	132009004	132010665	1662	0	0	0	0	0	0	0	0	0	0	0	0	0	Promoter (<=1kb)	707	Elk4	ELK4, member of ETS oncogene family
91	chr1	132319597	132320599	1003	0	0	1	0	0	0	1	1	1	0	0	0	4	Intron (ENSMUST00000072177.13/74137, intron 1 of 7)	3432	Nuak2	NUAK family, SNF1-like kinase, 2
92	chr1	132738976	132739524	549	0	0	0	0	0	1	0	1	1	0	0	0	3	Promoter (2-3kb)	2233	Nfasc	neurofascin
93	chr1	132881188	132881643	456	0	0	0	0	0	0	0	1	0	0	0	0	1	Promoter (<=1kb)	833	Lrrn2	leucine rich repeat protein 2, neuronal
94	chr1	133182736	133183552	817	0	0	0	1	0	1	1	1	2	1	0	0	7	Promoter (1-2kb)	1415	Plekha6	pleckstrin homology domain containing, family A member 6
95	chr1	133422735	133423227	493	0	0	0	0	0	0	0	1	0	0	0	0	1	Promoter (1-2kb)	1150	Sox13	SRY (sex determining region Y)-box 13
96	chr1	133799108	133799821	714	0	0	0	0	0	0	0	0	0	0	0	0	0	Promoter (1-2kb)	1220	Atp2b4	ATPase, Ca++ transporting, plasma membrane 4
97	chr1	133825164	133825929	766	0	0	0	0	0	1	1	1	1	1	0	0	5	Distal Intergenic	-24123	Atp2b4	ATPase, Ca++ transporting, plasma membrane 4
98	chr1	134060087	134060464	378	0	0	0	0	0	0	0	0	0	0	0	0	0	Distal Intergenic	18656	Btg2	BTG anti-proliferation factor 2
99	chr1	134061199	134062171	973	0	0	0	1	0	0	1	1	1	0	0	0	4	Distal Intergenic	16949	Btg2	BTG anti-proliferation factor 2
100	chr1	134067047	134067985	939	0	0	1	0	0	2	1	1	1	1	0	0	7	Distal Intergenic	11135	Btg2	BTG anti-proliferation factor 2
101	chr1	134079508	134080097	590	0	0	0	0	0	0	1	2	2	0	0	0	5	Promoter (<=1kb)	-388	Btg2	BTG anti-proliferation factor 2
102	chr1	134093313	134094055	743	0	0	0	0	0	0	1	1	1	0	0	0	3	Distal Intergenic	-14193	Btg2	BTG anti-proliferation factor 2
103	chr1	134097888	134100083	2196	0	0	0	0	0	1	1	1	1	2	0	0	6	Exon (ENSMUST00000193617.1/ENSMUST00000193617.1, exon 1 of 1)	-11159	Chit1	chitinase 1 (chitotriosidase)
104	chr1	134414635	134415156	522	0	0	0	0	0	0	1	1	0	0	0	0	2	Promoter (<=1kb)	-222	Adipor1	adiponectin receptor 1
105	chr1	135515270	135517350	2081	0	0	0	0	0	1	1	2	2	1	0	0	7	Intron (ENSMUST00000040599.14/215690, intron 3 of 29)	-4819	Nav1	neuron navigator 1
106	chr1	135687250	135688582	1333	0	0	0	1	0	0	1	2	1	0	0	0	5	Promoter (<=1kb)	0	Nav1	neuron navigator 1
107	chr1	135728475	135730485	2011	0	0	0	1	0	1	1	2	1	0	0	0	6	Promoter (<=1kb)	0	Csrp1	cysteine and glycine-rich protein 1
108	chr1	136140161	136140801	641	0	0	0	0	0	0	0	1	1	0	0	0	2	Intron (ENSMUST00000075164.10/16565, intron 1 of 34)	8707	Kif21b	kinesin family member 21B
109	chr1	136228518	136230586	2069	0	0	0	0	0	1	1	1	1	1	0	0	5	Promoter (<=1kb)	0	Inava	innate immunity activator
110	chr1	138617454	138619111	1658	0	0	0	0	0	1	2	3	1	0	0	0	7	Promoter (<=1kb)	563	Nek7	NIMA (never in mitosis gene a)-related expressed kinase 7
111	chr1	144004801	144005311	511	0	0	0	0	0	1	0	0	0	0	0	0	1	Promoter (<=1kb)	-640	Rgs2	regulator of G-protein signaling 2
112	chr1	144017897	144019556	1660	0	0	0	0	0	1	0	0	0	1	0	0	2	Distal Intergenic	-13736	Rgs2	regulator of G-protein signaling 2
113	chr1	151177479	151178117	639	0	0	0	0	0	1	0	0	0	0	0	0	1	Distal Intergenic	39445	C730036E19Rik	RIKEN cDNA C730036E19 gene
114	chr1	152089314	152089727	414	0	0	0	0	0	0	1	0	0	0	0	0	1	Promoter (<=1kb)	243	1700025G04Rik	RIKEN cDNA 1700025G04 gene
115	chr1	152815470	152816356	887	0	0	0	0	1	0	0	0	1	0	0	0	2	Intron (ENSMUST00000186568.6/17970, intron 3 of 15)	4580	Ncf2	neutrophil cytosolic factor 2
116	chr1	152903588	152904511	924	0	0	0	0	0	0	1	0	0	0	0	0	1	Promoter (<=1kb)	-942	Smg7	Smg-7 homolog, nonsense mediated mRNA decay factor (C. elegans)
117	chr1	153333218	153333860	643	0	0	0	0	0	0	1	1	1	0	0	0	3	Promoter (<=1kb)	-432	Lamc1	laminin, gamma 1
118	chr1	155051205	155052190	986	0	0	0	0	0	0	2	1	1	0	0	0	4	Intron (ENSMUST00000190720.1/ENSMUST00000190720.1, intron 1 of 3)	31076	Gm9530	predicted gene 9530
119	chr1	155083946	155084214	269	0	0	0	0	0	0	1	1	0	0	0	0	2	Promoter (<=1kb)	-680	Gm9530	predicted gene 9530
120	chr1	155809950	155810832	883	0	0	1	0	0	0	1	2	2	2	1	0	9	Promoter (1-2kb)	1988	Qsox1	quiescin Q6 sulfhydryl oxidase 1
121	chr1	155973768	155974425	658	0	0	0	0	0	0	2	1	1	0	0	0	4	Promoter (<=1kb)	-513	Cep350	centrosomal protein 350
122	chr1	156037153	156037440	288	0	0	0	0	0	0	1	0	0	0	0	0	1	Promoter (<=1kb)	-673	Tor1aip1	torsin A interacting protein 1
123	chr1	159232857	159233169	313	0	0	0	0	0	0	1	0	0	0	0	0	1	Promoter (<=1kb)	167	Cop1	COP1, E3 ubiquitin ligase
124	chr1	159523819	159524724	906	0	0	0	0	0	0	1	2	1	0	0	0	4	Promoter (<=1kb)	0	Tnr	tenascin R
125	chr1	162508773	162510168	1396	0	0	0	0	0	1	1	1	1	1	0	0	5	Distal Intergenic	-30739	Dnm3	dynamin 3
126	chr1	164454317	164454676	360	0	0	0	0	0	0	2	1	0	0	0	0	3	Promoter (<=1kb)	-540	Atp1b1	ATPase, Na+/K+ transporting, beta 1 polypeptide
127	chr1	165282275	165282690	416	0	0	0	0	0	0	0	0	0	0	0	0	0	Distal Intergenic	-13099	Gpr161	G protein-coupled receptor 161
128	chr1	165461751	165462075	325	0	0	0	0	0	0	1	0	0	0	0	0	1	Promoter (<=1kb)	386	Mpc2	mitochondrial pyruvate carrier 2
129	chr1	165618017	165618492	476	0	0	0	0	0	0	0	0	0	0	0	0	0	Intron (ENSMUST00000068705.12/68481, intron 1 of 4)	-4038	Mpzl1	myelin protein zero-like 1
130	chr1	166001324	166001671	348	0	0	0	0	0	0	0	0	0	0	0	0	0	Promoter (<=1kb)	938	Pou2f1	POU domain, class 2, transcription factor 1
131	chr1	166048022	166048586	565	0	0	0	0	0	0	1	0	0	0	0	0	1	Distal Intergenic	-45344	Pou2f1	POU domain, class 2, transcription factor 1
132	chr1	167269970	167270778	809	0	0	0	0	0	1	0	0	0	0	0	0	1	Intron (ENSMUST00000053686.8/80914, intron 1 of 6)	13823	Uck2	uridine-cytidine kinase 2
133	chr1	167283380	167284105	726	0	0	0	0	0	1	0	1	1	0	0	0	3	Promoter (<=1kb)	496	Uck2	uridine-cytidine kinase 2
134	chr1	169479667	169480232	566	0	0	0	0	0	0	1	1	0	1	0	0	3	Distal Intergenic	42150	Nuf2	NUF2, NDC80 kinetochore complex component
135	chr1	171293553	171293831	279	0	0	0	0	0	0	0	0	0	0	0	0	0	Promoter (1-2kb)	1109	Ufc1	ubiquitin-fold modifier conjugating enzyme 1
136	chr1	172202968	172203195	228	0	0	0	0	0	0	0	0	0	0	0	0	0	Intron (ENSMUST00000013842.11/18611, intron 1 of 3)	-3153	Pea15a	phosphoprotein enriched in astrocytes 15A
137	chr1	172216960	172217220	261	0	0	0	0	0	1	1	1	1	0	0	0	4	Promoter (2-3kb)	2495	Casq1	calsequestrin 1
138	chr1	172309965	172311171	1207	0	0	0	0	0	0	3	2	1	0	0	0	6	Promoter (<=1kb)	-600	Igsf8	immunoglobulin superfamily, member 8
139	chr1	172501410	172503866	2457	0	0	0	0	0	2	2	2	2	1	0	0	9	Promoter (<=1kb)	158	Tagln2	transgelin 2
140	chr1	172561967	172563755	1789	0	0	0	0	0	0	2	1	1	0	0	0	4	Promoter (2-3kb)	2061	Vsig8	V-set and immunoglobulin domain containing 8
141	chr1	176823892	176824951	1060	0	0	0	0	0	0	0	0	0	0	0	0	0	Exon (ENSMUST00000150429.7/76816, exon 2 of 8)	9232	Sdccag8	serologically defined colon cancer antigen 8
142	chr1	176930960	176931829	870	0	0	1	0	0	0	1	1	1	0	0	0	4	Intron (ENSMUST00000133305.7/76816, intron 14 of 16)	-66180	Sdccag8	serologically defined colon cancer antigen 8
143	chr1	177150434	177150833	400	0	0	0	0	0	0	1	1	1	1	0	0	4	Intron (ENSMUST00000019843.14/23797, intron 1 of 12)	97934	Akt3	thymoma viral proto-oncogene 3
144	chr1	178368544	178370633	2090	0	0	0	0	0	3	1	1	1	2	0	0	8	Distal Intergenic	-30747	Hnrnpu	heterogeneous nuclear ribonucleoprotein U
145	chr1	179517109	179517530	422	0	0	0	0	0	0	0	1	0	0	0	0	1	Promoter (<=1kb)	475	Smyd3	SET and MYND domain containing 3
146	chr1	179667811	179668014	204	0	0	0	0	0	0	0	1	0	0	0	0	1	Promoter (<=1kb)	-196	Sccpdh	saccharopine dehydrogenase (putative)
147	chr1	180195101	180195463	363	0	0	0	0	0	0	0	0	0	0	0	0	0	Promoter (<=1kb)	439	Coq8a	coenzyme Q8A
148	chr1	180388420	180389188	769	0	0	0	0	0	0	0	0	0	0	0	0	0	Intron (ENSMUST00000070181.6/320404, intron 2 of 7)	57935	Itpkb	inositol 1,4,5-trisphosphate 3-kinase B
149	chr1	180776465	180778607	2143	0	0	0	0	0	1	0	1	3	0	0	0	5	Distal Intergenic	34927	H3f3a	H3.3 histone A
150	chr1	180847858	180848969	1112	0	0	1	0	0	0	1	1	2	0	0	0	5	Promoter (2-3kb)	-2158	Sde2	SDE2 telomere maintenance homolog (S. pombe)
151	chr1	180944623	180945477	855	0	0	0	0	0	0	0	0	0	0	0	0	0	Promoter (<=1kb)	-429	Tmem63a	transmembrane protein 63a
152	chr1	181016799	181017512	714	0	0	0	0	0	0	0	2	0	0	0	0	2	Promoter (<=1kb)	57	Ephx1	epoxide hydrolase 1, microsomal
153	chr1	181037496	181038439	944	0	0	0	0	0	1	2	1	1	2	0	0	7	Distal Intergenic	-12798	9130409I23Rik	RIKEN cDNA 9130409I23 gene
154	chr1	181151303	181151479	177	0	0	0	0	0	0	0	0	0	0	0	0	0	Promoter (<=1kb)	372	Cnih4	cornichon family AMPA receptor auxiliary protein 4
155	chr1	181212448	181212887	440	0	0	0	0	0	0	0	1	0	0	0	0	1	Promoter (<=1kb)	-447	Wdr26	WD repeat domain 26
156	chr1	181256461	181256887	427	0	0	0	0	0	0	0	1	0	0	0	0	1	Distal Intergenic	-44460	Wdr26	WD repeat domain 26
157	chr1	182081604	182082707	1104	0	0	1	0	0	1	1	1	1	1	0	0	6	Distal Intergenic	-42030	Srp9	signal recognition particle 9
158	chr1	182506542	182506829	288	0	0	0	0	0	0	1	1	1	0	0	0	3	Intron (ENSMUST00000068505.9/12334, intron 2 of 20)	10695	Capn2	calpain 2
159	chr1	182908574	182909603	1030	0	0	1	0	0	1	1	1	1	0	0	0	5	Exon (ENSMUST00000192563.1/ENSMUST00000192563.1, exon 1 of 1)	-45185	Tlr5	toll-like receptor 5
160	chr1	183349781	183349899	119	0	0	0	0	0	0	1	0	0	1	0	0	2	Promoter (1-2kb)	1209	Mia3	melanoma inhibitory activity 3
161	chr1	184034878	184035122	245	0	0	0	0	0	0	1	1	0	0	0	0	2	Promoter (<=1kb)	497	Dusp10	dual specificity phosphatase 10
162	chr1	185205190	185205763	574	0	0	0	0	0	1	0	1	0	1	0	0	3	Promoter (1-2kb)	1073	Rab3gap2	RAB3 GTPase activating protein subunit 2
163	chr1	185328569	185328742	174	0	0	0	0	0	0	0	1	0	0	0	0	1	Promoter (<=1kb)	654	Iars2	isoleucine-tRNA synthetase 2, mitochondrial
164	chr1	189007005	189007419	415	0	0	0	0	0	0	0	0	0	0	0	0	0	Promoter (<=1kb)	409	Kctd3	potassium channel tetramerisation domain containing 3
165	chr1	189756506	189757583	1078	0	0	0	0	0	1	1	1	1	0	0	0	4	Intron (ENSMUST00000097442.8/19250, intron 1 of 18)	28231	Ptpn14	protein tyrosine phosphatase, non-receptor type 14
166	chr1	190861884	190862399	516	0	0	0	0	0	0	1	0	0	0	0	0	1	Intron (ENSMUST00000159624.7/320119, intron 6 of 12)	-17300	Rps6kc1	ribosomal protein S6 kinase polypeptide 1
167	chr1	191072773	191073053	281	0	0	0	0	0	0	1	0	0	0	0	0	1	Intron (ENSMUST00000076952.11/381318, intron 4 of 4)	9742	Nsl1	NSL1, MIS12 kinetochore complex component
168	chr1	191182406	191185527	3122	0	0	0	0	0	2	2	2	1	1	1	0	9	Promoter (<=1kb)	0	Atf3	activating transcription factor 3
169	chr1	191277113	191277694	582	0	0	1	0	0	1	1	1	1	0	0	0	5	Intron (ENSMUST00000192965.1/ENSMUST00000192965.1, intron 1 of 5)	40500	Nenf	neuron derived neurotrophic factor
170	chr1	191446577	191446710	134	0	0	0	0	0	0	1	1	0	0	0	0	2	Intron (ENSMUST00000192778.1/102634668, intron 2 of 5)	18338	Gm32200	predicted gene, 32200
171	chr1	191661894	191662797	904	0	0	0	0	0	1	2	1	1	0	0	0	5	Distal Intergenic	-55037	Lpgat1	lysophosphatidylglycerol acyltransferase 1
172	chr1	191905895	191906201	307	0	0	0	0	0	0	0	0	0	0	0	0	0	Promoter (<=1kb)	-566	Slc30a1	solute carrier family 30 (zinc transporter), member 1
173	chr1	191989688	191990225	538	0	0	0	0	0	0	1	1	1	1	0	0	4	Exon (ENSMUST00000226862.1/ENSMUST00000226862.1, exon 1 of 2)	8393	Mir3473c	microRNA 3473c
174	chr1	192078470	192080290	1821	0	0	1	0	1	2	1	1	1	2	0	0	9	Intron (ENSMUST00000085573.11/22033, intron 1 of 11)	12269	Traf5	TNF receptor-associated factor 5
175	chr1	192522252	192523091	840	0	0	0	0	0	1	1	1	0	0	0	0	3	Intron (ENSMUST00000128619.7/226861, intron 11 of 11)	87512	Kcnh1	potassium voltage-gated channel, subfamily H (eag-related), member 1
176	chr1	192762617	192764136	1520	0	0	0	0	1	1	1	1	0	0	0	0	4	Intron (ENSMUST00000128619.7/226861, intron 1 of 11)	6856	Hhat	hedgehog acyltransferase
177	chr1	192834607	192834660	54	0	0	0	0	0	0	0	1	1	0	0	0	2	Promoter (<=1kb)	59	A730013G03Rik	RIKEN cDNA A730013G03 gene
178	chr1	193034745	193035050	306	0	0	0	0	0	0	0	1	0	0	0	0	1	Promoter (<=1kb)	594	Syt14	synaptotagmin XIV
179	chr1	194977302	194978808	1507	0	0	1	0	1	0	1	1	1	0	0	0	5	Promoter (<=1kb)	-342	Gm16897	predicted gene, 16897
180	chr2	3511808	3512422	615	0	0	0	1	0	0	0	0	0	0	0	0	1	Promoter (<=1kb)	321	Hspa14	heat shock protein 14
181	chr2	3726403	3727572	1170	0	0	0	0	0	1	1	0	0	1	0	0	3	Intron (ENSMUST00000226435.1/66540, intron 2 of 4)	12925	Fam107b	family with sequence similarity 107, member B
182	chr2	4152838	4153489	652	0	0	0	0	0	1	1	1	1	0	0	0	4	Promoter (<=1kb)	0	Frmd4a	FERM domain containing 4A
183	chr2	4401611	4402500	890	0	0	0	0	0	0	3	3	1	0	0	0	7	Promoter (<=1kb)	140	Frmd4a	FERM domain containing 4A
184	chr2	4560327	4561531	1205	0	0	0	0	0	0	0	0	0	0	0	0	0	Promoter (<=1kb)	552	Frmd4a	FERM domain containing 4A
185	chr2	4917235	4918210	976	0	0	0	0	0	1	1	1	0	2	0	0	5	Promoter (<=1kb)	-809	Phyh	phytanoyl-CoA hydroxylase
186	chr2	5844379	5844480	102	0	0	0	0	0	0	0	0	0	0	0	0	0	Promoter (<=1kb)	371	Cdc123	cell division cycle 123
187	chr2	6871510	6871876	367	0	0	0	0	0	0	0	0	0	1	0	0	1	Promoter (<=1kb)	96	Celf2	CUGBP, Elav-like family member 2
188	chr2	11501154	11503623	2470	0	0	0	1	0	1	2	4	2	0	0	0	10	Promoter (<=1kb)	0	Pfkfb3	6-phosphofructo-2-kinase/fructose-2,6-biphosphatase 3
189	chr2	11534790	11536311	1522	0	0	0	1	0	1	1	1	1	0	0	0	5	Intron (ENSMUST00000192949.5/170768, intron 1 of 14)	17611	Pfkfb3	6-phosphofructo-2-kinase/fructose-2,6-biphosphatase 3
190	chr2	11552531	11554323	1793	0	0	1	1	0	0	1	2	3	0	0	0	8	Promoter (<=1kb)	0	Pfkfb3	6-phosphofructo-2-kinase/fructose-2,6-biphosphatase 3
191	chr2	17730398	17731421	1024	0	0	0	0	0	0	0	0	0	0	0	0	0	Promoter (<=1kb)	0	Nebl	nebulette
192	chr2	18608240	18609827	1588	0	0	0	0	0	0	0	0	1	0	0	0	1	Distal Intergenic	-62557	Commd3	COMM domain containing 3
193	chr2	18671862	18672102	241	0	0	0	0	0	0	0	1	1	0	0	0	2	Promoter (<=1kb)	-282	Commd3	COMM domain containing 3
194	chr2	18821355	18822338	984	0	0	0	0	0	1	1	1	1	1	0	0	5	Distal Intergenic	-19537	Carlr	cardiac and apoptosis-related long non-coding RNA
195	chr2	18996789	18997440	652	0	0	0	0	0	0	0	2	0	0	0	0	2	Promoter (<=1kb)	686	Pip4k2a	phosphatidylinositol-5-phosphate 4-kinase, type II, alpha
196	chr2	21963405	21964503	1099	0	0	0	0	0	2	1	3	2	2	1	0	11	Distal Intergenic	-263000	Myo3a	myosin IIIA
197	chr2	24367520	24368214	695	0	0	0	1	0	0	1	0	0	0	0	0	2	Promoter (<=1kb)	0	Psd4	pleckstrin and Sec7 domain containing 4
198	chr2	25225577	25226184	608	0	0	0	0	0	0	1	0	0	0	0	0	1	Promoter (<=1kb)	-875	Tubb4b	tubulin, beta 4B class IVB
199	chr2	25982058	25982512	455	0	0	0	0	0	0	0	0	0	0	0	0	0	Promoter (<=1kb)	544	Camsap1	calmodulin regulated spectrin-associated protein 1
200	chr2	26132705	26133588	884	0	0	0	0	1	0	0	0	0	0	0	0	1	Distal Intergenic	6933	Tmem250-ps	transmembrane protein 250, pseudogene
201	chr2	26482538	26483577	1040	0	0	0	0	0	0	0	0	0	0	0	0	0	Intron (ENSMUST00000028288.4/18128, intron 4 of 33)	-12040	Notch1	notch 1
202	chr2	26501283	26503417	2135	0	0	0	0	0	0	0	2	1	0	0	0	3	Promoter (<=1kb)	405	Notch1	notch 1
203	chr2	26903372	26903917	546	0	0	0	0	0	0	0	0	0	0	0	0	0	Promoter (<=1kb)	-493	Surf6	surfeit gene 6
204	chr2	27571669	27573941	2273	1	1	1	1	0	2	1	1	1	1	0	0	10	Distal Intergenic	43897	Wdr5	WD repeat domain 5
205	chr2	28480184	28480543	360	0	0	0	0	0	0	1	1	1	0	0	0	3	Distal Intergenic	12094	Mrps2	mitochondrial ribosomal protein S2
206	chr2	28513554	28514897	1344	0	0	0	0	0	0	0	2	0	0	0	0	2	Promoter (<=1kb)	228	Ralgds	ral guanine nucleotide dissociation stimulator
207	chr2	28525227	28525695	469	0	0	0	0	0	0	1	1	2	0	0	0	4	Promoter (2-3kb)	-2155	Ralgds	ral guanine nucleotide dissociation stimulator
208	chr2	28538922	28540379	1458	0	0	0	0	0	0	0	0	1	0	0	0	1	Promoter (<=1kb)	-347	Ralgds	ral guanine nucleotide dissociation stimulator
209	chr2	29620657	29622398	1742	0	0	0	0	0	2	1	0	0	0	0	0	3	Promoter (<=1kb)	747	Rapgef1	Rap guanine nucleotide exchange factor (GEF) 1
210	chr2	29623379	29624450	1072	0	0	0	0	0	0	1	0	0	0	0	0	1	Intron (ENSMUST00000095087.10/107746, intron 1 of 25)	3469	Rapgef1	Rap guanine nucleotide exchange factor (GEF) 1
211	chr2	29750456	29752127	1672	0	0	0	0	0	1	2	2	1	1	0	0	7	Promoter (<=1kb)	0	Gm13420	predicted gene 13420
212	chr2	29771457	29772321	865	0	0	1	0	0	1	2	2	1	1	0	0	8	Intron (ENSMUST00000113807.9/227682, intron 6 of 6)	9875	Trub2	TruB pseudouridine (psi) synthase family member 2
213	chr2	29827705	29828009	305	0	0	0	0	0	0	0	0	0	0	0	0	0	Promoter (<=1kb)	310	Urm1	ubiquitin related modifier 1
214	chr2	30133235	30134397	1163	0	0	0	0	0	1	1	1	1	1	0	0	5	Promoter (<=1kb)	0	Tbc1d13	TBC1 domain family, member 13
215	chr2	30363784	30364757	974	0	0	0	0	0	1	1	1	1	1	0	0	5	Promoter (<=1kb)	0	Miga2	mitoguardin 2
216	chr2	30392930	30393588	659	0	0	0	1	0	0	0	1	0	0	0	0	2	Promoter (<=1kb)	476	Dolpp1	dolichyl pyrophosphate phosphatase 1
217	chr2	30463282	30464985	1704	0	0	1	0	1	3	1	1	1	1	0	0	9	Distal Intergenic	9234	Ier5l	immediate early response 5-like
218	chr2	30470137	30470766	630	0	0	0	0	0	0	0	1	0	0	0	0	1	Downstream (<1kb)	3453	Ier5l	immediate early response 5-like
219	chr2	30646991	30647432	442	0	0	0	0	0	0	0	0	0	0	0	0	0	Intron (ENSMUST00000146702.1/ENSMUST00000146702.1, intron 2 of 3)	22476	Gm14486	predicted gene 14486
220	chr2	30654546	30656649	2104	0	0	0	0	0	1	1	1	1	0	0	0	4	Intron (ENSMUST00000146702.1/ENSMUST00000146702.1, intron 2 of 3)	13259	Gm14486	predicted gene 14486
221	chr2	30660132	30660803	672	0	0	0	0	0	0	0	0	0	0	0	0	0	Intron (ENSMUST00000146702.1/ENSMUST00000146702.1, intron 2 of 3)	9105	Gm14486	predicted gene 14486
222	chr2	30677144	30677645	502	0	0	0	0	0	1	0	0	0	0	1	0	2	Promoter (<=1kb)	366	Gm14486	predicted gene 14486
223	chr2	30692472	30694140	1669	0	0	0	0	0	0	1	2	1	0	0	0	4	Distal Intergenic	-14461	Gm14486	predicted gene 14486
224	chr2	30707642	30708617	976	0	0	0	0	0	0	0	2	0	0	0	0	2	Distal Intergenic	-12593	Mir3089	microRNA 3089
225	chr2	30712345	30712494	150	0	0	0	0	0	0	1	1	1	0	0	0	3	Distal Intergenic	-8716	Mir3089	microRNA 3089
226	chr2	30717078	30719824	2747	0	0	2	0	0	4	2	3	3	1	0	0	15	Promoter (1-2kb)	-1386	Mir3089	microRNA 3089
227	chr2	30928662	30929360	699	0	0	0	0	0	1	1	1	2	0	0	0	5	Intron (ENSMUST00000132244.1/ENSMUST00000132244.1, intron 1 of 2)	-23599	Tor1b	torsin family 1, member B
228	chr2	30985266	30986412	1147	0	0	0	0	0	1	1	1	1	1	0	0	5	Promoter (2-3kb)	2837	Usp20	ubiquitin specific peptidase 20
229	chr2	31141109	31141386	278	0	0	0	1	0	0	0	0	0	0	0	0	1	Promoter (<=1kb)	416	Fnbp1	formin binding protein 1
230	chr2	31246209	31246560	352	0	0	0	0	0	0	0	0	0	0	0	0	0	Promoter (<=1kb)	43	Ncs1	neuronal calcium sensor 1
231	chr2	32155599	32157228	1630	0	0	0	0	0	0	1	1	1	0	1	0	4	Intron (ENSMUST00000036691.13/227723, intron 1 of 29)	4451	Prrc2b	proline-rich coiled-coil 2B
232	chr2	32174950	32175592	643	0	0	0	0	0	0	0	0	0	0	0	0	0	Intron (ENSMUST00000036691.13/227723, intron 1 of 29)	-7634	Prrc2b	proline-rich coiled-coil 2B
233	chr2	32408727	32409593	867	0	0	1	0	0	1	0	0	0	1	0	0	3	Distal Intergenic	6978	Slc25a25	solute carrier family 25 (mitochondrial carrier, phosphate carrier), member 25
234	chr2	32428311	32430746	2436	0	0	1	1	0	1	0	0	0	1	0	0	4	Promoter (<=1kb)	6	Slc25a25	solute carrier family 25 (mitochondrial carrier, phosphate carrier), member 25
235	chr2	32534565	32534644	80	0	0	0	0	0	0	0	0	0	0	0	0	0	Promoter (<=1kb)	-688	Fam102a	family with sequence similarity 102, member A
236	chr2	32539061	32539695	635	0	0	0	0	0	0	0	0	0	0	0	0	0	Promoter (<=1kb)	-495	Fam102a	family with sequence similarity 102, member A
237	chr2	32625534	32627639	2106	0	0	0	0	0	0	1	1	1	0	0	0	3	Promoter (<=1kb)	96	Ak1	adenylate kinase 1
238	chr2	32713507	32714902	1396	0	0	0	0	0	1	1	1	1	0	0	0	4	Promoter (<=1kb)	-431	Cdk9	cyclin-dependent kinase 9 (CDC2-related kinase)
239	chr2	32815115	32816735	1621	0	0	0	0	0	0	3	2	0	0	0	0	5	Promoter (<=1kb)	455	Stxbp1	syntaxin binding protein 1
240	chr2	32878494	32878826	333	0	0	0	0	0	0	0	0	0	0	0	0	0	Promoter (2-3kb)	2380	Niban2	niban apoptosis regulator 2
241	chr2	32881383	32881874	492	0	0	0	0	0	0	0	0	0	0	0	0	0	Intron (ENSMUST00000028135.14/227737, intron 1 of 13)	5269	Niban2	niban apoptosis regulator 2
242	chr2	32896291	32898021	1731	0	0	0	0	0	1	0	0	0	0	0	0	1	Promoter (<=1kb)	659	Niban2	niban apoptosis regulator 2
243	chr2	32967303	32968181	879	0	0	0	0	0	0	1	1	1	0	0	0	3	Distal Intergenic	4012	Snora65	small nucleolar RNA, H/ACA box 65
244	chr2	33180091	33180523	433	0	0	0	0	0	0	0	0	0	0	0	0	0	Intron (ENSMUST00000139288.1/ENSMUST00000139288.1, intron 1 of 1)	-21921	Ralgps1	Ral GEF with PH domain and SH3 binding motif 1
245	chr2	33204474	33205878	1405	0	0	0	0	0	0	0	0	0	0	0	0	0	Intron (ENSMUST00000131298.6/241308, intron 8 of 17)	-10191	Angptl2	angiopoietin-like 2
246	chr2	33206400	33207165	766	0	0	0	0	0	0	0	0	0	0	0	0	0	Intron (ENSMUST00000131298.6/241308, intron 8 of 17)	-8904	Angptl2	angiopoietin-like 2
247	chr2	33370105	33370607	503	0	0	0	0	0	0	0	0	0	0	0	0	0	Promoter (<=1kb)	822	Ralgps1	Ral GEF with PH domain and SH3 binding motif 1
248	chr2	33467357	33467921	565	0	0	0	0	0	0	0	0	0	0	0	0	0	Promoter (<=1kb)	584	Zbtb43	zinc finger and BTB domain containing 43
249	chr2	33543125	33544754	1630	0	0	0	1	0	1	1	0	0	0	0	0	3	Distal Intergenic	-74566	Zbtb43	zinc finger and BTB domain containing 43
250	chr2	34359508	34359952	445	0	0	0	0	0	2	1	1	1	0	0	0	5	Intron (ENSMUST00000113132.8/18516, intron 2 of 7)	10894	Pbx3	pre B cell leukemia homeobox 3
251	chr2	34770624	34771171	548	0	0	0	0	0	0	0	0	0	0	0	0	0	Promoter (<=1kb)	-799	Hspa5	heat shock protein 5
252	chr2	35266739	35268342	1604	0	0	0	0	0	1	1	0	0	0	0	0	2	5' UTR	10290	Gsn	gelsolin
253	chr2	35582101	35583208	1108	0	0	0	0	0	0	0	0	0	0	0	0	0	Promoter (<=1kb)	0	Dab2ip	disabled 2 interacting protein
254	chr2	35661992	35663250	1259	0	0	0	0	0	1	2	2	1	0	0	0	6	Promoter (<=1kb)	373	Dab2ip	disabled 2 interacting protein
255	chr2	35978336	35978832	497	0	0	0	0	0	0	1	1	1	0	0	0	3	Promoter (<=1kb)	792	Ttll11	tubulin tyrosine ligase-like family, member 11
256	chr2	37421855	37422404	550	0	0	0	0	0	0	0	0	0	0	0	0	0	Promoter (<=1kb)	465	Rc3h2	ring finger and CCCH-type zinc finger domains 2
257	chr2	38535742	38537032	1291	0	0	0	0	0	1	2	1	1	1	0	0	6	Intron (ENSMUST00000054234.9/59126, intron 1 of 9)	21116	Nek6	NIMA (never in mitosis gene a)-related expressed kinase 6
258	chr2	39008852	39009855	1004	0	0	0	0	0	0	0	1	0	0	0	0	1	Promoter (<=1kb)	-163	Arpc5l	actin related protein 2/3 complex, subunit 5-like
259	chr2	51146833	51148779	1947	0	0	0	0	0	0	2	2	2	0	0	0	6	Promoter (<=1kb)	315	Rnd3	Rho family GTPase 3
260	chr2	51933968	51934287	320	0	0	0	0	0	1	1	1	1	1	0	0	5	Promoter (<=1kb)	357	Rbm43	RNA binding motif protein 43
261	chr2	52784839	52785874	1036	0	0	0	0	0	0	1	0	0	0	0	0	1	Distal Intergenic	-42558	Stam2	signal transducing adaptor molecule (SH3 domain and ITAM motif) 2
262	chr2	52858964	52860626	1663	0	0	0	0	0	1	1	1	1	1	0	0	5	Promoter (1-2kb)	1096	Fmnl2	formin-like 2
263	chr2	53021589	53022531	943	0	0	0	0	0	1	1	1	1	1	0	0	5	Intron (ENSMUST00000155586.8/71409, intron 2 of 26)	122778	Prpf40a	pre-mRNA processing factor 40A
264	chr2	59484623	59485604	982	0	0	0	0	0	0	0	0	0	1	0	0	1	Promoter (<=1kb)	0	Dapl1	death associated protein-like 1
265	chr2	60071043	60072658	1616	0	0	0	0	0	1	2	1	1	1	0	0	6	Intron (ENSMUST00000112550.7/407823, intron 1 of 34)	17412	Baz2b	bromodomain adjacent to zinc finger domain, 2B
266	chr2	60673094	60673690	597	0	0	0	0	0	0	0	0	0	0	0	0	0	Promoter (<=1kb)	3	Itgb6	integrin beta 6
267	chr2	61656604	61657029	426	0	0	0	0	0	0	1	1	1	0	0	0	3	Distal Intergenic	12773	Tank	TRAF family member-associated Nf-kappa B activator
268	chr2	62046512	62048060	1549	0	0	1	0	0	1	2	4	1	0	0	0	9	Promoter (<=1kb)	0	Slc4a10	solute carrier family 4, sodium bicarbonate cotransporter-like, member 10
269	chr2	65414455	65415208	754	0	0	0	0	0	0	2	1	0	0	0	0	3	Distal Intergenic	-50055	Mir6337	microRNA 6337
270	chr2	70113384	70114641	1258	0	0	0	0	0	1	1	1	1	1	0	0	5	Intron (ENSMUST00000060208.10/329421, intron 7 of 34)	17086	Myo3b	myosin IIIB
271	chr2	71787782	71788570	789	0	0	0	0	0	0	0	0	0	0	0	0	0	Promoter (<=1kb)	643	Itga6	integrin alpha 6
272	chr2	71813040	71814820	1781	0	0	0	0	1	1	3	1	3	0	0	0	9	Intron (ENSMUST00000133124.7/16403, intron 3 of 5)	-11942	Itga6	integrin alpha 6
273	chr2	73313301	73313801	501	0	0	0	0	0	0	1	1	1	0	0	0	3	Promoter (<=1kb)	-600	Cir1	corepressor interacting with RBPJ, 1
274	chr2	74826283	74826491	209	0	0	0	0	0	0	1	0	0	0	0	0	1	Promoter (<=1kb)	453	Mtx2	metaxin 2
275	chr2	76029557	76030280	724	0	0	0	0	0	0	0	0	0	0	0	0	0	Intron (ENSMUST00000099992.9/241489, intron 16 of 19)	-23514	Pde11a	phosphodiesterase 11A
276	chr2	83709334	83710807	1474	0	0	1	0	0	1	1	1	1	1	0	0	6	Distal Intergenic	-13590	Itgav	integrin alpha V
277	chr2	84715904	84716671	768	0	0	0	0	0	0	2	1	1	0	0	0	4	Promoter (<=1kb)	-724	Zdhhc5	zinc finger, DHHC domain containing 5
278	chr2	90554164	90554777	614	0	0	0	0	0	1	1	1	0	0	1	0	4	Intron (ENSMUST00000168621.2/19271, intron 1 of 23)	25870	Ptprj	protein tyrosine phosphatase, receptor type, J
279	chr2	90574186	90574202	17	0	0	0	0	0	0	1	1	0	0	0	0	2	Intron (ENSMUST00000168621.2/19271, intron 1 of 23)	6445	Ptprj	protein tyrosine phosphatase, receptor type, J
280	chr2	90574753	90575249	497	0	0	0	0	0	0	1	0	0	0	0	0	1	Intron (ENSMUST00000168621.2/19271, intron 1 of 23)	5398	Ptprj	protein tyrosine phosphatase, receptor type, J
281	chr2	90580877	90581278	402	0	0	0	0	0	0	1	2	1	0	0	0	4	Promoter (<=1kb)	-230	Ptprj	protein tyrosine phosphatase, receptor type, J
282	chr2	93445210	93446199	990	0	0	0	0	0	0	0	0	0	0	0	0	0	Intron (ENSMUST00000099696.7/12521, intron 1 of 8)	6480	Cd82	CD82 antigen
283	chr2	94178247	94179009	763	0	0	0	0	0	1	1	1	1	1	1	0	6	Exon (ENSMUST00000209947.1/ENSMUST00000209947.1, exon 1 of 3)	-20283	Hsd17b12	hydroxysteroid (17-beta) dehydrogenase 12
284	chr2	94246323	94247156	834	0	0	0	0	0	0	0	1	1	0	0	0	2	Intron (ENSMUST00000210851.1/ENSMUST00000210851.1, intron 1 of 5)	-4870	Mir129-2	microRNA 129-2
285	chr2	94272536	94273284	749	0	0	0	0	0	0	1	1	1	0	0	0	3	Distal Intergenic	-11137	Mir670	microRNA 670
286	chr2	94436973	94437311	339	0	0	0	0	0	0	0	0	0	0	0	0	0	Promoter (<=1kb)	657	Api5	apoptosis inhibitor 5
287	chr2	102745430	102745936	507	0	0	1	0	0	1	1	1	1	1	1	0	7	Promoter (<=1kb)	810	Gm13872	predicted gene 13872
288	chr2	102972658	102973149	492	0	0	0	0	0	0	1	1	1	0	0	0	3	Distal Intergenic	-70993	Cd44	CD44 antigen
289	chr2	103285135	103285783	649	0	0	0	0	0	0	1	0	0	0	0	0	1	Promoter (1-2kb)	-1375	Ehf	ets homologous factor
290	chr2	104815868	104816243	376	0	0	0	0	0	0	0	1	0	0	0	0	1	Promoter (<=1kb)	453	Qser1	glutamine and serine rich 1
291	chr2	105667766	105668414	649	0	0	0	0	0	0	1	1	1	0	0	0	3	Promoter (<=1kb)	-486	Pax6	paired box 6
292	chr2	105680768	105682283	1516	0	0	0	0	0	1	2	2	2	1	0	0	8	Promoter (<=1kb)	0	Pax6	paired box 6
293	chr2	109891444	109891872	429	0	0	0	0	0	0	1	0	0	0	0	0	1	Promoter (<=1kb)	574	Lin7c	lin-7 homolog C (C. elegans)
294	chr2	112239944	112240356	413	0	0	0	0	0	0	0	1	0	0	0	0	1	Promoter (<=1kb)	476	Lpcat4	lysophosphatidylcholine acyltransferase 4
295	chr2	116060287	116061079	793	0	0	0	0	0	0	0	0	0	0	0	0	0	Promoter (1-2kb)	1281	Meis2	Meis homeobox 2
296	chr2	116075602	116076288	687	0	0	0	0	0	0	1	0	0	0	0	0	1	Promoter (<=1kb)	0	2810405F15Rik	RIKEN cDNA 2810405F15 gene
297	chr2	118520018	118520526	509	0	0	0	0	0	0	1	1	1	0	0	0	3	Distal Intergenic	24061	Bmf	BCL2 modifying factor
298	chr2	118540290	118541241	952	0	0	0	0	0	1	1	1	1	0	0	0	4	Intron (ENSMUST00000090219.12/171543, intron 4 of 4)	3346	Bmf	BCL2 modifying factor
299	chr2	119238491	119240366	1876	0	0	0	0	0	1	1	1	1	0	0	0	4	Promoter (<=1kb)	938	Spint1	serine protease inhibitor, Kunitz type 1
300	chr2	119262849	119263896	1048	0	0	1	1	0	1	2	1	1	1	0	0	8	Distal Intergenic	7376	Rhov	ras homolog family member V
301	chr2	119299970	119300121	152	0	0	0	0	0	1	1	0	1	0	0	0	3	Distal Intergenic	11183	Vps18	VPS18 CORVET/HOPS core subunit
302	chr2	119337648	119338072	425	0	0	0	0	0	0	0	1	1	0	0	0	2	Distal Intergenic	9110	Dll4	delta like canonical Notch ligand 4
303	chr2	119350242	119351967	1726	0	0	1	0	0	2	1	1	2	0	0	0	7	Promoter (<=1kb)	0	Chac1	ChaC, cation transport regulator 1
304	chr2	119675504	119675849	346	0	0	0	0	0	0	0	0	0	0	0	0	0	Promoter (<=1kb)	432	Rtf1	RTF1, Paf1/RNA polymerase II complex component
305	chr2	119744366	119745133	768	0	0	0	0	0	0	0	0	0	0	1	0	1	Promoter (2-3kb)	2029	Itpka	inositol 1,4,5-trisphosphate 3-kinase A
306	chr2	119897086	119898406	1321	0	0	0	0	0	1	2	2	1	1	1	0	8	Promoter (<=1kb)	0	Mga	MAX gene associated
307	chr2	120857931	120859095	1165	0	0	1	0	0	1	1	1	0	1	0	0	5	Intron (ENSMUST00000133643.7/100502700, intron 1 of 3)	7214	AV039307	expressed sequence AV039307
308	chr2	124602555	124602947	393	0	0	0	0	0	1	1	1	1	0	0	0	4	Intron (ENSMUST00000103241.7/214968, intron 5 of 20)	-7159	Sema6d	sema domain, transmembrane domain (TM), and cytoplasmic domain, (semaphorin) 6D
309	chr2	125858433	125858583	151	0	0	0	0	0	0	0	0	0	0	0	0	0	Promoter (<=1kb)	413	Cops2	COP9 signalosome subunit 2
310	chr2	126597040	126598822	1783	0	0	0	0	0	1	2	3	1	0	0	0	7	Promoter (<=1kb)	0	Hdc	histidine decarboxylase
311	chr2	126933454	126933868	415	0	0	0	0	0	1	2	1	0	1	0	0	5	Promoter (<=1kb)	-219	Sppl2a	signal peptide peptidase like 2A
312	chr2	127182640	127183332	693	0	0	0	0	0	0	1	1	1	1	0	0	4	Distal Intergenic	24922	1810024B03Rik	RIKEN cDNA 1810024B03 gene
313	chr2	128818682	128819122	441	0	0	0	0	0	0	1	0	0	0	0	0	1	Promoter (<=1kb)	298	Tmem87b	transmembrane protein 87B
314	chr2	129595320	129596020	701	0	0	0	0	0	0	0	0	0	0	0	0	0	Promoter (1-2kb)	1707	Sirpa	signal-regulatory protein alpha
315	chr2	130628968	130629581	614	0	0	0	0	0	0	0	1	0	0	0	0	1	Promoter (<=1kb)	446	Fastkd5	FAST kinase domains 5
316	chr2	130838861	130838969	109	0	0	0	0	0	0	1	0	1	0	0	0	2	Promoter (<=1kb)	718	4930402H24Rik	RIKEN cDNA 4930402H24 gene
317	chr2	131204590	131205121	532	0	0	0	0	0	0	0	0	1	0	0	0	1	Promoter (1-2kb)	-1957	Ap5s1	adaptor-related protein 5 complex, sigma 1 subunit
318	chr2	131845744	131847147	1404	0	0	0	0	0	0	1	0	0	0	0	0	1	Promoter (<=1kb)	476	5330413P13Rik	RIKEN cDNA 5330413P13 gene
319	chr2	131847834	131848434	601	0	0	1	0	0	1	1	1	1	0	0	0	5	Promoter (<=1kb)	-151	5330413P13Rik	RIKEN cDNA 5330413P13 gene
320	chr2	132130728	132131365	638	0	0	0	0	0	0	1	1	1	1	0	0	4	Intron (ENSMUST00000028815.14/54338, intron 1 of 15)	13743	Slc23a2	solute carrier family 23 (nucleobase transporters), member 2
321	chr2	132264122	132264820	699	0	0	0	0	0	0	1	0	0	0	0	0	1	Promoter (<=1kb)	881	Cds2	CDP-diacylglycerol synthase (phosphatidate cytidylyltransferase) 2
322	chr2	132575361	132577013	1653	0	0	0	0	0	0	1	0	0	1	0	0	2	Promoter (1-2kb)	1120	Gpcpd1	glycerophosphocholine phosphodiesterase 1
323	chr2	133498262	133500174	1913	0	0	2	0	0	3	2	3	3	3	0	0	16	Distal Intergenic	-51985	Bmp2	bone morphogenetic protein 2
324	chr2	138257145	138257310	166	0	0	0	0	0	0	0	1	0	0	0	0	1	Promoter (<=1kb)	475	Btbd3	BTB (POZ) domain containing 3
325	chr2	143903802	143904690	889	0	0	0	0	0	0	1	1	0	0	0	0	2	Distal Intergenic	-10630	Dstn	destrin
326	chr2	143913842	143914499	658	0	0	0	0	0	0	0	0	0	0	0	0	0	Promoter (<=1kb)	-821	Dstn	destrin
327	chr2	144009448	144009849	402	0	0	0	0	0	0	0	0	0	0	0	0	0	Promoter (1-2kb)	1414	Rrbp1	ribosome binding protein 1
328	chr2	144172272	144172684	413	0	0	0	0	0	0	1	0	0	0	0	0	1	Intron (ENSMUST00000211068.1/ENSMUST00000211068.1, intron 1 of 2)	6402	Gm5535	predicted gene 5535
329	chr2	144245553	144245875	323	0	0	0	0	0	1	0	0	0	0	0	0	1	Distal Intergenic	6802	Snx5	sorting nexin 5
330	chr2	145831801	145832830	1030	0	0	0	0	0	0	0	0	0	1	0	0	1	Intron (ENSMUST00000110005.7/74030, intron 3 of 11)	9512	Rin2	Ras and Rab interactor 2
331	chr2	145888226	145888964	739	0	0	0	0	0	0	1	1	1	0	0	0	3	Distal Intergenic	-13135	Naa20	N(alpha)-acetyltransferase 20, NatB catalytic subunit
332	chr2	145905426	145905589	164	0	0	0	0	0	0	1	1	0	0	0	0	2	Promoter (2-3kb)	2129	Naa20	N(alpha)-acetyltransferase 20, NatB catalytic subunit
333	chr2	146279134	146280606	1473	0	0	0	0	0	0	2	1	0	1	0	0	4	Intron (ENSMUST00000109986.8/241694, intron 38 of 40)	-17759	Ralgapa2	Ral GTPase activating protein, alpha subunit 2 (catalytic)
334	chr2	150904011	150904313	303	0	0	0	0	0	0	0	1	0	0	0	0	1	Promoter (<=1kb)	334	Abhd12	abhydrolase domain containing 12
335	chr2	151575608	151576814	1207	0	0	0	0	0	0	0	0	0	0	0	0	0	Promoter (2-3kb)	2986	Sdcbp2	syndecan binding protein (syntenin) 2
336	chr2	151959128	151959880	753	0	0	0	0	0	1	0	0	0	0	0	0	1	Distal Intergenic	7737	Mir1953	microRNA 1953
337	chr2	152398347	152399444	1098	0	0	0	0	0	1	2	1	1	0	0	0	5	Promoter (<=1kb)	-284	Sox12	SRY (sex determining region Y)-box 12
338	chr2	152405926	152406881	956	0	0	0	0	0	0	0	1	1	0	0	0	2	Distal Intergenic	-7863	Sox12	SRY (sex determining region Y)-box 12
339	chr2	152734914	152736908	1995	0	0	0	0	0	1	4	4	2	0	0	0	11	Promoter (<=1kb)	0	Id1	inhibitor of DNA binding 1, HLH protein
340	chr2	152784946	152786122	1177	0	0	0	0	0	0	1	0	0	0	0	0	1	Intron (ENSMUST00000007803.11/12048, intron 2 of 2)	29852	Cox4i2	cytochrome c oxidase subunit 4I2
341	chr2	152788713	152789781	1069	0	0	0	0	0	0	0	1	1	0	1	0	3	Intron (ENSMUST00000007803.11/12048, intron 2 of 2)	33619	Cox4i2	cytochrome c oxidase subunit 4I2
342	chr2	153032601	153034325	1725	0	0	0	0	0	1	1	1	1	0	0	0	4	Promoter (<=1kb)	749	Xkr7	X-linked Kx blood group related 7
343	chr2	153291773	153292227	455	0	0	0	0	0	0	0	0	0	0	0	0	0	Promoter (<=1kb)	360	Kif3b	kinesin family member 3B
344	chr2	153298677	153299913	1237	0	0	0	0	0	1	0	0	0	0	0	0	1	Intron (ENSMUST00000028977.6/16569, intron 1 of 8)	7264	Kif3b	kinesin family member 3B
345	chr2	153350306	153351208	903	0	0	0	0	0	0	0	0	0	0	0	0	0	Promoter (2-3kb)	2503	Asxl1	additional sex combs like 1
346	chr2	153592130	153593667	1538	0	0	1	0	0	2	2	1	2	0	0	0	8	Distal Intergenic	39064	Commd7	COMM domain containing 7
347	chr2	153601257	153601647	391	0	0	1	0	0	0	1	0	0	0	0	0	2	Distal Intergenic	31084	Commd7	COMM domain containing 7
348	chr2	154427736	154428438	703	0	0	1	0	0	1	1	1	1	1	0	0	6	Distal Intergenic	-8043	Cbfa2t2	CBFA2/RUNX1 translocation partner 2
349	chr2	154658295	154659724	1430	0	0	0	0	0	0	1	0	0	0	0	0	1	Promoter (1-2kb)	1277	Chmp4b	charged multivesicular body protein 4B
350	chr2	155018781	155019777	997	0	0	0	0	0	0	0	0	0	0	0	0	0	Intron (ENSMUST00000137333.7/50518, intron 3 of 4)	5250	a	nonagouti
351	chr2	155869720	155870765	1046	0	0	0	0	0	1	1	1	1	1	0	0	5	Exon (ENSMUST00000146995.7/56046, exon 8 of 8)	-18028	Uqcc1	ubiquinol-cytochrome c reductase complex assembly factor 1
352	chr2	156258163	156258833	671	0	0	0	0	0	0	1	1	0	0	0	0	2	Intron (ENSMUST00000037401.9/228829, intron 4 of 17)	-4352	Phf20	PHD finger protein 20
353	chr2	156312790	156313305	516	0	0	0	0	0	0	2	1	0	0	0	0	3	Promoter (<=1kb)	-43	Scand1	SCAN domain-containing 1
354	chr2	156420705	156421819	1115	0	0	0	2	0	0	0	0	0	0	0	0	2	Promoter (<=1kb)	0	Epb41l1	erythrocyte membrane protein band 4.1 like 1
355	chr2	156717218	156718215	998	0	0	0	0	0	0	0	0	0	0	0	0	0	Promoter (2-3kb)	-2357	Dlgap4	DLG associated protein 4
356	chr2	156730050	156730850	801	0	0	0	0	0	0	1	1	0	0	0	0	2	Intron (ENSMUST00000109567.9/228836, intron 7 of 12)	8558	Dlgap4	DLG associated protein 4
357	chr2	157068910	157070724	1815	0	0	0	0	0	0	1	1	1	0	0	0	3	Intron (ENSMUST00000069098.6/320706, intron 1 of 14)	8530	Soga1	suppressor of glucose, autophagy associated 1
358	chr2	157077166	157078014	849	0	0	0	0	0	0	1	1	1	0	0	0	3	Promoter (1-2kb)	1240	Soga1	suppressor of glucose, autophagy associated 1
359	chr2	157422380	157423960	1581	0	0	1	0	0	1	0	2	0	1	0	0	5	Promoter (<=1kb)	-156	Src	Rous sarcoma oncogene
360	chr2	157566907	157567310	404	0	0	0	0	0	0	1	1	0	0	0	0	2	Promoter (<=1kb)	-546	Blcap	bladder cancer associated protein
361	chr2	158029549	158029996	448	0	0	0	0	0	0	0	0	0	0	0	0	0	Promoter (<=1kb)	750	Rprd1b	regulation of nuclear pre-mRNA domain containing 1B
362	chr2	158059535	158060409	875	0	0	1	0	1	1	1	1	1	1	0	0	7	Intron (ENSMUST00000103123.9/70470, intron 6 of 6)	11576	Rprd1b	regulation of nuclear pre-mRNA domain containing 1B
363	chr2	161177453	161177875	423	0	0	0	0	0	0	0	1	0	0	0	0	1	Distal Intergenic	-68378	Chd6	chromodomain helicase DNA binding protein 6
364	chr2	163602536	163603314	779	0	0	0	0	0	1	0	1	1	0	0	0	3	Promoter (<=1kb)	0	Ttpal	tocopherol (alpha) transfer protein-like
365	chr2	164456656	164459410	2755	0	0	0	0	0	2	2	3	2	1	0	0	10	Promoter (<=1kb)	0	Sys1	SYS1 Golgi-localized integral membrane protein homolog (S. cerevisiae)
366	chr2	164823398	164823715	318	0	0	0	0	0	0	2	0	1	0	0	0	3	Promoter (<=1kb)	385	Zswim1	zinc finger SWIM-type containing 1
367	chr2	164878230	164879028	799	0	0	0	0	0	1	1	1	1	0	0	0	4	Promoter (<=1kb)	-276	Pcif1	phosphorylated CTD interacting factor 1
368	chr2	164912057	164912689	633	0	0	0	0	0	0	1	1	0	0	0	0	2	Promoter (<=1kb)	-300	Zfp335	zinc finger protein 335
369	chr2	165316954	165317960	1007	0	0	1	0	0	1	1	1	1	1	0	0	6	Promoter (<=1kb)	-51	Elmo2	engulfment and cell motility 2
370	chr2	165493660	165493975	316	0	0	0	0	0	0	0	0	0	0	0	0	0	Promoter (<=1kb)	-336	Trp53rka	transformation related protein 53 regulating kinase A
371	chr2	165563352	165563661	310	0	0	0	1	0	1	0	1	1	1	0	0	5	Distal Intergenic	-31371	Eya2	EYA transcriptional coactivator and phosphatase 2
372	chr2	165856147	165856896	750	0	0	0	0	0	0	0	0	0	0	0	0	0	Promoter (1-2kb)	1277	Zmynd8	zinc finger, MYND-type containing 8
373	chr2	165886789	165887770	982	0	0	0	0	0	0	0	1	1	0	0	0	2	Promoter (1-2kb)	-1915	Zmynd8	zinc finger, MYND-type containing 8
374	chr2	165888285	165888966	682	0	0	0	0	0	0	0	2	1	0	0	0	3	Intron (ENSMUST00000109262.7/228880, intron 1 of 10)	-3411	Zmynd8	zinc finger, MYND-type containing 8
375	chr2	165993212	165993571	360	0	0	0	0	0	0	0	1	0	0	0	0	1	Promoter (<=1kb)	575	Ncoa3	nuclear receptor coactivator 3
376	chr2	166031468	166031947	480	0	0	0	0	0	0	1	1	1	0	0	0	3	Intron (ENSMUST00000109252.7/17979, intron 1 of 22)	-15971	Ncoa3	nuclear receptor coactivator 3
377	chr2	166713076	166713325	250	0	0	0	0	0	0	0	0	0	0	0	0	0	Promoter (<=1kb)	277	Prex1	phosphatidylinositol-3,4,5-trisphosphate-dependent Rac exchange factor 1
378	chr2	166786405	166787067	663	0	0	0	0	0	0	1	1	1	0	0	0	3	Distal Intergenic	-6700	Trp53rkb	transformation related protein 53 regulating kinase B
379	chr2	166809386	166809843	458	0	0	0	0	0	0	1	0	0	0	0	0	1	Intron (ENSMUST00000099078.9/99371, intron 1 of 38)	3798	Arfgef2	ADP-ribosylation factor guanine nucleotide-exchange factor 2 (brefeldin A-inhibited)
380	chr2	166993045	166993811	767	0	0	0	0	0	0	0	0	0	0	0	0	0	Promoter (2-3kb)	2292	Stau1	staufen double-stranded RNA binding protein 1
381	chr2	167059520	167059980	461	0	0	0	0	0	0	0	0	0	0	0	0	0	Promoter (<=1kb)	445	Znfx1	zinc finger, NFX1-type containing 1
382	chr2	167071503	167071775	273	0	0	1	0	0	0	1	1	1	0	0	0	4	Distal Intergenic	6227	Snord12	small nucleolar RNA, C/D box 12
383	chr2	167120990	167122219	1230	0	0	0	0	0	0	0	0	0	0	0	0	0	Intron (ENSMUST00000207917.1/16500, intron 1 of 1)	55714	Snord12	small nucleolar RNA, C/D box 12
384	chr2	167306021	167308117	2097	0	0	0	2	0	2	1	1	1	0	0	0	7	Promoter (<=1kb)	-323	B4galt5	UDP-Gal:betaGlcNAc beta 1,4-galactosyltransferase, polypeptide 5
385	chr2	167324304	167324820	517	0	0	0	0	0	1	0	0	0	1	0	0	2	Intron (ENSMUST00000109221.8/56336, intron 1 of 8)	-10404	B4galt5	UDP-Gal:betaGlcNAc beta 1,4-galactosyltransferase, polypeptide 5
386	chr2	167331243	167331370	128	0	0	0	0	0	0	0	0	0	0	0	0	0	Intron (ENSMUST00000109221.8/56336, intron 1 of 8)	-17343	B4galt5	UDP-Gal:betaGlcNAc beta 1,4-galactosyltransferase, polypeptide 5
387	chr2	167335256	167336403	1148	0	0	0	0	0	0	0	0	0	0	0	0	0	Intron (ENSMUST00000109221.8/56336, intron 1 of 8)	12780	B4galt5	UDP-Gal:betaGlcNAc beta 1,4-galactosyltransferase, polypeptide 5
388	chr2	167380243	167380996	754	0	0	0	0	0	0	0	1	0	0	0	0	1	Distal Intergenic	-31060	B4galt5	UDP-Gal:betaGlcNAc beta 1,4-galactosyltransferase, polypeptide 5
389	chr2	167420950	167421153	204	0	0	0	0	0	0	0	0	0	0	0	0	0	Promoter (<=1kb)	-559	Slc9a8	solute carrier family 9 (sodium/hydrogen exchanger), member 8
390	chr2	167491569	167492054	486	0	0	0	1	0	0	0	0	0	0	0	0	1	Promoter (<=1kb)	-591	Rnf114	ring finger protein 114
391	chr2	167504501	167505833	1333	0	0	0	0	0	0	0	0	0	0	0	0	0	Promoter (1-2kb)	1055	Rnf114	ring finger protein 114
392	chr2	167764764	167765523	760	0	0	0	0	0	1	0	0	1	0	0	0	2	Distal Intergenic	73583	A530013C23Rik	RIKEN cDNA A530013C23 gene
393	chr2	167860110	167861445	1336	0	0	0	0	0	1	0	1	1	0	0	0	3	Intron (ENSMUST00000142937.1/ENSMUST00000142937.1, intron 1 of 1)	-70612	Ptpn1	protein tyrosine phosphatase, non-receptor type 1
394	chr2	167887797	167888051	255	0	0	0	0	0	0	0	0	0	0	1	0	1	Distal Intergenic	-44006	Ptpn1	protein tyrosine phosphatase, non-receptor type 1
395	chr2	167924905	167925315	411	0	0	0	0	0	2	2	1	0	1	0	0	6	Distal Intergenic	-6742	Ptpn1	protein tyrosine phosphatase, non-receptor type 1
396	chr2	168539442	168539946	505	0	0	0	0	0	1	0	0	0	0	0	0	1	Intron (ENSMUST00000074618.9/18019, intron 3 of 9)	12330	Nfatc2	nuclear factor of activated T cells, cytoplasmic, calcineurin dependent 2
397	chr2	168585501	168585991	491	0	0	0	0	0	0	0	0	0	0	0	0	0	Intron (ENSMUST00000074618.9/18019, intron 1 of 9)	4200	Nfatc2	nuclear factor of activated T cells, cytoplasmic, calcineurin dependent 2
398	chr2	168587351	168588317	967	0	0	0	0	0	0	0	0	0	0	0	0	0	Promoter (1-2kb)	1874	Nfatc2	nuclear factor of activated T cells, cytoplasmic, calcineurin dependent 2
399	chr2	168954471	168954950	480	0	0	0	0	0	0	0	0	0	0	0	0	0	Promoter (<=1kb)	316	Zfp64	zinc finger protein 64
400	chr2	168955596	168956176	581	0	0	0	1	0	0	1	2	1	0	0	0	5	Promoter (<=1kb)	-9	Zfp64	zinc finger protein 64
401	chr2	170132220	170133823	1604	0	0	0	0	0	0	2	2	0	0	0	0	4	Promoter (<=1kb)	122	Zfp217	zinc finger protein 217
402	chr2	170153385	170153776	392	0	0	0	0	0	0	0	0	0	0	0	0	0	Distal Intergenic	-5282	Zfp217	zinc finger protein 217
403	chr2	172346570	172346800	231	0	0	0	0	0	0	0	0	0	0	0	0	0	Promoter (1-2kb)	1005	Fam210b	family with sequence similarity 210, member B
404	chr2	173000548	173001263	716	0	0	0	0	0	0	0	0	0	0	0	0	0	Promoter (<=1kb)	424	Rae1	ribonucleic acid export 1
405	chr2	173172733	173174346	1614	0	0	0	0	0	1	1	2	1	1	0	0	6	Distal Intergenic	19651	Pck1	phosphoenolpyruvate carboxykinase 1, cytosolic
406	chr2	173407155	173407720	566	0	0	1	0	0	1	1	1	1	1	0	0	6	Distal Intergenic	-114866	1700021F07Rik	RIKEN cDNA 1700021F07 gene
407	chr2	173647181	173647423	243	0	0	0	0	0	1	1	1	1	0	0	0	4	Intron (ENSMUST00000141051.7/100043911, intron 2 of 14)	11945	Ppp4r1l-ps	protein phosphatase 4, regulatory subunit 1-like, pseudogene
408	chr2	173789613	173790394	782	0	0	0	0	0	2	1	1	1	0	0	0	5	Distal Intergenic	21413	Vapb	vesicle-associated membrane protein, associated protein B and C
409	chr2	180040512	180041283	772	0	0	0	0	0	0	0	0	0	0	0	0	0	Promoter (<=1kb)	-367	Psma7	proteasome subunit alpha 7
410	chr2	180117378	180118969	1592	0	0	0	1	0	0	1	1	0	0	0	0	3	Promoter (<=1kb)	-337	Osbpl2	oxysterol binding protein-like 2
411	chr2	181675684	181675965	282	0	0	1	1	0	0	1	1	1	0	0	0	5	Distal Intergenic	-4044	Sox18	SRY (sex determining region Y)-box 18
412	chr3	3508274	3508726	453	0	0	0	0	0	0	1	2	1	0	0	0	4	Promoter (<=1kb)	244	Hnf4g	hepatocyte nuclear factor 4, gamma
413	chr3	8982569	8983341	773	0	0	0	0	1	1	0	0	0	0	0	0	2	Intron (ENSMUST00000120143.7/21985, intron 1 of 5)	5295	Tpd52	tumor protein D52
414	chr3	9002476	9003366	891	0	0	0	0	0	0	3	2	1	0	0	0	6	Promoter (1-2kb)	1071	Tpd52	tumor protein D52
415	chr3	9500062	9501126	1065	0	0	1	0	0	2	0	1	1	1	0	0	6	Intron (ENSMUST00000041124.12/170753, intron 2 of 8)	-59026	Zfp704	zinc finger protein 704
416	chr3	9505439	9506082	644	0	0	0	0	0	1	1	1	0	1	0	0	4	Intron (ENSMUST00000041124.12/170753, intron 2 of 8)	59217	Zfp704	zinc finger protein 704
417	chr3	9608819	9608981	163	0	0	0	1	0	0	1	1	0	0	0	0	3	Promoter (1-2kb)	1104	Zfp704	zinc finger protein 704
418	chr3	10367187	10368155	969	0	0	0	0	0	1	0	0	0	1	0	0	2	Promoter (<=1kb)	229	Chmp4c	charged multivesicular body protein 4C
419	chr3	10439304	10439492	189	0	0	0	0	0	0	0	0	0	0	0	0	0	Promoter (<=1kb)	595	Snx16	sorting nexin 16
420	chr3	18623733	18624902	1170	0	0	0	0	0	1	2	2	1	1	0	0	7	Exon (ENSMUST00000198383.1/ENSMUST00000198383.1, exon 1 of 1)	-143256	4930433B08Rik	RIKEN cDNA 4930433B08 gene
421	chr3	21935319	21935942	624	0	0	1	0	0	2	1	1	1	2	1	0	9	Distal Intergenic	-140710	Tbl1xr1	transducin (beta)-like 1X-linked receptor 1
422	chr3	22075821	22075914	94	0	0	0	0	0	0	1	0	0	0	0	0	1	Promoter (<=1kb)	-738	Tbl1xr1	transducin (beta)-like 1X-linked receptor 1
423	chr3	27689990	27690658	669	0	0	0	0	0	1	1	1	1	0	0	0	4	Intron (ENSMUST00000195008.5/72007, intron 1 of 26)	19740	Fndc3b	fibronectin type III domain containing 3B
424	chr3	27862879	27864010	1132	0	0	0	0	0	1	1	1	0	1	0	0	4	Downstream (2-3kb)	32358	Tmem212	transmembrane protein 212
425	chr3	28694941	28697297	2357	0	0	0	0	1	2	1	1	1	1	0	0	7	Promoter (<=1kb)	-606	Slc2a2	solute carrier family 2 (facilitated glucose transporter), member 2
426	chr3	28700540	28700957	418	0	0	0	0	0	0	0	0	0	0	0	0	0	Promoter (2-3kb)	2523	Slc2a2	solute carrier family 2 (facilitated glucose transporter), member 2
427	chr3	30600871	30601596	726	0	0	0	0	1	1	1	2	1	1	0	0	7	Promoter (<=1kb)	-469	Mynn	myoneurin
428	chr3	31056786	31057124	339	0	0	0	0	0	0	1	1	0	0	0	0	2	Distal Intergenic	17820	Mir7008	microRNA 7008
429	chr3	31133961	31134826	866	0	0	0	0	0	0	2	2	1	0	0	0	5	Distal Intergenic	-15094	Cldn11	claudin 11
430	chr3	31260132	31261727	1596	0	0	0	0	0	2	1	2	0	1	0	0	6	Promoter (1-2kb)	-1738	Slc7a14	solute carrier family 7 (cationic amino acid transporter, y+ system), member 14
431	chr3	32364744	32365060	317	0	0	0	0	0	0	1	0	0	0	0	0	1	Promoter (<=1kb)	400	Zmat3	zinc finger matrin type 3
432	chr3	32658486	32661169	2684	0	0	0	0	0	0	0	0	0	0	0	0	0	Distal Intergenic	-41901	Gnb4	guanine nucleotide binding protein (G protein), beta 4
433	chr3	36468998	36469349	352	0	0	0	0	0	0	1	1	1	0	0	0	3	Intron (ENSMUST00000029266.13/11747, intron 2 of 12)	6175	Mir7009	microRNA 7009
434	chr3	37686826	37687385	560	0	0	0	0	0	0	1	1	1	0	0	0	3	Distal Intergenic	36944	Gm5148	predicted gene 5148
435	chr3	37722803	37724090	1288	0	0	0	0	0	0	2	2	2	0	0	0	6	Promoter (<=1kb)	239	Gm5148	predicted gene 5148
436	chr3	40745738	40746528	791	0	0	0	0	0	1	1	3	1	1	0	0	7	Promoter (<=1kb)	0	Hspa4l	heat shock protein 4 like
437	chr3	41081133	41081812	680	0	0	0	0	0	0	2	0	0	0	0	0	2	Promoter (1-2kb)	1234	Pgrmc2	progesterone receptor membrane component 2
438	chr3	41083670	41083979	310	0	0	0	0	0	0	0	1	0	0	0	0	1	Promoter (<=1kb)	-624	Pgrmc2	progesterone receptor membrane component 2
439	chr3	51155491	51156583	1093	0	0	0	0	0	0	1	2	2	1	0	0	6	Distal Intergenic	-67864	Noct	nocturnin
440	chr3	51268505	51268838	334	0	0	0	0	0	0	0	0	0	0	0	0	0	Intron (ENSMUST00000194641.5/69257, intron 4 of 9)	-7921	4930577N17Rik	RIKEN cDNA 4930577N17 gene
441	chr3	51339462	51339666	205	0	0	0	0	0	0	0	1	0	0	0	0	1	Promoter (<=1kb)	895	Elf2	E74-like factor 2
442	chr3	51709027	51709912	886	0	0	0	0	0	1	0	0	0	0	0	0	1	Intron (ENSMUST00000118075.6/433586, intron 1 of 3)	27405	Mgst2	microsomal glutathione S-transferase 2
443	chr3	51744657	51745232	576	0	0	1	0	0	1	1	1	1	0	0	0	5	Intron (ENSMUST00000118075.6/433586, intron 1 of 3)	51304	Maml3	mastermind like transcriptional coactivator 3
444	chr3	51749152	51750395	1244	0	0	0	0	1	1	1	0	0	1	0	0	4	Intron (ENSMUST00000118075.6/433586, intron 1 of 3)	46141	Maml3	mastermind like transcriptional coactivator 3
445	chr3	51789012	51789704	693	0	0	1	0	0	0	1	1	1	0	0	0	4	Intron (ENSMUST00000118075.6/433586, intron 1 of 3)	6832	Maml3	mastermind like transcriptional coactivator 3
446	chr3	52007535	52008518	984	0	0	0	0	0	1	1	2	1	0	0	0	5	Intron (ENSMUST00000121440.3/433586, intron 1 of 4)	96558	Maml3	mastermind like transcriptional coactivator 3
447	chr3	52018003	52018252	250	0	0	0	0	0	0	1	1	0	0	0	0	2	Intron (ENSMUST00000121440.3/433586, intron 1 of 4)	86824	Maml3	mastermind like transcriptional coactivator 3
448	chr3	52044916	52046075	1160	0	0	0	0	0	0	1	1	0	0	0	0	2	Intron (ENSMUST00000121440.3/433586, intron 1 of 4)	59001	Maml3	mastermind like transcriptional coactivator 3
449	chr3	52046723	52047828	1106	0	0	1	0	0	1	1	1	1	2	0	0	7	Intron (ENSMUST00000121440.3/433586, intron 1 of 4)	57248	Maml3	mastermind like transcriptional coactivator 3
450	chr3	52069922	52070297	376	0	0	0	0	0	1	1	1	1	0	0	0	4	Intron (ENSMUST00000121440.3/433586, intron 1 of 4)	34779	Maml3	mastermind like transcriptional coactivator 3
451	chr3	52088176	52088713	538	0	0	0	0	0	0	1	1	1	0	0	0	3	Intron (ENSMUST00000121440.3/433586, intron 1 of 4)	16363	Maml3	mastermind like transcriptional coactivator 3
452	chr3	52270489	52270698	210	0	0	0	0	0	0	1	0	0	0	0	0	1	Promoter (2-3kb)	2153	Foxo1	forkhead box O1
453	chr3	52662578	52664554	1977	0	0	1	0	0	2	1	1	1	1	0	0	7	Distal Intergenic	-75162	Gm2447	predicted gene 2447
454	chr3	53974952	53975523	572	0	0	0	0	0	1	1	1	1	0	0	0	4	Distal Intergenic	-111122	Ufm1	ubiquitin-fold modifier 1
455	chr3	55352368	55352527	160	0	0	0	0	0	0	0	0	0	0	0	0	0	Promoter (1-2kb)	-1607	Dclk1	doublecortin-like kinase 1
456	chr3	56181977	56182526	550	0	0	0	0	0	0	0	1	0	0	0	0	1	Promoter (1-2kb)	1175	Nbea	neurobeachin
457	chr3	57735440	57736745	1306	0	0	1	0	0	0	0	1	1	0	0	0	3	Promoter (<=1kb)	0	Rnf13	ring finger protein 13
458	chr3	58371998	58373078	1081	0	0	0	0	0	1	1	1	1	1	0	0	5	Distal Intergenic	-41637	Tsc22d2	TSC22 domain family, member 2
459	chr3	65494429	65495158	730	0	0	0	0	0	0	0	0	0	0	0	0	0	Exon (ENSMUST00000193896.1/ENSMUST00000193896.1, exon 1 of 1)	-33252	Tiparp	TCDD-inducible poly(ADP-ribose) polymerase
460	chr3	65658391	65659803	1413	0	0	0	0	0	1	2	1	3	0	0	0	7	Promoter (<=1kb)	0	Mir8120	microRNA 8120
461	chr3	65973926	65975642	1717	0	0	0	0	1	3	1	1	1	1	0	0	8	Distal Intergenic	-15677	Ccnl1	cyclin L1
462	chr3	69127477	69127703	227	0	0	0	0	0	0	0	1	0	0	0	0	1	Promoter (<=1kb)	-364	Kpna4	karyopherin (importin) alpha 4
463	chr3	69205504	69205812	309	0	0	0	0	0	1	1	0	0	0	0	0	2	Distal Intergenic	-16607	Arl14	ADP-ribosylation factor-like 14
464	chr3	69290133	69290504	372	0	0	0	0	0	0	0	0	0	0	0	0	0	Distal Intergenic	-26357	Ppm1l	protein phosphatase 1 (formerly 2C)-like
465	chr3	69461772	69462597	826	0	0	1	0	0	1	1	1	1	1	0	0	6	Intron (ENSMUST00000029355.8/242083, intron 1 of 3)	-79835	Ppm1l	protein phosphatase 1 (formerly 2C)-like
466	chr3	75954330	75954623	294	0	0	0	0	0	0	1	1	1	0	0	0	3	Promoter (2-3kb)	2027	Golim4	golgi integral membrane protein 4
467	chr3	79181404	79182065	662	0	0	0	0	0	0	0	0	0	0	0	0	0	Intron (ENSMUST00000195708.1/76089, intron 4 of 29)	-8104	Rapgef2	Rap guanine nucleotide exchange factor (GEF) 2
468	chr3	79237946	79239356	1411	0	0	0	0	0	0	3	1	1	1	0	0	6	Intron (ENSMUST00000200412.1/70924, intron 1 of 2)	25027	4921511C10Rik	RIKEN cDNA 4921511C10 gene
469	chr3	79542344	79542839	496	0	0	0	0	0	1	1	1	1	0	0	0	4	Intron (ENSMUST00000133154.6/329679, intron 1 of 17)	24840	Fnip2	folliculin interacting protein 2
470	chr3	84228293	84229174	882	0	0	0	0	2	1	1	1	0	0	0	0	5	Intron (ENSMUST00000107692.7/80890, intron 1 of 11)	-7404	Trim2	tripartite motif-containing 2
471	chr3	84653858	84654966	1109	0	0	0	0	0	0	1	1	1	0	0	0	3	Intron (ENSMUST00000154148.7/99889, intron 3 of 9)	-11226	Tmem154	transmembrane protein 154
472	chr3	84731914	84732301	388	0	0	0	0	0	1	1	0	0	0	0	0	2	Intron (ENSMUST00000154148.7/99889, intron 3 of 9)	41691	Tmem154	transmembrane protein 154
473	chr3	84813633	84814079	447	0	0	0	0	0	0	0	1	0	1	0	0	2	Promoter (1-2kb)	-1189	Fbxw7	F-box and WD-40 domain protein 7
474	chr3	87909424	87911094	1671	0	0	0	0	0	0	1	1	0	0	0	0	2	Promoter (<=1kb)	0	Hdgf	heparin binding growth factor
475	chr3	88140282	88141305	1024	0	0	0	0	0	1	1	1	0	0	0	0	3	Promoter (1-2kb)	-1067	Mef2d	myocyte enhancer factor 2D
476	chr3	88149848	88150705	858	0	0	0	0	0	0	0	0	0	0	0	0	0	Intron (ENSMUST00000001455.12/17261, intron 1 of 10)	7274	Mef2d	myocyte enhancer factor 2D
477	chr3	88176830	88177399	570	0	0	0	0	0	0	0	0	0	0	0	0	0	Promoter (<=1kb)	293	1700113A16Rik	RIKEN cDNA 1700113A16 gene
478	chr3	88336818	88337811	994	0	0	0	0	0	0	0	1	0	0	0	0	1	Promoter (<=1kb)	453	Smg5	Smg-5 homolog, nonsense mediated mRNA decay factor (C. elegans)
479	chr3	88492482	88493639	1158	0	0	0	0	0	1	2	2	1	1	0	0	7	Promoter (<=1kb)	0	Lmna	lamin A
480	chr3	88495165	88495774	610	0	0	0	0	0	0	0	0	0	0	0	0	0	Promoter (1-2kb)	-1853	Lmna	lamin A
481	chr3	88511778	88513177	1400	0	0	0	0	0	0	1	0	1	0	0	0	2	Distal Intergenic	-8441	Lmna	lamin A
482	chr3	88554195	88554419	225	0	0	0	0	0	0	0	1	1	1	0	0	3	Promoter (<=1kb)	399	Ubqln4	ubiquilin 4
483	chr3	88623470	88625102	1633	0	0	0	0	0	0	1	0	1	0	0	0	2	Promoter (<=1kb)	116	Arhgef2	rho/rac guanine nucleotide exchange factor (GEF) 2
484	chr3	89320722	89321192	471	0	0	0	0	0	0	0	0	0	0	0	0	0	Promoter (<=1kb)	439	Efna3	ephrin A3
485	chr3	89390940	89391564	625	0	0	0	0	0	0	0	0	0	0	0	0	0	Promoter (<=1kb)	-286	Gm15417	predicted gene 15417
486	chr3	89436330	89438186	1857	0	0	0	0	0	0	1	0	0	0	0	0	1	Promoter (<=1kb)	0	Pbxip1	pre B cell leukemia transcription factor interacting protein 1
487	chr3	89453890	89455437	1548	0	0	0	0	0	1	1	1	1	1	0	0	5	Promoter (<=1kb)	0	Pmvk	phosphomevalonate kinase
488	chr3	89896953	89897492	540	0	0	0	0	0	0	0	0	0	0	0	0	0	Intron (ENSMUST00000197679.4/16194, intron 1 of 9)	15670	Il6ra	interleukin 6 receptor, alpha
489	chr3	89914000	89914535	536	0	0	0	0	0	0	0	0	0	0	0	0	0	Promoter (<=1kb)	-804	Il6ra	interleukin 6 receptor, alpha
490	chr3	90431328	90432556	1229	0	0	0	0	0	0	0	0	0	0	0	0	0	Promoter (<=1kb)	747	Ints3	integrator complex subunit 3
491	chr3	90598451	90598885	435	0	0	1	0	0	1	1	1	1	1	0	0	6	Promoter (1-2kb)	-1330	S100a3	S100 calcium binding protein A3
492	chr3	93505898	93507271	1374	0	0	0	0	0	1	1	1	1	0	0	0	4	Distal Intergenic	-13217	S100a11	S100 calcium binding protein A11
493	chr3	93521244	93521846	603	0	0	0	0	0	0	0	0	0	0	0	0	0	Promoter (<=1kb)	756	S100a11	S100 calcium binding protein A11
494	chr3	93555549	93556564	1016	0	0	0	0	0	0	0	3	1	0	0	0	4	Promoter (<=1kb)	386	S100a10	S100 calcium binding protein A10 (calpactin)
495	chr3	94371548	94373878	2331	0	0	1	0	0	3	2	2	2	1	0	0	11	Promoter (<=1kb)	0	Rorc	RAR-related orphan receptor gamma
496	chr3	94463355	94464972	1618	0	0	1	0	0	1	1	1	1	0	0	0	5	Downstream (<1kb)	7950	Riiad1	regulatory subunit of type II PKA R-subunit (RIIa) domain containing 1
497	chr3	94783238	94783367	130	0	0	0	0	0	0	0	0	0	0	0	0	0	Intron (ENSMUST00000107272.6/70737, intron 1 of 20)	3084	Cgn	cingulin
498	chr3	94838528	94838962	435	0	0	0	0	0	1	1	1	0	0	0	0	3	Promoter (<=1kb)	815	Pogz	pogo transposable element with ZNF domain
499	chr3	95105428	95105682	255	0	0	0	0	0	1	0	0	0	0	0	0	1	Promoter (1-2kb)	1097	Pip5k1a	phosphatidylinositol-4-phosphate 5-kinase, type 1 alpha
500	chr3	95653695	95654104	410	0	0	0	0	0	0	0	0	0	0	0	0	0	Distal Intergenic	-4684	Mcl1	myeloid cell leukemia sequence 1
501	chr3	95667747	95668903	1157	0	0	0	0	0	1	2	2	1	1	0	0	7	Distal Intergenic	8248	Adamtsl4	ADAMTS-like 4
502	chr3	95673264	95675636	2373	0	0	0	0	0	0	0	0	0	0	0	0	0	Promoter (1-2kb)	1515	Adamtsl4	ADAMTS-like 4
503	chr3	95701853	95702463	611	0	0	0	0	0	0	1	1	0	0	0	0	2	Distal Intergenic	-13936	Adamtsl4	ADAMTS-like 4
504	chr3	95732588	95733141	554	0	0	0	0	0	0	0	0	0	0	0	0	0	Promoter (1-2kb)	1832	Mir7014	microRNA 7014
505	chr3	95950422	95951037	616	0	0	0	0	0	1	1	1	1	0	0	0	4	Distal Intergenic	6218	Anp32e	acidic (leucine-rich) nuclear phosphoprotein 32 family, member E
506	chr3	95985033	95986591	1559	0	0	0	0	0	2	1	0	0	0	0	0	3	Downstream (1-2kb)	9077	Plekho1	pleckstrin homology domain containing, family O member 1
507	chr3	96105004	96105905	902	0	0	0	0	0	0	1	0	0	0	0	0	1	Promoter (<=1kb)	456	Otud7b	OTU domain containing 7B
508	chr3	96219008	96219357	350	0	0	0	0	0	0	1	0	0	0	0	0	1	Promoter (<=1kb)	352	Bola1	bolA-like 1 (E. coli)
509	chr3	96263917	96264555	639	0	0	0	0	0	0	0	0	0	0	0	0	0	Promoter (<=1kb)	-606	H4c14	H4 clustered histone 14
510	chr3	96328065	96328486	422	0	0	0	0	0	0	1	1	1	0	0	0	3	Exon (ENSMUST00000102024.1/ENSMUST00000102024.1, exon 1 of 1)	-16801	Platr30	pluripotency associated transcript 30
511	chr3	96414217	96414460	244	0	0	0	0	0	0	0	1	0	0	0	0	1	Promoter (<=1kb)	373	Terc	telomerase RNA component
512	chr3	96488014	96488922	909	0	0	0	0	0	0	2	1	1	0	0	0	4	Exon (ENSMUST00000178300.1/ENSMUST00000178300.1, exon 1 of 1)	-35708	BC107364	cDNA sequence BC107364
513	chr3	96563948	96564828	881	0	0	1	0	0	1	2	1	1	1	0	0	7	Promoter (1-2kb)	1973	Gm15441	predicted gene 15441
514	chr3	96575646	96577626	1981	0	0	1	0	0	2	3	1	1	0	0	0	8	Promoter (2-3kb)	2529	Polr3gl	polymerase (RNA) III (DNA directed) polypeptide G like
515	chr3	97681533	97681823	291	0	0	0	0	0	0	1	1	0	0	0	0	2	Distal Intergenic	8739	Mir7225	microRNA 7225
516	chr3	98339062	98339855	794	0	0	0	0	0	0	0	1	0	0	0	0	1	Promoter (<=1kb)	135	Phgdh	3-phosphoglycerate dehydrogenase
517	chr3	100495051	100496035	985	0	0	0	0	0	1	1	2	1	1	0	0	6	Intron (ENSMUST00000122898.1/ENSMUST00000122898.1, intron 1 of 2)	-5727	Tent5c	terminal nucleotidyltransferase 5C
518	chr3	101506456	101507742	1287	0	0	0	0	0	1	0	1	1	0	2	0	5	Distal Intergenic	69818	Atp1a1	ATPase, Na+/K+ transporting, alpha 1 polypeptide
519	chr3	101526338	101528822	2485	0	0	0	0	0	2	1	0	0	0	0	0	3	Distal Intergenic	48738	Atp1a1	ATPase, Na+/K+ transporting, alpha 1 polypeptide
520	chr3	102715265	102715720	456	0	0	0	0	0	0	1	0	0	0	0	0	1	Exon (ENSMUST00000198349.1/ENSMUST00000198349.1, exon 1 of 1)	-18809	Tspan2	tetraspanin 2
521	chr3	102724475	102725340	866	0	0	0	0	0	0	1	0	0	0	0	0	1	Intron (ENSMUST00000146624.1/78491, intron 3 of 3)	-9189	Tspan2	tetraspanin 2
522	chr3	103278646	103278895	250	0	0	0	0	0	0	0	0	0	0	0	0	0	Promoter (<=1kb)	-398	Trim33	tripartite motif-containing 33
523	chr3	105895170	105895395	226	0	0	0	0	0	0	0	1	0	0	0	0	1	Intron (ENSMUST00000164730.1/69296, intron 1 of 1)	-9026	Adora3	adenosine A3 receptor
524	chr3	107527990	107529331	1342	0	0	1	0	0	1	1	1	1	1	0	0	6	Distal Intergenic	-9972	Slc6a17	solute carrier family 6 (neurotransmitter transporter), member 17
525	chr3	107759484	107759610	127	0	0	0	0	0	0	0	0	1	0	0	0	1	Promoter (<=1kb)	611	Csf1	colony stimulating factor 1 (macrophage)
526	chr3	108145119	108145504	386	0	0	0	0	0	0	0	0	0	0	0	0	0	Promoter (<=1kb)	642	Gnai3	guanine nucleotide binding protein (G protein), alpha inhibiting 3
527	chr3	108199616	108199915	300	0	0	0	0	0	0	0	0	0	0	0	0	0	Promoter (<=1kb)	680	Cyb561d1	cytochrome b-561 domain containing 1
528	chr3	108443375	108444093	719	0	0	1	0	0	0	1	0	0	0	0	0	2	Promoter (1-2kb)	1050	Sars	seryl-aminoacyl-tRNA synthetase
529	chr3	116808535	116808804	270	0	0	0	0	0	0	1	0	0	0	0	0	1	Promoter (<=1kb)	-369	Agl	amylo-1,6-glucosidase, 4-alpha-glucanotransferase
530	chr3	121259208	121262046	2839	0	0	0	0	0	0	1	1	0	0	0	0	2	Promoter (1-2kb)	1268	Tlcd4	TLC domain containing 4
531	chr3	121425776	121426094	319	0	0	0	0	0	0	1	1	1	0	0	0	3	Promoter (<=1kb)	-403	Cnn3	calponin 3, acidic
532	chr3	121559498	121561028	1531	0	0	1	1	0	1	1	1	1	1	0	0	7	Distal Intergenic	-27094	Slc44a3	solute carrier family 44, member 3
533	chr3	121601805	121603062	1258	0	0	0	0	0	0	0	0	0	0	0	0	0	Distal Intergenic	40305	A730020M07Rik	RIKEN cDNA A730020M07 gene
534	chr3	121646617	121646865	249	0	0	0	0	0	0	1	1	1	0	0	0	3	Distal Intergenic	-3132	A730020M07Rik	RIKEN cDNA A730020M07 gene
535	chr3	121713571	121713918	348	0	0	0	0	0	0	2	2	1	0	1	0	6	Distal Intergenic	-9619	F3	coagulation factor III
536	chr3	121815527	121816088	562	0	0	0	0	0	0	1	2	1	0	0	0	4	Promoter (<=1kb)	-225	Abcd3	ATP-binding cassette, sub-family D (ALD), member 3
537	chr3	121852565	121854194	1630	0	0	0	0	0	0	2	0	0	0	0	0	2	Distal Intergenic	-37263	Abcd3	ATP-binding cassette, sub-family D (ALD), member 3
538	chr3	121953743	121953811	69	0	0	0	0	0	0	0	0	0	0	0	0	0	Promoter (<=1kb)	513	Arhgap29	Rho GTPase activating protein 29
539	chr3	122131014	122132235	1222	0	0	1	0	0	1	1	1	1	1	0	0	6	Promoter (<=1kb)	0	Abca4	ATP-binding cassette, sub-family A (ABC1), member 4
540	chr3	122246586	122247533	948	0	0	0	0	0	0	1	2	0	0	0	0	3	Promoter (<=1kb)	505	Gclm	glutamate-cysteine ligase, modifier subunit
541	chr3	122618294	122618929	636	0	0	0	0	0	1	1	1	1	1	0	0	5	Promoter (<=1kb)	786	Fnbp1l	formin binding protein 1-like
542	chr3	122620062	122621025	964	0	0	0	0	0	2	1	1	0	0	1	0	5	Promoter (<=1kb)	-347	Fnbp1l	formin binding protein 1-like
543	chr3	129534427	129536231	1805	0	0	0	0	0	1	1	3	1	2	0	0	8	Promoter (1-2kb)	1700	Elovl6	ELOVL family member 6, elongation of long chain fatty acids (yeast)
544	chr3	130691096	130692044	949	0	0	0	0	0	0	1	1	1	0	1	0	4	Distal Intergenic	17400	Ostc	oligosaccharyltransferase complex subunit (non-catalytic)
545	chr3	130946075	130946487	413	0	0	0	0	0	0	0	0	0	0	0	0	0	Distal Intergenic	-163984	Lef1	lymphoid enhancer binding factor 1
546	chr3	131334790	131335076	287	0	0	0	0	0	0	1	0	0	0	0	0	1	Intron (ENSMUST00000090246.4/74442, intron 3 of 5)	9857	Sgms2	sphingomyelin synthase 2
547	chr3	131348375	131349857	1483	0	0	0	0	0	1	1	1	1	1	0	0	5	Intron (ENSMUST00000197057.1/74442, intron 1 of 1)	-3435	Sgms2	sphingomyelin synthase 2
548	chr3	132880526	132881568	1043	0	0	0	0	0	1	0	0	0	1	0	0	2	Promoter (1-2kb)	-1930	Gm29811	predicted gene, 29811
549	chr3	134189520	134190449	930	0	0	1	0	0	1	1	1	1	1	0	0	6	Intron (ENSMUST00000198002.1/ENSMUST00000198002.1, intron 1 of 1)	-46035	Cxxc4	CXXC finger 4
550	chr3	135673090	135675051	1962	0	0	0	0	0	1	2	2	2	0	0	0	7	Intron (ENSMUST00000029812.13/18033, intron 1 of 24)	-3751	Nfkb1	nuclear factor of kappa light polypeptide gene enhancer in B cells 1, p105
551	chr3	137980253	137981631	1379	0	0	0	0	0	0	0	0	0	0	0	0	0	Promoter (<=1kb)	0	Dapp1	dual adaptor for phosphotyrosine and 3-phosphoinositides 1
552	chr3	138026248	138026546	299	0	0	0	0	1	1	1	1	0	1	0	0	5	Distal Intergenic	-38506	1110002E22Rik	RIKEN cDNA 1110002E22 gene
553	chr3	138488473	138488905	433	0	0	0	0	0	0	0	0	0	0	0	0	0	Promoter (<=1kb)	463	Metap1	methionyl aminopeptidase 1
554	chr3	142394209	142394816	608	0	0	0	0	0	0	0	1	0	0	0	0	1	Promoter (<=1kb)	762	Pdlim5	PDZ and LIM domain 5
555	chr3	144198542	144198934	393	0	0	0	0	0	0	0	1	0	0	0	0	1	Exon (ENSMUST00000198564.1/ENSMUST00000198564.1, exon 1 of 1)	3366	Lmo4	LIM domain only 4
556	chr3	144703783	144704328	546	0	0	0	0	0	0	0	0	0	0	0	0	0	Promoter (2-3kb)	2305	Sh3glb1	SH3-domain GRB2-like B1 (endophilin)
557	chr3	145653132	145653692	561	0	0	0	0	0	0	0	0	0	0	0	0	0	Intron (ENSMUST00000197148.1/ENSMUST00000197148.1, intron 1 of 1)	-3151	Ccn1	cellular communication network factor 1
558	chr3	146406114	146407498	1385	0	0	0	0	0	0	1	0	0	0	0	0	1	Promoter (1-2kb)	1136	Ssx2ip	synovial sarcoma, X 2 interacting protein
559	chr3	148987570	148988582	1013	0	0	0	0	0	0	0	0	0	0	0	0	0	Promoter (<=1kb)	734	Adgrl2	adhesion G protein-coupled receptor L2
560	chr3	154691794	154692796	1003	0	0	0	0	0	1	1	1	1	0	0	0	4	Intron (ENSMUST00000098496.8/209601, intron 1 of 13)	-18312	Erich3	glutamate rich 3
561	chr3	154817022	154817606	585	0	0	0	0	0	2	1	0	0	1	0	0	4	Intron (ENSMUST00000143410.6/435766, intron 21 of 22)	105157	Erich3	glutamate rich 3
562	chr3	156560592	156561080	489	0	0	0	0	0	1	1	1	1	1	0	0	5	Promoter (<=1kb)	502	4930570G19Rik	RIKEN cDNA 4930570G19 gene
563	chr3	157534958	157535315	358	0	0	0	0	0	0	1	0	0	0	0	0	1	Promoter (<=1kb)	533	Zranb2	zinc finger, RAN-binding domain containing 2
564	chr4	8798692	8799538	847	0	0	0	0	0	1	2	0	1	0	0	0	4	Intron (ENSMUST00000039267.9/320790, intron 3 of 37)	-40784	Chd7	chromodomain helicase DNA binding protein 7
565	chr4	8876300	8877134	835	0	0	0	0	0	0	1	1	1	0	0	0	3	Distal Intergenic	21069	Chd7	chromodomain helicase DNA binding protein 7
566	chr4	8911827	8912874	1048	0	0	0	0	0	1	0	1	1	1	0	0	4	Distal Intergenic	56596	Chd7	chromodomain helicase DNA binding protein 7
567	chr4	8938688	8939425	738	0	0	0	0	0	0	0	0	0	1	0	0	1	Distal Intergenic	83457	Chd7	chromodomain helicase DNA binding protein 7
568	chr4	8954177	8954845	669	0	0	0	0	1	0	1	1	1	0	1	0	5	Distal Intergenic	98946	Chd7	chromodomain helicase DNA binding protein 7
569	chr4	9015971	9016276	306	0	0	0	0	0	0	0	0	0	0	0	0	0	Distal Intergenic	160740	Chd7	chromodomain helicase DNA binding protein 7
570	chr4	9027505	9028878	1374	0	0	1	0	0	2	1	3	3	1	0	0	11	Distal Intergenic	172274	Chd7	chromodomain helicase DNA binding protein 7
571	chr4	10875094	10875543	450	0	0	1	1	0	0	1	1	1	0	0	0	5	Promoter (<=1kb)	526	2610301B20Rik	RIKEN cDNA 2610301B20 gene
572	chr4	11006777	11007007	231	0	0	0	0	0	0	1	1	0	1	0	0	3	Promoter (<=1kb)	669	Plekhf2	pleckstrin homology domain containing, family F (with FYVE domain) member 2
573	chr4	11146818	11147551	734	0	0	0	1	0	2	1	1	0	2	0	0	7	Distal Intergenic	-8880	Trp53inp1	transformation related protein 53 inducible nuclear protein 1
574	chr4	11148150	11148708	559	0	0	0	0	0	0	0	0	0	0	0	0	0	Distal Intergenic	-7723	Trp53inp1	transformation related protein 53 inducible nuclear protein 1
575	chr4	11152740	11154170	1431	0	0	0	0	0	0	1	0	1	0	0	0	2	Promoter (2-3kb)	-2261	Trp53inp1	transformation related protein 53 inducible nuclear protein 1
576	chr4	11387491	11387979	489	0	0	0	1	0	0	1	1	0	1	0	0	4	Promoter (<=1kb)	-708	Esrp1	epithelial splicing regulatory protein 1
577	chr4	32055384	32055616	233	0	0	0	0	0	1	1	1	0	1	0	0	4	Distal Intergenic	62911	Map3k7	mitogen-activated protein kinase kinase kinase 7
578	chr4	32530572	32532344	1773	0	0	0	0	0	3	1	3	2	3	0	0	12	Intron (ENSMUST00000108180.8/12014, intron 4 of 6)	29067	Bach2	BTB and CNC homology, basic leucine zipper transcription factor 2
579	chr4	33261362	33261757	396	0	0	0	0	0	1	0	0	0	0	0	0	1	Intron (ENSMUST00000137589.1/108767, intron 1 of 1)	-12852	Pnrc1	proline-rich nuclear receptor coactivator 1
580	chr4	33289641	33290416	776	0	0	0	0	0	1	0	0	0	0	0	0	1	Promoter (<=1kb)	0	Pnrc1	proline-rich nuclear receptor coactivator 1
581	chr4	35099524	35100454	931	0	0	0	0	0	1	1	1	0	1	0	0	4	Intron (ENSMUST00000102975.9/214944, intron 1 of 3)	-51602	Ifnk	interferon kappa
582	chr4	35155911	35156388	478	0	0	0	0	0	0	0	0	0	0	0	0	0	Promoter (1-2kb)	1096	Mob3b	MOB kinase activator 3B
583	chr4	40238744	40240447	1704	0	0	0	0	0	0	1	1	0	0	0	0	2	Promoter (<=1kb)	0	Ddx58	DEAD/H box helicase 58
584	chr4	40908254	40909136	883	0	0	0	1	0	0	1	1	1	0	1	0	5	Distal Intergenic	-10916	Spink4	serine peptidase inhibitor, Kazal type 4
585	chr4	40970277	40970404	128	0	0	0	0	0	0	0	0	0	0	0	0	0	Promoter (<=1kb)	-502	Nfx1	nuclear transcription factor, X-box binding 1
586	chr4	40971603	40971969	367	0	0	0	0	0	0	0	0	0	0	0	0	0	Promoter (<=1kb)	697	Nfx1	nuclear transcription factor, X-box binding 1
587	chr4	41628680	41629331	652	0	0	0	0	0	0	1	2	2	1	0	0	6	Promoter (2-3kb)	-2313	Dnaic1	dynein, axonemal, intermediate chain 1
588	chr4	43044661	43045762	1102	0	0	0	0	0	0	0	0	0	0	0	0	0	Promoter (<=1kb)	0	Fam214b	family with sequence similarity 214, member B
589	chr4	43380624	43381666	1043	0	0	0	0	0	0	0	1	0	0	0	0	1	Promoter (<=1kb)	-313	Rusc2	RUN and SH3 domain containing 2
590	chr4	43398749	43400290	1542	0	0	0	0	0	1	1	0	0	0	0	0	2	Promoter (<=1kb)	-948	Rusc2	RUN and SH3 domain containing 2
591	chr4	43478443	43478697	255	0	0	0	0	0	0	0	0	0	0	0	0	0	Distal Intergenic	4525	Sit1	suppression inducing transmembrane adaptor 1
592	chr4	43957445	43958493	1049	0	0	0	0	0	0	0	1	0	0	0	0	1	Promoter (<=1kb)	0	Glipr2	GLI pathogenesis-related 2
593	chr4	43972874	43973927	1054	0	0	1	0	0	0	1	1	1	0	0	0	4	Intron (ENSMUST00000030202.13/384009, intron 4 of 4)	-9556	Ccin	calicin
594	chr4	44013562	44013652	91	0	0	0	0	0	0	0	0	0	0	0	0	0	Promoter (<=1kb)	876	Clta	clathrin, light polypeptide (Lca)
595	chr4	44232528	44233362	835	0	0	0	0	0	0	1	0	0	0	0	0	1	Promoter (<=1kb)	427	Rnf38	ring finger protein 38
596	chr4	44234317	44234815	499	0	0	0	0	0	1	0	2	1	1	0	0	5	Promoter (<=1kb)	-528	Rnf38	ring finger protein 38
597	chr4	45013425	45013900	476	0	0	0	0	0	0	0	0	0	0	0	0	0	Promoter (1-2kb)	-1013	Zbtb5	zinc finger and BTB domain containing 5
598	chr4	45083741	45084057	317	0	0	0	0	0	0	0	0	0	0	0	0	0	Promoter (<=1kb)	547	Fbxo10	F-box protein 10
599	chr4	45413374	45414182	809	0	0	0	0	0	1	1	1	1	0	0	0	4	Distal Intergenic	-4608	Slc25a51	solute carrier family 25, member 51
600	chr4	45451252	45453044	1793	0	0	0	0	0	0	1	1	1	0	0	0	3	Intron (ENSMUST00000147926.7/230126, intron 2 of 4)	29758	Shb	src homology 2 domain-containing transforming protein B
601	chr4	45471953	45472966	1014	0	0	0	0	0	0	1	1	1	0	0	0	3	Intron (ENSMUST00000147926.7/230126, intron 1 of 4)	9836	Shb	src homology 2 domain-containing transforming protein B
602	chr4	45531068	45532321	1254	0	0	0	0	0	1	1	1	1	1	0	0	5	Promoter (<=1kb)	149	Shb	src homology 2 domain-containing transforming protein B
603	chr4	45763355	45766347	2993	0	0	2	0	1	4	2	2	3	3	0	0	17	Promoter (<=1kb)	0	Gm12409	predicted gene 12409
604	chr4	46040029	46041520	1492	0	0	0	0	0	0	0	0	0	0	0	0	0	Promoter (<=1kb)	820	Tmod1	tropomodulin 1
605	chr4	46137817	46137986	170	0	0	0	0	0	0	0	0	0	0	0	0	0	Promoter (<=1kb)	423	Tstd2	thiosulfate sulfurtransferase (rhodanese)-like domain containing 2
606	chr4	46304627	46304795	169	0	0	0	0	0	0	0	1	0	0	0	0	1	Intron (ENSMUST00000123933.7/ENSMUST00000123933.7, intron 4 of 4)	-38814	Foxe1	forkhead box E1
607	chr4	46527421	46528146	726	0	0	0	0	2	0	0	0	0	0	0	0	2	Intron (ENSMUST00000184112.7/74735, intron 2 of 4)	6268	Trim14	tripartite motif-containing 14
608	chr4	46534410	46535836	1427	0	0	0	1	0	0	2	3	1	0	0	0	7	Promoter (<=1kb)	0	Trim14	tripartite motif-containing 14
609	chr4	46863144	46864572	1429	0	0	0	0	0	1	1	1	1	1	0	0	5	Intron (ENSMUST00000107749.3/242425, intron 2 of 18)	-3242	Gabbr2	gamma-aminobutyric acid (GABA) B receptor, 2
610	chr4	47092276	47092861	586	0	0	0	0	0	0	0	2	0	0	0	0	2	Promoter (<=1kb)	353	Galnt12	polypeptide N-acetylgalactosaminyltransferase 12
611	chr4	47437302	47438217	916	0	0	0	0	0	0	0	2	0	0	0	0	2	Distal Intergenic	35760	Alg2	asparagine-linked glycosylation 2 (alpha-1,3-mannosyltransferase)
612	chr4	47603516	47604583	1068	0	0	0	0	0	0	1	0	1	0	0	0	2	Exon (ENSMUST00000184188.1/ENSMUST00000184188.1, exon 1 of 1)	128568	Sec61b	Sec61 beta subunit
613	chr4	48041906	48042734	829	0	0	0	0	0	0	1	1	1	0	0	0	3	Promoter (2-3kb)	-2419	Nr4a3	nuclear receptor subfamily 4, group A, member 3
614	chr4	48044254	48046727	2474	0	0	0	0	0	0	2	3	2	0	0	0	7	Promoter (<=1kb)	0	Nr4a3	nuclear receptor subfamily 4, group A, member 3
615	chr4	48125342	48125483	142	0	0	0	0	0	0	0	1	0	0	0	0	1	Promoter (<=1kb)	407	Stx17	syntaxin 17
616	chr4	48278569	48278818	250	0	0	0	0	0	0	0	0	0	1	0	0	1	Promoter (<=1kb)	634	Erp44	endoplasmic reticulum protein 44
617	chr4	49059841	49060817	977	0	0	0	0	0	1	0	1	1	1	0	0	4	Promoter (<=1kb)	385	Plppr1	phospholipid phosphatase related 1
618	chr4	53119854	53120749	896	0	0	0	0	0	1	1	1	1	0	0	0	4	Intron (ENSMUST00000030010.3/11303, intron 5 of 49)	39146	Abca1	ATP-binding cassette, sub-family A (ABC1), member 1
619	chr4	54944891	54947621	2731	0	0	0	0	0	0	1	3	1	0	0	0	5	Promoter (<=1kb)	0	Zfp462	zinc finger protein 462
620	chr4	55514818	55515211	394	0	0	0	0	0	0	1	1	0	0	0	0	2	Distal Intergenic	16559	Klf4	Kruppel-like factor 4 (gut)
621	chr4	55533511	55534222	712	0	0	0	0	0	0	1	2	0	0	0	0	3	Promoter (1-2kb)	-1045	Klf4	Kruppel-like factor 4 (gut)
622	chr4	55650798	55651389	592	0	0	0	0	0	0	1	1	1	0	0	0	3	Distal Intergenic	-118332	Klf4	Kruppel-like factor 4 (gut)
623	chr4	56220378	56222702	2325	0	0	1	0	0	2	2	2	2	2	0	0	11	Exon (ENSMUST00000128591.1/ENSMUST00000128591.1, exon 2 of 2)	518741	Actl7b	actin-like 7b
624	chr4	56643700	56644507	808	0	0	0	0	0	2	0	0	0	0	0	0	2	Distal Intergenic	96936	Actl7b	actin-like 7b
625	chr4	56864259	56864553	295	0	0	0	0	0	0	0	0	0	0	0	0	0	Promoter (<=1kb)	601	Ctnnal1	catenin (cadherin associated protein), alpha-like 1
626	chr4	57122801	57123252	452	0	0	0	0	0	1	1	1	1	0	0	0	4	Promoter (2-3kb)	-2741	Epb41l4b	erythrocyte membrane protein band 4.1 like 4b
627	chr4	57139533	57139710	178	0	0	0	0	0	1	1	1	1	0	0	0	4	Promoter (1-2kb)	-1341	Epb41l4b	erythrocyte membrane protein band 4.1 like 4b
628	chr4	57142028	57142220	193	0	0	0	0	0	0	0	1	1	0	1	0	3	Promoter (1-2kb)	1217	Epb41l4b	erythrocyte membrane protein band 4.1 like 4b
629	chr4	57300574	57302163	1590	0	0	0	0	0	1	2	2	2	1	0	0	8	Promoter (<=1kb)	0	Ptpn3	protein tyrosine phosphatase, non-receptor type 3
630	chr4	57955218	57955509	292	0	0	0	0	0	0	0	0	0	0	0	0	0	Promoter (<=1kb)	902	Txn1	thioredoxin 1
631	chr4	57956726	57957451	726	0	0	0	0	0	0	1	1	1	0	0	0	3	Promoter (<=1kb)	-315	Txn1	thioredoxin 1
632	chr4	59388361	59389075	715	0	0	0	0	0	1	1	1	1	1	0	0	5	Intron (ENSMUST00000040166.13/634731, intron 6 of 16)	-25379	Susd1	sushi domain containing 1
633	chr4	59580436	59580819	384	0	0	0	0	0	0	1	0	0	0	0	0	1	Promoter (<=1kb)	-744	Hsdl2	hydroxysteroid dehydrogenase like 2
634	chr4	59626781	59626869	89	0	0	0	0	0	0	0	1	0	0	0	0	1	Promoter (<=1kb)	538	E130308A19Rik	RIKEN cDNA E130308A19 gene
635	chr4	59806405	59807163	759	0	0	0	0	0	1	1	1	1	0	0	0	4	Promoter (<=1kb)	525	Snx30	sorting nexin family member 30
636	chr4	62348005	62348421	417	0	0	0	0	0	0	1	0	0	0	0	0	1	Intron (ENSMUST00000084527.9/338355, intron 2 of 27)	12048	Fkbp15	FK506 binding protein 15
637	chr4	62519221	62519368	148	0	0	0	0	0	0	0	0	0	0	0	0	0	Promoter (<=1kb)	513	Alad	aminolevulinate, delta-, dehydratase
638	chr4	62582825	62583328	504	0	0	0	0	0	0	1	1	2	0	0	0	4	Promoter (<=1kb)	-273	Rgs3	regulator of G-protein signaling 3
639	chr4	63155451	63156131	681	0	0	0	0	0	0	0	0	0	0	0	0	0	Promoter (<=1kb)	-652	Ambp	alpha 1 microglobulin/bikunin precursor
640	chr4	63409601	63410641	1041	0	0	0	1	0	0	1	2	1	0	0	0	5	Distal Intergenic	-6247	Akna	AT-hook transcription factor
641	chr4	83315039	83316041	1003	0	0	0	0	0	0	2	2	1	0	0	0	5	Intron (ENSMUST00000102823.9/69863, intron 1 of 19)	8148	Ttc39b	tetratricopeptide repeat domain 39B
642	chr4	85206022	85206222	201	0	0	0	0	0	0	0	1	0	0	0	0	1	Promoter (<=1kb)	487	Sh3gl2	SH3-domain GRB2-like 2
643	chr4	86712577	86712905	329	0	0	0	0	0	0	1	1	0	0	0	0	2	Distal Intergenic	-35650	Dennd4c	DENN/MADD domain containing 4C
644	chr4	89137219	89137971	753	0	0	0	0	0	0	0	2	0	0	0	0	2	Promoter (<=1kb)	97	Mtap	methylthioadenosine phosphorylase
645	chr4	89485735	89486817	1083	0	0	1	0	0	2	1	1	1	1	0	0	7	Distal Intergenic	63887	Gm12610	predicted gene 12610
646	chr4	95160317	95162813	2497	0	0	0	0	0	1	3	2	1	1	1	0	9	Exon (ENSMUST00000130684.7/ENSMUST00000130684.7, exon 4 of 4)	-108095	Jun	jun proto-oncogene
647	chr4	97751229	97751891	663	0	0	0	0	0	0	0	2	1	0	0	0	3	Intron (ENSMUST00000146447.7/319865, intron 1 of 5)	-20843	Nfia	nuclear factor I/A
648	chr4	101357016	101357942	927	0	0	0	0	0	0	1	2	0	0	0	0	3	Promoter (<=1kb)	-768	E130102H24Rik	RIKEN cDNA E130102H24 gene
649	chr4	101648187	101648461	275	0	0	0	0	0	0	0	0	0	0	0	0	0	Promoter (<=1kb)	394	Leprot	leptin receptor overlapping transcript
650	chr4	102588747	102589002	256	0	0	0	0	0	0	1	1	0	0	0	0	2	Promoter (<=1kb)	-721	Pde4b	phosphodiesterase 4B, cAMP specific
651	chr4	105157508	105158339	832	0	0	0	1	0	0	1	2	0	0	1	0	5	Promoter (<=1kb)	161	Plpp3	phospholipid phosphatase 3
652	chr4	106837814	106839744	1931	0	0	0	0	0	0	0	2	1	0	0	0	3	Distal Intergenic	-32816	Acot11	acyl-CoA thioesterase 11
653	chr4	107066220	107066584	365	0	0	0	0	0	0	0	0	0	0	0	0	0	Promoter (<=1kb)	236	Mrpl37	mitochondrial ribosomal protein L37
654	chr4	107118694	107119715	1022	0	0	0	0	0	1	1	1	1	0	0	0	4	Distal Intergenic	20986	Cdcp2	CUB domain containing protein 2
655	chr4	107301869	107302486	618	0	0	0	0	0	0	1	0	0	0	0	0	1	Intron (ENSMUST00000082426.9/13370, intron 1 of 3)	4580	Dio1	deiodinase, iodothyronine, type I
656	chr4	107801452	107801994	543	0	0	0	0	0	0	0	1	1	0	0	0	2	Promoter (<=1kb)	0	Lrp8	low density lipoprotein receptor-related protein 8, apolipoprotein e receptor
657	chr4	107921630	107922882	1253	0	0	0	0	0	0	0	0	0	0	0	0	0	Promoter (<=1kb)	565	Cpt2	carnitine palmitoyltransferase 2
658	chr4	108387486	108388341	856	0	0	0	0	1	0	1	0	0	0	0	0	2	Distal Intergenic	-4137	Shisal2a	shisa like 2A
659	chr4	109280925	109281224	300	0	0	0	0	0	0	0	0	0	0	0	0	0	Promoter (<=1kb)	513	Eps15	epidermal growth factor receptor pathway substrate 15
660	chr4	109677332	109677821	490	0	0	0	0	0	0	0	0	0	1	0	0	1	Promoter (<=1kb)	335	Faf1	Fas-associated factor 1
661	chr4	115095623	115097269	1647	0	0	0	0	0	1	0	0	0	0	0	0	1	Distal Intergenic	4691	Pdzk1ip1	PDZK1 interacting protein 1
662	chr4	115784443	115785699	1257	0	0	0	0	0	1	1	1	2	1	0	0	6	Promoter (<=1kb)	0	Atpaf1	ATP synthase mitochondrial F1 complex assembly factor 1
663	chr4	115849066	115850173	1108	0	0	0	0	0	0	0	0	0	0	1	0	1	Intron (ENSMUST00000019677.11/17346, intron 2 of 12)	-6859	Mknk1	MAP kinase-interacting serine/threonine kinase 1
664	chr4	116007335	116008328	994	0	0	0	0	0	1	1	1	1	1	0	0	5	Exon (ENSMUST00000125761.7/14073, exon 2 of 15)	-7267	Faah	fatty acid amide hydrolase
665	chr4	116076794	116077693	900	0	0	0	0	0	0	0	0	0	0	0	0	0	Promoter (<=1kb)	0	Lrrc41	leucine rich repeat containing 41
666	chr4	116143395	116143477	83	0	0	0	0	0	0	0	0	0	0	0	0	0	Promoter (1-2kb)	1132	Lurap1	leucine rich adaptor protein 1
667	chr4	116464440	116465185	746	0	0	0	0	0	0	1	2	1	0	0	0	4	Promoter (<=1kb)	-257	Mast2	microtubule associated serine/threonine kinase 2
668	chr4	117136440	117136455	16	0	0	0	0	0	0	0	0	0	0	0	0	0	Promoter (2-3kb)	-2477	Plk3	polo like kinase 3
669	chr4	119105297	119106199	903	0	0	0	0	0	1	1	1	0	1	0	0	4	Promoter (2-3kb)	-2512	Slc2a1	solute carrier family 2 (facilitated glucose transporter), member 1
670	chr4	119460709	119463817	3109	0	0	0	0	0	3	2	2	2	2	0	0	11	Intron (ENSMUST00000129150.1/332934, intron 2 of 2)	15989	Zmynd12	zinc finger, MYND domain containing 12
671	chr4	119815227	119815727	501	0	0	0	0	0	0	0	0	0	0	0	0	0	Promoter (<=1kb)	732	Hivep3	human immunodeficiency virus type I enhancer binding protein 3
672	chr4	120033100	120033441	342	0	0	0	0	0	0	0	1	0	0	0	0	1	Promoter (<=1kb)	334	Hivep3	human immunodeficiency virus type I enhancer binding protein 3
673	chr4	120569224	120569734	511	0	0	0	0	0	0	0	1	0	1	0	0	2	Promoter (<=1kb)	542	Ctps	cytidine 5'-triphosphate synthase
674	chr4	120731177	120731985	809	0	0	0	0	0	1	0	0	0	0	0	0	1	Intron (ENSMUST00000030376.7/60613, intron 1 of 13)	15263	Kcnq4	potassium voltage-gated channel, subfamily Q, member 4
675	chr4	122884328	122885256	929	0	0	0	0	0	0	1	0	0	0	0	0	1	Promoter (<=1kb)	604	Cap1	CAP, adenylate cyclase-associated protein 1 (yeast)
676	chr4	122886675	122887139	465	0	0	0	0	0	0	1	1	0	0	0	0	2	Promoter (<=1kb)	-619	Cap1	CAP, adenylate cyclase-associated protein 1 (yeast)
677	chr4	122955113	122956036	924	0	0	0	0	0	1	1	1	1	0	0	0	4	Intron (ENSMUST00000152308.7/76574, intron 3 of 11)	3954	Mfsd2a	major facilitator superfamily domain containing 2A
678	chr4	123412157	123412531	375	0	0	0	0	0	0	0	0	0	0	0	0	0	Promoter (<=1kb)	0	Macf1	microtubule-actin crosslinking factor 1
679	chr4	123624222	123625601	1380	0	0	0	0	0	0	0	0	0	0	0	0	0	Intron (ENSMUST00000097897.10/11426, intron 1 of 97)	7802	Mir6398	microRNA 6398
680	chr4	123663398	123663636	239	0	0	0	0	0	0	0	0	0	0	0	0	0	Promoter (1-2kb)	1116	Macf1	microtubule-actin crosslinking factor 1
681	chr4	126102715	126103456	742	0	0	1	0	0	1	1	1	1	0	0	0	5	Promoter (<=1kb)	-501	Stk40	serine/threonine kinase 40
682	chr4	126104541	126104877	337	0	0	0	0	0	0	0	1	0	0	0	0	1	Promoter (<=1kb)	506	Stk40	serine/threonine kinase 40
683	chr4	126110865	126111177	313	0	0	0	0	0	1	0	0	0	0	0	0	1	Intron (ENSMUST00000116286.8/74178, intron 1 of 12)	6830	Stk40	serine/threonine kinase 40
684	chr4	126227265	126227714	450	0	0	0	0	0	0	0	1	0	0	0	0	1	Distal Intergenic	5834	Map7d1	MAP7 domain containing 1
685	chr4	126254227	126255116	890	0	0	0	0	0	1	0	0	0	0	0	0	1	Promoter (1-2kb)	1161	Map7d1	MAP7 domain containing 1
686	chr4	126301069	126301308	240	0	0	0	0	0	0	0	0	0	0	0	0	0	Promoter (<=1kb)	539	Col8a2	collagen, type VIII, alpha 2
687	chr4	126429803	126430362	560	0	0	0	0	0	0	1	1	1	0	0	0	3	Promoter (<=1kb)	-247	Ago3	argonaute RISC catalytic subunit 3
688	chr4	127169736	127169745	10	0	0	0	0	0	0	0	0	0	0	0	0	0	Promoter (<=1kb)	532	Dlgap3	DLG associated protein 3
689	chr4	127988404	127988975	572	0	0	0	0	0	0	0	0	0	0	0	0	0	Promoter (<=1kb)	360	Csmd2	CUB and Sushi multiple domains 2
690	chr4	128715403	128716241	839	0	0	0	0	0	0	1	1	1	0	0	0	3	Intron (ENSMUST00000030588.12/54383, intron 7 of 14)	5239	Phc2	polyhomeotic 2
691	chr4	128733604	128734042	439	0	0	0	0	0	0	0	0	0	0	0	0	0	Intron (ENSMUST00000030588.12/54383, intron 9 of 14)	5622	Phc2	polyhomeotic 2
692	chr4	128924923	128925576	654	0	0	1	0	0	1	1	1	1	0	0	0	5	Distal Intergenic	35822	Azin2	antizyme inhibitor 2
693	chr4	129008818	129010705	1888	0	0	0	0	0	2	0	0	0	1	0	0	3	3' UTR	15465	Ak2	adenylate kinase 2
694	chr4	129033012	129033816	805	0	0	0	0	0	0	0	0	0	0	0	0	0	Distal Intergenic	-24455	Rnf19b	ring finger protein 19B
695	chr4	129035325	129036396	1072	0	0	0	0	0	1	0	1	0	1	0	0	3	Distal Intergenic	-21875	Rnf19b	ring finger protein 19B
696	chr4	129048402	129049863	1462	0	0	0	0	0	0	1	1	1	0	0	0	3	Distal Intergenic	-8408	Rnf19b	ring finger protein 19B
697	chr4	129130572	129131131	560	0	0	0	0	0	0	0	0	0	0	0	0	0	Distal Intergenic	-5868	Fndc5	fibronectin type III domain containing 5
698	chr4	129190618	129190940	323	0	0	0	0	0	0	1	0	0	0	0	0	1	Promoter (<=1kb)	716	Yars	tyrosyl-tRNA synthetase
699	chr4	129246823	129248124	1302	0	0	0	0	0	0	0	0	0	0	0	0	0	Promoter (<=1kb)	319	C77080	expressed sequence C77080
700	chr4	129462209	129462725	517	0	0	0	0	0	1	0	0	0	0	0	0	1	Promoter (<=1kb)	373	Bsdc1	BSD domain containing 1
701	chr4	129584793	129585292	500	0	0	0	0	0	0	1	1	0	0	0	0	2	Distal Intergenic	-6244	Fam167b	family with sequence similarity 167, member B
702	chr4	129624872	129625275	404	0	0	0	1	0	0	0	0	0	0	0	0	1	Promoter (<=1kb)	-925	Ccdc28b	coiled coil domain containing 28B
703	chr4	129877400	129877848	449	0	0	0	0	0	0	1	1	1	0	0	0	3	Distal Intergenic	-28368	E330017L17Rik	RIKEN cDNA E330017L17 gene
704	chr4	129987750	129988105	356	0	0	0	0	0	0	0	0	0	0	0	0	0	Promoter (2-3kb)	2482	Adgrb2	adhesion G protein-coupled receptor B2
705	chr4	130519873	130520376	504	0	0	0	0	0	0	0	0	0	0	0	0	0	Distal Intergenic	37612	Nkain1	Na+/K+ transporting ATPase interacting 1
706	chr4	131743315	131745148	1834	0	0	0	0	0	1	0	0	0	1	0	0	2	Distal Intergenic	53222	Ptpru	protein tyrosine phosphatase, receptor type, U
707	chr4	131910032	131911217	1186	0	0	1	0	0	1	1	1	1	0	0	0	5	Exon (ENSMUST00000124738.1/545681, exon 3 of 5)	4299	Gm12992	predicted gene 12992
708	chr4	132514388	132516109	1722	0	0	1	0	0	2	1	2	1	2	0	0	9	Distal Intergenic	-3887	Sesn2	sestrin 2
709	chr4	132655195	132655992	798	0	0	0	0	0	0	1	1	0	1	0	0	3	Promoter (<=1kb)	-708	Eya3	EYA transcriptional coactivator and phosphatase 3
710	chr4	132842223	132842758	536	0	0	0	0	0	0	0	0	0	0	0	0	0	Promoter (<=1kb)	365	Ppp1r8	protein phosphatase 1, regulatory subunit 8
711	chr4	132883480	132883974	495	0	0	0	0	0	1	1	1	0	1	0	0	4	Promoter (<=1kb)	535	Stx12	syntaxin 12
712	chr4	132945940	132946929	990	0	0	0	0	0	0	1	2	2	0	0	0	5	Distal Intergenic	-23382	Fam76a	family with sequence similarity 76, member A
713	chr4	133012865	133013891	1027	0	0	0	0	0	0	0	0	0	0	0	0	0	Promoter (<=1kb)	661	Ahdc1	AT hook, DNA binding motif, containing 1
714	chr4	133056389	133056601	213	0	0	0	0	0	0	0	0	0	0	0	0	0	Intron (ENSMUST00000154646.7/230793, intron 3 of 3)	-9648	Ahdc1	AT hook, DNA binding motif, containing 1
715	chr4	133095074	133095855	782	0	0	0	0	0	3	0	0	0	1	0	0	4	Distal Intergenic	28825	Ahdc1	AT hook, DNA binding motif, containing 1
716	chr4	133262149	133262739	591	0	0	0	0	0	0	0	0	0	0	0	0	0	Promoter (<=1kb)	313	Sytl1	synaptotagmin-like 1
717	chr4	133338568	133338712	145	0	0	0	0	0	0	0	0	0	0	0	0	0	Promoter (<=1kb)	559	Wdtc1	WD and tetratricopeptide repeats 1
718	chr4	133439658	133441005	1348	0	0	2	0	0	3	2	2	2	2	0	0	13	Distal Intergenic	19686	Slc9a1	solute carrier family 9 (sodium/hydrogen exchanger), member 1
719	chr4	133467787	133468824	1038	0	0	0	0	0	1	1	1	1	0	0	0	4	Distal Intergenic	-11308	Tent5b	terminal nucleotidyltransferase 5B
720	chr4	133599275	133600306	1032	0	0	0	0	0	0	1	1	1	0	0	0	3	Promoter (1-2kb)	1862	Sfn	stratifin
721	chr4	133614489	133614740	252	0	0	0	0	0	1	0	1	0	0	0	0	2	Promoter (<=1kb)	602	Zdhhc18	zinc finger, DHHC domain containing 18
722	chr4	133619746	133620106	361	0	0	1	0	0	0	0	0	0	0	0	0	1	Intron (ENSMUST00000084238.4/503610, intron 2 of 7)	-4179	Zdhhc18	zinc finger, DHHC domain containing 18
723	chr4	133671575	133671999	425	0	0	0	0	0	1	1	2	0	1	0	0	5	Promoter (<=1kb)	648	Pigv	phosphatidylinositol glycan anchor biosynthesis, class V
724	chr4	133729581	133730300	720	0	0	0	0	0	1	1	0	1	0	1	0	4	Intron (ENSMUST00000105897.9/93760, intron 1 of 19)	-5702	Arid1a	AT rich interactive domain 1A (SWI-like)
725	chr4	133751408	133752048	641	0	0	0	0	0	1	1	1	0	1	0	0	4	Promoter (1-2kb)	1563	Arid1a	AT rich interactive domain 1A (SWI-like)
726	chr4	133812909	133813131	223	0	0	0	0	0	0	1	1	1	0	0	0	3	Distal Intergenic	47799	Rps6ka1	ribosomal protein S6 kinase polypeptide 1
727	chr4	133814935	133814937	3	0	0	0	0	0	0	0	0	0	0	0	0	0	Distal Intergenic	45993	Rps6ka1	ribosomal protein S6 kinase polypeptide 1
728	chr4	133910163	133911505	1343	0	0	1	0	0	1	1	1	1	1	0	0	6	Distal Intergenic	-22366	Rps6ka1	ribosomal protein S6 kinase polypeptide 1
729	chr4	134631874	134632636	763	0	0	0	0	0	1	1	1	1	0	0	0	4	Intron (ENSMUST00000038628.3/230815, intron 3 of 12)	-64023	Mir6403	microRNA 6403
730	chr4	134767023	134768268	1246	0	0	0	0	0	0	1	2	0	0	0	0	3	Promoter (<=1kb)	0	Ldlrap1	low density lipoprotein receptor adaptor protein 1
731	chr4	134854190	134856417	2228	0	0	1	1	0	2	2	2	3	0	0	0	11	Promoter (<=1kb)	-845	Maco1	macoilin 1
732	chr4	134922804	134923224	421	0	0	0	0	0	0	2	0	0	0	0	0	2	Promoter (<=1kb)	-368	Rsrp1	arginine/serine rich protein 1
733	chr4	135230583	135231765	1183	0	0	0	0	0	1	1	1	1	1	0	0	5	Intron (ENSMUST00000037099.8/29876, intron 2 of 5)	41049	Clic4	chloride intracellular channel 4 (mitochondrial)
734	chr4	135313031	135314354	1324	0	0	1	1	0	1	1	1	2	1	0	0	8	Distal Intergenic	10495	Srrm1	serine/arginine repetitive matrix 1
735	chr4	135354097	135354341	245	0	0	0	0	0	0	0	0	0	0	0	0	0	Promoter (<=1kb)	-776	Srrm1	serine/arginine repetitive matrix 1
736	chr4	135439489	135439676	188	0	0	0	0	0	0	0	0	0	0	0	0	0	Distal Intergenic	-5636	Rcan3	regulator of calcineurin 3
737	chr4	135875963	135876382	420	0	0	0	0	0	0	1	1	1	0	0	0	3	Promoter (2-3kb)	-2113	Pnrc2	proline-rich nuclear receptor coactivator 2
738	chr4	135921146	135921718	573	0	0	0	0	0	0	0	0	0	0	0	0	0	Promoter (<=1kb)	411	Fuca1	fucosidase, alpha-L- 1, tissue
739	chr4	136020685	136020975	291	0	0	0	0	0	0	0	0	0	0	0	0	0	Promoter (<=1kb)	788	Eloa	elongin A
740	chr4	136470739	136470972	234	0	0	0	0	0	1	0	1	0	0	0	0	2	Promoter (<=1kb)	889	Luzp1	leucine zipper protein 1
741	chr4	137279351	137280036	686	0	0	0	0	0	0	0	0	0	0	0	0	0	Promoter (1-2kb)	1862	Wnt4	wingless-type MMTV integration site family, member 4
742	chr4	137370413	137370701	289	0	0	0	0	0	0	0	1	0	0	0	0	1	Distal Intergenic	-12693	Cdc42	cell division cycle 42
743	chr4	137387448	137388075	628	0	0	0	0	0	0	0	1	0	0	0	0	1	Exon (ENSMUST00000189334.1/ENSMUST00000189334.1, exon 1 of 1)	21716	Cela3a	chymotrypsin-like elastase family, member 3A
744	chr4	137388649	137388980	332	0	0	0	0	0	0	0	1	0	0	0	0	1	Distal Intergenic	20811	Cela3a	chymotrypsin-like elastase family, member 3A
745	chr4	137907199	137909372	2174	0	0	0	0	0	0	0	0	0	0	0	0	0	Intron (ENSMUST00000102518.9/230857, intron 2 of 19)	-4099	Ece1	endothelin converting enzyme 1
746	chr4	138969271	138969498	228	0	0	0	0	0	0	0	0	0	0	0	0	0	Promoter (2-3kb)	2159	Rnf186	ring finger protein 186
747	chr4	139191852	139192116	265	0	0	0	0	0	0	0	0	0	0	0	0	0	Promoter (<=1kb)	-783	Capzb	capping protein (actin filament) muscle Z-line, beta
748	chr4	139198239	139198525	287	0	0	0	0	0	0	0	0	0	0	0	0	0	Promoter (<=1kb)	-742	Capzb	capping protein (actin filament) muscle Z-line, beta
749	chr4	140003743	140004904	1162	0	0	0	0	0	0	1	1	1	0	0	0	3	Distal Intergenic	-35717	Klhdc7a	kelch domain containing 7A
750	chr4	140657848	140658279	432	0	0	0	1	0	0	0	0	0	0	0	0	1	Intron (ENSMUST00000069623.11/72754, intron 1 of 27)	7733	Arhgef10l	Rho guanine nucleotide exchange factor (GEF) 10-like
751	chr4	140699331	140699605	275	0	0	0	0	0	0	0	0	0	0	0	0	0	Promoter (<=1kb)	-936	Rcc2	regulator of chromosome condensation 2
752	chr4	141048031	141049268	1238	0	0	0	0	0	0	0	1	0	0	0	0	1	Intron (ENSMUST00000102491.9/230872, intron 3 of 36)	4393	Crocc	ciliary rootlet coiled-coil, rootletin
753	chr4	141138899	141139081	183	0	0	0	0	0	0	0	0	0	0	0	0	0	Promoter (<=1kb)	646	Szrd1	SUZ RNA binding domain containing 1
754	chr4	141281197	141281770	574	0	0	0	0	0	0	1	1	1	1	0	0	4	Promoter (2-3kb)	2758	Gm13056	predicted gene 13056
755	chr4	141445196	141445888	693	0	0	0	0	0	1	0	0	0	0	0	0	1	Promoter (<=1kb)	490	Zbtb17	zinc finger and BTB domain containing 17
756	chr4	141535771	141536585	815	0	0	0	0	0	0	1	1	1	0	0	0	3	Promoter (1-2kb)	1668	Spen	spen family transcription repressor
757	chr4	141558491	141560524	2034	0	0	0	0	2	3	2	3	4	2	0	0	16	Distal Intergenic	-19894	Spen	spen family transcription repressor
758	chr4	141651798	141652461	664	0	0	0	0	0	0	1	1	1	0	0	0	3	Intron (ENSMUST00000084203.10/69582, intron 1 of 19)	-9036	Plekhm2	pleckstrin homology domain containing, family M (with RUN domain) member 2
759	chr4	141663196	141663684	489	0	0	0	0	0	0	0	1	0	0	0	0	1	Promoter (<=1kb)	434	Plekhm2	pleckstrin homology domain containing, family M (with RUN domain) member 2
760	chr4	141999901	142000248	348	0	0	0	0	0	0	1	1	1	1	0	0	4	Intron (ENSMUST00000105780.7/329977, intron 3 of 32)	11389	Fhad1	forkhead-associated (FHA) phosphopeptide binding domain 1
761	chr4	142071006	142071860	855	0	0	0	0	0	0	0	0	0	0	0	0	0	Intron (ENSMUST00000036572.3/214359, intron 1 of 2)	-12112	Tmem51os1	Tmem51 opposite strand 1
762	chr4	142080856	142083747	2892	0	0	0	0	0	1	3	3	3	0	0	0	10	Promoter (<=1kb)	-225	Tmem51os1	Tmem51 opposite strand 1
763	chr4	142097425	142098501	1077	0	0	0	0	0	0	1	2	1	0	1	0	5	Distal Intergenic	12569	Tmem51os1	Tmem51 opposite strand 1
764	chr4	142162637	142165062	2426	0	0	1	1	0	0	3	3	2	1	0	0	11	Intron (ENSMUST00000155023.7/71529, intron 1 of 13)	-3583	Kazn	kazrin, periplakin interacting protein
765	chr4	142173508	142174873	1366	0	0	1	1	0	0	1	1	1	1	0	0	6	Intron (ENSMUST00000155023.7/71529, intron 1 of 13)	-14454	Kazn	kazrin, periplakin interacting protein
766	chr4	143211868	143212159	292	0	0	0	0	0	0	0	1	0	0	0	0	1	Promoter (<=1kb)	546	Prdm2	PR domain containing 2, with ZNF domain
767	chr4	145193978	145194306	329	0	0	0	0	0	1	1	1	0	1	0	0	4	Promoter (<=1kb)	689	Vps13d	vacuolar protein sorting 13D
768	chr4	148087193	148087444	252	0	0	0	0	0	0	0	1	0	0	0	0	1	Promoter (<=1kb)	587	Agtrap	angiotensin II, type I receptor-associated protein
769	chr4	148448954	148449498	545	0	0	0	0	0	0	0	0	0	0	0	0	0	Promoter (<=1kb)	329	Mtor	mechanistic target of rapamycin kinase
770	chr4	148589519	148591214	1696	0	0	0	0	1	0	3	2	1	1	0	0	8	Promoter (<=1kb)	-289	Srm	spermidine synthase
771	chr4	148676329	148677593	1265	0	0	0	0	1	1	0	0	0	1	0	0	3	Distal Intergenic	33012	Gm572	predicted gene 572
772	chr4	148922535	148924463	1929	0	0	0	0	0	0	3	4	2	0	0	0	9	Intron (ENSMUST00000094464.9/69743, intron 4 of 15)	-8651	Casz1	castor zinc finger 1
773	chr4	149098891	149099328	438	0	0	0	0	0	0	0	0	0	0	0	0	0	Promoter (<=1kb)	481	Pex14	peroxisomal biogenesis factor 14
774	chr4	149282257	149283172	916	0	0	0	0	0	0	1	1	1	0	0	0	3	Intron (ENSMUST00000060537.12/16561, intron 2 of 48)	24334	Kif1b	kinesin family member 1B
775	chr4	149415528	149416290	763	0	0	0	0	0	1	1	1	1	0	0	0	4	Intron (ENSMUST00000103212.9/63958, intron 1 of 26)	9615	Ube4b	ubiquitination factor E4B
776	chr4	149445057	149445961	905	0	0	0	0	0	1	1	1	1	0	0	0	4	Distal Intergenic	7463	Rbp7	retinol binding protein 7, cellular
777	chr4	149571110	149571793	684	0	0	0	0	0	1	1	0	0	0	0	0	2	Distal Intergenic	-14675	Clstn1	calsyntenin 1
778	chr4	149853969	149855109	1141	0	0	0	0	0	0	1	1	1	0	0	0	3	Distal Intergenic	52180	Spsb1	splA/ryanodine receptor domain and SOCS box containing 1
779	chr4	149988801	149991351	2551	0	0	0	0	0	2	1	3	2	2	0	0	10	Intron (ENSMUST00000084117.12/100198, intron 3 of 4)	9914	H6pd	hexose-6-phosphate dehydrogenase (glucose 1-dehydrogenase)
780	chr4	150008180	150008500	321	0	0	1	0	0	0	1	1	1	0	0	0	4	Promoter (<=1kb)	523	H6pd	hexose-6-phosphate dehydrogenase (glucose 1-dehydrogenase)
781	chr4	150121812	150123199	1388	0	0	0	0	0	0	1	0	0	0	0	0	1	Promoter (2-3kb)	2529	Slc2a5	solute carrier family 2 (facilitated glucose transporter), member 5
782	chr4	150230736	150231161	426	0	0	0	0	0	0	1	1	0	0	0	0	2	Distal Intergenic	-5560	Eno1	enolase 1, alpha non-neuron
783	chr4	150461511	150461683	173	0	0	0	0	0	0	0	0	0	0	0	0	0	Intron (ENSMUST00000105682.8/68703, intron 4 of 22)	-26710	Rere	arginine glutamic acid dipeptide (RE) repeats
784	chr4	150544341	150544884	544	0	0	0	0	0	1	1	2	0	1	0	0	5	Intron (ENSMUST00000105682.8/68703, intron 11 of 22)	-24704	Rere	arginine glutamic acid dipeptide (RE) repeats
785	chr4	150556320	150556632	313	0	0	0	0	0	1	1	1	1	0	0	0	4	Intron (ENSMUST00000105682.8/68703, intron 11 of 22)	-12956	Rere	arginine glutamic acid dipeptide (RE) repeats
786	chr4	150557421	150558266	846	0	0	0	0	0	0	0	0	0	0	0	0	0	Intron (ENSMUST00000105682.8/68703, intron 11 of 22)	-11322	Rere	arginine glutamic acid dipeptide (RE) repeats
787	chr4	150570923	150570960	38	0	0	0	0	0	0	0	1	0	0	0	0	1	Promoter (1-2kb)	1266	Rere	arginine glutamic acid dipeptide (RE) repeats
788	chr4	150583275	150584122	848	0	0	0	0	0	1	0	0	0	0	0	0	1	Intron (ENSMUST00000105682.8/68703, intron 12 of 22)	13618	Rere	arginine glutamic acid dipeptide (RE) repeats
789	chr4	150685727	150686783	1057	0	0	0	0	0	1	1	1	1	0	0	0	4	Distal Intergenic	-33553	Slc45a1	solute carrier family 45, member 1
790	chr4	150687298	150687785	488	0	0	0	0	0	0	1	0	0	0	0	0	1	Distal Intergenic	-35124	Slc45a1	solute carrier family 45, member 1
791	chr4	150706731	150708793	2063	0	0	0	0	0	1	1	1	1	1	0	0	5	Distal Intergenic	-54557	Slc45a1	solute carrier family 45, member 1
792	chr4	151386584	151387439	856	0	0	0	0	0	0	1	2	2	0	0	0	5	Intron (ENSMUST00000169423.8/100072, intron 5 of 24)	-247000	Camta1	calmodulin binding transcription activator 1
793	chr4	151841426	151841944	519	0	0	0	0	0	1	1	1	1	1	0	0	5	Intron (ENSMUST00000169423.8/100072, intron 1 of 24)	19706	Camta1	calmodulin binding transcription activator 1
794	chr4	152009844	152011136	1293	0	0	0	1	0	0	0	1	0	0	0	0	2	Promoter (1-2kb)	1041	Klhl21	kelch-like 21
795	chr4	154012594	154013022	429	0	0	0	0	0	0	0	0	0	0	0	0	0	Promoter (<=1kb)	791	Lrrc47	leucine rich repeat containing 47
796	chr4	154293419	154295182	1764	0	0	0	0	0	1	1	1	1	2	0	0	6	Intron (ENSMUST00000144145.7/230972, intron 1 of 13)	4710	Arhgef16	Rho guanine nucleotide exchange factor (GEF) 16
797	chr4	155150571	155150965	395	0	0	0	0	0	0	0	0	0	0	0	0	0	Distal Intergenic	37331	Ski	ski sarcoma viral oncogene homolog (avian)
798	chr4	155171708	155174304	2597	0	0	0	0	0	1	1	1	1	2	0	0	6	Intron (ENSMUST00000129314.1/20481, intron 1 of 6)	13992	Ski	ski sarcoma viral oncogene homolog (avian)
799	chr4	155177837	155179567	1731	0	0	0	0	0	0	0	0	0	0	0	0	0	Intron (ENSMUST00000129314.1/20481, intron 1 of 6)	8729	Ski	ski sarcoma viral oncogene homolog (avian)
800	chr4	155196624	155197814	1191	0	0	0	0	0	0	1	1	0	0	0	0	2	Intron (ENSMUST00000084103.9/20481, intron 2 of 7)	-8328	Ski	ski sarcoma viral oncogene homolog (avian)
801	chr4	155219770	155221656	1887	0	0	0	0	0	0	0	1	0	0	0	0	1	Promoter (<=1kb)	879	Ski	ski sarcoma viral oncogene homolog (avian)
802	chr4	155307913	155308232	320	0	0	0	1	0	0	1	1	1	0	0	0	4	Intron (ENSMUST00000103178.10/18762, intron 1 of 14)	-6742	Prkcz	protein kinase C, zeta
803	chr4	155361867	155362380	514	0	0	0	0	0	0	0	0	0	0	0	0	0	Promoter (<=1kb)	-506	Prkcz	protein kinase C, zeta
804	chr4	155490463	155491042	580	0	0	0	0	0	1	0	0	0	0	0	0	1	Promoter (<=1kb)	-319	Gnb1	guanine nucleotide binding protein (G protein), beta 1
805	chr4	155564288	155564860	573	0	0	0	0	0	0	0	0	0	0	0	0	0	Promoter (<=1kb)	216	Nadk	NAD kinase
806	chr4	155668344	155668772	429	0	0	0	0	0	0	0	0	0	0	0	0	0	Promoter (<=1kb)	421	Mib2	mindbomb E3 ubiquitin protein ligase 2
807	chr4	156057133	156057817	685	0	0	0	0	0	0	0	0	0	0	0	0	0	Promoter (1-2kb)	-1383	Mir200b	microRNA 200b
808	chr4	156077175	156078470	1296	0	0	0	0	0	0	0	1	1	1	0	0	3	Distal Intergenic	-17373	Gm13648	predicted gene 13648
809	chr4	156198110	156198296	187	0	0	0	0	0	0	1	1	0	0	0	0	2	Promoter (<=1kb)	-622	Agrn	agrin
810	chr5	3501194	3502081	888	0	0	1	0	0	1	1	1	0	1	0	0	5	Intron (ENSMUST00000165117.7/12571, intron 5 of 7)	-41752	Fam133b	family with sequence similarity 133, member B
811	chr5	5379582	5379875	294	0	0	0	0	0	0	1	1	0	0	0	0	2	Promoter (<=1kb)	318	Cdk14	cyclin-dependent kinase 14
812	chr5	5692603	5693004	402	0	0	0	0	0	0	0	0	0	0	0	0	0	Promoter (1-2kb)	1048	Steap2	six transmembrane epithelial antigen of prostate 2
813	chr5	8422191	8422477	287	0	0	0	0	0	0	1	0	0	0	0	0	1	Promoter (<=1kb)	105	Dbf4	DBF4 zinc finger
814	chr5	15936192	15936424	233	0	0	0	0	0	0	1	0	0	0	0	0	1	Promoter (1-2kb)	1281	Cacna2d1	calcium channel, voltage-dependent, alpha2/delta subunit 1
815	chr5	16002389	16002988	600	0	0	1	0	0	1	1	1	1	1	0	0	6	Intron (ENSMUST00000167946.8/12293, intron 1 of 38)	-22726	Cacna2d1	calcium channel, voltage-dependent, alpha2/delta subunit 1
816	chr5	20881348	20881444	97	0	0	0	0	0	0	1	1	0	0	0	0	2	Promoter (<=1kb)	601	Phtf2	putative homeodomain transcription factor 2
817	chr5	21673099	21673677	579	0	0	1	0	0	1	1	2	1	0	0	0	6	Intron (ENSMUST00000115217.7/242864, intron 3 of 4)	24586	Armc10	armadillo repeat containing 10
818	chr5	23614799	23615849	1051	0	0	0	0	0	1	1	0	0	1	0	0	3	Promoter (<=1kb)	685	Srpk2	serine/arginine-rich protein specific kinase 2
819	chr5	24265869	24267188	1320	0	0	1	0	0	2	1	1	1	2	0	0	8	Distal Intergenic	55066	Kcnh2	potassium voltage-gated channel, subfamily H (eag-related), member 2
820	chr5	24343797	24344920	1124	0	0	0	0	0	0	0	0	0	0	0	0	0	Intron (ENSMUST00000036092.9/16511, intron 2 of 14)	6684	Kcnh2	potassium voltage-gated channel, subfamily H (eag-related), member 2
821	chr5	24352090	24353027	938	0	0	0	0	0	0	0	0	0	0	0	0	0	Promoter (<=1kb)	-486	Kcnh2	potassium voltage-gated channel, subfamily H (eag-related), member 2
822	chr5	24604571	24605354	784	0	0	0	0	0	1	0	1	1	0	0	0	3	Promoter (2-3kb)	-2559	Smarcd3	SWI/SNF related, matrix associated, actin dependent regulator of chromatin, subfamily d, member 3
823	chr5	24840902	24841512	611	0	0	0	0	0	0	0	0	0	0	0	0	0	Promoter (<=1kb)	916	Rheb	Ras homolog enriched in brain
824	chr5	24907627	24908141	515	0	0	0	1	0	0	0	1	0	0	0	0	2	Promoter (<=1kb)	309	Prkag2	protein kinase, AMP-activated, gamma 2 non-catalytic subunit
825	chr5	25497283	25497443	161	0	0	0	0	0	0	0	0	0	0	0	0	0	Promoter (1-2kb)	1259	Kmt2c	lysine (K)-specific methyltransferase 2C
826	chr5	29377304	29378109	806	0	0	0	0	0	1	0	0	0	0	0	0	1	Promoter (<=1kb)	193	Lmbr1	limb region 1
827	chr5	29467685	29467848	164	0	0	0	0	0	0	0	1	0	0	0	0	1	Distal Intergenic	10622	Mnx1	motor neuron and pancreas homeobox 1
828	chr5	30073180	30073648	469	0	0	0	0	0	0	1	1	1	0	0	0	3	Promoter (<=1kb)	0	Tyms	thymidylate synthase
829	chr5	31094955	31095374	420	0	0	0	0	0	0	0	1	0	0	0	0	1	Promoter (<=1kb)	-154	Slc30a3	solute carrier family 30 (zinc transporter), member 3
830	chr5	31179191	31179612	422	0	0	0	0	0	0	0	0	0	0	0	0	0	Promoter (<=1kb)	237	Gtf3c2	general transcription factor IIIC, polypeptide 2, beta
831	chr5	31201278	31201966	689	0	0	0	0	0	0	0	1	0	0	0	0	1	Promoter (<=1kb)	76	Zfp513	zinc finger protein 513
832	chr5	31570530	31572131	1602	0	0	0	0	0	1	0	0	0	1	0	0	2	Promoter (<=1kb)	0	AI839979	expressed sequence AI839979
833	chr5	31595989	31597604	1616	0	0	0	0	0	1	1	1	1	0	0	0	4	Promoter (<=1kb)	0	Babam2	BRISC and BRCA1 A complex member 2
834	chr5	31699121	31699774	654	0	0	0	0	0	0	1	1	0	1	0	0	3	Promoter (1-2kb)	1070	Babam2	BRISC and BRCA1 A complex member 2
835	chr5	31960671	31962174	1504	0	0	1	0	0	1	1	1	0	1	0	0	5	Intron (ENSMUST00000201352.3/107976, intron 7 of 11)	-83804	Babam2	BRISC and BRCA1 A complex member 2
836	chr5	31966997	31968854	1858	0	0	0	0	0	2	1	0	0	1	0	0	4	Intron (ENSMUST00000201352.3/107976, intron 7 of 11)	-77124	Babam2	BRISC and BRCA1 A complex member 2
837	chr5	32035378	32037260	1883	0	0	0	0	0	0	2	2	2	0	0	0	6	Intron (ENSMUST00000201352.3/107976, intron 10 of 11)	-8718	Babam2	BRISC and BRCA1 A complex member 2
838	chr5	32132867	32133105	239	0	0	0	0	0	0	0	1	0	0	0	0	1	Promoter (2-3kb)	-2696	Fosl2	fos-like antigen 2
839	chr5	32133663	32134403	741	0	0	0	0	0	0	1	2	1	0	0	0	4	Promoter (1-2kb)	-1398	Fosl2	fos-like antigen 2
840	chr5	32349583	32350426	844	0	0	0	0	0	0	0	0	0	0	0	0	0	Exon (ENSMUST00000202220.3/665270, exon 51 of 59)	-3143	Plb1	phospholipase B1
841	chr5	32740740	32742647	1908	0	0	0	0	0	0	1	1	1	0	0	0	3	Promoter (<=1kb)	0	Pisd	phosphatidylserine decarboxylase
842	chr5	32747117	32747464	348	0	0	0	0	0	0	0	0	0	0	0	0	0	Promoter (<=1kb)	-706	Pisd	phosphatidylserine decarboxylase
843	chr5	33695263	33695714	452	0	0	0	0	0	0	0	0	0	0	0	0	0	Distal Intergenic	-25960	Fgfr3	fibroblast growth factor receptor 3
844	chr5	33781900	33782315	416	0	0	0	1	0	0	0	0	0	0	0	0	1	Promoter (<=1kb)	399	Letm1	leucine zipper-EF-hand containing transmembrane protein 1
845	chr5	34335589	34335915	327	0	0	0	0	0	0	0	1	0	0	0	0	1	Promoter (<=1kb)	-374	Rnf4	ring finger protein 4
846	chr5	34762501	34762921	421	0	0	0	0	0	0	0	1	0	0	0	0	1	Promoter (<=1kb)	740	Htt	huntingtin
847	chr5	35756769	35758339	1571	0	0	0	1	0	1	2	1	2	0	0	0	7	Promoter (<=1kb)	0	Ablim2	actin-binding LIM protein 2
848	chr5	36465662	36466059	398	0	0	0	0	0	0	0	0	0	0	0	0	0	Promoter (<=1kb)	664	Grpel1	GrpE-like 1, mitochondrial
849	chr5	36726109	36726786	678	0	0	0	0	0	1	1	1	0	0	0	0	3	Distal Intergenic	21864	Bloc1s4	biogenesis of lysosomal organelles complex-1, subunit 4, cappuccino
850	chr5	36767822	36768928	1107	0	0	0	0	0	0	1	2	2	0	0	0	5	Distal Intergenic	-19172	Bloc1s4	biogenesis of lysosomal organelles complex-1, subunit 4, cappuccino
851	chr5	41706979	41707575	597	0	0	0	1	0	0	0	0	0	0	0	0	1	Promoter (<=1kb)	546	Rab28	RAB28, member RAS oncogene family
852	chr5	43781329	43781608	280	0	0	0	0	0	0	1	1	0	0	0	0	2	Promoter (<=1kb)	492	Fbxl5	F-box and leucine-rich repeat protein 5
853	chr5	43807923	43808373	451	0	0	0	0	0	1	1	1	0	0	0	0	3	Exon (ENSMUST00000199304.1/ENSMUST00000199304.1, exon 1 of 1)	-10512	Bst1	bone marrow stromal cell antigen 1
854	chr5	43947715	43949098	1384	0	0	0	0	0	0	2	1	1	0	0	0	4	Exon (ENSMUST00000200632.1/ENSMUST00000200632.1, exon 1 of 1)	32666	Fgfbp1	fibroblast growth factor binding protein 1
855	chr5	45493718	45494225	508	0	0	0	0	0	0	1	1	0	0	0	0	2	Promoter (<=1kb)	192	Lap3	leucine aminopeptidase 3
856	chr5	45855753	45856333	581	0	0	0	0	0	0	1	1	1	0	0	0	3	Promoter (<=1kb)	218	Lcorl	ligand dependent nuclear receptor corepressor-like
857	chr5	48778777	48780584	1808	0	0	1	0	0	1	1	1	1	1	0	0	6	Intron (ENSMUST00000176978.7/80334, intron 1 of 7)	-24207	Kcnip4	Kv channel interacting protein 4
858	chr5	51567610	51568478	869	0	0	0	0	0	0	1	0	0	1	0	0	2	Promoter (<=1kb)	0	Ppargc1a	peroxisome proliferative activated receptor, gamma, coactivator 1 alpha
859	chr5	53196163	53197443	1281	0	0	1	0	0	0	1	1	1	0	0	0	4	Intron (ENSMUST00000031090.7/231238, intron 2 of 23)	15872	Sel1l3	sel-1 suppressor of lin-12-like 3 (C. elegans)
860	chr5	53212455	53213115	661	0	0	0	0	0	0	1	0	1	0	0	0	2	Promoter (<=1kb)	200	Sel1l3	sel-1 suppressor of lin-12-like 3 (C. elegans)
861	chr5	53995245	53995980	736	0	0	0	0	0	0	1	1	1	0	0	0	3	Promoter (2-3kb)	-2519	Stim2	stromal interaction molecule 2
862	chr5	64029383	64030773	1391	0	0	0	0	0	1	1	1	1	1	0	0	5	Distal Intergenic	-14205	5830416I19Rik	RIKEN cDNA 5830416I19 gene
863	chr5	64093410	64093998	589	0	0	0	0	0	0	1	1	0	0	0	0	2	Promoter (<=1kb)	460	Pgm2	phosphoglucomutase 2
864	chr5	64291150	64292141	992	1	0	0	0	0	1	0	0	0	0	0	0	2	Intron (ENSMUST00000043893.12/57915, intron 14 of 21)	-6389	Tbc1d1	TBC1 domain family, member 1
865	chr5	64336913	64337559	647	0	0	0	0	0	1	0	0	0	0	0	0	1	Intron (ENSMUST00000043893.12/57915, intron 19 of 21)	38383	Tbc1d1	TBC1 domain family, member 1
866	chr5	64344285	64344504	220	0	0	0	0	0	0	0	0	0	0	0	0	0	Intron (ENSMUST00000043893.12/57915, intron 20 of 21)	45755	Tbc1d1	TBC1 domain family, member 1
867	chr5	64363883	64365861	1979	0	0	0	0	0	2	3	1	1	2	0	0	9	Distal Intergenic	65353	Tbc1d1	TBC1 domain family, member 1
868	chr5	64382351	64383199	849	0	0	0	0	0	2	1	1	0	1	0	0	5	Distal Intergenic	83821	Tbc1d1	TBC1 domain family, member 1
869	chr5	64505392	64506144	753	0	0	0	0	0	1	1	2	0	1	0	0	5	Distal Intergenic	28357	C030018K13Rik	RIKEN cDNA C030018K13 gene
870	chr5	64647288	64648104	817	0	0	0	0	0	2	2	1	1	1	0	0	7	Exon (ENSMUST00000175288.1/ENSMUST00000175288.1, exon 1 of 1)	-36588	Gm3716	predicted gene 3716
871	chr5	64805197	64805354	158	0	0	0	0	0	0	0	0	0	1	0	0	1	Promoter (1-2kb)	1575	Klf3	Kruppel-like factor 3 (basic)
872	chr5	64805927	64806129	203	0	0	0	0	0	0	1	0	0	0	0	0	1	Promoter (2-3kb)	2305	Klf3	Kruppel-like factor 3 (basic)
873	chr5	64810986	64813048	2063	0	0	0	0	1	1	2	1	1	3	0	0	9	Promoter (<=1kb)	0	Klf3	Kruppel-like factor 3 (basic)
874	chr5	64860972	64862548	1577	0	0	0	0	0	1	1	1	1	1	0	0	5	Distal Intergenic	34163	Klf3	Kruppel-like factor 3 (basic)
875	chr5	64864713	64864980	268	0	0	0	0	0	0	1	0	0	0	0	0	1	Distal Intergenic	37904	Klf3	Kruppel-like factor 3 (basic)
876	chr5	65020004	65020545	542	0	0	0	0	0	3	1	1	1	1	0	0	7	Intron (ENSMUST00000031080.14/68303, intron 7 of 13)	47579	Fam114a1	family with sequence similarity 114, member A1
877	chr5	65335136	65336219	1084	0	0	0	0	0	0	2	1	1	1	0	0	5	Promoter (<=1kb)	0	Rfc1	replication factor C (activator 1) 1
878	chr5	65724340	65725161	822	0	0	0	0	0	0	1	1	1	0	0	0	3	Distal Intergenic	-26067	Pds5a	PDS5 cohesin associated factor A
879	chr5	65954847	65956157	1311	0	0	0	0	0	1	2	2	1	0	0	0	6	Intron (ENSMUST00000202957.1/231252, intron 2 of 3)	-10967	Chrna9	cholinergic receptor, nicotinic, alpha polypeptide 9
880	chr5	66051399	66051866	468	0	0	0	0	0	1	1	1	1	0	0	0	4	Promoter (2-3kb)	2686	Rbm47	RNA binding motif protein 47
881	chr5	66068540	66070472	1933	0	0	1	0	0	1	2	3	2	0	0	0	9	5' UTR	10512	Rbm47	RNA binding motif protein 47
882	chr5	66112220	66112414	195	0	0	0	0	0	0	1	1	1	0	0	0	3	Intron (ENSMUST00000201544.3/245945, intron 3 of 8)	-14029	Rbm47	RNA binding motif protein 47
883	chr5	66113886	66115145	1260	0	0	1	0	0	2	1	1	0	2	0	0	7	Intron (ENSMUST00000201544.3/245945, intron 3 of 8)	-15695	Rbm47	RNA binding motif protein 47
884	chr5	66619143	66620934	1792	0	0	1	0	0	1	5	2	1	0	0	0	10	Promoter (<=1kb)	-359	Apbb2	amyloid beta (A4) precursor protein-binding, family B, member 2
885	chr5	67847823	67848523	701	0	0	0	0	1	0	1	2	2	0	0	0	6	Promoter (<=1kb)	-389	Atp8a1	ATPase, aminophospholipid transporter (APLT), class I, type 8A, member 1
886	chr5	73257245	73257436	192	0	0	0	0	0	0	1	0	0	0	0	0	1	Promoter (<=1kb)	-626	Fryl	FRY like transcription coactivator
887	chr5	73264437	73266284	1848	0	0	0	0	0	1	1	1	1	2	0	0	6	Intron (ENSMUST00000201180.1/ENSMUST00000201180.1, intron 1 of 1)	-7818	Fryl	FRY like transcription coactivator
888	chr5	74066676	74067379	704	0	0	0	0	0	0	1	0	0	0	0	0	1	Promoter (<=1kb)	-928	Usp46	ubiquitin specific peptidase 46
889	chr5	74703207	74704622	1416	0	0	0	0	0	1	1	1	0	0	0	0	3	Promoter (<=1kb)	-295	Lnx1	ligand of numb-protein X 1
890	chr5	75043353	75043662	310	0	0	0	0	0	0	1	0	0	0	0	0	1	Promoter (<=1kb)	659	Chic2	cysteine-rich hydrophobic domain 2
891	chr5	75377585	75379327	1743	0	0	0	0	0	2	2	3	2	1	1	0	11	Distal Intergenic	-195589	Kit	KIT proto-oncogene receptor tyrosine kinase
892	chr5	76184711	76185455	745	0	0	0	0	0	0	0	0	0	0	0	0	0	Promoter (<=1kb)	761	Tmem165	transmembrane protein 165
893	chr5	77113743	77114138	396	0	0	0	0	0	0	0	0	0	0	0	0	0	Promoter (<=1kb)	983	Hopx	HOP homeobox
894	chr5	77384287	77384513	227	0	0	0	0	0	0	1	0	1	0	0	0	2	Intron (ENSMUST00000046746.9/29817, intron 1 of 4)	23527	Igfbp7	insulin-like growth factor binding protein 7
895	chr5	77387189	77387611	423	0	0	0	0	0	0	0	0	0	0	0	0	0	Intron (ENSMUST00000202460.1/ENSMUST00000202460.1, intron 1 of 2)	20429	Igfbp7	insulin-like growth factor binding protein 7
896	chr5	77406446	77406782	337	0	0	0	0	0	0	0	0	0	0	0	0	0	Promoter (1-2kb)	1258	Igfbp7	insulin-like growth factor binding protein 7
897	chr5	86066194	86066951	758	0	0	0	0	0	1	1	1	0	1	0	0	4	Promoter (<=1kb)	-611	Cenpc1	centromere protein C1
898	chr5	88691149	88691636	488	0	0	0	0	0	0	1	0	0	1	0	0	2	Distal Intergenic	-14978	Grsf1	G-rich RNA sequence binding factor 1
899	chr5	90639882	90641649	1768	0	0	0	0	0	1	2	1	1	1	0	0	6	Promoter (<=1kb)	0	Rassf6	Ras association (RalGDS/AF-6) domain family member 6
900	chr5	90930901	90931925	1025	0	0	0	0	0	0	0	1	0	0	0	0	1	Promoter (<=1kb)	0	Mthfd2l	methylenetetrahydrofolate dehydrogenase (NADP+ dependent) 2-like
901	chr5	92093481	92094230	750	0	0	0	0	0	1	1	1	0	0	0	0	3	Distal Intergenic	-9762	G3bp2	GTPase activating protein (SH3 domain) binding protein 2
902	chr5	92102990	92104463	1474	0	0	0	0	0	2	0	0	0	0	0	0	2	Distal Intergenic	-19271	G3bp2	GTPase activating protein (SH3 domain) binding protein 2
903	chr5	92197324	92197797	474	0	0	0	0	0	0	1	1	0	0	0	0	2	Intron (ENSMUST00000031355.9/56041, intron 20 of 23)	14553	U90926	cDNA sequence U90926
904	chr5	92353594	92353852	259	0	0	0	0	0	0	1	0	0	0	0	0	1	Intron (ENSMUST00000154245.7/109979, intron 2 of 3)	-4705	Cxcl10	chemokine (C-X-C motif) ligand 10
905	chr5	92602681	92603499	819	0	0	0	0	0	0	0	1	0	0	0	0	1	Promoter (<=1kb)	0	Stbd1	starch binding domain 1
906	chr5	92746077	92746414	338	0	0	0	0	0	0	1	0	0	0	1	0	2	Intron (ENSMUST00000113055.8/27428, intron 1 of 10)	42148	Mir1961	microRNA 1961
907	chr5	92924846	92925132	287	0	0	0	0	0	0	0	0	0	0	0	0	0	Promoter (<=1kb)	-275	Shroom3	shroom family member 3
908	chr5	93005362	93006502	1141	0	0	0	0	0	2	2	1	0	2	0	0	7	Distal Intergenic	38520	Sowahb	sosondowah ankyrin repeat domain family member B
909	chr5	93094109	93094550	442	0	0	0	0	0	0	0	0	0	0	0	0	0	Promoter (<=1kb)	538	Septin11	septin 11
910	chr5	93296447	93297478	1032	0	0	0	0	0	1	1	1	1	1	0	0	5	Distal Intergenic	27739	Ccng2	cyclin G2
911	chr5	96996667	96997333	667	0	0	0	0	0	0	1	1	0	0	0	0	2	Promoter (<=1kb)	-356	Bmp2k	BMP2 inducible kinase
912	chr5	96998245	96998460	216	0	0	0	0	0	1	0	1	0	1	0	0	3	Promoter (<=1kb)	556	Bmp2k	BMP2 inducible kinase
913	chr5	99728271	99728796	526	0	0	0	0	0	0	1	2	2	0	0	0	5	Promoter (<=1kb)	16	Rasgef1b	RasGEF domain family, member 1B
914	chr5	100417047	100417326	280	0	0	0	0	0	0	0	0	0	0	0	0	0	Promoter (<=1kb)	-813	Sec31a	Sec31 homolog A (S. cerevisiae)
915	chr5	100566927	100568161	1235	0	0	1	0	0	2	1	1	1	1	0	0	7	Intron (ENSMUST00000031264.11/231507, intron 1 of 4)	-3504	Plac8	placenta-specific 8
916	chr5	100597938	100598662	725	0	0	0	0	0	1	1	1	0	1	0	0	4	Distal Intergenic	-25693	Plac8	placenta-specific 8
917	chr5	100820438	100820547	110	0	0	0	0	0	0	0	0	0	0	0	0	0	Promoter (<=1kb)	393	Abraxas1	BRCA1 A complex subunit
918	chr5	103423634	103424967	1334	0	0	0	1	0	1	2	3	1	2	0	0	10	Promoter (<=1kb)	-225	Ptpn13	protein tyrosine phosphatase, non-receptor type 13
919	chr5	103752496	103753308	813	0	0	0	0	0	0	0	2	0	0	0	0	2	Promoter (<=1kb)	-854	Aff1	AF4/FMR2 family, member 1
920	chr5	103999045	103999872	828	0	0	0	0	0	2	2	0	2	0	0	0	6	Intron (ENSMUST00000031251.15/114664, intron 5 of 6)	-21635	Hsd17b13	hydroxysteroid (17-beta) dehydrogenase 13
921	chr5	105698347	105699569	1223	0	0	0	0	0	2	2	2	2	2	1	0	11	Promoter (<=1kb)	-400	Lrrc8d	leucine rich repeat containing 8D
922	chr5	105799980	105802024	2045	0	0	0	0	0	1	2	2	2	1	0	0	8	Intron (ENSMUST00000060531.15/231549, intron 2 of 2)	67750	Lrrc8d	leucine rich repeat containing 8D
923	chr5	107497581	107499385	1805	0	0	1	0	0	2	2	3	1	1	0	0	10	Promoter (<=1kb)	0	NA	NA
924	chr5	107986478	107986696	219	0	0	0	0	0	0	1	1	0	0	0	0	2	Promoter (<=1kb)	337	Dipk1a	divergent protein kinase domain 1A
925	chr5	107987474	107987844	371	0	0	0	0	0	0	1	0	0	0	0	0	1	Promoter (<=1kb)	-389	Dipk1a	divergent protein kinase domain 1A
926	chr5	110466391	110466629	239	0	0	0	0	0	0	1	1	1	0	0	0	3	Distal Intergenic	-17789	Fbrsl1	fibrosin-like 1
927	chr5	110807339	110809400	2062	0	0	0	0	0	0	1	1	1	0	0	0	3	Promoter (<=1kb)	653	Ulk1	unc-51 like kinase 1
928	chr5	110980303	110980567	265	0	0	0	0	0	0	1	1	0	0	1	0	3	Intron (ENSMUST00000040111.9/209683, intron 2 of 23)	-23577	Mir701	microRNA 701
929	chr5	112227347	112227897	551	0	0	0	0	0	0	0	0	0	0	0	0	0	Promoter (<=1kb)	744	Miat	myocardial infarction associated transcript (non-protein coding)
930	chr5	112279530	112280042	513	0	0	0	0	0	0	0	0	0	0	0	0	0	Promoter (2-3kb)	2823	Tpst2	protein-tyrosine sulfotransferase 2
931	chr5	112656092	112657585	1494	0	0	1	0	0	0	1	1	1	1	0	0	5	Distal Intergenic	-66096	1700034G24Rik	RIKEN cDNA 1700034G24 gene
932	chr5	113122200	113123262	1063	0	0	1	0	0	1	0	0	0	0	0	0	2	Intron (ENSMUST00000212276.1/243219, intron 1 of 7)	14724	2900026A02Rik	RIKEN cDNA 2900026A02 gene
933	chr5	113869423	113869939	517	0	0	0	0	0	1	1	1	1	0	0	0	4	Intron (ENSMUST00000164980.7/23790, intron 2 of 8)	4709	Coro1c	coronin, actin binding protein 1C
934	chr5	113872241	113872716	476	0	0	0	0	0	0	0	0	0	0	0	0	0	Promoter (1-2kb)	1932	Coro1c	coronin, actin binding protein 1C
935	chr5	113931008	113931429	422	0	0	0	0	0	0	0	0	1	0	0	0	1	Distal Intergenic	-22250	Coro1c	coronin, actin binding protein 1C
936	chr5	113972432	113973701	1270	0	0	0	0	0	1	0	0	0	1	0	0	2	Intron (ENSMUST00000159592.7/231637, intron 2 of 14)	-5676	Ssh1	slingshot protein phosphatase 1
937	chr5	113992511	113993256	746	0	0	0	0	0	0	0	1	0	0	0	0	1	Promoter (<=1kb)	511	Ssh1	slingshot protein phosphatase 1
938	chr5	114379774	114380199	426	0	0	0	0	0	0	0	0	0	0	0	0	0	Promoter (<=1kb)	284	Kctd10	potassium channel tetramerisation domain containing 10
939	chr5	114467731	114468181	451	0	0	0	0	0	1	1	1	1	1	0	0	5	Distal Intergenic	15311	Mvk	mevalonate kinase
940	chr5	114564777	114565986	1210	0	0	0	0	0	1	1	1	1	0	0	0	4	Promoter (2-3kb)	-2030	Fam222a	family with sequence similarity 222, member A
941	chr5	114596553	114596914	362	0	0	0	0	0	0	1	1	0	0	0	0	2	Intron (ENSMUST00000043650.7/433940, intron 2 of 2)	28536	Fam222a	family with sequence similarity 222, member A
942	chr5	114772681	114772706	26	0	0	0	0	0	0	0	0	0	0	0	0	0	Promoter (<=1kb)	728	Git2	GIT ArfGAP 2
943	chr5	114826039	114826824	786	0	0	0	0	0	0	1	1	2	0	0	0	4	Promoter (2-3kb)	-2571	2610524H06Rik	RIKEN cDNA 2610524H06 gene
944	chr5	114964320	114965603	1284	0	0	0	0	0	0	1	3	2	0	0	0	6	Intron (ENSMUST00000031535.11/21405, intron 1 of 9)	5241	Hnf1a	HNF1 homeobox A
945	chr5	115186540	115188076	1537	0	0	1	0	0	1	3	3	3	0	0	0	11	Promoter (<=1kb)	-232	Cabp1	calcium binding protein 1
946	chr5	115398216	115398859	644	0	0	0	1	0	0	1	1	1	0	0	0	4	Intron (ENSMUST00000151159.1/ENSMUST00000151159.1, intron 1 of 2)	-30740	Msi1	musashi RNA-binding protein 1
947	chr5	115436030	115437163	1134	0	0	0	0	0	1	0	1	0	0	0	0	2	Promoter (<=1kb)	532	Msi1	musashi RNA-binding protein 1
948	chr5	115475352	115476487	1136	0	0	0	0	1	0	1	1	1	1	0	0	5	Downstream (1-2kb)	3451	Sirt4	sirtuin 4
949	chr5	115491974	115492148	175	0	0	0	0	0	0	1	1	1	0	0	0	3	Exon (ENSMUST00000121159.2/ENSMUST00000121159.2, exon 1 of 1)	-7249	Sirt4	sirtuin 4
950	chr5	115565874	115566165	292	0	0	0	0	0	0	0	0	0	0	0	0	0	Promoter (<=1kb)	598	Gcn1	GCN1 activator of EIF2AK4
951	chr5	116036669	116036947	279	0	0	0	0	1	0	1	1	1	0	0	0	4	Downstream (1-2kb)	-12161	Prkab1	protein kinase, AMP-activated, beta 1 non-catalytic subunit
952	chr5	116591454	116592504	1051	0	0	0	0	0	0	0	1	2	0	0	0	3	Promoter (<=1kb)	0	Srrm4	serine/arginine repetitive matrix 4
953	chr5	118037734	118038567	834	0	0	0	0	0	1	0	0	1	0	0	0	2	Promoter (1-2kb)	1703	Tesc	tescalcin
954	chr5	118214183	118215184	1002	0	0	1	1	0	0	0	1	0	0	0	0	3	Intron (ENSMUST00000117177.7/269695, intron 8 of 11)	-12951	Rnft2	ring finger protein, transmembrane 2
955	chr5	120558928	120559090	163	0	0	0	0	0	0	0	1	0	0	0	0	1	Intron (ENSMUST00000046426.9/252972, intron 3 of 27)	29504	Tpcn1	two pore channel 1
956	chr5	120562904	120563606	703	0	0	0	0	0	1	0	1	1	0	0	0	3	Intron (ENSMUST00000046426.9/252972, intron 2 of 27)	24988	Tpcn1	two pore channel 1
957	chr5	120578267	120578693	427	0	0	0	0	0	1	0	0	0	0	0	0	1	Intron (ENSMUST00000046426.9/252972, intron 2 of 27)	9901	Tpcn1	two pore channel 1
958	chr5	120586759	120588247	1489	0	0	0	0	0	1	1	1	1	0	0	0	4	Promoter (<=1kb)	347	Tpcn1	two pore channel 1
959	chr5	121451302	121451492	191	0	0	0	0	0	0	0	0	0	0	0	0	0	Promoter (<=1kb)	-401	Tmem116	transmembrane protein 116
960	chr5	121839253	121839574	322	0	0	0	0	0	0	1	1	1	0	1	0	4	Promoter (1-2kb)	-1607	Sh2b3	SH2B adaptor protein 3
961	chr5	122285064	122285874	811	0	0	0	0	0	0	0	1	2	0	0	0	3	Promoter (<=1kb)	699	Pptc7	PTC7 protein phosphatase homolog
962	chr5	122392434	122392870	437	0	0	0	0	0	0	0	1	0	0	0	0	1	Promoter (<=1kb)	468	Arpc3	actin related protein 2/3 complex, subunit 3
963	chr5	122525150	122526145	996	0	0	0	0	0	0	0	0	0	0	0	0	0	Distal Intergenic	-22925	Atp2a2	ATPase, Ca++ transporting, cardiac muscle, slow twitch 2
964	chr5	122526713	122527966	1254	0	0	0	0	0	0	1	1	1	0	1	0	4	Distal Intergenic	-24488	Atp2a2	ATPase, Ca++ transporting, cardiac muscle, slow twitch 2
965	chr5	122622386	122623313	928	0	0	1	0	0	1	1	1	0	1	0	0	5	Distal Intergenic	-7868	Ift81	intraflagellar transport 81
966	chr5	122636385	122637487	1103	0	0	0	0	0	1	0	0	0	1	0	0	2	Distal Intergenic	-6424	P2rx7	purinergic receptor P2X, ligand-gated ion channel, 7
967	chr5	122698182	122699343	1162	0	0	0	0	0	0	1	0	0	1	0	0	2	Distal Intergenic	-8201	P2rx4	purinergic receptor P2X, ligand-gated ion channel 4
968	chr5	122778514	122778826	313	0	0	0	0	0	0	0	0	0	0	0	0	0	Promoter (<=1kb)	455	Camkk2	calcium/calmodulin-dependent protein kinase kinase 2, beta
969	chr5	122850692	122850970	279	0	0	0	0	0	0	0	0	0	0	0	0	0	Promoter (<=1kb)	535	Rnf34	ring finger protein 34
970	chr5	123345793	123346910	1118	0	0	0	0	0	1	1	2	2	0	0	0	6	Promoter (1-2kb)	1293	Bcl7a	B cell CLL/lymphoma 7A
971	chr5	123661802	123663469	1668	0	0	0	0	0	0	1	1	0	0	0	0	2	Intron (ENSMUST00000111564.7/56430, intron 1 of 23)	3221	Clip1	CAP-GLY domain containing linker protein 1
972	chr5	123670090	123671703	1614	0	0	0	0	0	1	1	1	0	0	0	0	3	Intron (ENSMUST00000111564.7/56430, intron 1 of 23)	-3400	Clip1	CAP-GLY domain containing linker protein 1
973	chr5	123682884	123683305	422	0	0	0	0	0	0	1	0	0	0	0	0	1	Promoter (<=1kb)	970	Clip1	CAP-GLY domain containing linker protein 1
974	chr5	123862536	123862773	238	0	0	0	0	0	1	0	0	0	0	0	0	1	Promoter (2-3kb)	2726	Hcar2	hydroxycarboxylic acid receptor 2
975	chr5	123974994	123976607	1614	0	0	0	0	0	1	2	2	2	1	0	0	8	Promoter (1-2kb)	1366	Hip1r	huntingtin interacting protein 1 related
976	chr5	124030465	124031433	969	0	0	0	0	0	1	1	1	0	1	0	0	4	Promoter (<=1kb)	825	Vps37b	vacuolar protein sorting 37B
977	chr5	124093744	124095123	1380	0	0	0	0	0	0	0	0	0	0	0	0	0	Promoter (<=1kb)	663	Abcb9	ATP-binding cassette, sub-family B (MDR/TAP), member 9
978	chr5	124165579	124166710	1132	0	0	0	1	0	0	1	2	2	0	0	0	6	Intron (ENSMUST00000086123.10/19679, intron 1 of 23)	18408	Pitpnm2	phosphatidylinositol transfer protein, membrane-associated 2
979	chr5	124231700	124234074	2375	0	0	1	0	0	1	1	2	1	1	0	0	7	Promoter (1-2kb)	1975	Pitpnm2os1	phosphatidylinositol transfer protein, membrane-associated 2, opposite strand 1
980	chr5	124240735	124242335	1601	0	0	0	0	0	1	1	1	1	1	0	0	5	Intron (ENSMUST00000162812.7/19679, intron 1 of 24)	7116	Pitpnm2	phosphatidylinositol transfer protein, membrane-associated 2
981	chr5	124424563	124425012	450	0	0	0	0	0	0	1	0	0	0	0	0	1	Promoter (<=1kb)	556	Sbno1	strawberry notch 1
982	chr5	124483868	124484326	459	0	0	0	0	0	1	1	1	0	0	0	0	3	Promoter (<=1kb)	410	Snrnp35	small nuclear ribonucleoprotein 35 (U11/U12)
983	chr5	124959957	124961322	1366	0	0	1	0	0	1	2	1	1	1	0	0	7	Distal Intergenic	-41899	Rflna	refilin A
984	chr5	124963915	124964513	599	0	0	0	0	0	0	1	1	1	0	1	0	4	Distal Intergenic	-38708	Rflna	refilin A
985	chr5	125148580	125148906	327	0	0	0	0	0	0	0	0	0	0	0	0	0	Intron (ENSMUST00000111402.8/20602, intron 1 of 47)	-23680	Ncor2	nuclear receptor co-repressor 2
986	chr5	125157838	125158467	630	0	0	0	0	0	0	0	0	0	0	0	0	0	Intron (ENSMUST00000111402.8/20602, intron 1 of 47)	20586	Ncor2	nuclear receptor co-repressor 2
987	chr5	125179547	125180292	746	0	0	0	0	0	0	0	1	0	1	0	0	2	Promoter (<=1kb)	-328	Ncor2	nuclear receptor co-repressor 2
988	chr5	125391945	125392843	899	0	0	0	0	0	0	2	1	0	0	0	0	3	Promoter (1-2kb)	-1743	Ubc	ubiquitin C
989	chr5	125393738	125395244	1507	0	0	1	0	0	1	1	1	2	1	0	0	7	Distal Intergenic	-3536	Ubc	ubiquitin C
990	chr5	125406280	125406880	601	0	0	0	0	0	0	1	1	0	0	0	0	2	Distal Intergenic	9017	Dhx37	DEAH (Asp-Glu-Ala-His) box polypeptide 37
991	chr5	125533163	125534630	1468	0	0	0	1	0	0	1	0	0	0	0	0	2	Promoter (<=1kb)	776	Tmem132b	transmembrane protein 132B
992	chr5	125588907	125589723	817	0	0	0	0	0	1	0	2	1	0	0	0	4	Intron (ENSMUST00000185104.1/208151, intron 1 of 1)	-32765	Tmem132b	transmembrane protein 132B
993	chr5	129007896	129008622	727	0	0	0	1	0	0	0	1	0	0	0	0	2	Promoter (<=1kb)	0	Stx2	syntaxin 2
994	chr5	129454908	129455332	425	0	0	0	0	0	0	0	2	1	0	0	0	3	Distal Intergenic	-45889	Sfswap	splicing factor SWAP
995	chr5	129941215	129941418	204	0	0	0	0	0	0	0	1	0	0	0	0	1	Promoter (<=1kb)	-552	Vkorc1l1	vitamin K epoxide reductase complex, subunit 1-like 1
996	chr5	130074529	130075335	807	0	0	0	0	0	0	1	1	1	1	0	0	4	Promoter (1-2kb)	1203	Tpst1	protein-tyrosine sulfotransferase 1
997	chr5	130172409	130172897	489	0	0	0	0	0	0	0	0	0	0	0	0	0	Promoter (<=1kb)	585	Rabgef1	RAB guanine nucleotide exchange factor (GEF) 1
998	chr5	134455078	134456139	1062	0	0	0	0	0	0	1	1	0	0	0	0	2	Promoter (<=1kb)	0	Gtf2ird1	general transcription factor II I repeat domain-containing 1
999	chr5	134550585	134551905	1321	0	0	0	0	0	1	1	2	2	1	0	0	7	Promoter (<=1kb)	529	Clip2	CAP-GLY domain containing linker protein 2
1000	chr5	134571637	134572669	1033	0	0	0	0	0	1	1	1	1	1	0	0	5	Promoter (<=1kb)	0	Mir7228	microRNA 7228
1001	chr5	134951235	134951991	757	0	0	1	0	0	1	2	1	1	0	0	0	6	Distal Intergenic	-4301	Cldn4	claudin 4
1002	chr5	134965839	134966575	737	0	0	0	0	0	0	1	1	0	0	0	0	2	Distal Intergenic	-18905	Cldn4	claudin 4
1003	chr5	135077104	135077741	638	0	0	0	0	0	0	0	0	0	0	0	0	0	Promoter (<=1kb)	525	Vps37d	vacuolar protein sorting 37D
1004	chr5	135632652	135633651	1000	0	0	0	0	0	1	1	1	1	1	0	0	5	Promoter (<=1kb)	0	Rhbdd2	rhomboid domain containing 2
1005	chr5	135694830	135695463	634	0	0	0	0	0	0	0	0	0	1	0	0	1	Intron (ENSMUST00000153500.7/18984, intron 1 of 7)	5672	Por	P450 (cytochrome) oxidoreductase
1006	chr5	135713484	135713963	480	0	0	0	0	0	2	0	0	0	0	0	0	2	Promoter (2-3kb)	-2042	Por	P450 (cytochrome) oxidoreductase
1007	chr5	135903436	135904056	621	0	0	0	0	0	0	1	2	1	0	0	0	4	Distal Intergenic	15418	Hspb1	heat shock protein 1
1008	chr5	135914228	135914652	425	0	0	0	0	0	0	0	0	0	0	0	0	0	Intron (ENSMUST00000198270.1/22628, intron 1 of 2)	19898	Ywhag	tyrosine 3-monooxygenase/tryptophan 5-monooxygenase activation protein, gamma polypeptide
1009	chr5	135957278	135957485	208	0	0	0	0	0	0	1	1	1	0	0	0	3	Downstream (2-3kb)	4786	Ssc4d	scavenger receptor cysteine rich family, 4 domains
1010	chr5	137189281	137189754	474	0	0	0	0	0	0	0	0	0	0	0	0	0	Distal Intergenic	-23211	Muc3	mucin 3, intestinal
1011	chr5	137277410	137278435	1026	0	0	0	0	0	2	1	2	1	1	0	0	7	Intron (ENSMUST00000196840.1/ENSMUST00000196840.1, intron 3 of 3)	-9084	Ache	acetylcholinesterase
1012	chr5	137338707	137339016	310	0	0	0	0	0	0	0	0	0	0	0	0	0	Distal Intergenic	-5110	Slc12a9	solute carrier family 12 (potassium/chloride transporters), member 9
1013	chr5	137628125	137628552	428	0	0	0	0	0	0	1	1	1	0	0	0	3	Promoter (<=1kb)	404	Fbxo24	F-box protein 24
1014	chr5	137671654	137672248	595	0	0	0	0	0	1	1	0	0	0	0	0	2	Intron (ENSMUST00000031736.15/231801, intron 1 of 11)	-7338	Agfg2	ArfGAP with FG repeats 2
1015	chr5	137684096	137684371	276	0	0	0	0	0	0	0	0	0	0	0	0	0	Promoter (<=1kb)	309	Agfg2	ArfGAP with FG repeats 2
1016	chr5	137707135	137707737	603	0	0	0	0	0	1	1	1	1	1	0	0	5	Distal Intergenic	-22409	Agfg2	ArfGAP with FG repeats 2
1017	chr5	139364401	139365180	780	0	0	0	0	0	0	0	1	0	0	0	0	1	Intron (ENSMUST00000066052.11/73212, intron 2 of 4)	4565	Mir339	microRNA 339
1018	chr5	139371390	139372864	1475	0	0	0	0	0	0	1	1	1	0	0	0	3	Promoter (1-2kb)	-1645	Mir339	microRNA 339
1019	chr5	139381003	139383383	2381	0	0	0	0	0	0	1	1	1	0	0	0	3	Promoter (<=1kb)	422	Gpr146	G protein-coupled receptor 146
1020	chr5	139483595	139485082	1488	0	0	0	0	0	1	1	1	1	1	0	0	5	Promoter (<=1kb)	0	Zfand2a	zinc finger, AN1-type domain 2A
1021	chr5	139811456	139813678	2223	0	0	0	0	0	2	0	0	0	0	1	0	3	Promoter (<=1kb)	0	Tmem184a	transmembrane protein 184a
1022	chr5	139932408	139933126	719	0	0	0	0	0	0	0	0	0	0	0	0	0	Intron (ENSMUST00000050519.7/243312, intron 1 of 1)	23934	Elfn1	leucine rich repeat and fibronectin type III, extracellular 1
1023	chr5	140034732	140035258	527	0	0	0	0	0	0	0	0	0	0	0	0	0	Intron (ENSMUST00000110829.6/17120, intron 16 of 16)	80208	Mad1l1	MAD1 mitotic arrest deficient 1-like 1
1024	chr5	140505151	140506617	1467	0	0	0	0	1	1	1	1	1	0	0	0	5	Promoter (<=1kb)	0	Chst12	carbohydrate sulfotransferase 12
1025	chr5	142424880	142425809	930	0	0	0	0	0	0	1	0	0	0	0	0	1	Intron (ENSMUST00000072837.6/17425, intron 1 of 8)	23380	Foxk1	forkhead box K1
1026	chr5	142439772	142440385	614	0	0	0	0	0	0	1	0	0	0	0	0	1	Intron (ENSMUST00000072837.6/17425, intron 2 of 8)	-23559	Ap5z1	adaptor-related protein complex 5, zeta 1 subunit
1027	chr5	142441134	142442223	1090	0	0	0	0	0	0	1	1	1	0	0	0	3	Intron (ENSMUST00000072837.6/17425, intron 2 of 8)	-21721	Ap5z1	adaptor-related protein complex 5, zeta 1 subunit
1028	chr5	142821367	142821994	628	0	0	0	0	0	1	1	1	1	1	0	0	5	Distal Intergenic	-3705	Tnrc18	trinucleotide repeat containing 18
1029	chr5	144158400	144159245	846	0	0	0	0	0	0	1	0	0	0	0	0	1	Intron (ENSMUST00000041804.7/231876, intron 7 of 13)	-31041	Bhlha15	basic helix-loop-helix family, member a15
1030	chr5	144222833	144223117	285	0	0	0	0	0	0	0	1	1	0	0	0	2	Promoter (<=1kb)	430	Tecpr1	tectonin beta-propeller repeat containing 1
1031	chr5	144317931	144318857	927	0	0	0	0	0	0	1	1	1	0	0	0	3	Intron (ENSMUST00000155491.7/55950, intron 3 of 3)	-29024	Baiap2l1	BAI1-associated protein 2-like 1
1032	chr5	144768937	144769404	468	0	0	0	0	0	0	0	0	0	0	0	0	0	Promoter (<=1kb)	143	Trrap	transformation/transcription domain-associated protein
1033	chr5	145114610	145115051	442	0	0	0	0	0	0	0	0	0	0	0	0	0	Promoter (<=1kb)	294	Arpc1b	actin related protein 2/3 complex, subunit 1B
1034	chr5	145140953	145141121	169	0	0	0	0	0	0	0	0	0	0	0	0	0	Promoter (<=1kb)	538	Bud31	BUD31 homolog
1035	chr5	145232241	145232685	445	0	0	0	0	0	0	0	0	0	0	0	0	0	Promoter (<=1kb)	484	Zfp655	zinc finger protein 655
1036	chr5	146794079	146794232	154	0	0	0	0	0	0	0	0	0	0	0	0	0	Promoter (<=1kb)	774	Usp12	ubiquitin specific peptidase 12
1037	chr5	146937834	146938497	664	0	0	0	0	0	1	1	1	2	0	0	0	5	Distal Intergenic	-10160	Gtf3a	general transcription factor III A
1038	chr5	147266221	147267388	1168	0	0	0	0	0	1	1	1	1	0	0	0	4	Promoter (2-3kb)	-2571	Pdx1	pancreatic and duodenal homeobox 1
1039	chr5	148398621	148399069	449	0	0	0	0	0	0	0	1	1	0	0	0	2	Promoter (<=1kb)	722	Slc7a1	solute carrier family 7 (cationic amino acid transporter, y+ system), member 1
1040	chr5	148632474	148633664	1191	0	0	0	0	0	1	1	1	1	1	0	0	5	Distal Intergenic	-79685	Ubl3	ubiquitin-like 3
1041	chr5	148634642	148635635	994	0	0	0	0	0	0	1	1	1	0	0	0	3	Distal Intergenic	-81853	Ubl3	ubiquitin-like 3
1042	chr5	148708092	148708723	632	0	0	1	0	0	1	2	1	1	1	0	0	7	Distal Intergenic	-33117	2210417A02Rik	RIKEN cDNA 2210417A02 gene
1043	chr5	149030995	149032000	1006	0	0	0	0	0	0	1	1	1	1	0	0	4	Distal Intergenic	18447	Hmgb1	high mobility group box 1
1044	chr5	149257112	149259719	2608	2	1	0	0	0	2	0	0	0	2	0	0	7	Distal Intergenic	-5048	Alox5ap	arachidonate 5-lipoxygenase activating protein
1045	chr5	149527055	149527527	473	0	0	0	0	0	0	0	0	0	0	0	0	0	Promoter (1-2kb)	-1152	Wdr95	WD40 repeat domain 95
1046	chr5	150592443	150593625	1183	0	0	0	0	0	1	1	1	1	1	0	0	5	Promoter (<=1kb)	837	N4bp2l1	NEDD4 binding protein 2-like 1
1047	chr6	6216664	6217246	583	0	0	0	0	0	0	0	1	0	0	0	0	1	Promoter (<=1kb)	0	Slc25a13	solute carrier family 25 (mitochondrial carrier, adenine nucleotide translocator), member 13
1048	chr6	7830930	7831431	502	0	0	0	0	0	1	0	0	0	1	0	0	2	Distal Intergenic	-13411	C1galt1	core 1 synthase, glycoprotein-N-acetylgalactosamine 3-beta-galactosyltransferase, 1
1049	chr6	14900085	14901925	1841	0	0	0	0	0	0	2	3	2	0	0	0	7	Promoter (<=1kb)	0	Foxp2	forkhead box P2
1050	chr6	23838520	23838896	377	0	0	0	0	0	0	0	1	0	0	0	0	1	Promoter (<=1kb)	241	Cadps2	Ca2+-dependent activator protein for secretion 2
1051	chr6	24663259	24664095	837	0	0	0	0	0	0	0	0	0	0	0	0	0	Promoter (<=1kb)	843	Wasl	WASP like actin nucleation promoting factor
1052	chr6	28864511	28865383	873	0	0	0	0	0	1	1	0	0	2	0	0	4	Intron (ENSMUST00000164915.7/56463, intron 15 of 16)	-14660	Snd1	staphylococcal nuclease and tudor domain containing 1
1053	chr6	29215207	29215728	522	0	0	0	0	0	0	1	1	0	0	0	0	2	Promoter (<=1kb)	201	Impdh1	inosine monophosphate dehydrogenase 1
1054	chr6	29608917	29609189	273	0	0	0	0	0	0	0	0	0	0	0	0	0	Promoter (<=1kb)	418	Tnpo3	transportin 3
1055	chr6	29660495	29660808	314	0	0	0	0	0	0	0	1	1	0	0	0	2	Distal Intergenic	-33414	Tspan33	tetraspanin 33
1056	chr6	30047227	30047513	287	0	0	0	0	0	0	1	0	0	0	0	0	1	Promoter (<=1kb)	-475	Nrf1	nuclear respiratory factor 1
1057	chr6	30174359	30175129	771	0	0	0	0	0	0	0	1	1	0	0	0	2	Exon (ENSMUST00000194541.2/ENSMUST00000194541.2, exon 1 of 1)	-4622	Mir183	microRNA 183
1058	chr6	30299886	30303382	3497	0	0	0	0	0	1	2	2	1	1	1	0	8	Promoter (1-2kb)	1140	Ube2h	ubiquitin-conjugating enzyme E2H
1059	chr6	30617111	30618295	1185	0	0	0	0	0	1	0	0	0	0	0	0	1	Intron (ENSMUST00000062758.10/74649, intron 4 of 11)	4556	Cpa5	carboxypeptidase A5
1060	chr6	30627135	30629170	2036	1	1	1	0	0	1	1	1	1	1	0	0	8	Intron (ENSMUST00000062758.10/74649, intron 9 of 11)	-10048	Cpa1	carboxypeptidase A1, pancreatic
1061	chr6	31088340	31089122	783	0	0	0	0	0	1	1	0	0	1	0	0	3	Exon (ENSMUST00000229076.1/ENSMUST00000229076.1, exon 1 of 2)	-24845	Mir29b-1	microRNA 29b-1
1062	chr6	31148823	31150040	1218	0	0	0	0	0	0	1	0	0	0	1	0	2	Intron (ENSMUST00000229711.1/232685, intron 1 of 3)	16476	Lncpint	long non-protein coding RNA, Trp53 induced transcript
1063	chr6	31221851	31222437	587	0	0	0	0	0	1	1	2	2	2	0	0	8	Promoter (1-2kb)	1404	2210408F21Rik	RIKEN cDNA 2210408F21 gene
1064	chr6	31233239	31233456	218	0	0	0	0	0	0	1	0	1	0	0	0	2	Intron (ENSMUST00000144612.7/73652, intron 1 of 5)	12792	2210408F21Rik	RIKEN cDNA 2210408F21 gene
1065	chr6	31288449	31289044	596	0	0	0	0	0	0	0	0	0	0	0	0	0	Exon (ENSMUST00000201868.1/ENSMUST00000201868.1, exon 1 of 1)	3445	2210408F21Rik	RIKEN cDNA 2210408F21 gene
1066	chr6	31317558	31319006	1449	0	0	0	0	0	1	1	2	1	0	1	0	6	Promoter (2-3kb)	-2965	2210408F21Rik	RIKEN cDNA 2210408F21 gene
1067	chr6	31324704	31325312	609	0	0	1	0	0	0	1	1	1	1	0	0	5	Promoter (2-3kb)	2733	2210408F21Rik	RIKEN cDNA 2210408F21 gene
1068	chr6	31399715	31400397	683	0	0	0	0	0	0	1	0	0	0	0	0	1	Promoter (<=1kb)	856	Mkln1	muskelin 1, intracellular mediator containing kelch motifs
1069	chr6	38144372	38145399	1028	0	0	0	0	0	0	1	1	1	1	0	0	4	Promoter (1-2kb)	1975	D630045J12Rik	RIKEN cDNA D630045J12 gene
1070	chr6	39207238	39207659	422	0	0	0	0	0	0	0	1	0	0	0	0	1	Promoter (<=1kb)	-449	Kdm7a	lysine (K)-specific demethylase 7A
1071	chr6	39780857	39781951	1095	0	0	0	0	0	0	0	0	0	0	0	0	0	Distal Intergenic	24091	Mrps33	mitochondrial ribosomal protein S33
1072	chr6	42691646	42693300	1655	0	0	0	0	0	1	2	2	0	0	0	0	5	Promoter (<=1kb)	0	Tcaf1	TRPM8 channel-associated factor 1
1073	chr6	47788296	47789340	1045	0	0	0	0	0	1	2	2	2	1	0	0	8	Distal Intergenic	14312	Mir704	microRNA 704
1074	chr6	47878511	47879942	1432	0	0	0	0	0	0	0	0	0	0	0	0	0	Promoter (<=1kb)	855	Zfp282	zinc finger protein 282
1075	chr6	47983594	47985054	1461	0	0	0	0	0	0	1	1	1	0	0	0	3	Distal Intergenic	30147	Zfp956	zinc finger protein 956
1076	chr6	48048870	48049248	379	0	0	0	0	0	0	0	1	0	0	0	0	1	Promoter (<=1kb)	0	Zfp777	zinc finger protein 777
1077	chr6	48084918	48085718	801	0	0	0	0	0	0	0	0	0	0	0	0	0	Promoter (<=1kb)	875	Zfp746	zinc finger protein 746
1078	chr6	48593241	48593659	419	0	0	0	0	0	0	2	2	1	0	0	0	5	Promoter (<=1kb)	-224	Repin1	replication initiator 1
1079	chr6	50890736	50891062	327	0	0	1	0	0	0	1	1	1	0	0	0	4	Distal Intergenic	114412	C530044C16Rik	RIKEN cDNA C530044C16 gene
1080	chr6	51271292	51271977	686	0	0	0	0	0	2	0	0	0	0	0	0	2	Promoter (1-2kb)	-1382	Mir148a	microRNA 148a
1081	chr6	51272520	51272701	182	0	0	0	0	0	1	1	1	1	0	1	0	5	Promoter (2-3kb)	-2610	Mir148a	microRNA 148a
1082	chr6	51544958	51545880	923	0	0	0	0	0	0	1	0	0	1	0	0	2	Promoter (<=1kb)	392	Snx10	sorting nexin 10
1083	chr6	51592488	51592899	412	0	0	0	0	0	0	1	2	1	0	0	0	4	Distal Intergenic	47922	Snx10	sorting nexin 10
1084	chr6	51681634	51682915	1282	0	0	1	0	0	2	1	1	1	1	0	0	7	Distal Intergenic	137068	Snx10	sorting nexin 10
1085	chr6	51743324	51743906	583	0	0	0	0	0	0	1	1	1	0	0	0	3	Distal Intergenic	128023	Skap2	src family associated phosphoprotein 2
1086	chr6	51848893	51849178	286	0	0	0	0	0	0	1	1	0	0	0	0	2	Distal Intergenic	22751	Skap2	src family associated phosphoprotein 2
1087	chr6	51849722	51850229	508	0	0	0	0	0	1	1	1	1	1	0	0	5	Distal Intergenic	21700	Skap2	src family associated phosphoprotein 2
1088	chr6	54759541	54761177	1637	0	0	0	0	1	3	1	3	3	3	0	0	14	Distal Intergenic	-55739	Znrf2	zinc and ring finger 2
1089	chr6	54946781	54947053	273	0	0	0	0	0	0	0	0	0	0	0	0	0	Intron (ENSMUST00000168172.3/107607, intron 3 of 11)	-3328	Nod1	nucleotide-binding oligomerization domain containing 1
1090	chr6	56715964	56716345	382	0	0	0	0	0	0	1	0	0	0	0	0	1	Promoter (1-2kb)	1022	Avl9	AVL9 cell migration associated
1091	chr6	57703768	57703973	206	0	0	0	0	0	0	1	0	0	0	0	0	1	Promoter (<=1kb)	681	Lancl2	LanC (bacterial lantibiotic synthetase component C)-like 2
1092	chr6	66953955	66954319	365	0	0	0	0	0	0	1	0	1	0	0	0	2	Intron (ENSMUST00000043148.12/14701, intron 3 of 4)	57064	Gng12	guanine nucleotide binding protein (G protein), gamma 12
1093	chr6	67013825	67014931	1107	0	0	0	0	0	0	1	1	2	0	0	0	4	Intron (ENSMUST00000043148.12/14701, intron 3 of 4)	-21668	E230016M11Rik	RIKEN cDNA E230016M11 gene
1094	chr6	67228551	67229140	590	0	0	0	0	0	0	1	0	0	0	0	0	1	Intron (ENSMUST00000204022.1/ENSMUST00000204022.1, intron 1 of 2)	-9036	Serbp1	serpine1 mRNA binding protein 1
1095	chr6	70813889	70815251	1363	0	0	0	0	0	1	2	2	2	1	0	0	8	Distal Intergenic	-21657	Rpia	ribose 5-phosphate isomerase A
1096	chr6	70824026	70825056	1031	0	0	0	0	0	0	1	1	1	0	0	0	3	Distal Intergenic	-19459	Eif2ak3	eukaryotic translation initiation factor 2 alpha kinase 3
1097	chr6	70871474	70872216	743	0	0	0	0	0	1	2	2	2	0	0	0	7	Intron (ENSMUST00000034093.14/13666, intron 2 of 16)	-6345	Eif2ak3	eukaryotic translation initiation factor 2 alpha kinase 3
1098	chr6	71270957	71271291	335	0	0	0	0	0	0	2	2	0	0	0	0	4	Promoter (<=1kb)	-380	Mir8112	microRNA 8112
1099	chr6	71272382	71272849	468	0	0	0	0	0	0	0	0	0	0	0	0	0	Promoter (<=1kb)	363	Krcc1	lysine-rich coiled-coil 1
1100	chr6	72344608	72344752	145	0	0	0	0	0	0	0	0	0	0	0	0	0	Promoter (<=1kb)	432	Usp39	ubiquitin specific peptidase 39
1101	chr6	72512188	72513183	996	0	0	0	0	0	1	0	0	0	1	0	0	2	Distal Intergenic	-31208	Capg	capping protein (actin filament), gelsolin-like
1102	chr6	72617468	72617656	189	0	0	0	0	0	0	0	0	0	0	0	0	0	Promoter (<=1kb)	-468	Tgoln1	trans-golgi network protein
1103	chr6	83443984	83444128	145	0	0	0	0	0	0	0	0	0	0	0	0	0	Promoter (2-3kb)	2172	B230319C09Rik	RIKEN cDNA B230319C09 gene
1104	chr6	83795595	83796127	533	0	0	0	0	0	0	0	1	0	0	0	0	1	Promoter (<=1kb)	360	Nagk	N-acetylglucosamine kinase
1105	chr6	85450787	85450977	191	0	0	0	0	0	0	0	1	0	0	0	0	1	Promoter (<=1kb)	224	Pradc1	protease-associated domain containing 1
1106	chr6	85916081	85916719	639	0	0	0	0	0	0	0	1	0	0	0	0	1	Promoter (<=1kb)	283	Tprkb	Tp53rk binding protein
1107	chr6	86364751	86365166	416	0	0	0	0	0	0	1	0	0	0	0	0	1	Promoter (<=1kb)	-480	Fam136a	family with sequence similarity 136, member A
1108	chr6	86584617	86585696	1080	0	0	0	0	0	1	1	2	1	1	0	0	6	Distal Intergenic	-42468	Asprv1	aspartic peptidase, retroviral-like 1
1109	chr6	86822344	86822914	571	0	0	0	0	0	0	0	0	0	0	0	0	0	Distal Intergenic	26526	2610306M01Rik	RIKEN cDNA 2610306M01 gene
1110	chr6	87993969	87994445	477	0	0	0	0	0	0	0	0	0	0	0	0	0	Exon (ENSMUST00000203702.1/ENSMUST00000203702.1, exon 1 of 1)	12286	Gm5577	predicted gene 5577
1111	chr6	88074857	88077192	2336	0	0	1	0	0	2	2	1	2	2	1	0	11	Distal Intergenic	-7290	Rpn1	ribophorin I
1112	chr6	89008398	89009235	838	0	0	0	1	0	0	1	1	1	0	0	0	4	Intron (ENSMUST00000168837.6/232217, intron 1 of 2)	57715	4933427D06Rik	RIKEN cDNA 4933427D06 gene
1113	chr6	89361334	89361681	348	0	0	0	0	0	0	0	0	0	0	0	0	0	Promoter (<=1kb)	939	Plxna1	plexin A1
1114	chr6	89594951	89595260	310	0	0	0	0	0	0	0	0	0	0	0	0	0	Promoter (<=1kb)	344	Chchd6	coiled-coil-helix-coiled-coil-helix domain containing 6
1115	chr6	90360080	90360756	677	0	0	0	0	0	1	0	0	0	0	0	0	1	Intron (ENSMUST00000046128.11/243537, intron 18 of 19)	-8736	Zxdc	ZXD family zinc finger C
1116	chr6	90462956	90464194	1239	0	0	0	0	0	1	1	0	0	1	1	0	4	Promoter (<=1kb)	282	Klf15	Kruppel-like factor 15
1117	chr6	91472647	91473213	567	0	0	0	0	0	0	0	0	0	0	0	0	0	Promoter (<=1kb)	333	Chchd4	coiled-coil-helix-coiled-coil-helix domain containing 4
1118	chr6	91598723	91599344	622	0	0	0	0	0	0	0	0	0	0	0	0	0	Exon (ENSMUST00000205533.1/ENSMUST00000205533.1, exon 1 of 2)	82675	Lsm3	LSM3 homolog, U6 small nuclear RNA and mRNA degradation associated
1119	chr6	91686055	91686645	591	0	0	0	0	0	0	0	1	0	0	0	0	1	Promoter (1-2kb)	1906	Slc6a6	solute carrier family 6 (neurotransmitter transporter, taurine), member 6
1120	chr6	91690399	91690717	319	0	0	0	0	0	0	0	0	0	0	0	0	0	Exon (ENSMUST00000206152.1/ENSMUST00000206152.1, exon 1 of 1)	6250	Slc6a6	solute carrier family 6 (neurotransmitter transporter, taurine), member 6
1121	chr6	91707238	91707903	666	0	0	1	0	0	1	1	1	1	1	0	0	6	Intron (ENSMUST00000032185.8/21366, intron 2 of 14)	5581	Slc6a6	solute carrier family 6 (neurotransmitter transporter, taurine), member 6
1122	chr6	92940608	92941248	641	0	0	0	0	0	0	0	0	0	0	0	0	0	Promoter (<=1kb)	26	9530026P05Rik	RIKEN cDNA 9530026P05 gene
1123	chr6	94676675	94677910	1236	0	0	0	0	0	1	2	1	1	1	0	0	6	Promoter (<=1kb)	955	Lrig1	leucine-rich repeats and immunoglobulin-like domains 1
1124	chr6	94700532	94700991	460	0	0	0	0	0	0	2	0	1	0	0	0	3	Promoter (<=1kb)	-374	Lrig1	leucine-rich repeats and immunoglobulin-like domains 1
1125	chr6	96646146	96646544	399	0	0	0	0	0	0	0	0	0	0	0	0	0	Intron (ENSMUST00000122120.7/320265, intron 3 of 4)	413869	Tafa4	TAFA chemokine like family member 4
1126	chr6	97212026	97212068	43	0	0	0	0	0	0	1	0	0	0	0	0	1	Promoter (1-2kb)	1337	Arl6ip5	ADP-ribosylation factor-like 6 interacting protein 5
1127	chr6	97339453	97340623	1171	0	0	0	0	0	1	0	0	0	1	0	0	2	Intron (ENSMUST00000113355.8/232288, intron 8 of 23)	13554	Frmd4b	FERM domain containing 4B
1128	chr6	97487420	97487756	337	0	0	0	0	0	0	0	1	1	0	0	0	2	Promoter (<=1kb)	47	Frmd4b	FERM domain containing 4B
1129	chr6	99093324	99095797	2474	0	0	0	0	0	1	1	2	1	1	0	0	6	Promoter (<=1kb)	408	Foxp1	forkhead box P1
1130	chr6	99171962	99173411	1450	0	0	0	0	0	0	1	1	0	0	0	0	2	Intron (ENSMUST00000113326.8/108655, intron 2 of 17)	-8944	Foxp1	forkhead box P1
1131	chr6	99175354	99175562	209	0	0	0	0	0	0	0	0	0	0	0	0	0	Intron (ENSMUST00000113326.8/108655, intron 2 of 17)	-12336	Foxp1	forkhead box P1
1132	chr6	100288022	100288120	99	0	0	0	0	0	0	0	0	0	0	0	0	0	Promoter (<=1kb)	-537	Rybp	RING1 and YY1 binding protein
1133	chr6	100335550	100336089	540	0	0	0	0	0	1	1	1	1	2	0	0	6	Distal Intergenic	-48065	Rybp	RING1 and YY1 binding protein
1134	chr6	100438071	100439628	1558	0	0	0	0	0	3	1	2	1	4	0	0	11	Distal Intergenic	-87772	1700049E22Rik	RIKEN cDNA 1700049E22 gene
1135	chr6	108456852	108457882	1031	0	0	0	0	1	0	0	0	0	0	1	0	2	Promoter (<=1kb)	-821	Itpr1	inositol 1,4,5-trisphosphate receptor 1
1136	chr6	108667928	108669179	1252	0	0	0	0	1	1	1	1	1	0	0	0	5	Distal Intergenic	-6994	0610040F04Rik	RIKEN cDNA 0610040F04 gene
1137	chr6	108709691	108710110	420	0	0	1	1	0	0	1	1	1	0	0	0	5	Distal Intergenic	-48757	0610040F04Rik	RIKEN cDNA 0610040F04 gene
1138	chr6	113037855	113038614	760	0	0	0	0	0	0	1	1	0	0	0	0	2	Distal Intergenic	-7611	Thumpd3	THUMP domain containing 3
1139	chr6	113100101	113100697	597	0	0	0	0	0	0	0	0	0	0	0	0	0	Intron (ENSMUST00000143998.7/72895, intron 1 of 2)	-4238	Setd5	SET domain containing 5
1140	chr6	113307665	113308282	618	0	0	0	0	0	0	0	1	0	0	0	0	1	Promoter (<=1kb)	236	Brpf1	bromodomain and PHD finger containing, 1
1141	chr6	114873844	114874894	1051	0	0	0	0	0	0	0	1	0	0	0	0	1	Promoter (<=1kb)	126	Vgll4	vestigial like family member 4
1142	chr6	115123120	115123456	337	0	0	0	0	0	1	0	1	1	0	0	0	3	Distal Intergenic	11379	Gm17733	predicted gene, 17733
1143	chr6	115716590	115718739	2150	0	0	0	0	0	1	2	2	2	0	0	0	7	Distal Intergenic	16212	Tmem40	transmembrane protein 40
1144	chr6	116627942	116628235	294	0	0	0	0	0	0	0	0	0	0	0	0	0	Promoter (<=1kb)	466	Zfp422	zinc finger protein 422
1145	chr6	116649514	116651817	2304	0	0	0	0	0	2	2	1	0	2	0	0	7	Promoter (<=1kb)	0	Depp1	DEPP1 autophagy regulator
1146	chr6	116669743	116671964	2222	0	0	0	0	0	2	1	2	2	0	0	0	7	Promoter (1-2kb)	1807	Rassf4	Ras association (RalGDS/AF-6) domain family member 4
1147	chr6	117878884	117879362	479	0	0	0	0	0	1	1	1	1	2	0	0	6	Distal Intergenic	15800	Zfp239	zinc finger protein 239
1148	chr6	117880390	117881289	900	0	0	0	0	0	0	0	0	0	0	0	0	0	Distal Intergenic	17306	Zfp239	zinc finger protein 239
1149	chr6	118990039	118990463	425	0	0	1	0	0	2	1	1	1	1	0	0	7	Intron (ENSMUST00000186889.6/12288, intron 3 of 46)	89544	Cacna1c	calcium channel, voltage-dependent, L type, alpha 1C subunit
1150	chr6	119106590	119107175	586	0	0	0	0	0	0	0	1	0	0	0	0	1	Promoter (<=1kb)	800	Cacna1c	calcium channel, voltage-dependent, L type, alpha 1C subunit
1151	chr6	119903108	119903268	161	0	0	0	0	0	0	0	1	0	0	0	0	1	Promoter (<=1kb)	332	Rad52	RAD52 homolog, DNA repair protein
1152	chr6	120039132	120040057	926	0	0	0	0	0	2	2	2	1	2	0	0	9	Promoter (<=1kb)	-460	Wnk1	WNK lysine deficient protein kinase 1
1153	chr6	120114328	120115272	945	0	0	1	0	0	1	1	0	0	1	0	0	4	Intron (ENSMUST00000112711.8/29862, intron 1 of 3)	20978	Ninj2	ninjurin 2
1154	chr6	120155185	120155790	606	0	0	1	1	0	1	2	2	2	0	0	0	9	Intron (ENSMUST00000112711.8/29862, intron 1 of 3)	-38033	Ninj2	ninjurin 2
1155	chr6	120173687	120175129	1443	0	0	0	0	0	0	1	1	1	1	0	0	4	Intron (ENSMUST00000112711.8/29862, intron 1 of 3)	-18694	Ninj2	ninjurin 2
1156	chr6	120463823	120463985	163	0	0	0	0	0	0	0	0	0	0	0	0	0	Promoter (<=1kb)	576	Il17ra	interleukin 17 receptor A
1157	chr6	120579951	120580336	386	0	0	0	0	0	0	1	1	1	0	1	0	4	Exon (ENSMUST00000204159.1/ENSMUST00000204159.1, exon 1 of 1)	25155	1700072O05Rik	RIKEN cDNA 1700072O05 gene
1158	chr6	120667127	120667442	316	0	0	0	0	0	0	0	0	0	0	0	0	0	Promoter (<=1kb)	545	Cecr2	CECR2, histone acetyl-lysine reader
1159	chr6	120819999	120821743	1745	0	0	0	0	0	0	0	0	0	0	0	0	0	Promoter (<=1kb)	796	Atp6v1e1	ATPase, H+ transporting, lysosomal V1 subunit E1
1160	chr6	120916324	120917063	740	0	0	0	0	0	1	0	1	0	0	0	0	2	Promoter (<=1kb)	0	Bid	BH3 interacting domain death agonist
1161	chr6	121025964	121028335	2372	0	0	1	0	0	1	2	2	2	2	0	0	10	Promoter (<=1kb)	-201	Mical3	microtubule associated monooxygenase, calponin and LIM domain containing 3
1162	chr6	121065202	121065359	158	0	0	0	0	0	0	0	0	0	0	0	0	0	Promoter (<=1kb)	738	Gm4651	predicted gene 4651
1163	chr6	121129411	121131275	1865	0	0	0	1	1	1	2	2	1	2	0	0	10	Promoter (<=1kb)	0	Mical3	microtubule associated monooxygenase, calponin and LIM domain containing 3
1164	chr6	121165766	121166694	929	0	0	1	0	0	1	2	1	1	2	1	0	9	Distal Intergenic	-16973	Pex26	peroxisomal biogenesis factor 26
1165	chr6	121243057	121243398	342	0	0	0	0	0	1	1	1	1	0	0	0	4	Promoter (2-3kb)	-2508	Usp18	ubiquitin specific peptidase 18
1166	chr6	122297440	122297750	311	0	0	0	0	0	0	0	0	0	0	0	0	0	Distal Intergenic	-10970	M6pr	mannose-6-phosphate receptor, cation dependent
1167	chr6	122309388	122310111	724	0	0	0	0	0	0	0	0	0	0	0	0	0	Promoter (<=1kb)	389	M6pr	mannose-6-phosphate receptor, cation dependent
1168	chr6	122633862	122634710	849	0	0	0	0	0	2	1	1	1	1	0	0	6	Distal Intergenic	7109	Dppa3	developmental pluripotency-associated 3
1169	chr6	122810170	122810578	409	0	0	0	0	0	0	1	1	0	0	0	0	2	Distal Intergenic	-8530	Slc2a3	solute carrier family 2 (facilitated glucose transporter), member 3
1170	chr6	122811567	122812276	710	0	0	0	0	0	0	1	0	0	1	0	0	2	Exon (ENSMUST00000204407.1/ENSMUST00000204407.1, exon 1 of 1)	-7638	Foxj2	forkhead box J2
1171	chr6	124719153	124719602	450	0	0	0	0	0	0	0	0	0	0	0	0	0	Promoter (<=1kb)	-763	Mir200c	microRNA 200c
1172	chr6	124805604	124805784	181	0	0	0	0	0	0	0	1	0	0	0	0	1	Promoter (2-3kb)	-2877	Spsb2	splA/ryanodine receptor domain and SOCS box containing 2
1173	chr6	124904001	124905684	1684	0	0	0	0	0	0	0	1	0	0	1	0	2	3' UTR	4367	Lag3	lymphocyte-activation gene 3
1174	chr6	124919398	124920185	788	0	0	1	0	0	3	1	1	0	1	0	0	7	Promoter (<=1kb)	0	Ptms	parathymosin
1175	chr6	125088365	125090937	2573	0	0	0	0	0	2	0	1	0	2	0	0	5	Distal Intergenic	-5044	Chd4	chromodomain helicase DNA binding protein 4
1176	chr6	125097571	125100278	2708	0	0	0	0	0	0	0	0	0	1	0	0	1	Promoter (<=1kb)	547	Mir7045	microRNA 7045
1177	chr6	125148275	125149983	1709	0	0	0	0	0	0	0	0	0	0	0	0	0	Promoter (<=1kb)	0	Iffo1	intermediate filament family orphan 1
1178	chr6	125351454	125351597	144	0	0	0	0	0	0	0	0	0	0	0	0	0	Promoter (1-2kb)	1731	Tnfrsf1a	tumor necrosis factor receptor superfamily, member 1a
1179	chr6	125572970	125575088	2119	0	0	0	0	0	1	3	1	1	0	0	0	6	Intron (ENSMUST00000100941.8/22371, intron 7 of 10)	6719	Vwf	Von Willebrand factor
1180	chr6	127151560	127152812	1253	0	0	0	0	0	1	0	0	0	0	0	0	1	Promoter (<=1kb)	0	Ccnd2	cyclin D2
1181	chr6	127153433	127154386	954	0	0	0	0	0	1	0	0	0	0	0	0	1	Promoter (1-2kb)	-1240	Ccnd2	cyclin D2
1182	chr6	127356176	127357092	917	0	0	0	0	0	0	1	1	0	0	0	0	2	Distal Intergenic	-48209	Gm38404	predicted gene, 38404
1183	chr6	128133679	128135122	1444	0	0	0	0	0	1	0	0	0	0	0	0	1	Promoter (1-2kb)	1587	Tspan9	tetraspanin 9
1184	chr6	128143996	128144048	53	0	0	0	0	0	0	0	0	0	0	0	0	0	Promoter (<=1kb)	-402	Tspan9	tetraspanin 9
1185	chr6	128763797	128764783	987	0	0	0	0	0	1	1	1	0	1	0	0	4	Distal Intergenic	23703	Klrb1c	killer cell lectin-like receptor subfamily B member 1C
1186	chr6	128839315	128839969	655	0	0	0	0	0	0	2	3	2	0	0	0	7	Distal Intergenic	-12984	Klrb1b	killer cell lectin-like receptor subfamily B member 1B
1187	chr6	129534581	129535234	654	0	0	0	0	0	0	0	0	0	0	0	0	0	Promoter (1-2kb)	1030	Gabarapl1	gamma-aminobutyric acid (GABA) A receptor-associated protein-like 1
1188	chr6	135040043	135041198	1156	0	0	0	0	0	2	1	1	1	1	0	0	6	Distal Intergenic	21043	Ddx47	DEAD box helicase 47
1189	chr6	135252501	135253110	610	0	0	0	1	0	0	1	0	0	0	0	0	2	Promoter (1-2kb)	1060	Gsg1	germ cell associated 1
1190	chr6	136464386	136465553	1168	0	0	0	0	0	0	1	0	0	1	0	0	2	Distal Intergenic	-40614	Atf7ip	activating transcription factor 7 interacting protein
1191	chr6	136468888	136469159	272	0	0	0	0	0	0	0	0	0	0	1	0	1	Distal Intergenic	-37008	Atf7ip	activating transcription factor 7 interacting protein
1192	chr6	136469744	136471227	1484	0	0	0	1	0	1	0	0	0	0	0	0	2	Distal Intergenic	-34940	Atf7ip	activating transcription factor 7 interacting protein
1193	chr6	136543231	136543421	191	0	0	0	0	0	0	0	0	0	0	0	0	0	Intron (ENSMUST00000203988.2/54343, intron 1 of 3)	-7766	Atf7ip	activating transcription factor 7 interacting protein
1194	chr6	137437340	137438493	1154	0	0	0	0	0	1	0	0	0	1	0	0	2	Intron (ENSMUST00000167679.7/19277, intron 18 of 25)	-14202	Ptpro	protein tyrosine phosphatase, receptor type, O
1195	chr6	142793378	142795369	1992	0	0	1	0	0	3	1	2	1	2	0	0	10	3' UTR	9097	Sult6b2	sulfotransferase family 6B, member 2
1196	chr6	143099221	143099452	232	0	0	0	0	0	0	0	0	0	1	0	0	1	Promoter (<=1kb)	315	C2cd5	C2 calcium-dependent domain containing 5
1197	chr6	143751045	143751830	786	0	0	0	0	0	0	0	0	0	0	0	0	0	Distal Intergenic	-99757	1700060C16Rik	RIKEN cDNA 1700060C16 gene
1198	chr6	143948772	143949290	519	0	0	0	0	0	0	0	0	0	0	0	0	0	Promoter (1-2kb)	-1666	Sox5	SRY (sex determining region Y)-box 5
1199	chr6	145266773	145268579	1807	0	1	1	0	0	1	1	1	1	1	0	0	7	Exon (ENSMUST00000119876.1/ENSMUST00000119876.1, exon 1 of 1)	16244	Gm15706	predicted gene 15706
1200	chr6	145276199	145276691	493	0	0	0	0	0	1	0	0	0	1	0	0	2	Distal Intergenic	25670	Gm15706	predicted gene 15706
1201	chr6	145339739	145340389	651	0	0	0	0	0	1	0	0	0	1	0	0	2	Distal Intergenic	-51037	1700073E17Rik	ribosomal protein L7 pseudogene
1202	chr6	145341005	145341834	830	0	0	0	0	0	1	0	0	0	1	0	0	2	Distal Intergenic	-49592	1700073E17Rik	ribosomal protein L7 pseudogene
1203	chr6	145855230	145856428	1199	0	0	1	0	0	2	2	1	1	2	0	0	9	Downstream (1-2kb)	8874	Bhlhe41	basic helix-loop-helix family, member e41
1204	chr6	145865863	145866330	468	0	0	0	0	0	2	0	2	2	0	0	0	6	Promoter (<=1kb)	-305	Bhlhe41	basic helix-loop-helix family, member e41
1205	chr6	146633794	146634123	330	0	0	0	0	0	0	0	0	0	0	0	0	0	Promoter (<=1kb)	375	Tm7sf3	transmembrane 7 superfamily member 3
1206	chr6	146643065	146643575	511	0	0	0	0	0	0	0	0	0	0	0	0	0	Promoter (<=1kb)	-241	Tm7sf3	transmembrane 7 superfamily member 3
1207	chr6	146746865	146747262	398	0	0	0	0	0	0	1	0	0	0	0	0	1	Intron (ENSMUST00000001675.13/232533, intron 1 of 13)	21553	Stk38l	serine/threonine kinase 38 like
1208	chr6	146889143	146889334	192	0	0	0	0	0	0	0	0	0	0	0	0	0	Promoter (<=1kb)	554	Ppfibp1	PTPRF interacting protein, binding protein 1 (liprin beta 1)
1209	chr6	147098579	147100140	1562	0	0	0	0	0	1	1	1	0	1	0	0	4	Intron (ENSMUST00000036003.7/232539, intron 1 of 2)	-5174	Klhl42	kelch-like 42
1210	chr6	149100453	149100711	259	0	0	0	0	0	0	0	1	0	0	0	0	1	Promoter (<=1kb)	827	Dennd5b	DENN/MADD domain containing 5B
1211	chr7	6172900	6173581	682	0	0	0	0	0	1	0	0	0	1	0	0	2	Promoter (<=1kb)	-226	Zfp444	zinc finger protein 444
1212	chr7	6287023	6288080	1058	0	0	1	0	0	2	1	1	0	2	0	0	7	Promoter (<=1kb)	0	Zfp667	zinc finger protein 667
1213	chr7	7277609	7278152	544	0	0	0	0	0	0	0	1	1	0	0	0	2	Promoter (<=1kb)	45	Vmn2r29	vomeronasal 2, receptor 29
1214	chr7	7298973	7300876	1904	0	0	0	0	0	0	1	2	0	1	0	0	4	Promoter (<=1kb)	0	Clcn4	chloride channel, voltage-sensitive 4
1215	chr7	12779883	12780561	679	0	0	0	0	0	0	0	0	0	0	0	0	0	Promoter (<=1kb)	93	Zscan18	zinc finger and SCAN domain containing 18
1216	chr7	12803055	12804405	1351	0	0	0	0	0	0	0	1	0	0	0	0	1	Promoter (<=1kb)	0	Zscan18	zinc finger and SCAN domain containing 18
1217	chr7	12909838	12910746	909	0	0	0	0	0	0	1	1	0	0	1	0	3	Distal Intergenic	-11544	Rps5	ribosomal protein S5
1218	chr7	13038649	13039028	380	0	0	0	0	0	0	0	0	0	0	0	0	0	Promoter (<=1kb)	-374	Ube2m	ubiquitin-conjugating enzyme E2M
1219	chr7	15921609	15922113	505	0	0	0	0	0	0	0	1	0	0	0	0	1	Promoter (<=1kb)	289	Selenow	selenoprotein W
1220	chr7	16045650	16046503	854	0	0	0	0	0	0	1	1	0	0	0	0	2	Promoter (1-2kb)	1418	Bicra	BRD4 interacting chromatin remodeling complex associated protein
1221	chr7	16295734	16297213	1480	0	0	0	0	0	1	2	2	2	1	0	0	8	Distal Intergenic	-8939	Ccdc9	coiled-coil domain containing 9
1222	chr7	16403382	16403648	267	0	0	0	0	0	0	0	0	0	0	0	0	0	Promoter (2-3kb)	2175	Zc3h4	zinc finger CCCH-type containing 4
1223	chr7	16404571	16406493	1923	0	0	0	0	0	1	1	2	0	0	0	0	4	Intron (ENSMUST00000214735.1/330474, intron 1 of 1)	3364	Zc3h4	zinc finger CCCH-type containing 4
1224	chr7	16453137	16453381	245	0	0	0	0	0	0	0	1	0	0	0	0	1	Promoter (<=1kb)	174	Tmem160	transmembrane protein 160
1225	chr7	16699966	16702352	2387	0	0	0	0	0	1	2	1	0	1	0	0	5	Distal Intergenic	-19577	Ceacam9	carcinoembryonic antigen-related cell adhesion molecule 9
1226	chr7	16728602	16729088	487	0	0	0	0	0	1	1	1	0	1	0	0	4	Distal Intergenic	6644	Ceacam9	carcinoembryonic antigen-related cell adhesion molecule 9
1227	chr7	16738883	16739738	856	0	0	0	0	0	0	0	0	0	0	0	0	0	Promoter (<=1kb)	345	Ap2s1	adaptor-related protein complex 2, sigma 1 subunit
1228	chr7	16919445	16922811	3367	0	0	0	0	0	0	0	1	0	0	0	0	1	Promoter (1-2kb)	1018	Calm3	calmodulin 3
1229	chr7	16949993	16951244	1252	0	0	0	0	0	1	2	2	2	0	0	0	7	Distal Intergenic	5311	Pnmal2	PNMA-like 2
1230	chr7	18840013	18841091	1079	0	0	0	0	0	0	1	1	0	0	0	0	2	Promoter (<=1kb)	12	Mill2	MHC I like leukocyte 2
1231	chr7	19269460	19270716	1257	0	0	0	0	0	0	0	0	1	0	0	0	1	Promoter (1-2kb)	1101	Vasp	vasodilator-stimulated phosphoprotein
1232	chr7	19282985	19283707	723	0	0	0	0	0	0	1	0	0	0	0	0	1	Promoter (<=1kb)	350	Rtn2	reticulon 2 (Z-band associated protein)
1233	chr7	19318923	19320986	2064	0	0	0	1	0	1	1	1	1	0	0	0	5	Exon (ENSMUST00000207444.1/ENSMUST00000207444.1, exon 2 of 2)	-8872	Fosb	FBJ osteosarcoma oncogene B
1234	chr7	19326766	19327995	1230	0	0	0	1	0	1	1	1	0	1	0	0	5	Intron (ENSMUST00000207444.1/ENSMUST00000207444.1, intron 1 of 1)	-16715	Fosb	FBJ osteosarcoma oncogene B
1235	chr7	19341458	19342090	633	0	0	0	0	0	0	0	1	0	0	0	0	1	Promoter (2-3kb)	-2688	Ercc1	excision repair cross-complementing rodent repair deficiency, complementation group 1
1236	chr7	19361599	19361870	272	0	0	0	0	0	0	0	1	0	0	0	0	1	Promoter (<=1kb)	383	Ppp1r13l	protein phosphatase 1, regulatory subunit 13 like
1237	chr7	19823826	19824847	1022	0	0	0	0	0	0	1	0	0	0	0	0	1	Promoter (1-2kb)	-1056	Bcl3	B cell leukemia/lymphoma 3
1238	chr7	19830590	19832185	1596	0	0	0	0	0	1	2	2	2	0	0	0	7	Distal Intergenic	-7820	Bcl3	B cell leukemia/lymphoma 3
1239	chr7	19933269	19933743	475	0	0	0	0	0	0	0	0	0	0	0	0	0	Distal Intergenic	11155	Igsf23	immunoglobulin superfamily, member 23
1240	chr7	24389578	24389836	259	0	0	0	0	0	0	0	0	0	0	0	0	0	Distal Intergenic	7408	Kcnn4	potassium intermediate/small conductance calcium-activated channel, subfamily N, member 4
1241	chr7	25238317	25239611	1295	0	0	1	0	0	2	2	2	0	1	0	0	8	Promoter (<=1kb)	-466	Gsk3a	glycogen synthase kinase 3 alpha
1242	chr7	25247561	25249283	1723	0	0	0	0	0	0	0	1	1	0	0	0	2	Promoter (1-2kb)	1447	Erf	Ets2 repressor factor
1243	chr7	25268729	25270411	1683	0	0	0	0	0	0	0	0	0	0	0	0	0	Promoter (<=1kb)	342	Cic	capicua transcriptional repressor
1244	chr7	25279769	25280529	761	0	0	0	0	0	0	0	1	0	0	0	0	1	Promoter (<=1kb)	128	Cic	capicua transcriptional repressor
1245	chr7	25283005	25283883	879	0	0	0	0	0	0	0	0	0	0	0	0	0	Promoter (<=1kb)	0	Cic	capicua transcriptional repressor
1246	chr7	25753053	25753593	541	0	0	0	0	0	0	0	0	0	0	0	0	0	Promoter (1-2kb)	1108	Hnrnpul1	heterogeneous nuclear ribonucleoprotein U-like 1
1247	chr7	27195079	27195549	471	0	0	0	0	0	0	0	0	0	0	0	0	0	Promoter (<=1kb)	211	Snrpa	small nuclear ribonucleoprotein polypeptide A
1248	chr7	27225093	27225446	354	0	0	0	0	0	0	0	0	0	0	0	0	0	Intron (ENSMUST00000003850.7/233011, intron 1 of 6)	3182	Itpkc	inositol 1,4,5-trisphosphate 3-kinase C
1249	chr7	27804566	27805326	761	0	0	0	0	0	0	1	1	0	0	0	0	2	Promoter (1-2kb)	-1870	Zfp626	zinc finger protein 626
1250	chr7	27861044	27861186	143	0	0	1	0	0	1	0	1	0	0	0	0	3	Promoter (<=1kb)	459	Zfp607a	zinc finger protein 607A
1251	chr7	27933517	27933902	386	0	0	0	0	0	0	0	1	0	0	0	1	2	Distal Intergenic	-4057	Zfp974	zinc finger protein 974
1252	chr7	27978584	27978675	92	0	0	0	0	0	0	0	0	0	0	0	0	0	Promoter (<=1kb)	464	Zfp780b	zinc finger protein 780B
1253	chr7	28208806	28209348	543	0	0	0	0	0	0	1	1	0	0	0	0	2	Distal Intergenic	28540	Dyrk1b	dual-specificity tyrosine-(Y)-phosphorylation regulated kinase 1b
1254	chr7	28780348	28782249	1902	0	0	0	0	0	1	0	1	1	0	0	0	3	Promoter (2-3kb)	-2377	Sirt2	sirtuin 2
1255	chr7	28801788	28804381	2594	0	0	0	0	0	0	3	2	3	1	0	0	9	Distal Intergenic	-4160	Hnrnpl	heterogeneous nuclear ribonucleoprotein L
1256	chr7	28924823	28925286	464	0	0	0	0	0	0	0	0	0	0	0	0	0	Exon (ENSMUST00000208229.1/ENSMUST00000208229.1, exon 2 of 2)	-5602	Actn4	actinin alpha 4
1257	chr7	28929935	28931513	1579	0	0	0	0	0	1	1	1	1	1	0	0	5	Intron (ENSMUST00000068045.13/60595, intron 1 of 20)	-10714	Actn4	actinin alpha 4
1258	chr7	28959167	28961302	2136	0	0	0	0	0	0	1	0	0	0	0	0	1	Promoter (<=1kb)	921	Actn4	actinin alpha 4
1259	chr7	28981084	28981496	413	0	0	0	0	0	0	0	0	0	0	0	0	0	Promoter (<=1kb)	287	Eif3k	eukaryotic translation initiation factor 3, subunit K
1260	chr7	29417733	29417947	215	0	0	0	0	0	0	0	0	0	0	0	0	0	Intron (ENSMUST00000085809.10/74206, intron 3 of 22)	-39988	Sipa1l3	signal-induced proliferation-associated 1 like 3
1261	chr7	29453047	29453597	551	0	0	0	0	0	0	1	1	1	0	0	0	3	Intron (ENSMUST00000085809.10/74206, intron 2 of 22)	51855	Sipa1l3	signal-induced proliferation-associated 1 like 3
1262	chr7	29470050	29470820	771	0	0	0	0	0	1	1	1	1	0	0	0	4	Intron (ENSMUST00000085809.10/74206, intron 2 of 22)	34632	Sipa1l3	signal-induced proliferation-associated 1 like 3
1263	chr7	30050935	30051301	367	0	0	0	0	0	0	0	1	1	0	0	0	2	Promoter (<=1kb)	72	Zfp14	zinc finger protein 14
1264	chr7	30218945	30219930	986	0	0	0	0	0	1	0	1	0	1	0	0	3	Distal Intergenic	7070	Tbcb	tubulin folding cofactor B
1265	chr7	30280107	30281351	1245	0	0	0	0	0	0	2	2	2	0	0	0	6	Promoter (<=1kb)	0	Wdr62	WD repeat domain 62
1266	chr7	30599490	30600956	1467	0	0	1	0	0	3	1	1	1	1	0	0	8	Promoter (<=1kb)	-581	Zbtb32	zinc finger and BTB domain containing 32
1267	chr7	30811595	30812419	825	0	0	1	0	0	1	1	2	1	0	0	0	6	Distal Intergenic	8558	Ffar2	free fatty acid receptor 2
1268	chr7	31148155	31149808	1654	0	0	0	0	0	0	0	2	0	0	0	0	2	Promoter (1-2kb)	1145	Gramd1a	GRAM domain containing 1A
1269	chr7	34167889	34168127	239	0	0	0	0	0	0	0	0	0	0	0	0	0	Promoter (<=1kb)	448	Uba2	ubiquitin-like modifier activating enzyme 2
1270	chr7	34312666	34312853	188	0	0	0	0	0	0	0	0	0	1	0	0	1	Promoter (<=1kb)	669	Garre1	granule associated Rac and RHOG effector 1
1271	chr7	35117888	35118951	1064	0	0	0	0	0	0	0	1	1	0	0	0	2	Promoter (<=1kb)	-352	Cebpa	CCAAT/enhancer binding protein (C/EBP), alpha
1272	chr7	35234357	35234750	394	0	0	0	0	0	0	1	1	1	0	0	0	3	Distal Intergenic	-18859	Lrp3	low density lipoprotein receptor-related protein 3
1273	chr7	35235456	35235857	402	0	0	0	0	0	1	1	1	0	0	0	0	3	Downstream (2-3kb)	-19958	Lrp3	low density lipoprotein receptor-related protein 3
1274	chr7	36696821	36697139	319	0	0	0	0	0	0	0	1	2	1	0	0	4	Promoter (<=1kb)	-979	Tshz3	teashirt zinc finger family member 3
1275	chr7	38058943	38059685	743	0	0	1	0	0	0	1	1	0	0	0	0	3	Exon (ENSMUST00000205683.1/ENSMUST00000205683.1, exon 1 of 2)	-35392	Uri1	URI1, prefoldin-like chaperone
1276	chr7	38061327	38061737	411	0	0	0	0	0	0	0	1	1	0	0	0	2	Exon (ENSMUST00000205632.1/ENSMUST00000205632.1, exon 1 of 4)	37632	Ccne1	cyclin E1
1277	chr7	38200495	38201071	577	0	0	0	0	0	1	0	1	2	2	0	0	6	Distal Intergenic	14224	1600014C10Rik	RIKEN cDNA 1600014C10 gene
1278	chr7	39544027	39545147	1121	0	0	1	0	0	0	1	2	0	0	0	0	4	Exon (ENSMUST00000190789.2/ENSMUST00000190789.2, exon 1 of 2)	26261	Zfp619	zinc finger protein 619
1279	chr7	43561954	43562971	1018	0	0	0	0	0	0	1	1	1	0	0	0	3	Promoter (<=1kb)	0	Zfp658	zinc finger protein 658
1280	chr7	44405343	44406071	729	0	0	0	0	0	1	1	1	1	0	0	0	4	Distal Intergenic	-19659	1700008O03Rik	RIKEN cDNA 1700008O03 gene
1281	chr7	44473128	44473522	395	0	0	0	0	0	0	0	0	0	0	0	0	0	Promoter (<=1kb)	-16	5430431A17Rik	RIKEN cDNA 5430431A17 gene
1282	chr7	45051890	45052485	596	0	0	0	0	0	0	0	0	0	0	0	0	0	Promoter (<=1kb)	396	Prr12	proline rich 12
1283	chr7	46096730	46099632	2903	0	0	0	0	0	0	2	5	2	0	0	0	9	Promoter (<=1kb)	271	Kcnj11	potassium inwardly rectifying channel, subfamily J, member 11
1284	chr7	46235871	46238454	2584	0	0	1	0	0	3	1	4	1	3	0	0	13	Promoter (<=1kb)	10	Ush1c	USH1 protein network component harmonin
1285	chr7	47050962	47052126	1165	0	0	0	0	0	0	1	1	1	0	0	0	3	Promoter (<=1kb)	0	Tmem86a	transmembrane protein 86A
1286	chr7	55842781	55843284	504	0	0	0	0	0	0	0	0	0	0	0	0	0	Promoter (<=1kb)	526	Cyfip1	cytoplasmic FMR1 interacting protein 1
1287	chr7	55910494	55912094	1601	0	0	0	0	0	2	1	2	3	1	0	0	9	Promoter (2-3kb)	2122	Cyfip1	cytoplasmic FMR1 interacting protein 1
1288	chr7	58398321	58399863	1543	0	0	0	0	1	0	2	1	0	1	0	0	5	Distal Intergenic	-258383	Atp10a	ATPase, class V, type 10A
1289	chr7	58844009	58844448	440	0	0	0	0	0	1	1	1	0	1	0	0	4	Distal Intergenic	185763	Atp10a	ATPase, class V, type 10A
1290	chr7	63858716	63859077	362	0	0	0	0	0	0	0	0	0	0	0	0	0	Distal Intergenic	-57780	E030018B13Rik	RIKEN cDNA E030018B13 gene
1291	chr7	63911519	63912688	1170	0	0	0	0	0	0	0	0	0	0	0	0	0	Intron (ENSMUST00000063694.9/50794, intron 1 of 1)	-4169	E030018B13Rik	RIKEN cDNA E030018B13 gene
1292	chr7	64048438	64048763	326	0	0	0	0	0	0	0	1	0	0	0	0	1	Distal Intergenic	-105072	Trpm1	transient receptor potential cation channel, subfamily M, member 1
1293	chr7	64839459	64841317	1859	0	0	0	0	0	1	2	2	1	1	0	0	7	Intron (ENSMUST00000119118.7/70638, intron 3 of 9)	15080	Fam189a1	family with sequence similarity 189, member A1
1294	chr7	65367589	65367849	261	0	0	0	0	0	0	1	1	0	0	0	0	2	Intron (ENSMUST00000102592.9/21872, intron 1 of 27)	3166	Tjp1	tight junction protein 1
1295	chr7	65801764	65802565	802	0	0	0	0	0	0	1	0	0	0	0	0	1	Promoter (<=1kb)	-546	1810008I18Rik	RIKEN cDNA 1810008I18 gene
1296	chr7	65862748	65862980	233	0	0	0	0	0	0	0	0	0	0	0	0	0	Promoter (<=1kb)	316	Pcsk6	proprotein convertase subtilisin/kexin type 6
1297	chr7	66110229	66110356	128	0	0	0	0	0	0	0	1	0	0	0	0	1	Promoter (<=1kb)	714	Chsy1	chondroitin sulfate synthase 1
1298	chr7	66309310	66309437	128	0	0	0	0	0	0	1	1	1	0	0	0	3	Exon (ENSMUST00000207140.1/ENSMUST00000207140.1, exon 1 of 1)	-27093	Lrrk1	leucine-rich repeat kinase 1
1299	chr7	67950494	67951299	806	0	0	0	0	0	1	2	2	1	0	0	0	6	Promoter (1-2kb)	-1528	Igf1r	insulin-like growth factor I receptor
1300	chr7	68128889	68129042	154	0	0	0	0	0	0	1	0	0	0	0	0	1	Intron (ENSMUST00000005671.9/16001, intron 2 of 20)	-19548	Igf1r	insulin-like growth factor I receptor
1301	chr7	68129718	68130066	349	0	0	0	0	0	1	1	1	1	1	0	0	5	Intron (ENSMUST00000005671.9/16001, intron 2 of 20)	-18524	Igf1r	insulin-like growth factor I receptor
1302	chr7	68748086	68748725	640	0	0	0	0	0	0	0	0	0	0	0	0	0	Promoter (<=1kb)	463	Arrdc4	arrestin domain containing 4
1303	chr7	73552252	73552944	693	0	0	0	0	0	0	1	0	0	0	0	0	1	Promoter (2-3kb)	2976	Chaserr	CHD2 adjacent suppressive regulatory RNA
1304	chr7	73588835	73590072	1238	0	0	0	0	0	0	2	2	2	0	0	0	6	Distal Intergenic	-30440	Chaserr	CHD2 adjacent suppressive regulatory RNA
1305	chr7	73595657	73596777	1121	0	0	0	0	0	0	1	0	0	0	0	0	1	Distal Intergenic	-37262	Chaserr	CHD2 adjacent suppressive regulatory RNA
1306	chr7	73607298	73608572	1275	0	0	0	0	0	0	2	1	0	0	0	0	3	Distal Intergenic	-48903	Chaserr	CHD2 adjacent suppressive regulatory RNA
1307	chr7	73616956	73618082	1127	0	0	0	0	0	0	2	1	1	0	0	0	4	Distal Intergenic	-58561	Chaserr	CHD2 adjacent suppressive regulatory RNA
1308	chr7	73618897	73619431	535	0	0	0	0	0	0	0	1	0	0	0	0	1	Distal Intergenic	-60502	Chaserr	CHD2 adjacent suppressive regulatory RNA
1309	chr7	73717858	73718923	1066	0	0	0	0	0	1	0	0	0	0	0	0	1	Distal Intergenic	-21379	Fam174b	family with sequence similarity 174, member B
1310	chr7	78863786	78865449	1664	0	0	1	0	0	1	2	2	1	0	0	0	7	Distal Intergenic	-16523	Det1	de-etiolated homolog 1 (Arabidopsis)
1311	chr7	78914227	78915287	1061	0	0	1	0	0	0	1	1	1	0	1	0	5	Promoter (<=1kb)	0	Isg20	interferon-stimulated protein
1312	chr7	78953565	78954598	1034	0	0	0	0	0	1	0	0	0	1	0	0	2	Distal Intergenic	39236	Isg20	interferon-stimulated protein
1313	chr7	79272594	79272784	191	0	0	0	0	0	0	0	1	0	0	0	0	1	Promoter (<=1kb)	-415	Abhd2	abhydrolase domain containing 2
1314	chr7	79843981	79844971	991	0	0	0	0	0	1	0	0	0	1	2	0	4	Promoter (1-2kb)	-1629	Anpep	alanyl (membrane) aminopeptidase
1315	chr7	80048888	80050291	1404	0	0	0	0	0	2	1	2	1	1	0	0	7	Intron (ENSMUST00000164056.8/209225, intron 1 of 4)	21074	Zfp710	zinc finger protein 710
1316	chr7	80058833	80059003	171	0	0	0	0	0	0	0	0	0	0	0	0	0	Intron (ENSMUST00000164056.8/209225, intron 1 of 4)	16244	Gm21057	predicted gene, 21057
1317	chr7	80069335	80070923	1589	0	0	0	0	0	2	1	0	0	0	0	0	3	Exon (ENSMUST00000206111.1/100859962, exon 2 of 3)	4324	Gm21057	predicted gene, 21057
1318	chr7	80078818	80079328	511	0	0	0	0	0	0	0	0	1	0	0	0	1	Intron (ENSMUST00000164056.8/209225, intron 1 of 4)	-3551	Gm21057	predicted gene, 21057
1319	chr7	80143462	80143906	445	0	0	1	0	0	1	1	1	1	0	0	0	5	Distal Intergenic	-28070	Idh2	isocitrate dehydrogenase 2 (NADP+), mitochondrial
1320	chr7	80166326	80167364	1039	0	0	0	0	0	1	1	1	1	1	0	0	5	Distal Intergenic	-19477	Sema4b	sema domain, immunoglobulin domain (Ig), transmembrane domain (TM) and short cytoplasmic domain, (semaphorin) 4B
1321	chr7	80192347	80192855	509	0	0	0	0	0	0	0	0	0	0	0	0	0	Intron (ENSMUST00000032754.8/20352, intron 1 of 14)	5469	Sema4b	sema domain, immunoglobulin domain (Ig), transmembrane domain (TM) and short cytoplasmic domain, (semaphorin) 4B
1322	chr7	80646821	80647920	1100	0	0	0	0	0	1	1	1	0	1	0	0	4	Intron (ENSMUST00000122255.7/70461, intron 2 of 14)	10804	Gm15880	predicted gene 15880
1323	chr7	80753601	80754332	732	0	0	0	0	0	1	0	0	0	0	0	0	1	Intron (ENSMUST00000206896.1/ENSMUST00000206896.1, intron 1 of 2)	-23353	Iqgap1	IQ motif containing GTPase activating protein 1
1324	chr7	80766216	80767481	1266	0	0	0	1	0	0	2	1	1	0	0	0	5	Exon (ENSMUST00000167377.2/29875, exon 4 of 38)	35782	Iqgap1	IQ motif containing GTPase activating protein 1
1325	chr7	80783719	80784263	545	0	0	0	0	0	0	0	0	0	0	0	0	0	Intron (ENSMUST00000167377.2/29875, intron 2 of 37)	19000	Iqgap1	IQ motif containing GTPase activating protein 1
1326	chr7	80801706	80802246	541	0	0	0	0	0	0	1	1	1	0	0	0	3	Promoter (1-2kb)	1017	Iqgap1	IQ motif containing GTPase activating protein 1
1327	chr7	81212010	81212971	962	0	0	0	0	0	0	1	1	1	1	0	0	4	Promoter (<=1kb)	-625	Pde8a	phosphodiesterase 8A
1328	chr7	84200451	84201978	1528	0	0	0	0	0	1	1	1	1	1	0	0	5	Distal Intergenic	-48558	Abhd17c	abhydrolase domain containing 17C
1329	chr7	89403348	89404969	1622	0	0	0	0	0	0	1	1	1	0	0	0	3	Promoter (<=1kb)	0	Fzd4	frizzled class receptor 4
1330	chr7	96212248	96213540	1293	0	0	0	0	0	0	0	2	0	0	0	0	2	Promoter (<=1kb)	577	Tenm4	teneurin transmembrane protein 4
1331	chr7	97081172	97081409	238	0	0	0	0	0	0	0	0	0	0	0	0	0	Promoter (<=1kb)	-177	Gab2	growth factor receptor bound protein 2-associated protein 2
1332	chr7	97082594	97083016	423	0	0	0	0	0	0	0	0	0	0	0	0	0	Promoter (<=1kb)	818	Gab2	growth factor receptor bound protein 2-associated protein 2
1333	chr7	97340822	97341477	656	0	0	0	0	0	1	1	1	1	0	0	0	4	Intron (ENSMUST00000054107.5/622320, intron 1 of 1)	8495	Kctd21	potassium channel tetramerisation domain containing 21
1334	chr7	98178432	98180218	1787	0	0	0	0	0	1	1	2	1	1	0	0	6	Promoter (<=1kb)	-158	Capn5	calpain 5
1335	chr7	98815037	98815262	226	0	0	0	0	0	0	1	1	1	0	0	0	3	Distal Intergenic	-19850	Wnt11	wingless-type MMTV integration site family, member 11
1336	chr7	98815826	98816840	1015	0	0	0	0	1	1	2	2	2	0	1	0	9	Distal Intergenic	-18272	Wnt11	wingless-type MMTV integration site family, member 11
1337	chr7	99535103	99536200	1098	0	0	0	0	0	0	0	3	1	0	0	0	4	Promoter (<=1kb)	0	Arrb1	arrestin, beta 1
1338	chr7	100370683	100371315	633	0	0	0	0	0	0	0	0	0	0	0	0	0	Promoter (<=1kb)	619	Ppme1	protein phosphatase methylesterase 1
1339	chr7	100465225	100466291	1067	0	0	0	0	0	0	0	0	0	0	1	0	1	Promoter (<=1kb)	0	C2cd3	C2 calcium-dependent domain containing 3
1340	chr7	100536348	100537822	1475	0	0	0	0	0	2	2	1	1	1	0	0	7	Promoter (<=1kb)	0	Coa4	cytochrome c oxidase assembly factor 4
1341	chr7	100926146	100926502	357	0	0	0	0	0	0	1	1	1	1	0	0	4	Intron (ENSMUST00000107032.2/207212, intron 1 of 20)	5605	Arhgef17	Rho guanine nucleotide exchange factor (GEF) 17
1342	chr7	101310169	101310856	688	0	0	1	0	0	0	2	2	1	1	1	0	8	Distal Intergenic	-6230	Stard10	START domain containing 10
1343	chr7	101322524	101324084	1561	0	0	0	0	0	1	1	2	1	2	1	0	8	Promoter (<=1kb)	553	Stard10	START domain containing 10
1344	chr7	101377126	101379831	2706	0	0	0	0	0	1	1	1	1	1	0	0	5	Promoter (<=1kb)	0	Arap1	ArfGAP with RhoGAP domain, ankyrin repeat and PH domain 1
1345	chr7	101971343	101971883	541	0	0	0	0	0	0	1	1	0	0	0	0	2	Promoter (<=1kb)	604	Numa1	nuclear mitotic apparatus protein 1
1346	chr7	104352878	104352923	46	0	0	0	0	0	0	0	0	0	0	0	0	0	Promoter (<=1kb)	415	Trim12c	tripartite motif-containing 12C
1347	chr7	105399119	105399640	522	0	0	0	0	0	0	0	0	0	0	0	0	0	Promoter (<=1kb)	345	Fam160a2	family with sequence similarity 160, member A2
1348	chr7	105567995	105570580	2586	0	0	1	1	0	0	2	2	2	0	0	0	8	Promoter (<=1kb)	0	Apbb1	amyloid beta (A4) precursor protein-binding, family B, member 1
1349	chr7	109493570	109494296	727	0	0	0	0	0	0	0	0	0	0	0	0	0	Promoter (<=1kb)	0	Trim66	tripartite motif-containing 66
1350	chr7	109600175	109601225	1051	0	0	0	0	0	1	1	1	0	0	0	0	3	Promoter (1-2kb)	1440	Denn2b	DENN domain containing 2B
1351	chr7	109613788	109614262	475	0	0	0	0	0	0	0	0	0	0	0	0	0	Promoter (2-3kb)	2129	Denn2b	DENN domain containing 2B
1352	chr7	109958961	109959674	714	0	0	0	0	0	0	0	0	0	0	0	0	0	Promoter (<=1kb)	649	Dennd5a	DENN/MADD domain containing 5A
1353	chr7	109985045	109985973	929	0	0	0	0	0	0	0	0	0	0	0	0	0	Promoter (<=1kb)	189	Tmem41b	transmembrane protein 41B
1354	chr7	110087192	110088598	1407	0	0	0	0	0	1	1	1	1	1	0	0	5	Intron (ENSMUST00000209505.1/20841, intron 12 of 15)	-3031	Zfp143	zinc finger protein 143
1355	chr7	110108945	110109204	260	0	0	0	0	0	0	1	0	0	0	0	0	1	Intron (ENSMUST00000185931.6/69781, intron 2 of 3)	-12842	Wee1	WEE 1 homolog 1 (S. pombe)
1356	chr7	110123200	110123928	729	0	0	0	0	0	0	1	1	1	0	0	0	3	Promoter (1-2kb)	1154	Wee1	WEE 1 homolog 1 (S. pombe)
1357	chr7	110163781	110165054	1274	0	0	0	0	0	0	1	2	1	0	0	0	4	Distal Intergenic	-12579	1600010M07Rik	RIKEN cDNA 1600010M07 gene
1358	chr7	110894022	110894395	374	0	0	0	0	0	0	1	1	1	0	0	0	3	Intron (ENSMUST00000127935.7/17540, intron 10 of 15)	-10590	Gm16336	predicted gene 16336
1359	chr7	111024070	111025007	938	0	0	0	0	0	1	1	1	1	1	0	0	5	Distal Intergenic	-3944	Ctr9	CTR9 homolog, Paf1/RNA polymerase II complex component
1360	chr7	111121762	111122267	506	0	0	0	0	0	0	2	2	2	0	0	0	6	Promoter (<=1kb)	270	1700012D14Rik	RIKEN cDNA 1700012D14 gene
1361	chr7	111123091	111123393	303	0	0	0	0	0	0	0	1	0	0	0	0	1	Promoter (<=1kb)	-407	1700012D14Rik	RIKEN cDNA 1700012D14 gene
1362	chr7	112276358	112277448	1091	0	0	0	0	0	0	0	0	0	0	1	0	1	Intron (ENSMUST00000050149.11/320878, intron 3 of 19)	5059	Mical2	microtubule associated monooxygenase, calponin and LIM domain containing 2
1363	chr7	112467365	112468315	951	0	0	0	0	0	0	0	0	0	0	0	0	0	Intron (ENSMUST00000106643.7/57342, intron 2 of 13)	39460	Parva	parvin, alpha
1364	chr7	112680926	112681081	156	0	0	0	0	0	0	0	0	0	0	0	0	0	Promoter (1-2kb)	1416	Tead1	TEA domain family member 1
1365	chr7	112825769	112827518	1750	0	0	1	0	0	1	1	1	1	1	1	0	7	Intron (ENSMUST00000084705.11/21676, intron 2 of 11)	66223	Tead1	TEA domain family member 1
1366	chr7	114301084	114302312	1229	0	0	0	0	0	1	1	1	1	1	0	0	5	Distal Intergenic	-24966	Psma1	proteasome subunit alpha 1
1367	chr7	116443827	116444704	878	0	0	0	0	0	0	1	1	1	1	0	0	4	Promoter (<=1kb)	-378	Pik3c2a	phosphatidylinositol-4-phosphate 3-kinase catalytic subunit type 2 alpha
1368	chr7	118251928	118252614	687	0	0	0	0	0	1	1	1	0	1	0	0	4	Distal Intergenic	8063	4930583K01Rik	RIKEN cDNA 4930583K01 gene
1369	chr7	118277299	118277939	641	0	0	0	0	1	1	0	0	0	1	0	0	3	Distal Intergenic	33434	4930583K01Rik	RIKEN cDNA 4930583K01 gene
1370	chr7	118702714	118704231	1518	0	0	0	0	0	1	1	1	1	1	0	0	5	Promoter (1-2kb)	1149	Gde1	glycerophosphodiester phosphodiesterase 1
1371	chr7	118740326	118741235	910	0	0	0	0	0	0	1	1	1	1	0	0	4	Promoter (<=1kb)	0	Vps35l	VPS35 endosomal protein sorting factor like
1372	chr7	120102101	120103518	1418	0	0	0	0	0	0	1	1	1	1	0	0	4	Promoter (<=1kb)	0	Tmem159	transmembrane protein 159
1373	chr7	120175320	120176414	1095	0	0	0	0	0	0	1	0	0	0	0	0	1	Promoter (1-2kb)	1462	Anks4b	ankyrin repeat and sterile alpha motif domain containing 4B
1374	chr7	120830427	120831625	1199	0	0	0	0	0	0	1	1	1	0	0	0	3	Exon (ENSMUST00000208668.1/436008, exon 12 of 12)	-11206	Eef2k	eukaryotic elongation factor-2 kinase
1375	chr7	120918315	120918712	398	0	0	0	0	0	0	1	1	0	2	0	0	4	Promoter (<=1kb)	531	Polr3e	polymerase (RNA) III (DNA directed) polypeptide E
1376	chr7	121705626	121706092	467	0	0	0	0	0	0	1	0	0	0	0	0	1	Promoter (1-2kb)	1161	Usp31	ubiquitin specific peptidase 31
1377	chr7	121981040	121981155	116	0	0	0	0	0	0	0	0	0	0	0	0	0	Promoter (<=1kb)	539	Cog7	component of oligomeric golgi complex 7
1378	chr7	122331379	122332412	1034	0	0	0	0	0	1	1	1	1	1	0	0	5	Intron (ENSMUST00000143692.7/18751, intron 2 of 17)	41351	Prkcb	protein kinase C, beta
1379	chr7	122389807	122390658	852	0	0	0	0	0	1	1	0	0	0	1	0	3	Intron (ENSMUST00000143692.7/18751, intron 2 of 17)	-25410	Prkcb	protein kinase C, beta
1380	chr7	123046516	123046809	294	0	0	0	0	0	1	1	1	0	0	0	0	3	Intron (ENSMUST00000211170.1/233833, intron 1 of 2)	15142	Tnrc6a	trinucleotide repeat containing 6a
1381	chr7	123084124	123084713	590	0	0	0	0	0	1	0	0	0	0	0	0	1	Intron (ENSMUST00000211170.1/233833, intron 2 of 2)	-39172	Tnrc6a	trinucleotide repeat containing 6a
1382	chr7	123097354	123099159	1806	0	0	0	0	0	2	2	0	0	0	0	0	4	Intron (ENSMUST00000211170.1/233833, intron 2 of 2)	-24726	Tnrc6a	trinucleotide repeat containing 6a
1383	chr7	126351010	126351300	291	0	0	0	0	0	0	1	1	0	0	0	0	2	Intron (ENSMUST00000206881.1/ENSMUST00000206881.1, intron 1 of 1)	13586	Lat	linker for activation of T cells
1384	chr7	126636157	126637622	1466	0	0	0	0	0	1	1	1	1	1	0	0	5	Distal Intergenic	-5296	Nupr1	nuclear protein transcription regulator 1
1385	chr7	127008323	127008797	475	0	0	0	0	0	1	0	0	1	0	0	0	2	Intron (ENSMUST00000165096.8/78388, intron 1 of 14)	3068	Mvp	major vault protein
1386	chr7	127206722	127208054	1333	0	0	0	0	0	1	0	0	0	0	0	0	1	Promoter (<=1kb)	0	Tbc1d10b	TBC1 domain family, member 10b
1387	chr7	127276452	127278074	1623	0	0	0	0	0	1	1	2	2	1	0	0	7	Promoter (2-3kb)	-2397	Sephs2	selenophosphate synthetase 2
1388	chr7	127712330	127713217	888	0	0	0	0	0	0	0	0	0	0	0	0	0	Promoter (<=1kb)	0	Ctf1	cardiotrophin 1
1389	chr7	128320760	128321322	563	0	0	0	1	0	0	1	1	2	0	0	0	5	Intron (ENSMUST00000205277.1/ENSMUST00000205277.1, intron 1 of 1)	-22590	Rusf1	RUS family member 1
1390	chr7	128690492	128691593	1102	0	0	0	0	0	1	1	1	1	1	0	0	5	Promoter (2-3kb)	2003	Inpp5f	inositol polyphosphate-5-phosphatase F
1391	chr7	128739505	128739506	2	0	0	0	0	0	0	0	0	0	0	0	0	0	Promoter (<=1kb)	980	Mcmbp	minichromosome maintenance complex binding protein
1392	chr7	129575566	129575783	218	0	0	1	0	0	0	1	1	1	1	0	0	5	Distal Intergenic	-16080	Wdr11	WD repeat domain 11
1393	chr7	129937706	129938796	1091	0	0	1	0	0	1	1	1	1	1	0	0	6	Distal Intergenic	-23369	Gm4265	predicted gene 4265
1394	chr7	130517787	130518849	1063	0	0	0	0	0	1	1	1	0	1	0	0	4	Promoter (<=1kb)	612	Ate1	arginyltransferase 1
1395	chr7	130645753	130647057	1305	0	0	0	0	0	0	0	0	0	0	0	0	0	Promoter (<=1kb)	0	Tacc2	transforming, acidic coiled-coil containing protein 2
1396	chr7	132315872	132317148	1277	0	0	0	1	0	0	0	0	0	0	0	0	1	Promoter (<=1kb)	0	Chst15	carbohydrate sulfotransferase 15
1397	chr7	132575800	132576379	580	0	0	0	0	0	1	0	1	0	0	0	0	2	Promoter (<=1kb)	19	Oat	ornithine aminotransferase
1398	chr7	132859645	132860057	413	0	0	0	0	0	0	0	0	0	0	0	0	0	Promoter (<=1kb)	338	Abraxas2	BRISC complex subunit
1399	chr7	133115788	133116227	440	0	0	0	0	0	0	1	0	0	0	0	0	1	Intron (ENSMUST00000124096.7/14183, intron 1 of 6)	-3089	Ctbp2	C-terminal binding protein 2
1400	chr7	138918947	138920049	1103	0	0	1	0	0	1	1	2	1	0	1	0	7	Distal Intergenic	-9428	Bnip3	BCL2/adenovirus E1B interacting protein 3
1401	chr7	139363787	139364781	995	0	0	0	1	0	0	0	1	0	0	0	0	2	Distal Intergenic	-24328	Inpp5a	inositol polyphosphate-5-phosphatase A
1402	chr7	140057865	140058619	755	0	0	0	0	0	1	1	1	1	1	0	0	5	Distal Intergenic	-8776	Msx3	msh homeobox 3
1403	chr7	140080105	140082424	2320	0	0	0	0	0	0	1	3	1	0	0	0	5	Promoter (<=1kb)	0	Caly	calcyon neuron-specific vesicular protein
1404	chr7	140821399	140822209	811	0	0	0	0	0	1	0	0	0	0	0	0	1	Promoter (<=1kb)	0	Zfp941	zinc finger protein 941
1405	chr7	141048078	141048299	222	0	0	0	0	0	0	0	0	0	0	0	0	0	Distal Intergenic	-12805	B4galnt4	beta-1,4-N-acetyl-galactosaminyl transferase 4
1406	chr7	141167281	141168318	1038	0	0	0	1	0	0	0	0	0	0	0	0	1	Promoter (<=1kb)	0	Rnh1	ribonuclease/angiogenin inhibitor 1
1407	chr7	141332327	141332556	230	0	0	0	0	0	0	1	1	0	0	0	0	2	Promoter (<=1kb)	-758	Tmem80	transmembrane protein 80
1408	chr7	141413248	141413677	430	0	0	0	0	0	0	0	0	0	0	0	0	0	Promoter (<=1kb)	388	Gatd1	glutamine amidotransferase like class 1 domain containing 1
1409	chr7	141455586	141456259	674	0	0	0	0	0	0	0	1	0	1	0	0	2	Promoter (<=1kb)	0	Pnpla2	patatin-like phospholipase domain containing 2
1410	chr7	141562926	141563283	358	0	0	0	0	0	0	0	1	0	0	0	0	1	Promoter (<=1kb)	396	Ap2a2	adaptor-related protein complex 2, alpha 2 subunit
1411	chr7	142060130	142060411	282	0	0	0	0	0	0	0	0	0	0	0	0	0	Promoter (<=1kb)	442	Mob2	MOB kinase activator 2
1412	chr7	142283819	142284781	963	0	0	0	0	0	1	1	1	1	1	0	0	5	Exon (ENSMUST00000209535.1/ENSMUST00000209535.1, exon 1 of 1)	-9456	Gm4559	predicted gene 4559
1413	chr7	142386685	142387644	960	0	0	0	0	0	0	0	1	0	0	0	0	1	Promoter (<=1kb)	175	Ctsd	cathepsin D
1414	chr7	144941095	144941360	266	0	0	0	0	0	0	0	0	0	0	0	0	0	Promoter (1-2kb)	-1170	Ccnd1	cyclin D1
1415	chr7	145206035	145206692	658	0	0	0	0	0	0	0	0	0	0	0	0	0	Promoter (<=1kb)	490	Smim38	small integral membrane protein 38
1416	chr8	3492782	3494030	1249	0	0	0	0	0	0	0	0	0	0	0	0	0	Promoter (<=1kb)	0	Zfp358	zinc finger protein 358
1417	chr8	3631535	3631991	457	0	0	0	0	0	0	0	0	0	0	0	0	0	Promoter (<=1kb)	365	Stxbp2	syntaxin binding protein 2
1418	chr8	4839351	4839874	524	0	0	0	0	0	1	0	0	0	0	0	0	1	Distal Intergenic	-59784	Shcbp1	Shc SH2-domain binding protein 1
1419	chr8	8488728	8489235	508	0	0	0	1	0	0	1	1	0	0	1	0	4	Intron (ENSMUST00000208416.1/ENSMUST00000208416.1, intron 1 of 1)	150128	Efnb2	ephrin B2
1420	chr8	10856761	10857588	828	0	0	0	0	0	2	1	1	1	0	0	0	5	Distal Intergenic	24847	B930025P03Rik	RIKEN cDNA B930025P03 gene
1421	chr8	10899444	10900099	656	0	0	0	0	0	0	0	0	0	0	0	0	0	Promoter (<=1kb)	0	4833411C07Rik	RIKEN cDNA 4833411C07 gene
1422	chr8	10945875	10946525	651	0	0	0	0	0	0	2	1	1	0	1	0	5	Intron (ENSMUST00000208843.1/ENSMUST00000208843.1, intron 1 of 1)	-17179	3930402G23Rik	RIKEN cDNA 3930402G23 gene
1423	chr8	11097859	11099002	1144	0	0	0	0	0	1	0	0	0	1	0	0	2	Distal Intergenic	48281	9530052E02Rik	RIKEN cDNA 9530052E02 gene
1424	chr8	11113037	11113654	618	0	0	0	0	0	1	0	0	0	0	0	0	1	Distal Intergenic	63459	9530052E02Rik	RIKEN cDNA 9530052E02 gene
1425	chr8	11249114	11250501	1388	0	0	0	0	1	1	0	0	0	0	0	0	2	Intron (ENSMUST00000033898.9/12826, intron 2 of 51)	-7966	Col4a1	collagen, type IV, alpha 1
1426	chr8	11473342	11473523	182	0	0	0	0	0	0	0	0	0	0	0	0	0	Intron (ENSMUST00000033900.6/19332, intron 1 of 1)	-4406	E230013L22Rik	RIKEN cDNA E230013L22 gene
1427	chr8	11636013	11636771	759	0	0	0	0	0	0	1	2	1	1	0	0	5	Promoter (<=1kb)	-256	Ankrd10	ankyrin repeat domain 10
1428	chr8	12757599	12757908	310	0	0	0	0	0	0	0	0	0	0	0	0	0	Promoter (<=1kb)	530	Atp11a	ATPase, class VI, type 11A
1429	chr8	14967878	14968474	597	0	0	0	0	0	0	0	0	0	0	0	0	0	Intron (ENSMUST00000084207.11/234094, intron 18 of 28)	-21885	Arhgef10	Rho guanine nucleotide exchange factor (GEF) 10
1430	chr8	18740269	18741332	1064	0	0	0	0	0	1	1	1	1	0	0	0	4	Promoter (<=1kb)	230	Angpt2	angiopoietin 2
1431	chr8	22593045	22593290	246	0	0	0	0	0	0	1	0	0	0	0	0	1	Promoter (<=1kb)	421	Vdac3	voltage-dependent anion channel 3
1432	chr8	22594361	22594589	229	0	0	0	0	0	0	1	0	0	0	0	0	1	Promoter (<=1kb)	-548	Vdac3	voltage-dependent anion channel 3
1433	chr8	22806083	22807623	1541	0	0	0	0	0	1	3	2	0	0	0	0	6	Promoter (<=1kb)	-461	Ap3m2	adaptor-related protein complex 3, mu 2 subunit
1434	chr8	23167247	23168046	800	0	0	0	0	0	1	1	1	1	1	0	0	5	Distal Intergenic	12181	Gpat4	glycerol-3-phosphate acyltransferase 4
1435	chr8	23207491	23207861	371	0	0	0	0	0	0	0	0	0	0	0	0	0	Promoter (<=1kb)	484	Gpat4	glycerol-3-phosphate acyltransferase 4
1436	chr8	25004237	25005612	1376	0	0	1	0	1	0	1	1	1	1	0	0	6	Exon (ENSMUST00000084035.11/11502, exon 3 of 22)	-6447	Adam9	a disintegrin and metallopeptidase domain 9 (meltrin gamma)
1437	chr8	25099468	25100335	868	0	0	0	0	0	0	2	1	1	0	0	0	4	Promoter (<=1kb)	-881	5830408C22Rik	RIKEN cDNA 5830408C22 gene
1438	chr8	27023063	27024347	1285	0	0	0	0	0	1	2	1	1	0	0	0	5	Promoter (<=1kb)	0	Erlin2	ER lipid raft associated 2
1439	chr8	27174820	27175351	532	0	0	0	0	0	0	0	1	1	0	0	0	2	Promoter (<=1kb)	-174	Rab11fip1	RAB11 family interacting protein 1 (class I)
1440	chr8	27259830	27261648	1819	0	0	0	0	0	2	0	2	0	1	1	0	6	Promoter (<=1kb)	0	Eif4ebp1	eukaryotic translation initiation factor 4E binding protein 1
1441	chr8	31089524	31091986	2463	0	0	0	0	0	0	0	0	0	0	0	0	0	Promoter (<=1kb)	0	Dusp26	dual specificity phosphatase 26 (putative)
1442	chr8	31112051	31112969	919	0	0	0	0	0	0	0	0	0	0	0	0	0	Promoter (<=1kb)	220	Rnf122	ring finger protein 122
1443	chr8	32292904	32293931	1028	0	0	0	0	0	1	0	1	1	0	0	0	3	Promoter (<=1kb)	0	Nrg1	neuregulin 1
1444	chr8	33660387	33661032	646	0	0	0	0	0	1	1	1	0	1	0	0	4	Intron (ENSMUST00000154745.7/14782, intron 1 of 4)	7149	Gsr	glutathione reductase
1445	chr8	33841785	33843495	1711	0	0	0	0	1	1	2	1	1	2	0	0	8	Promoter (<=1kb)	176	Rbpms	RNA binding protein gene with multiple splicing
1446	chr8	33898188	33899210	1023	0	0	0	0	0	0	1	1	0	0	0	0	2	Intron (ENSMUST00000053251.11/19663, intron 1 of 7)	-6424	Rbpms	RNA binding protein gene with multiple splicing
1447	chr8	33905675	33906315	641	0	0	0	0	0	0	0	0	0	0	0	0	0	Intron (ENSMUST00000053251.11/19663, intron 1 of 7)	-13911	Rbpms	RNA binding protein gene with multiple splicing
1448	chr8	33927230	33927747	518	0	0	0	0	0	0	1	1	0	1	0	0	3	Promoter (1-2kb)	1529	Rbpms	RNA binding protein gene with multiple splicing
1449	chr8	33930536	33931551	1016	0	0	0	0	0	0	1	1	0	0	0	0	2	Promoter (<=1kb)	-673	Rbpms	RNA binding protein gene with multiple splicing
1450	chr8	33997689	33998174	486	0	0	0	0	0	1	1	1	1	0	0	0	4	Distal Intergenic	-67826	Rbpms	RNA binding protein gene with multiple splicing
1451	chr8	34156187	34156813	627	0	0	0	0	0	0	1	0	0	0	0	0	1	Promoter (1-2kb)	1506	Saraf	store-operated calcium entry-associated regulatory factor
1452	chr8	34622486	34622737	252	0	0	0	0	0	1	1	1	1	2	0	0	6	Intron (ENSMUST00000211381.1/330734, intron 1 of 4)	17579	B930018H19Rik	RIKEN cDNA B930018H19 gene
1453	chr8	34623436	34623870	435	0	0	0	0	0	0	1	0	0	1	0	0	2	Intron (ENSMUST00000211381.1/330734, intron 1 of 4)	16446	B930018H19Rik	RIKEN cDNA B930018H19 gene
1454	chr8	34679994	34680386	393	0	0	0	0	1	0	1	1	1	1	0	0	5	Distal Intergenic	-39678	B930018H19Rik	RIKEN cDNA B930018H19 gene
1455	chr8	34964420	34964658	239	0	0	0	0	0	0	1	0	0	0	0	0	1	Promoter (1-2kb)	1032	Tnks	tankyrase, TRF1-interacting ankyrin-related ADP-ribose polymerase
1456	chr8	35205365	35207009	1645	0	0	0	0	0	1	2	1	1	1	0	0	6	Distal Intergenic	-168730	Ppp1r3b	protein phosphatase 1, regulatory subunit 3B
1457	chr8	40308599	40309067	469	0	0	0	0	0	0	0	1	0	0	0	0	1	Promoter (<=1kb)	-268	Fgf20	fibroblast growth factor 20
1458	chr8	40653266	40653980	715	0	0	0	0	0	0	1	1	1	1	0	0	4	Distal Intergenic	-18469	Mtmr7	myotubularin related protein 7
1459	chr8	40886404	40887028	625	0	0	0	0	0	0	1	0	0	0	0	0	1	Intron (ENSMUST00000098816.9/11988, intron 1 of 11)	-11410	Slc7a2	solute carrier family 7 (cationic amino acid transporter, y+ system), member 2
1460	chr8	44937048	44937817	770	0	0	0	0	0	0	1	1	1	0	0	0	3	Promoter (1-2kb)	1601	Fat1	FAT atypical cadherin 1
1461	chr8	46502416	46503109	694	0	0	0	0	0	0	1	0	0	0	0	0	1	Intron (ENSMUST00000034046.12/14081, intron 2 of 20)	9584	Acsl1	acyl-CoA synthetase long-chain family member 1
1462	chr8	46741460	46742278	819	0	0	1	0	0	2	1	3	1	1	0	0	9	Promoter (1-2kb)	1194	Irf2	interferon regulatory factor 2
1463	chr8	47990815	47991412	598	0	0	0	0	1	0	0	0	0	0	0	0	1	Promoter (<=1kb)	-264	Wwc2	WW, C2 and coiled-coil domain containing 2
1464	chr8	57486453	57486579	127	0	0	0	0	0	0	1	1	0	0	0	0	2	Promoter (1-2kb)	1281	Sap30	sin3 associated polypeptide
1465	chr8	57651572	57651826	255	0	0	0	0	0	0	0	0	0	0	0	0	0	Promoter (<=1kb)	0	AW046200	expressed sequence AW046200
1466	chr8	57799726	57800309	584	0	0	0	0	0	0	1	1	0	0	0	0	2	Intron (ENSMUST00000204128.2/270049, intron 11 of 12)	-3136	Galntl6	UDP-N-acetyl-alpha-D-galactosamine:polypeptide N-acetylgalactosaminyltransferase-like 6
1467	chr8	60983506	60984065	560	0	0	1	0	0	1	2	2	1	0	0	0	7	Promoter (<=1kb)	-206	Clcn3	chloride channel, voltage-sensitive 3
1468	chr8	61908462	61909378	917	0	0	0	0	0	1	0	0	0	0	0	0	1	Intron (ENSMUST00000133752.1/ENSMUST00000133752.1, intron 2 of 2)	-5772	Palld	palladin, cytoskeletal associated protein
1469	chr8	68882589	68882969	381	0	0	0	0	0	1	0	0	0	0	0	0	1	Promoter (1-2kb)	1932	Lpl	lipoprotein lipase
1470	chr8	68953563	68954375	813	0	0	0	0	0	0	1	1	1	1	0	0	4	Distal Intergenic	62819	Lpl	lipoprotein lipase
1471	chr8	69005986	69006245	260	0	0	0	0	0	0	0	0	0	0	0	0	0	Distal Intergenic	69263	Slc18a1	solute carrier family 18 (vesicular monoamine), member 1
1472	chr8	69090239	69090398	160	0	0	0	0	0	0	0	0	0	0	0	0	0	Promoter (1-2kb)	-1004	Slc18a1	solute carrier family 18 (vesicular monoamine), member 1
1473	chr8	69654873	69655031	159	0	0	0	0	0	0	0	0	0	0	0	0	0	Promoter (<=1kb)	381	Zfp964	zinc finger protein 964
1474	chr8	70001346	70001780	435	0	0	0	0	0	0	0	2	0	0	0	0	2	Distal Intergenic	-4962	Gatad2a	GATA zinc finger domain containing 2A
1475	chr8	70522458	70523656	1199	0	0	0	0	0	1	1	1	1	1	0	0	5	Promoter (<=1kb)	0	Uba52	ubiquitin A-52 residue ribosomal protein fusion product 1
1476	chr8	70538194	70538720	527	0	0	0	0	0	0	0	0	0	0	0	0	0	Promoter (<=1kb)	-737	Ell	elongation factor RNA polymerase II
1477	chr8	70609234	70609442	209	0	0	0	0	0	0	0	1	1	0	0	0	2	Promoter (<=1kb)	-362	Ssbp4	single stranded DNA binding protein 4
1478	chr8	70610531	70611911	1381	0	0	0	0	0	1	0	5	2	0	0	0	8	Promoter (1-2kb)	-1659	Ssbp4	single stranded DNA binding protein 4
1479	chr8	70658941	70659451	511	0	0	0	1	0	0	0	1	0	0	0	0	2	Promoter (<=1kb)	-29	Pgpep1	pyroglutamyl-peptidase I
1480	chr8	70696309	70698331	2023	0	0	0	0	0	0	0	1	0	0	0	0	1	Promoter (<=1kb)	-618	Jund	jun D proto-oncogene
1481	chr8	70752636	70753698	1063	0	0	0	0	0	0	1	1	1	0	0	0	3	Promoter (<=1kb)	-981	Rab3a	RAB3A, member RAS oncogene family
1482	chr8	70777661	70778203	543	0	0	0	0	0	0	0	0	0	0	0	0	0	Promoter (<=1kb)	846	2010320M18Rik	RIKEN cDNA 2010320M18 gene
1483	chr8	70790119	70791553	1435	0	0	0	0	0	0	1	2	1	0	0	0	4	Promoter (<=1kb)	0	Mast3	microtubule associated serine/threonine kinase 3
1484	chr8	70905651	70906755	1105	0	0	0	0	0	0	1	2	1	0	0	0	4	Promoter (<=1kb)	0	Map1s	microtubule-associated protein 1S
1485	chr8	71370709	71371010	302	0	0	0	0	0	0	0	0	0	0	0	0	0	Promoter (<=1kb)	-288	Ocel1	occludin/ELL domain containing 1
1486	chr8	71462476	71463171	696	0	0	0	0	0	0	0	1	0	1	0	0	2	Promoter (<=1kb)	451	Abhd8	abhydrolase domain containing 8
1487	chr8	71628911	71630012	1102	0	0	0	0	0	1	0	1	1	0	0	0	3	Promoter (1-2kb)	1094	Mir6769b	microRNA 6769b
1488	chr8	71668336	71668962	627	0	0	0	0	0	0	0	1	1	0	0	0	2	Promoter (<=1kb)	-254	Unc13a	unc-13 homolog A
1489	chr8	71670078	71671065	988	0	0	0	0	0	1	0	0	1	0	0	0	2	Promoter (<=1kb)	671	Unc13a	unc-13 homolog A
1490	chr8	71700127	71700782	656	0	0	0	0	0	0	1	1	1	0	0	0	3	Promoter (1-2kb)	1007	B3gnt3	UDP-GlcNAc:betaGal beta-1,3-N-acetylglucosaminyltransferase 3
1491	chr8	72311149	72311530	382	0	0	1	0	0	1	1	1	0	0	0	0	4	Distal Intergenic	-7503	Klf2	Kruppel-like factor 2 (lung)
1492	chr8	72420640	72420862	223	0	0	0	0	0	0	0	0	0	0	0	0	0	Promoter (<=1kb)	576	Eps15l1	epidermal growth factor receptor pathway substrate 15-like 1
1493	chr8	75212732	75213753	1022	0	0	0	0	0	0	0	1	1	0	0	0	2	Promoter (<=1kb)	-191	Rasd2	RASD family, member 2
1494	chr8	78510157	78510374	218	0	0	0	0	0	0	1	1	0	0	0	0	2	Promoter (<=1kb)	582	Slc10a7	solute carrier family 10 (sodium/bile acid cotransporter family), member 7
1495	chr8	79030633	79031032	400	0	0	0	0	0	0	0	0	0	0	0	0	0	Promoter (2-3kb)	2046	Zfp827	zinc finger protein 827
1496	chr8	79561754	79562522	769	0	0	0	0	0	2	1	2	2	1	0	0	8	Distal Intergenic	-77096	Otud4	OTU domain containing 4
1497	chr8	80879106	80879667	562	0	0	0	0	0	0	0	0	0	0	0	0	0	Promoter (<=1kb)	829	Gab1	growth factor receptor bound protein 2-associated protein 1
1498	chr8	82774474	82774618	145	0	0	0	0	0	0	0	0	0	0	0	0	0	Promoter (<=1kb)	-314	Zfp330	zinc finger protein 330
1499	chr8	82864392	82865170	779	0	0	0	0	0	0	0	1	0	0	0	0	1	Promoter (<=1kb)	578	Rnf150	ring finger protein 150
1500	chr8	83652931	83653586	656	0	0	0	0	0	0	1	0	0	0	0	0	1	Promoter (<=1kb)	233	Gipc1	GIPC PDZ domain containing family, member 1
1501	chr8	83747697	83749107	1411	0	0	0	0	0	0	0	0	1	0	0	0	1	Distal Intergenic	-6371	Adgre5	adhesion G protein-coupled receptor E5
1502	chr8	83772574	83773351	778	0	0	0	0	0	0	0	0	0	0	0	0	0	Distal Intergenic	-31248	Adgre5	adhesion G protein-coupled receptor E5
1503	chr8	83972076	83972414	339	0	0	0	0	0	0	0	1	0	0	0	0	1	Promoter (<=1kb)	-579	Prkaca	protein kinase, cAMP dependent, catalytic, alpha
1504	chr8	84186728	84187426	699	0	0	0	0	0	0	1	1	0	0	0	0	2	Promoter (1-2kb)	-1511	Nanos3	nanos C2HC-type zinc finger 3
1505	chr8	84192339	84192970	632	0	0	0	0	0	0	1	1	0	0	0	0	2	Exon (ENSMUST00000181282.1/ENSMUST00000181282.1, exon 2 of 2)	-7122	Nanos3	nanos C2HC-type zinc finger 3
1506	chr8	84203456	84204249	794	0	0	0	0	0	1	0	0	0	0	0	0	1	Distal Intergenic	-4269	Mir23a	microRNA 23a
1507	chr8	84237528	84237813	286	0	0	0	0	0	0	1	0	0	0	0	0	1	Promoter (<=1kb)	-473	Zswim4	zinc finger SWIM-type containing 4
1508	chr8	84664690	84665674	985	0	0	0	0	0	1	1	1	1	0	0	0	4	Promoter (1-2kb)	-1836	Ier2	immediate early response 2
1509	chr8	84979015	84979775	761	0	0	0	0	0	0	1	1	0	0	0	0	2	Promoter (<=1kb)	-297	Junb	jun B proto-oncogene
1510	chr8	84984766	84986739	1974	0	0	0	0	0	0	2	1	2	0	0	0	5	Distal Intergenic	-3864	Hook2	hook microtubule tethering protein 2
1511	chr8	84989336	84989623	288	0	0	0	0	0	1	1	1	0	1	0	0	4	Promoter (<=1kb)	-980	Hook2	hook microtubule tethering protein 2
1512	chr8	85481771	85482023	253	0	0	0	0	0	0	0	1	1	0	0	0	2	Distal Intergenic	-10553	Gpt2	glutamic pyruvate transaminase (alanine aminotransferase) 2
1513	chr8	85700201	85700482	282	0	0	0	0	0	0	0	1	0	0	0	0	1	Promoter (<=1kb)	272	Neto2	neuropilin (NRP) and tolloid (TLL)-like 2
1514	chr8	85840118	85840263	146	0	0	0	0	0	0	0	0	0	0	0	0	0	Promoter (<=1kb)	658	Itfg1	integrin alpha FG-GAP repeat containing 1
1515	chr8	88697844	88698204	361	0	0	0	0	0	0	0	0	0	0	0	0	0	Promoter (<=1kb)	769	Cyld	CYLD lysine 63 deubiquitinase
1516	chr8	90909178	90909441	264	0	0	0	0	0	0	0	1	0	0	0	0	1	Promoter (<=1kb)	564	Chd9	chromodomain helicase DNA binding protein 9
1517	chr8	91133258	91133366	109	0	0	0	0	0	0	1	0	0	0	0	0	1	Promoter (<=1kb)	406	Aktip	thymoma viral proto-oncogene 1 interacting protein
1518	chr8	91380976	91381942	967	0	0	0	0	0	1	1	1	1	2	0	0	6	Intron (ENSMUST00000069718.14/26383, intron 1 of 8)	-8613	Fto	fat mass and obesity associated
1519	chr8	93569226	93572265	3040	0	0	1	1	0	3	2	1	1	3	0	0	12	Intron (ENSMUST00000212785.1/ENSMUST00000212785.1, intron 2 of 2)	-33396	Ces5a	carboxylesterase 5A
1520	chr8	94171474	94172329	856	0	0	0	0	0	0	1	2	0	0	0	0	3	Promoter (<=1kb)	-335	Mt2	metallothionein 2
1521	chr8	94183612	94183768	157	0	0	0	0	0	0	0	0	0	0	0	0	0	Intron (ENSMUST00000212456.1/ENSMUST00000212456.1, intron 1 of 1)	4401	Mt1	metallothionein 1
1522	chr8	94186192	94187362	1171	0	0	0	0	0	1	0	1	1	1	0	0	4	Distal Intergenic	6981	Mt1	metallothionein 1
1523	chr8	94353463	94354768	1306	0	0	0	0	0	1	1	0	0	1	1	0	4	Promoter (1-2kb)	-1543	Slc12a3	solute carrier family 12, member 3
1524	chr8	94372605	94373072	468	0	0	0	0	0	0	0	0	0	0	0	0	0	Distal Intergenic	-13366	Herpud1	homocysteine-inducible, endoplasmic reticulum stress-inducible, ubiquitin-like domain member 1
1525	chr8	94704339	94704781	443	0	0	0	0	0	0	1	1	0	0	0	0	2	Distal Intergenic	-8061	Pllp	plasma membrane proteolipid
1526	chr8	94733358	94735771	2414	0	0	0	0	0	1	2	2	1	1	0	0	7	Distal Intergenic	-9819	Ccl22	chemokine (C-C motif) ligand 22
1527	chr8	94806789	94808270	1482	0	0	1	1	0	1	1	1	2	1	0	0	8	Promoter (2-3kb)	-2183	Ccl17	chemokine (C-C motif) ligand 17
1528	chr8	94999613	95000611	999	0	0	0	0	0	0	0	0	0	0	0	0	0	Promoter (<=1kb)	-270	Adgrg1	adhesion G protein-coupled receptor G1
1529	chr8	95596514	95596897	384	0	0	0	0	0	0	1	1	0	0	0	0	2	Intron (ENSMUST00000211925.1/ENSMUST00000211925.1, intron 1 of 4)	-20174	Prss54	protease, serine 54
1530	chr8	95703046	95704082	1037	0	0	0	0	0	0	0	1	0	0	0	0	1	Promoter (<=1kb)	0	Ndrg4	N-myc downstream regulated gene 4
1531	chr8	104340635	104341329	695	0	0	0	0	0	0	0	0	0	0	0	0	0	Promoter (<=1kb)	0	Cmtm3	CKLF-like MARVEL transmembrane domain containing 3
1532	chr8	104393535	104395234	1700	0	0	0	1	0	2	2	1	1	0	0	0	7	Promoter (<=1kb)	573	Cmtm4	CKLF-like MARVEL transmembrane domain containing 4
1533	chr8	104436028	104436984	957	0	0	0	0	0	1	0	0	0	0	0	0	1	Intron (ENSMUST00000041769.7/234663, intron 4 of 12)	3570	Dync1li2	dynein, cytoplasmic 1 light intermediate chain 2
1534	chr8	105563983	105564533	551	0	0	0	0	0	0	0	0	0	0	0	0	0	Promoter (1-2kb)	1514	Atp6v0d1	ATPase, H+ transporting, lysosomal V0 subunit D1
1535	chr8	105605746	105607520	1775	0	0	0	0	0	0	2	3	2	0	0	0	7	Promoter (<=1kb)	491	Ripor1	RHO family interacting cell polarization regulator 1
1536	chr8	105608261	105608386	126	0	0	0	0	0	0	0	0	0	0	0	0	0	Intron (ENSMUST00000043531.9/75687, intron 1 of 21)	3006	Ripor1	RHO family interacting cell polarization regulator 1
1537	chr8	105613449	105614273	825	0	0	0	0	0	0	1	0	0	0	0	0	1	Promoter (1-2kb)	-1193	Mir1966	microRNA 1966
1538	chr8	105622598	105624553	1956	0	0	0	0	0	2	1	2	3	1	0	0	9	Exon (ENSMUST00000182863.1/546100, exon 2 of 2)	7132	Mir1966	microRNA 1966
1539	chr8	105900843	105901450	608	0	0	0	0	0	0	0	0	0	0	0	0	0	Promoter (<=1kb)	402	Pskh1	protein serine kinase H1
1540	chr8	106058791	106059268	478	0	0	0	0	0	0	0	0	0	0	0	0	0	Promoter (<=1kb)	0	Nfatc3	nuclear factor of activated T cells, cytoplasmic, calcineurin dependent 3
1541	chr8	106209986	106210502	517	0	0	0	0	0	0	0	0	0	0	0	0	0	Promoter (<=1kb)	423	Slc7a6os	solute carrier family 7, member 6 opposite strand
1542	chr8	106404695	106405256	562	0	0	1	0	0	0	1	1	1	0	0	0	4	Distal Intergenic	-10071	Zfp90	zinc finger protein 90
1543	chr8	106405813	106406251	439	0	0	0	0	0	0	0	0	0	0	0	0	0	Distal Intergenic	-9076	Zfp90	zinc finger protein 90
1544	chr8	106415738	106415951	214	0	0	0	0	0	0	0	0	0	0	0	0	0	Promoter (<=1kb)	339	Zfp90	zinc finger protein 90
1545	chr8	106563803	106563900	98	0	0	0	0	0	0	0	0	0	0	0	0	0	Distal Intergenic	-23243	1110028F18Rik	RIKEN cDNA 1110028F18 gene
1546	chr8	106572248	106572458	211	0	0	0	0	0	0	1	0	0	0	0	0	1	Distal Intergenic	-14685	1110028F18Rik	RIKEN cDNA 1110028F18 gene
1547	chr8	106605372	106607019	1648	0	0	0	0	0	0	0	0	0	0	0	0	0	Promoter (1-2kb)	1229	Cdh1	cadherin 1
1548	chr8	107294697	107294842	146	0	0	0	0	0	0	0	0	0	0	0	0	0	Promoter (1-2kb)	1138	Nfat5	nuclear factor of activated T cells 5
1549	chr8	107587588	107587870	283	0	0	0	0	0	0	0	0	0	0	0	0	0	Promoter (<=1kb)	594	Psmd7	proteasome (prosome, macropain) 26S subunit, non-ATPase, 7
1550	chr8	108691684	108692452	769	0	0	0	0	0	1	2	2	1	0	0	0	6	Intron (ENSMUST00000220518.1/11906, intron 6 of 15)	-10648	Zfhx3	zinc finger homeobox 3
1551	chr8	108886807	108887553	747	0	0	0	0	0	1	2	2	1	1	0	0	7	Intron (ENSMUST00000220518.1/11906, intron 10 of 15)	-49307	Mir3108	microRNA 3108
1552	chr8	109704917	109705375	459	0	0	0	0	0	1	0	0	0	0	0	0	1	Promoter (<=1kb)	-171	Zfp821	zinc finger protein 821
1553	chr8	109736962	109737373	412	0	0	0	0	0	0	0	0	0	0	0	0	0	Promoter (<=1kb)	349	Atxn1l	ataxin 1-like
1554	chr8	109869324	109869581	258	0	0	0	0	0	0	0	0	0	0	0	0	0	Promoter (<=1kb)	713	Phlpp2	PH domain and leucine rich repeat protein phosphatase 2
1555	chr8	110715502	110716788	1287	0	0	1	0	0	1	0	0	0	0	0	0	2	3' UTR	-4688	Mtss2	MTSS I-BAR domain containing 2
1556	chr8	110722831	110723898	1068	0	0	0	0	0	0	0	0	0	0	0	0	0	Promoter (1-2kb)	1355	Mtss2	MTSS I-BAR domain containing 2
1557	chr8	110845818	110846073	256	0	0	0	0	0	0	0	1	0	0	0	0	1	Promoter (<=1kb)	-527	Cog4	component of oligomeric golgi complex 4
1558	chr8	111596096	111596317	222	0	0	0	0	0	0	0	0	0	0	0	0	0	Intron (ENSMUST00000172856.7/170737, intron 2 of 5)	-10431	Znrf1	zinc and ring finger 1
1559	chr8	111716611	111718163	1553	0	0	0	0	0	0	0	0	0	0	0	0	0	Intron (ENSMUST00000166232.3/12927, intron 2 of 6)	13942	Bcar1	breast cancer anti-estrogen resistance 1
1560	chr8	111731113	111731462	350	0	0	0	0	0	0	0	0	0	0	0	0	0	Promoter (<=1kb)	643	Bcar1	breast cancer anti-estrogen resistance 1
1561	chr8	111733672	111734282	611	0	0	0	0	0	0	0	0	0	0	0	0	0	Promoter (1-2kb)	-1536	Bcar1	breast cancer anti-estrogen resistance 1
1562	chr8	111745538	111746092	555	0	0	0	0	0	0	1	1	1	0	0	0	3	Promoter (1-2kb)	-1729	Bcar1	breast cancer anti-estrogen resistance 1
1563	chr8	111939606	111940492	887	0	0	0	0	0	1	1	2	1	1	0	0	6	Promoter (<=1kb)	-211	Gabarapl2	gamma-aminobutyric acid (GABA) A receptor-associated protein-like 2
1564	chr8	113634542	113634918	377	0	0	0	0	0	0	0	1	1	0	0	0	2	Promoter (<=1kb)	-669	Mon1b	MON1 homolog B, secretory traffciking associated
1565	chr8	117115257	117116399	1143	0	0	0	0	0	1	0	1	0	0	1	0	3	Intron (ENSMUST00000034308.14/63857, intron 6 of 10)	19259	Bco1	beta-carotene oxygenase 1
1566	chr8	117259098	117260634	1537	0	0	0	0	0	1	2	0	1	0	0	0	4	Promoter (1-2kb)	1981	Cmip	c-Maf inducing protein
1567	chr8	117469803	117471256	1454	0	0	0	0	0	1	1	1	1	0	0	0	4	Distal Intergenic	10538	Mir7078	microRNA 7078
1568	chr8	117561339	117562741	1403	0	0	1	0	0	1	1	1	1	1	0	0	6	Intron (ENSMUST00000081232.8/234779, intron 5 of 32)	63048	Plcg2	phospholipase C, gamma 2
1569	chr8	119490416	119492746	2331	0	0	1	1	0	1	1	1	1	1	0	0	7	Promoter (2-3kb)	2149	Slc38a8	solute carrier family 38, member 8
1570	chr8	119777672	119779093	1422	0	0	1	0	0	0	1	1	1	0	0	0	4	Promoter (<=1kb)	0	Meak7	MTOR associated protein , eak-7 homolog
1571	chr8	119830742	119831222	481	0	0	0	0	0	0	0	0	0	0	0	0	0	Intron (ENSMUST00000034285.13/72042, intron 2 of 3)	-8025	Cotl1	coactosin-like 1 (Dictyostelium)
1572	chr8	119837765	119838129	365	0	0	0	0	0	0	0	1	1	0	0	0	2	Promoter (2-3kb)	2368	Cotl1	coactosin-like 1 (Dictyostelium)
1573	chr8	119840955	119841088	134	0	0	0	0	0	0	1	1	1	0	0	0	3	Promoter (<=1kb)	-411	Cotl1	coactosin-like 1 (Dictyostelium)
1574	chr8	120176365	120178851	2487	0	0	1	1	0	0	2	1	1	0	0	0	6	Promoter (<=1kb)	0	Cibar2	CBY1 interacting BAR domain containing 2
1575	chr8	120190640	120191236	597	0	0	0	0	0	0	0	1	1	0	0	0	2	Intron (ENSMUST00000127664.1/108148, intron 1 of 15)	-13174	Cibar2	CBY1 interacting BAR domain containing 2
1576	chr8	120334583	120336615	2033	0	0	1	0	0	2	1	1	1	1	0	0	7	Intron (ENSMUST00000127664.1/108148, intron 1 of 15)	106127	Gse1	genetic suppressor element 1, coiled-coil protein
1577	chr8	120475456	120476775	1320	0	0	0	0	0	0	1	1	1	0	0	0	3	Intron (ENSMUST00000127664.1/108148, intron 1 of 15)	-11672	Gse1	genetic suppressor element 1, coiled-coil protein
1578	chr8	120485806	120486986	1181	0	0	0	0	0	0	1	1	1	0	0	0	3	Promoter (1-2kb)	-1461	Gse1	genetic suppressor element 1, coiled-coil protein
1579	chr8	120539491	120540582	1092	0	0	0	0	0	1	0	0	0	0	0	0	1	Promoter (<=1kb)	795	Mir7687	microRNA 7687
1580	chr8	121579519	121581429	1911	0	0	0	1	0	2	3	2	1	1	0	0	10	Promoter (<=1kb)	-713	Fbxo31	F-box protein 31
1581	chr8	121585739	121586016	278	0	0	0	0	0	0	1	1	1	0	0	0	3	Intron (ENSMUST00000127664.1/108148, intron 1 of 15)	-4345	Map1lc3b	microtubule-associated protein 1 light chain 3 beta
1582	chr8	121591451	121592017	567	0	0	0	0	0	1	1	0	0	0	0	0	2	Promoter (<=1kb)	739	Map1lc3b	microtubule-associated protein 1 light chain 3 beta
1583	chr8	121631542	121632445	904	0	0	0	0	0	0	0	0	0	0	0	0	0	Promoter (2-3kb)	-2932	Zcchc14	zinc finger, CCHC domain containing 14
1584	chr8	121651100	121651610	511	0	0	0	0	0	0	0	0	0	0	0	0	0	Promoter (1-2kb)	1291	Zcchc14	zinc finger, CCHC domain containing 14
1585	chr8	121665285	121666052	768	0	0	0	0	0	0	0	0	0	0	0	0	0	Intron (ENSMUST00000127664.1/108148, intron 1 of 15)	-12384	Zcchc14	zinc finger, CCHC domain containing 14
1586	chr8	121850553	121851657	1105	0	0	1	0	0	1	1	2	1	1	0	0	7	Intron (ENSMUST00000127664.1/108148, intron 1 of 15)	-20984	Klhdc4	kelch domain containing 4
1587	chr8	121947963	121948180	218	0	0	0	0	0	0	0	1	0	0	0	0	1	Promoter (1-2kb)	-1570	Banp	BTG3 associated nuclear protein
1588	chr8	122010821	122011028	208	0	0	0	0	0	0	0	0	0	0	0	0	0	Intron (ENSMUST00000127664.1/108148, intron 1 of 15)	9974	Banp	BTG3 associated nuclear protein
1589	chr8	122281126	122281748	623	0	0	0	0	0	0	1	0	0	0	0	0	1	Promoter (<=1kb)	-393	Zfpm1	zinc finger protein, multitype 1
1590	chr8	122282898	122284580	1683	0	0	0	0	0	0	0	1	0	0	1	0	2	Promoter (<=1kb)	757	Zfpm1	zinc finger protein, multitype 1
1591	chr8	122375988	122376252	265	0	0	0	0	0	0	0	0	0	0	0	0	0	Promoter (<=1kb)	-357	Zc3h18	zinc finger CCCH-type containing 18
1592	chr8	122739037	122739708	672	0	0	0	0	0	1	0	1	1	0	0	0	3	Intron (ENSMUST00000127664.1/108148, intron 1 of 15)	23053	A530010L16Rik	RIKEN cDNA A530010L16 gene
1593	chr8	122769096	122770127	1032	0	0	0	0	0	1	1	1	1	0	0	0	4	Intron (ENSMUST00000127664.1/108148, intron 1 of 15)	-5359	Acsf3	acyl-CoA synthetase family member 3
1594	chr8	122937848	122938462	615	0	0	0	0	0	0	1	2	2	0	0	0	5	Intron (ENSMUST00000127664.1/108148, intron 1 of 15)	-21861	Ankrd11	ankyrin repeat domain 11
1595	chr8	123040680	123041204	525	0	0	0	0	0	1	1	1	0	0	0	0	3	Promoter (<=1kb)	816	Ankrd11	ankyrin repeat domain 11
1596	chr8	123064678	123065094	417	0	0	0	0	0	0	1	0	0	0	0	0	1	Promoter (<=1kb)	-85	Spg7	SPG7, paraplegin matrix AAA peptidase subunit
1597	chr8	123134719	123136068	1350	0	0	0	0	0	1	1	1	1	0	0	0	4	3' UTR	4613	Mir7080	microRNA 7080
1598	chr8	123341180	123341841	662	0	0	0	0	0	0	1	1	1	0	0	0	3	Intron (ENSMUST00000127664.1/108148, intron 1 of 15)	-8410	Spire2	spire type actin nucleation factor 2
1599	chr8	123412732	123413712	981	0	0	1	0	0	2	2	1	1	1	0	0	8	Promoter (1-2kb)	1142	Tubb3	tubulin, beta 3 class III
1600	chr8	123478387	123478888	502	0	0	0	0	0	0	1	0	0	0	0	0	1	Promoter (<=1kb)	447	Afg3l1	AFG3-like AAA ATPase 1
1601	chr8	123654406	123655911	1506	0	0	0	2	0	0	1	2	1	0	0	0	6	Promoter (<=1kb)	477	Rhou	ras homolog family member U
1602	chr8	123736655	123737992	1338	0	0	1	0	0	1	1	1	1	1	0	0	6	Promoter (2-3kb)	2697	6030466F02Rik	RIKEN cDNA 6030466F02 gene
1603	chr8	123806627	123807879	1253	0	0	0	0	0	0	1	0	0	0	0	0	1	Promoter (<=1kb)	559	Rab4a	RAB4A, member RAS oncogene family
1604	chr8	124242044	124243067	1024	0	0	0	0	0	0	1	1	0	0	0	0	2	Intron (ENSMUST00000127664.1/108148, intron 1 of 15)	10536	Galnt2	polypeptide N-acetylgalactosaminyltransferase 2
1605	chr8	124576133	124577606	1474	0	0	1	0	0	1	1	1	1	1	0	0	6	Promoter (<=1kb)	20	Capn9	calpain 9
1606	chr8	124921455	124922303	849	0	0	0	0	0	1	2	1	1	1	0	0	6	Intron (ENSMUST00000034469.6/112405, intron 1 of 4)	19640	Sprtn	SprT-like N-terminal domain
1607	chr8	125558492	125559170	679	0	0	0	0	0	0	0	0	0	0	0	0	0	Intron (ENSMUST00000212168.1/244668, intron 1 of 21)	10533	Sipa1l2	signal-induced proliferation-associated 1 like 2
1608	chr8	125618658	125620535	1878	0	0	0	0	0	2	2	4	3	1	0	0	12	Intron (ENSMUST00000213085.1/75930, intron 2 of 3)	33999	4930567H12Rik	RIKEN cDNA 4930567H12 gene
1609	chr8	125919008	125920132	1125	0	0	0	0	0	1	0	0	0	0	0	0	1	Intron (ENSMUST00000034316.5/234878, intron 1 of 9)	8558	Map3k21	mitogen-activated protein kinase kinase kinase 21
1610	chr8	125995965	125996751	787	0	0	0	0	0	0	0	0	1	0	0	0	1	Promoter (<=1kb)	529	Kcnk1	potassium channel, subfamily K, member 1
1611	chr8	126422872	126423260	389	0	0	0	0	0	0	0	0	0	0	0	0	0	Promoter (<=1kb)	344	Coa6	cytochrome c oxidase assembly factor 6
1612	chr8	126497266	126498546	1281	0	0	0	0	0	2	2	3	2	0	0	0	9	Distal Intergenic	-22201	Tarbp1	TAR RNA binding protein 1
1613	chr8	126516403	126517712	1310	0	0	0	0	1	1	1	1	1	1	1	0	7	Distal Intergenic	-41338	Tarbp1	TAR RNA binding protein 1
1614	chr8	126536747	126539475	2729	0	0	0	0	0	2	1	1	2	1	0	0	7	Distal Intergenic	54511	Irf2bp2	interferon regulatory factor 2 binding protein 2
1615	chr8	126572991	126575454	2464	0	0	1	0	0	1	1	2	1	2	0	0	8	Intron (ENSMUST00000181773.1/ENSMUST00000181773.1, intron 2 of 2)	18532	Irf2bp2	interferon regulatory factor 2 binding protein 2
1616	chr8	126584366	126585324	959	0	0	0	0	0	0	0	2	1	0	0	0	3	Intron (ENSMUST00000181773.1/ENSMUST00000181773.1, intron 2 of 2)	8662	Irf2bp2	interferon regulatory factor 2 binding protein 2
1617	chr8	126586727	126587632	906	0	0	0	0	0	0	1	1	0	1	0	0	3	Intron (ENSMUST00000181773.1/ENSMUST00000181773.1, intron 2 of 2)	6354	Irf2bp2	interferon regulatory factor 2 binding protein 2
1618	chr8	126594313	126595896	1584	0	0	1	0	0	3	3	1	2	2	0	0	12	Promoter (<=1kb)	-327	Irf2bp2	interferon regulatory factor 2 binding protein 2
1619	chr8	126596453	126596839	387	0	0	0	0	0	0	1	1	0	0	0	0	2	Promoter (2-3kb)	-2467	Irf2bp2	interferon regulatory factor 2 binding protein 2
1620	chr8	126660535	126661440	906	0	0	0	0	1	0	1	2	2	0	0	0	6	Distal Intergenic	-66549	Irf2bp2	interferon regulatory factor 2 binding protein 2
1621	chr8	126666898	126667877	980	0	0	0	0	0	2	1	1	1	0	0	0	5	Distal Intergenic	-72912	Irf2bp2	interferon regulatory factor 2 binding protein 2
1622	chr8	126698810	126699863	1054	0	0	0	0	0	0	1	0	0	0	0	0	1	Distal Intergenic	-104824	Irf2bp2	interferon regulatory factor 2 binding protein 2
1623	chr8	126757183	126757969	787	0	0	0	0	0	0	1	1	1	0	0	0	3	Exon (ENSMUST00000212695.1/ENSMUST00000212695.1, exon 1 of 2)	-81264	A630001O12Rik	RIKEN cDNA A630001O12 gene
1624	chr8	126828136	126828716	581	0	0	0	0	0	0	0	0	0	0	0	0	0	Intron (ENSMUST00000212406.1/ENSMUST00000212406.1, intron 4 of 8)	-10517	A630001O12Rik	RIKEN cDNA A630001O12 gene
1625	chr8	126833580	126833743	164	0	0	0	0	0	0	0	0	0	0	0	0	0	Intron (ENSMUST00000212406.1/ENSMUST00000212406.1, intron 4 of 8)	-5490	A630001O12Rik	RIKEN cDNA A630001O12 gene
1626	chr8	126838704	126839976	1273	0	0	1	0	0	1	2	2	2	1	0	0	9	Promoter (<=1kb)	0	A630001O12Rik	RIKEN cDNA A630001O12 gene
1627	chr8	126849857	126850229	373	0	0	0	0	0	1	1	1	1	0	0	0	4	Exon (ENSMUST00000212914.1/414091, exon 2 of 2)	10624	A630001O12Rik	RIKEN cDNA A630001O12 gene
1628	chr8	126856112	126856887	776	0	0	0	0	0	0	0	0	0	0	0	0	0	Intron (ENSMUST00000212406.1/ENSMUST00000212406.1, intron 1 of 8)	16879	A630001O12Rik	RIKEN cDNA A630001O12 gene
1629	chr8	126884284	126884854	571	0	0	0	0	0	1	0	0	0	0	0	0	1	Intron (ENSMUST00000212639.1/ENSMUST00000212639.1, intron 1 of 4)	45051	A630001O12Rik	RIKEN cDNA A630001O12 gene
1630	chr8	128170711	128171646	936	0	0	0	0	0	1	1	1	0	0	0	0	3	Distal Intergenic	106579	Mir21c	microRNA 21c
1631	chr9	14274646	14275873	1228	0	0	0	0	0	1	1	1	1	1	0	0	5	Promoter (<=1kb)	0	Sesn3	sestrin 3
1632	chr9	14501070	14501241	172	0	0	0	0	0	0	0	0	0	0	0	0	0	Promoter (<=1kb)	184	Cwc15	CWC15 spliceosome-associated protein
1633	chr9	14783999	14784298	300	0	0	0	0	0	0	0	0	0	0	0	0	0	Promoter (<=1kb)	224	Ankrd49	ankyrin repeat domain 49
1634	chr9	15709197	15709618	422	0	0	0	0	0	0	2	1	1	0	0	0	4	Promoter (<=1kb)	-120	Slc36a4	solute carrier family 36 (proton/amino acid symporter), member 4
1635	chr9	16282209	16282962	754	0	0	0	0	0	1	0	0	0	1	0	0	2	Intron (ENSMUST00000217308.2/270120, intron 2 of 25)	95269	Fat3	FAT atypical cadherin 3
1636	chr9	18292894	18293624	731	0	0	0	0	0	0	0	0	0	0	0	0	0	Promoter (<=1kb)	506	Chordc1	cysteine and histidine-rich domain (CHORD)-containing, zinc-binding protein 1
1637	chr9	20544387	20545294	908	0	0	0	0	0	0	2	1	1	1	0	0	5	Distal Intergenic	-22970	Zfp266	zinc finger protein 266
1638	chr9	20726615	20727810	1196	0	0	0	0	0	0	0	1	0	0	0	0	1	Promoter (<=1kb)	0	Olfm2	olfactomedin 2
1639	chr9	21265656	21265916	261	0	0	0	0	0	0	1	0	0	0	0	0	1	Promoter (<=1kb)	132	Atg4d	autophagy related 4D, cysteine peptidase
1640	chr9	21425780	21426839	1060	0	0	0	0	0	1	2	2	2	1	0	0	8	Promoter (<=1kb)	536	Dnm2	dynamin 2
1641	chr9	21614927	21615836	910	0	0	0	0	0	1	2	1	1	1	0	0	6	Promoter (<=1kb)	-333	Smarca4	SWI/SNF related, matrix associated, actin dependent regulator of chromatin, subfamily a, member 4
1642	chr9	21752164	21753644	1481	0	0	1	1	0	0	0	0	0	1	0	0	3	Downstream (1-2kb)	4175	Spc24	SPC24, NDC80 kinetochore complex component, homolog (S. cerevisiae)
1643	chr9	21797916	21798963	1048	0	0	0	0	0	0	0	1	0	0	0	0	1	Promoter (<=1kb)	0	Kank2	KN motif and ankyrin repeat domains 2
1644	chr9	22115616	22116490	875	0	0	1	1	0	1	1	1	1	0	0	0	6	Promoter (<=1kb)	596	Elof1	ELF1 homolog, elongation factor 1
1645	chr9	22164673	22165240	568	0	0	0	0	0	0	0	0	0	0	0	0	0	Distal Intergenic	7727	Pigyl	phosphatidylinositol glycan anchor biosynthesis, class Y-like
1646	chr9	22327354	22328242	889	0	0	0	0	0	0	0	1	1	0	0	0	2	Promoter (2-3kb)	2258	Gm6607	40S ribosomal protein S20 pseudogene
1647	chr9	25152227	25152897	671	0	0	0	0	0	0	1	2	1	1	0	0	5	Promoter (<=1kb)	-407	Herpud2	HERPUD family member 2
1648	chr9	25253599	25253682	84	0	0	0	0	0	0	0	0	0	0	0	0	0	Promoter (<=1kb)	933	Septin7	septin 7
1649	chr9	26792544	26793937	1394	0	0	0	0	0	1	0	0	0	1	1	0	3	Promoter (<=1kb)	-325	Glb1l2	galactosidase, beta 1-like 2
1650	chr9	26999930	27000196	267	0	0	0	0	0	0	0	0	0	0	0	0	0	Promoter (<=1kb)	208	Thyn1	thymocyte nuclear protein 1
1651	chr9	27191517	27192927	1411	0	0	0	0	0	0	0	2	1	0	0	0	3	Distal Intergenic	-36096	Jam3	junction adhesion molecule 3
1652	chr9	31029343	31029929	587	0	0	0	0	0	1	1	1	0	0	0	0	3	Promoter (<=1kb)	-715	Zbtb44	zinc finger and BTB domain containing 44
1653	chr9	31130581	31132302	1722	0	0	0	0	0	2	0	1	0	1	0	0	4	Promoter (<=1kb)	0	St14	suppression of tumorigenicity 14 (colon carcinoma)
1654	chr9	31851552	31852090	539	0	0	0	0	0	1	0	0	0	0	0	0	1	Intron (ENSMUST00000116615.4/12023, intron 3 of 3)	61372	Barx2	BarH-like homeobox 2
1655	chr9	32033438	32034170	733	0	0	0	0	0	0	1	1	0	0	0	0	2	Distal Intergenic	-81966	Arhgap32	Rho GTPase activating protein 32
1656	chr9	35422025	35422550	526	0	0	0	0	0	1	1	1	1	0	0	0	4	Promoter (<=1kb)	467	Cdon	cell adhesion molecule-related/down-regulated by oncogenes
1657	chr9	37576349	37576991	643	0	0	0	0	0	1	1	0	1	0	0	0	3	Intron (ENSMUST00000213126.1/22619, intron 2 of 10)	20651	Siae	sialic acid acetylesterase
1658	chr9	37656087	37656203	117	0	0	0	0	0	0	1	0	0	0	0	0	1	Promoter (<=1kb)	955	Tbrg1	transforming growth factor beta regulated gene 1
1659	chr9	39602901	39603278	378	0	0	0	0	0	0	1	1	1	0	0	0	3	Promoter (<=1kb)	100	AW551984	expressed sequence AW551984
1660	chr9	40241587	40242300	714	0	0	0	0	0	1	1	0	0	0	0	0	2	Distal Intergenic	-26917	Scn3b	sodium channel, voltage-gated, type III, beta
1661	chr9	40320925	40321156	232	0	0	0	0	0	0	0	0	0	0	0	0	0	Promoter (<=1kb)	-5	Gramd1b	GRAM domain containing 1B
1662	chr9	40414606	40415158	553	0	0	0	0	0	1	1	1	0	1	0	0	4	Intron (ENSMUST00000045682.6/235283, intron 1 of 19)	-12737	Gramd1b	GRAM domain containing 1B
1663	chr9	40757066	40757973	908	0	0	0	0	1	1	1	2	2	0	0	0	7	Intron (ENSMUST00000139577.1/71566, intron 2 of 2)	-16121	Clmp	CXADR-like membrane protein
1664	chr9	40799659	40800409	751	0	0	0	0	0	2	1	1	0	0	0	0	4	Promoter (<=1kb)	-575	Hspa8	heat shock protein 8
1665	chr9	41950880	41951229	350	0	0	0	0	0	0	1	2	0	0	0	0	3	Distal Intergenic	23358	Sorl1	sortilin-related receptor, LDLR class A repeats-containing
1666	chr9	42094301	42095361	1061	0	0	0	0	0	1	1	1	1	1	0	0	5	Intron (ENSMUST00000060989.8/20660, intron 3 of 47)	28936	Sorl1	sortilin-related receptor, LDLR class A repeats-containing
1667	chr9	42471530	42472719	1190	0	0	2	1	0	1	1	1	1	0	0	0	7	Promoter (<=1kb)	0	Tbcel	tubulin folding cofactor E-like
1668	chr9	43106485	43107128	644	0	0	0	0	0	0	1	2	0	1	0	0	4	Promoter (<=1kb)	111	Arhgef12	Rho guanine nucleotide exchange factor (GEF) 12
1669	chr9	43737243	43738318	1076	0	0	1	0	0	3	1	1	1	2	0	0	9	Intron (ENSMUST00000216604.1/ENSMUST00000216604.1, intron 1 of 3)	-5666	Nectin1	nectin cell adhesion molecule 1
1670	chr9	43863697	43865046	1350	0	0	0	0	0	1	1	1	1	1	0	0	5	Distal Intergenic	69576	Nectin1	nectin cell adhesion molecule 1
1671	chr9	44267532	44267834	303	0	0	0	1	0	0	0	0	0	0	0	0	1	Promoter (<=1kb)	294	Nlrx1	NLR family member X1
1672	chr9	44318585	44319567	983	0	0	0	0	0	0	0	0	0	0	0	0	0	Promoter (<=1kb)	685	C2cd2l	C2 calcium-dependent domain containing 2-like
1673	chr9	44343212	44343757	546	0	0	0	0	0	0	0	0	1	0	1	0	2	Promoter (<=1kb)	471	Hmbs	hydroxymethylbilane synthase
1674	chr9	44484028	44484136	109	0	0	0	0	0	0	0	0	0	0	0	0	0	Promoter (1-2kb)	1162	Bcl9l	B cell CLL/lymphoma 9-like
1675	chr9	44498135	44498599	465	0	0	0	0	0	0	0	1	0	0	0	0	1	Promoter (<=1kb)	0	Bcl9l	B cell CLL/lymphoma 9-like
1676	chr9	44562337	44563037	701	0	0	0	0	0	1	0	0	0	0	0	0	1	Promoter (<=1kb)	-460	Cxcr5	chemokine (C-X-C motif) receptor 5
1677	chr9	44579607	44582586	2980	0	0	0	0	0	3	2	2	2	2	0	0	11	Exon (ENSMUST00000214422.1/ENSMUST00000214422.1, exon 1 of 1)	-17730	Cxcr5	chemokine (C-X-C motif) receptor 5
1678	chr9	44602952	44603405	454	0	0	0	0	0	0	0	0	0	0	0	0	0	Promoter (1-2kb)	-1487	Ddx6	DEAD (Asp-Glu-Ala-Asp) box polypeptide 6
1679	chr9	44720669	44721769	1101	0	0	0	0	0	1	1	1	1	0	0	0	4	Promoter (<=1kb)	0	Phldb1	pleckstrin homology like domain, family B, member 1
1680	chr9	44733903	44734528	626	0	0	0	0	0	0	0	0	0	0	0	0	0	Promoter (<=1kb)	670	Phldb1	pleckstrin homology like domain, family B, member 1
1681	chr9	44879192	44879581	390	0	0	0	0	0	0	1	0	0	0	0	0	1	Promoter (1-2kb)	1285	Kmt2a	lysine (K)-specific methyltransferase 2A
1682	chr9	45371024	45371366	343	0	0	0	0	0	0	0	0	0	0	0	0	0	Promoter (<=1kb)	582	Fxyd6	FXYD domain-containing ion transport regulator 6
1683	chr9	45961605	45962403	799	0	0	0	0	1	1	1	1	0	1	0	0	5	Downstream (<1kb)	-6347	Sidt2	SID1 transmembrane family, member 2
1684	chr9	45983823	45984208	386	0	0	0	0	0	0	0	0	0	0	0	0	0	Promoter (<=1kb)	129	Pafah1b2	platelet-activating factor acetylhydrolase, isoform 1b, subunit 2
1685	chr9	46014311	46015701	1391	0	0	0	0	0	0	1	1	1	0	0	0	3	Promoter (1-2kb)	1311	Sik3	SIK family kinase 3
1686	chr9	46214714	46216163	1450	0	0	0	0	0	1	1	1	1	1	0	0	5	Intron (ENSMUST00000126865.7/70661, intron 21 of 24)	-3408	Sik3	SIK family kinase 3
1687	chr9	48480039	48480985	947	0	0	0	0	0	0	2	1	1	0	0	0	4	Promoter (<=1kb)	0	Rexo2	RNA exonuclease 2
1688	chr9	49796878	49798297	1420	0	0	0	0	0	0	1	2	3	0	0	0	6	Promoter (<=1kb)	461	Ncam1	neural cell adhesion molecule 1
1689	chr9	49873895	49874268	374	0	0	0	0	0	0	1	1	1	0	0	0	3	Distal Intergenic	-74970	Ncam1	neural cell adhesion molecule 1
1690	chr9	50462787	50463847	1061	0	0	0	0	0	0	1	1	1	0	0	0	3	Distal Intergenic	-30678	Plet1	placenta expressed transcript 1
1691	chr9	50500108	50500504	397	0	0	0	1	0	0	1	0	1	0	0	0	3	Intron (ENSMUST00000114474.7/76509, intron 2 of 3)	4301	Plet1os	placenta expressed transcript 1, opposite strand
1692	chr9	50527226	50528140	915	0	0	0	0	0	0	0	0	0	0	0	0	0	Promoter (<=1kb)	498	Pts	6-pyruvoyl-tetrahydropterin synthase
1693	chr9	50745068	50746038	971	0	0	0	0	0	0	2	0	0	0	0	0	2	Promoter (<=1kb)	498	2310030G06Rik	RIKEN cDNA 2310030G06 gene
1694	chr9	50884623	50886080	1458	0	0	0	0	0	1	1	2	1	1	0	0	6	Intron (ENSMUST00000174628.7/73699, intron 15 of 16)	6538	Ppp2r1b	protein phosphatase 2, regulatory subunit A, beta
1695	chr9	51103287	51104160	874	0	0	0	0	0	0	0	0	0	0	0	0	0	Promoter (<=1kb)	0	Mir34b	microRNA 34b
1696	chr9	51962792	51962919	128	0	0	0	0	0	0	1	0	0	0	0	0	1	Promoter (<=1kb)	627	Fdx1	ferredoxin 1
1697	chr9	53301039	53302675	1637	0	0	0	0	0	1	1	0	0	1	0	0	3	Promoter (<=1kb)	0	Exph5	exophilin 5
1698	chr9	54843528	54844356	829	0	0	0	0	0	1	1	0	0	1	0	0	3	Distal Intergenic	-19433	Ireb2	iron responsive element binding protein 2
1699	chr9	56506174	56507917	1744	0	0	0	0	0	0	4	2	2	1	0	0	9	Exon (ENSMUST00000216940.1/ENSMUST00000216940.1, exon 1 of 1)	87344	Hmg20a	high mobility group 20A
1700	chr9	56923947	56925063	1117	0	0	0	0	0	0	0	0	0	0	0	0	0	Intron (ENSMUST00000050916.6/235406, intron 1 of 1)	3308	Snx33	sorting nexin 33
1701	chr9	57467078	57467443	366	0	0	0	0	0	0	0	1	0	0	0	0	1	Promoter (<=1kb)	552	Scamp5	secretory carrier membrane protein 5
1702	chr9	57561393	57563396	2004	0	0	0	0	0	1	0	0	0	0	0	0	1	Promoter (<=1kb)	0	Scamp2	secretory carrier membrane protein 2
1703	chr9	57590132	57590380	249	0	0	0	0	0	0	0	0	0	0	0	0	0	Promoter (<=1kb)	0	Ulk3	unc-51-like kinase 3
1704	chr9	57638781	57638931	151	0	0	0	0	0	0	0	0	0	0	0	0	0	Intron (ENSMUST00000034863.7/12988, intron 1 of 12)	-4714	Csk	c-src tyrosine kinase
1705	chr9	57708968	57709349	382	0	0	0	0	0	0	0	0	0	0	0	0	0	Promoter (<=1kb)	401	Edc3	enhancer of mRNA decapping 3
1706	chr9	57762356	57764289	1934	0	0	0	0	0	0	1	1	0	1	0	0	3	Promoter (<=1kb)	19	Clk3	CDC-like kinase 3
1707	chr9	57830598	57831782	1185	0	0	0	0	2	0	1	1	1	0	0	0	5	Promoter (2-3kb)	2454	Arid3b	AT rich interactive domain 3B (BRIGHT-like)
1708	chr9	58822138	58822617	480	0	0	0	0	0	1	0	0	0	0	0	0	1	Promoter (<=1kb)	-795	Hcn4	hyperpolarization-activated, cyclic nucleotide-gated K+ 4
1709	chr9	59269871	59272998	3128	0	0	0	0	0	1	1	2	1	1	1	0	7	Distal Intergenic	-18560	Adpgk	ADP-dependent glucokinase
1710	chr9	59290764	59291247	484	0	0	0	0	0	0	0	0	0	0	0	0	0	Promoter (<=1kb)	-311	Adpgk	ADP-dependent glucokinase
1711	chr9	59534069	59534885	817	0	0	0	0	0	1	1	1	1	1	0	0	5	Intron (ENSMUST00000214580.1/73893, intron 1 of 3)	-4655	Hexa	hexosaminidase A
1712	chr9	59692039	59693027	989	0	0	0	1	0	1	2	2	3	0	0	0	9	Intron (ENSMUST00000123914.7/546134, intron 1 of 8)	11895	Gramd2	GRAM domain containing 2
1713	chr9	59694373	59695834	1462	0	0	0	0	0	1	1	1	1	1	0	0	5	Intron (ENSMUST00000123914.7/546134, intron 1 of 8)	-11803	Gramd2	GRAM domain containing 2
1714	chr9	59939571	59940486	916	0	0	0	0	0	0	2	1	1	1	0	0	5	Exon (ENSMUST00000215963.1/ENSMUST00000215963.1, exon 2 of 4)	8305	Nr2e3	nuclear receptor subfamily 2, group E, member 3
1715	chr9	61369338	61369785	448	0	0	0	0	0	1	1	1	1	0	0	0	4	Promoter (2-3kb)	-2581	Tle3	transducin-like enhancer of split 3
1716	chr9	61371186	61371979	794	0	0	0	0	0	0	1	1	2	0	0	0	4	Promoter (<=1kb)	-387	Tle3	transducin-like enhancer of split 3
1717	chr9	61645533	61646101	569	0	0	0	0	0	1	1	1	1	1	0	0	5	Distal Intergenic	235596	Tle3	transducin-like enhancer of split 3
1718	chr9	61947456	61948129	674	0	0	0	0	0	0	2	1	2	0	0	0	5	Promoter (<=1kb)	-682	Kif23	kinesin family member 23
1719	chr9	62415270	62415514	245	0	0	0	0	0	0	0	0	0	0	0	0	0	Distal Intergenic	12487	Coro2b	coronin, actin binding protein, 2B
1720	chr9	62467615	62470229	2615	0	0	0	0	0	1	1	1	1	1	0	0	5	Intron (ENSMUST00000048043.11/235431, intron 2 of 11)	-18467	Coro2b	coronin, actin binding protein, 2B
1721	chr9	62535689	62535996	308	0	0	0	0	0	0	0	0	0	0	0	0	0	Promoter (<=1kb)	964	Coro2b	coronin, actin binding protein, 2B
1722	chr9	62828023	62828801	779	0	0	0	0	0	1	2	2	1	1	0	0	7	Distal Intergenic	-9984	Cln6	ceroid-lipofuscinosis, neuronal 6
1723	chr9	62979950	62980098	149	0	0	0	0	0	0	0	0	0	0	0	0	0	Promoter (<=1kb)	781	Pias1	protein inhibitor of activated STAT 1
1724	chr9	63090735	63092635	1901	0	0	1	0	0	0	1	1	3	0	0	0	6	Distal Intergenic	54345	Skor1	SKI family transcriptional corepressor 1
1725	chr9	63132106	63132829	724	0	0	0	0	0	0	0	1	0	0	0	0	1	Distal Intergenic	14151	Skor1	SKI family transcriptional corepressor 1
1726	chr9	64049479	64050700	1222	0	0	1	1	0	1	1	1	1	1	0	0	7	Distal Intergenic	-8014	1700055C04Rik	RIKEN cDNA 1700055C04 gene
1727	chr9	65195378	65196562	1185	0	0	0	0	0	0	1	1	1	1	0	0	4	Promoter (<=1kb)	25	Parp16	poly (ADP-ribose) polymerase family, member 16
1728	chr9	65202169	65202495	327	0	0	0	0	0	0	1	0	0	0	0	0	1	Intron (ENSMUST00000216702.1/214424, intron 1 of 6)	6816	Parp16	poly (ADP-ribose) polymerase family, member 16
1729	chr9	65215605	65215978	374	0	0	0	0	0	0	1	1	1	0	0	0	3	Promoter (<=1kb)	460	Parp16	poly (ADP-ribose) polymerase family, member 16
1730	chr9	65216735	65218230	1496	0	0	0	0	0	0	0	0	0	0	0	0	0	Promoter (1-2kb)	1590	Parp16	poly (ADP-ribose) polymerase family, member 16
1731	chr9	65267251	65269305	2055	0	0	0	0	0	1	1	2	1	1	0	0	6	Promoter (1-2kb)	1428	Cilp	cartilage intermediate layer protein, nucleotide pyrophosphohydrolase
1732	chr9	65295424	65296122	699	0	0	0	0	0	0	1	0	0	1	0	0	2	Promoter (1-2kb)	1092	Clpx	caseinolytic mitochondrial matrix peptidase chaperone subunit
1733	chr9	65436150	65436335	186	0	0	0	0	0	0	0	0	0	0	0	0	0	Promoter (<=1kb)	362	Mtfmt	mitochondrial methionyl-tRNA formyltransferase
1734	chr9	66305156	66305850	695	0	0	0	0	0	0	1	1	0	0	0	0	2	Distal Intergenic	36782	Dapk2	death-associated protein kinase 2
1735	chr9	66512678	66513233	556	0	0	0	0	0	0	0	1	0	0	0	0	1	Promoter (1-2kb)	1376	Fbxl22	F-box and leucine-rich repeat protein 22
1736	chr9	67005633	67005833	201	0	0	0	0	0	0	1	1	1	0	0	0	3	Distal Intergenic	26992	Tpm1	tropomyosin 1, alpha
1737	chr9	67039733	67040660	928	0	0	0	0	0	0	1	1	0	0	0	0	2	Intron (ENSMUST00000113696.7/22003, intron 1 of 7)	3049	Tpm1	tropomyosin 1, alpha
1738	chr9	67041184	67043201	2018	0	0	1	0	0	1	1	1	1	1	0	0	6	Promoter (<=1kb)	508	Tpm1	tropomyosin 1, alpha
1739	chr9	67806032	67806192	161	0	0	0	0	0	0	0	0	0	0	0	0	0	Distal Intergenic	26138	C2cd4a	C2 calcium-dependent domain containing 4A
1740	chr9	68652908	68653156	249	0	0	0	0	0	0	0	0	0	0	0	0	0	Promoter (<=1kb)	-630	Rora	RAR-related orphan receptor alpha
1741	chr9	69457773	69459256	1484	0	0	1	0	0	1	1	1	1	0	0	0	5	Promoter (<=1kb)	829	Mir3109	microRNA 3109
1742	chr9	70207751	70208664	914	0	0	0	1	0	0	1	1	1	0	0	0	4	Promoter (<=1kb)	383	Myo1e	myosin IE
1743	chr9	70888582	70889795	1214	0	0	0	0	0	1	1	1	1	1	0	0	5	Intron (ENSMUST00000034731.9/15450, intron 1 of 8)	44818	Lipc	lipase, hepatic
1744	chr9	72639723	72640334	612	0	0	0	0	0	0	2	1	1	0	1	0	5	Distal Intergenic	-22012	Nedd4	neural precursor cell expressed, developmentally down-regulated 4
1745	chr9	72968296	72969065	770	0	0	0	0	0	1	1	1	1	0	0	0	4	Exon (ENSMUST00000098567.8/67685, exon 5 of 7)	9444	Ccpg1	cell cycle progression 1
1746	chr9	73067352	73067907	556	0	0	0	0	0	0	0	0	0	0	0	0	0	Intron (ENSMUST00000184146.7/11891, intron 2 of 6)	22368	Rab27a	RAB27A, member RAS oncogene family
1747	chr9	73088435	73089822	1388	0	0	1	0	0	1	1	1	1	0	0	0	5	Intron (ENSMUST00000184146.7/11891, intron 6 of 6)	-12014	Khdc3	KH domain containing 3, subcortical maternal complex member
1748	chr9	74909068	74909896	829	0	0	0	0	0	1	0	0	0	0	0	0	1	Distal Intergenic	42584	Onecut1	one cut domain, family member 1
1749	chr9	75071983	75072183	201	0	0	0	0	0	0	0	1	0	0	0	0	1	Promoter (<=1kb)	383	Myo5a	myosin VA
1750	chr9	75314590	75315038	449	0	0	0	0	0	0	0	0	0	0	0	0	0	Promoter (<=1kb)	449	Gnb5	guanine nucleotide binding protein (G protein), beta 5
1751	chr9	75408084	75408689	606	0	0	0	0	0	0	0	0	0	0	0	0	0	Promoter (<=1kb)	670	Mapk6	mitogen-activated protein kinase 6
1752	chr9	75434233	75435987	1755	0	0	0	0	0	2	2	3	0	1	0	0	8	Distal Intergenic	-5537	Leo1	Leo1, Paf1/RNA polymerase II complex component
1753	chr9	75609869	75610278	410	0	0	0	0	0	0	1	1	0	0	0	0	2	Promoter (<=1kb)	797	Tmod2	tropomodulin 2
1754	chr9	75625089	75625498	410	0	0	0	0	0	0	0	0	0	0	0	0	0	Promoter (<=1kb)	-243	Lysmd2	LysM, putative peptidoglycan-binding, domain containing 2
1755	chr9	77750267	77750594	328	0	0	0	0	0	0	1	1	1	1	0	0	4	Distal Intergenic	-3941	Gclc	glutamate-cysteine ligase, catalytic subunit
1756	chr9	77911514	77912353	840	0	0	0	0	0	0	2	0	0	1	0	0	3	Distal Intergenic	-5011	Elovl5	ELOVL family member 5, elongation of long chain fatty acids (yeast)
1757	chr9	77917973	77918319	347	0	0	0	0	0	0	0	1	0	0	0	0	1	Promoter (<=1kb)	539	Elovl5	ELOVL family member 5, elongation of long chain fatty acids (yeast)
1758	chr9	78520350	78521969	1620	0	0	0	1	0	0	2	3	0	0	0	0	6	Exon (ENSMUST00000214586.1/ENSMUST00000214586.1, exon 1 of 2)	-31199	Eef1a1	eukaryotic translation elongation factor 1 alpha 1
1759	chr9	78527555	78528036	482	0	0	0	0	0	1	1	0	0	1	0	0	3	Distal Intergenic	-38404	Eef1a1	eukaryotic translation elongation factor 1 alpha 1
1760	chr9	83573021	83573446	426	0	0	0	0	0	0	2	1	0	0	0	0	3	Exon (ENSMUST00000213703.1/ENSMUST00000213703.1, exon 1 of 2)	-3385	Sh3bgrl2	SH3 domain binding glutamic acid-rich protein like 2
1761	chr9	83686242	83687607	1366	0	1	1	1	0	1	1	1	1	1	0	0	8	Exon (ENSMUST00000214393.1/ENSMUST00000214393.1, exon 1 of 5)	-3868	Gm2109	predicted gene 2109
1762	chr9	85749571	85750571	1001	0	0	0	0	0	0	2	2	1	0	0	0	5	Promoter (<=1kb)	-237	Ibtk	inhibitor of Bruton agammaglobulinemia tyrosine kinase
1763	chr9	86467801	86467978	178	0	0	0	0	0	0	0	0	0	0	0	0	0	Promoter (<=1kb)	587	Dop1a	DOP1 leucine zipper like protein A
1764	chr9	87022462	87022678	217	0	0	0	0	0	0	0	0	0	0	0	0	0	Promoter (<=1kb)	375	Cyb5r4	cytochrome b5 reductase 4
1765	chr9	88548907	88549482	576	0	0	0	0	0	0	0	0	0	0	0	0	0	Promoter (<=1kb)	724	Zfp949	zinc finger protein 949
1766	chr9	95511100	95511315	216	0	0	0	0	0	0	0	0	0	0	0	0	0	Promoter (<=1kb)	541	U2surp	U2 snRNP-associated SURP domain containing
1767	chr9	95749415	95749615	201	0	0	0	0	0	1	1	1	1	0	0	0	4	Promoter (<=1kb)	743	Trpc1	transient receptor potential cation channel, subfamily C, member 1
1768	chr9	96196732	96197294	563	0	0	0	0	0	1	1	1	1	0	0	0	4	Promoter (<=1kb)	352	Tfdp2	transcription factor Dp 2
1769	chr9	96437548	96438437	890	0	0	0	0	1	0	1	2	0	0	0	0	4	Exon (ENSMUST00000185694.1/ENSMUST00000185694.1, exon 1 of 1)	40151	Rnf7	ring finger protein 7
1770	chr9	96536994	96537383	390	0	0	0	0	0	0	0	0	0	0	0	0	0	Exon (ENSMUST00000188740.1/ENSMUST00000188740.1, exon 1 of 1)	7796	Rasa2	RAS p21 protein activator 2
1771	chr9	96759058	96759482	425	0	0	0	0	0	0	1	1	1	1	0	0	4	Distal Intergenic	-6080	C430002N11Rik	RIKEN cDNA C430002N11 gene
1772	chr9	99434753	99436028	1276	0	0	0	0	0	1	0	0	0	0	0	0	1	Promoter (<=1kb)	898	Mras	muscle and microspikes RAS
1773	chr9	100580114	100582933	2820	0	0	1	0	0	2	1	2	1	1	0	0	8	Distal Intergenic	-9024	Slc35g2	solute carrier family 35, member G2
1774	chr9	100641757	100642626	870	0	0	0	0	0	0	1	1	0	0	0	0	2	Promoter (<=1kb)	-822	Stag1	stromal antigen 1
1775	chr9	100644672	100644838	167	0	0	0	0	0	0	1	0	0	0	0	0	1	Promoter (<=1kb)	902	Stag1	stromal antigen 1
1776	chr9	102689073	102690718	1646	0	0	1	0	0	1	3	2	2	1	0	0	10	Distal Intergenic	-25954	Amotl2	angiomotin-like 2
1777	chr9	102995755	102996970	1216	0	0	0	0	0	1	1	1	1	1	0	0	5	Intron (ENSMUST00000185215.1/24059, intron 1 of 3)	7043	Slco2a1	solute carrier organic anion transporter family, member 2a1
1778	chr9	104269284	104270375	1092	0	0	0	0	0	1	0	0	0	0	0	0	1	Distal Intergenic	-6354	Dnajc13	DnaJ heat shock protein family (Hsp40) member C13
1779	chr9	106371701	106372222	522	0	0	0	0	0	0	1	0	1	0	0	0	2	Promoter (<=1kb)	957	Dusp7	dual specificity phosphatase 7
1780	chr9	106788187	106788724	538	0	0	0	0	0	0	0	0	0	0	0	0	0	Promoter (<=1kb)	470	Rad54l2	RAD54 like 2 (S. cerevisiae)
1781	chr9	106822680	106823005	326	0	0	0	0	0	0	1	1	1	0	0	0	3	Promoter (<=1kb)	806	Dcaf1	DDB1 and CUL4 associated factor 1
1782	chr9	107268195	107268405	211	0	0	0	0	0	0	0	0	0	0	0	0	0	Intron (ENSMUST00000035194.7/102626, intron 2 of 10)	-6259	Mapkapk3	mitogen-activated protein kinase-activated protein kinase 3
1783	chr9	107587700	107588549	850	0	0	0	0	0	1	2	1	2	1	0	0	7	Promoter (<=1kb)	0	Ifrd2	interferon-related developmental regulator 2
1784	chr9	107612066	107613451	1386	0	0	0	0	0	2	1	2	1	2	0	0	8	Promoter (2-3kb)	2596	Gnai2	guanine nucleotide binding protein (G protein), alpha inhibiting 2
1785	chr9	107619409	107619918	510	0	0	0	0	0	0	0	0	0	0	0	0	0	Promoter (1-2kb)	1030	Gnai2	guanine nucleotide binding protein (G protein), alpha inhibiting 2
1786	chr9	107628931	107629933	1003	0	0	0	0	0	0	0	0	0	0	0	0	0	Promoter (2-3kb)	-2325	Gnai2	guanine nucleotide binding protein (G protein), alpha inhibiting 2
1787	chr9	107888513	107888867	355	0	0	0	0	0	0	0	0	0	0	0	0	0	Promoter (<=1kb)	331	Mon1a	MON1 homolog A, secretory traffciking associated
1788	chr9	108003586	108004313	728	0	0	0	0	0	0	0	0	0	0	0	0	0	Promoter (<=1kb)	915	Ip6k1	inositol hexaphosphate kinase 1
1789	chr9	108119696	108121141	1446	0	0	0	0	0	0	0	0	0	0	0	0	0	Intron (ENSMUST00000035208.13/12217, intron 3 of 11)	-9283	Bsn	bassoon
1790	chr9	108339052	108341160	2109	0	0	0	0	0	1	0	1	0	0	0	0	2	Promoter (<=1kb)	0	Gpx1	glutathione peroxidase 1
1791	chr9	108341905	108342432	528	0	0	0	0	0	0	1	0	0	0	0	0	1	Promoter (2-3kb)	2629	Gpx1	glutathione peroxidase 1
1792	chr9	108587031	108589785	2755	0	0	1	1	0	2	1	1	1	1	0	0	8	Exon (ENSMUST00000227071.1/ENSMUST00000227071.1, exon 1 of 4)	-4095	P4htm	prolyl 4-hydroxylase, transmembrane (endoplasmic reticulum)
1793	chr9	108693017	108693115	99	0	0	0	0	0	0	0	0	0	0	0	0	0	Promoter (<=1kb)	560	Prkar2a	protein kinase, cAMP dependent regulatory, type II alpha
1794	chr9	109932184	109933211	1028	0	0	0	0	0	0	0	0	0	0	0	0	0	Promoter (<=1kb)	320	Map4	microtubule-associated protein 4
1795	chr9	110407106	110407782	677	0	0	0	0	0	0	0	0	0	0	0	0	0	Promoter (<=1kb)	431	Ptpn23	protein tyrosine phosphatase, non-receptor type 23
1796	chr9	110651849	110653665	1817	0	0	0	2	0	0	0	0	0	0	0	0	2	Promoter (<=1kb)	477	Nbeal2	neurobeachin-like 2
1797	chr9	110657974	110658165	192	0	0	0	0	0	0	0	0	0	0	0	0	0	Promoter (1-2kb)	1362	Ccdc12	coiled-coil domain containing 12
1798	chr9	110683648	110684650	1003	0	0	0	0	0	0	0	0	0	0	1	0	1	Intron (ENSMUST00000019803.8/72654, intron 1 of 6)	16723	Ccdc12	coiled-coil domain containing 12
1799	chr9	110689819	110690389	571	0	0	0	0	0	0	0	0	0	0	0	0	0	Intron (ENSMUST00000019803.8/72654, intron 1 of 6)	-19505	Ccdc12	coiled-coil domain containing 12
1800	chr9	110781418	110782007	590	0	0	0	1	0	0	0	1	0	0	0	0	2	Distal Intergenic	12983	Myl3	myosin, light polypeptide 3
1801	chr9	113742060	113742649	590	0	0	0	0	0	1	1	1	0	0	0	0	3	Promoter (<=1kb)	328	Clasp2	CLIP associating protein 2
1802	chr9	113931984	113932641	658	0	0	0	0	0	0	0	0	0	0	0	0	0	Promoter (<=1kb)	330	Ubp1	upstream binding protein 1
1803	chr9	114025061	114026975	1915	0	0	0	1	0	1	2	1	2	1	0	0	8	Promoter (<=1kb)	0	Fbxl2	F-box and leucine-rich repeat protein 2
1804	chr9	114526895	114527185	291	0	0	0	0	0	0	1	0	0	0	0	0	1	Intron (ENSMUST00000111816.2/636931, intron 1 of 3)	-21979	Ccr4	chemokine (C-C motif) receptor 4
1805	chr9	114752385	114753677	1293	0	0	0	0	0	0	1	1	1	0	0	0	3	Distal Intergenic	21212	Cmtm6	CKLF-like MARVEL transmembrane domain containing 6
1806	chr9	119088046	119088795	750	0	0	0	0	0	1	0	0	0	0	0	0	1	Promoter (<=1kb)	0	Plcd1	phospholipase C, delta 1
1807	chr9	119981001	119981519	519	0	0	0	0	0	0	0	0	0	0	0	0	0	Promoter (1-2kb)	1504	Csrnp1	cysteine-serine-rich nuclear protein 1
1808	chr9	120001740	120002614	875	0	0	0	0	0	0	0	0	0	0	0	0	0	Intron (ENSMUST00000177637.1/13051, intron 2 of 2)	-17082	Csrnp1	cysteine-serine-rich nuclear protein 1
1809	chr9	120493556	120494037	482	0	0	0	0	0	0	0	0	0	0	0	0	0	Promoter (1-2kb)	1065	Eif1b	eukaryotic translation initiation factor 1B
1810	chr9	120691418	120691696	279	0	0	0	0	0	0	0	0	0	0	0	0	0	Distal Intergenic	114072	5830454E08Rik	RIKEN cDNA 5830454E08 gene
1811	chr9	120776130	120777270	1141	0	0	1	1	0	1	1	1	1	0	0	0	6	Distal Intergenic	137982	1700020M21Rik	RIKEN cDNA 1700020M21 gene
1812	chr9	121285555	121286516	962	0	0	0	0	0	1	0	0	0	1	0	0	2	Exon (ENSMUST00000213695.1/ENSMUST00000213695.1, exon 3 of 3)	-8358	Ulk4	unc-51-like kinase 4
1813	chr9	121298620	121301400	2781	0	0	0	0	1	0	0	0	0	0	0	0	1	Promoter (<=1kb)	791	Trak1	trafficking protein, kinesin binding 1
1814	chr9	121316748	121317429	682	0	0	0	0	0	1	0	0	0	0	0	0	1	Promoter (2-3kb)	2510	Trak1	trafficking protein, kinesin binding 1
1815	chr9	121369750	121372438	2689	0	0	0	0	0	4	1	2	1	1	0	0	9	Promoter (2-3kb)	2734	Trak1	trafficking protein, kinesin binding 1
1816	chr9	121382830	121384379	1550	0	0	0	0	0	1	1	1	1	0	0	0	4	Promoter (<=1kb)	36	Trak1	trafficking protein, kinesin binding 1
1817	chr9	121857224	121857374	151	0	0	0	0	0	0	0	0	0	0	0	0	0	Promoter (<=1kb)	161	Higd1a	HIG1 domain family, member 1A
1818	chr9	123528872	123529069	198	0	0	0	0	0	0	0	0	0	0	0	0	0	Promoter (<=1kb)	-690	Sacm1l	SAC1 suppressor of actin mutations 1-like (yeast)
1819	chr9	123923302	123924677	1376	1	0	0	0	0	0	0	0	0	0	0	1	2	Distal Intergenic	44015	Ccr1	chemokine (C-C motif) receptor 1
1820	chr9	123925650	123926044	395	0	0	0	0	0	0	0	0	0	0	0	0	0	Distal Intergenic	42648	Ccr1	chemokine (C-C motif) receptor 1
1821	chr9	124279649	124280158	510	0	0	0	0	0	0	1	0	0	1	0	0	2	Intron (ENSMUST00000214845.1/ENSMUST00000214845.1, intron 1 of 3)	31741	2010315B03Rik	RIKEN cDNA 2010315B03 gene
1822	chr9	124425803	124426413	611	0	0	0	0	0	1	1	1	1	1	0	0	5	Distal Intergenic	50485	Ppp2r3d	protein phosphatase 2 (formerly 2A), regulatory subunit B'', delta
1823	chr10	3633576	3634417	842	0	0	0	0	0	1	1	1	1	0	0	0	4	Distal Intergenic	93288	Iyd	iodotyrosine deiodinase
1824	chr10	13832450	13833049	600	0	0	0	0	0	0	0	0	0	0	0	0	0	Intron (ENSMUST00000162610.7/66253, intron 1 of 5)	11237	Aig1	androgen-induced 1
1825	chr10	13868138	13868671	534	0	0	0	0	0	0	2	2	1	0	0	0	5	Promoter (<=1kb)	151	Aig1	androgen-induced 1
1826	chr10	13869426	13869719	294	0	0	0	0	0	0	1	0	0	0	0	0	1	Promoter (<=1kb)	-446	Aig1	androgen-induced 1
1827	chr10	14018705	14018793	89	0	0	0	0	0	0	0	0	0	0	0	0	0	Intron (ENSMUST00000187083.6/15273, intron 2 of 12)	51681	Hivep2	human immunodeficiency virus type I enhancer binding protein 2
1828	chr10	16993791	16994984	1194	0	0	1	0	0	1	2	1	0	1	0	0	6	Promoter (1-2kb)	1335	Gm20125	predicted gene, 20125
1829	chr10	17331541	17331796	256	0	0	0	0	0	0	1	0	0	0	0	0	1	Exon (ENSMUST00000220296.1/ENSMUST00000220296.1, exon 2 of 3)	-235734	Gm20125	predicted gene, 20125
1830	chr10	17946845	17946955	111	0	0	0	0	0	0	0	1	1	0	0	0	2	Promoter (1-2kb)	1112	Heca	hdc homolog, cell cycle regulator
1831	chr10	18508255	18509144	890	0	0	0	0	0	0	1	0	0	0	0	0	1	Intron (ENSMUST00000207038.1/215819, intron 3 of 6)	36743	Hebp2	heme binding protein 2
1832	chr10	19061837	19062920	1084	0	0	0	0	0	1	1	0	0	1	0	0	3	Distal Intergenic	-46180	Tnfaip3	tumor necrosis factor, alpha-induced protein 3
1833	chr10	19851842	19852115	274	0	0	0	0	0	0	1	1	1	0	0	0	3	Promoter (<=1kb)	-383	Slc35d3	solute carrier family 35, member D3
1834	chr10	19990688	19992062	1375	0	0	0	0	1	3	2	3	3	2	0	0	14	Intron (ENSMUST00000095806.9/26408, intron 1 of 29)	39633	Map3k5	mitogen-activated protein kinase kinase kinase 5
1835	chr10	20284872	20287624	2753	0	0	0	0	0	1	2	2	4	1	0	0	10	Exon (ENSMUST00000217535.1/ENSMUST00000217535.1, exon 1 of 4)	10064	Mir6413	microRNA 6413
1836	chr10	22058148	22058630	483	0	0	0	0	0	0	0	0	0	0	0	0	0	Distal Intergenic	9449	4930444G20Rik	RIKEN cDNA 4930444G20 gene
1837	chr10	24753681	24754659	979	0	0	0	0	0	1	1	0	0	0	0	0	2	Distal Intergenic	30346	Enpp3	ectonucleotide pyrophosphatase/phosphodiesterase 3
1838	chr10	24958296	24959474	1179	1	1	2	0	0	1	1	1	1	1	1	0	10	Distal Intergenic	-30812	Arg1	arginase, liver
1839	chr10	25360402	25360658	257	0	0	0	0	0	0	1	1	0	0	0	0	2	Promoter (<=1kb)	546	Epb41l2	erythrocyte membrane protein band 4.1 like 2
1840	chr10	26772102	26773459	1358	0	0	0	0	0	1	1	2	2	1	0	0	7	Promoter (<=1kb)	0	Arhgap18	Rho GTPase activating protein 18
1841	chr10	30801780	30801954	175	0	0	0	0	0	0	0	0	0	0	0	0	0	Promoter (1-2kb)	1153	Ncoa7	nuclear receptor coactivator 7
1842	chr10	34206583	34207054	472	0	0	0	0	0	0	0	1	0	0	0	0	1	Promoter (<=1kb)	23	Dse	dermatan sulfate epimerase
1843	chr10	37397478	37397856	379	0	0	0	0	0	0	1	1	1	0	0	0	3	Distal Intergenic	-258558	Marcks	myristoylated alanine rich protein kinase C substrate
1844	chr10	39171409	39171831	423	0	0	0	0	0	2	1	2	2	1	0	0	8	Exon (ENSMUST00000215835.1/ENSMUST00000215835.1, exon 1 of 1)	-7615	Ccn6	cellular communication network factor 6
1845	chr10	39632152	39632672	521	0	0	0	0	0	0	0	1	0	0	0	0	1	Intron (ENSMUST00000019987.6/103213, intron 2 of 8)	-8462	Traf3ip2	TRAF3 interacting protein 2
1846	chr10	40163134	40163748	615	0	0	0	0	0	0	0	0	0	0	0	0	0	Distal Intergenic	-20876	Slc16a10	solute carrier family 16 (monocarboxylic acid transporters), member 10
1847	chr10	40177579	40177805	227	0	0	0	0	0	0	1	0	0	0	0	0	1	Distal Intergenic	-35321	Slc16a10	solute carrier family 16 (monocarboxylic acid transporters), member 10
1848	chr10	40884509	40884586	78	0	0	0	0	0	0	0	1	0	0	0	0	1	Promoter (<=1kb)	682	Wasf1	WASP family, member 1
1849	chr10	41204690	41205197	508	0	0	0	0	0	0	0	0	0	0	0	0	0	Intron (ENSMUST00000043814.4/103199, intron 22 of 22)	98063	Fig4	FIG4 phosphoinositide 5-phosphatase
1850	chr10	42273643	42273916	274	0	0	0	0	0	0	0	0	0	0	0	0	0	Promoter (2-3kb)	2780	Foxo3	forkhead box O3
1851	chr10	42277196	42278819	1624	0	0	0	0	0	2	1	1	1	2	0	0	7	Promoter (<=1kb)	-441	Foxo3	forkhead box O3
1852	chr10	42679757	42680117	361	0	0	0	0	0	0	1	0	0	0	0	0	1	Promoter (<=1kb)	791	Ostm1	osteopetrosis associated transmembrane protein 1
1853	chr10	43480310	43480553	244	0	0	0	0	0	0	0	0	0	0	0	0	0	Promoter (1-2kb)	1170	Bend3	BEN domain containing 3
1854	chr10	43490705	43490994	290	0	0	0	0	0	1	0	0	0	0	0	0	1	Promoter (2-3kb)	-2171	Bend3	BEN domain containing 3
1855	chr10	43527299	43528220	922	0	0	0	0	0	0	0	1	0	0	0	0	1	Promoter (1-2kb)	-1456	Mtres1	mitochondrial transcription rescue factor 1
1856	chr10	43578538	43581508	2971	0	0	1	1	0	1	2	4	2	1	0	0	12	Promoter (<=1kb)	0	Cd24a	CD24a antigen
1857	chr10	43723350	43723697	348	0	0	0	0	0	0	1	2	0	0	0	0	3	Distal Intergenic	-22112	1700027J07Rik	RIKEN cDNA 1700027J07 gene
1858	chr10	44529569	44530106	538	0	0	0	0	0	0	1	1	1	0	0	0	3	Promoter (1-2kb)	-1068	Prdm1	PR domain containing 1, with ZNF domain
1859	chr10	50902760	50903495	736	0	0	0	0	0	0	0	0	0	0	0	0	0	Intron (ENSMUST00000020071.3/20464, intron 1 of 10)	7109	Sim1	single-minded family bHLH transcription factor 1
1860	chr10	52277642	52278837	1196	0	0	0	0	0	1	1	1	1	1	0	0	5	Intron (ENSMUST00000069004.13/66686, intron 2 of 10)	44005	Dcbld1	discoidin, CUB and LCCL domain containing 1
1861	chr10	52418319	52419127	809	0	0	0	0	0	0	0	0	0	0	0	0	0	Promoter (<=1kb)	772	Nus1	NUS1 dehydrodolichyl diphosphate synthase subunit
1862	chr10	52690494	52691610	1117	0	0	0	1	0	1	1	1	2	0	0	0	6	Promoter (<=1kb)	0	Slc35f1	solute carrier family 35, member F1
1863	chr10	53750330	53750511	182	0	0	0	0	0	1	1	1	0	1	0	0	4	Promoter (<=1kb)	398	Fam184a	family with sequence similarity 184, member A
1864	chr10	59577501	59578721	1221	0	0	0	0	0	1	1	2	1	1	0	0	6	Intron (ENSMUST00000020312.12/215999, intron 1 of 7)	37934	Mcu	mitochondrial calcium uniporter
1865	chr10	59899085	59901703	2619	0	0	0	0	0	2	0	0	0	0	0	0	2	3' UTR	19459	Dnajb12	DnaJ heat shock protein family (Hsp40) member B12
1866	chr10	59919537	59921128	1592	0	0	0	0	0	1	1	1	1	2	0	0	6	Distal Intergenic	30706	Ddit4	DNA-damage-inducible transcript 4
1867	chr10	59942259	59943698	1440	0	0	1	0	0	1	2	3	3	1	0	0	11	Distal Intergenic	8136	Ddit4	DNA-damage-inducible transcript 4
1868	chr10	59948975	59949139	165	0	0	0	0	0	0	0	0	0	0	0	0	0	Promoter (2-3kb)	2695	Ddit4	DNA-damage-inducible transcript 4
1869	chr10	59952175	59952811	637	0	0	0	0	0	0	0	0	0	0	0	0	0	Promoter (<=1kb)	-341	Ddit4	DNA-damage-inducible transcript 4
1870	chr10	60115396	60116984	1589	0	0	0	0	0	0	1	1	0	0	0	0	2	Intron (ENSMUST00000138976.2/94214, intron 1 of 7)	8928	Spock2	sparc/osteonectin, cwcv and kazal-like domains proteoglycan 2
1871	chr10	60351100	60352362	1263	0	0	0	0	0	1	3	1	1	0	0	0	6	Promoter (1-2kb)	1777	Vsir	V-set immunoregulatory receptor
1872	chr10	61451339	61451559	221	0	0	0	0	0	0	0	0	0	0	0	0	0	Promoter (1-2kb)	1099	Eif4ebp2	eukaryotic translation initiation factor 4E binding protein 2
1873	chr10	62217687	62218782	1096	0	0	0	0	0	0	1	1	1	0	0	0	3	Intron (ENSMUST00000047883.10/70423, intron 1 of 7)	12469	Tspan15	tetraspanin 15
1874	chr10	62601310	62601626	317	0	0	0	0	0	1	1	0	0	1	0	0	3	Promoter (<=1kb)	655	Ddx21	DExD box helicase 21
1875	chr10	63157831	63158660	830	0	0	0	0	0	1	1	0	0	0	0	0	2	Intron (ENSMUST00000095580.2/68802, intron 6 of 19)	-35147	Mypn	myopalladin
1876	chr10	67457846	67459360	1515	0	0	0	0	0	3	1	0	1	0	0	0	5	Distal Intergenic	-76115	Egr2	early growth response 2
1877	chr10	67647094	67647415	322	0	0	0	0	0	0	0	0	0	0	0	0	0	Distal Intergenic	-75135	4930563J15Rik	RIKEN cDNA 4930563J15 gene
1878	chr10	68276307	68277818	1512	0	0	0	0	0	2	2	2	2	2	0	0	10	Promoter (<=1kb)	903	Arid5b	AT rich interactive domain 5B (MRF1-like)
1879	chr10	68282760	68283203	444	0	0	0	0	0	1	2	1	1	0	0	0	5	Distal Intergenic	-4020	Arid5b	AT rich interactive domain 5B (MRF1-like)
1880	chr10	69253808	69254604	797	0	0	0	0	0	0	1	1	1	0	0	0	3	Intron (ENSMUST00000164034.7/69288, intron 4 of 10)	-11033	Rhobtb1	Rho-related BTB domain containing 1
1881	chr10	69571020	69571668	649	0	0	1	0	0	2	2	1	0	2	0	0	8	Intron (ENSMUST00000218194.1/ENSMUST00000218194.1, intron 2 of 2)	36798	Ank3	ankyrin 3, epithelial
1882	chr10	69572780	69574821	2042	0	0	0	0	0	1	2	1	1	1	0	0	6	Intron (ENSMUST00000218194.1/ENSMUST00000218194.1, intron 2 of 2)	38558	Ank3	ankyrin 3, epithelial
1883	chr10	70095001	70096610	1610	0	0	0	0	0	0	2	1	0	0	0	0	3	Promoter (<=1kb)	-511	Ccdc6	coiled-coil domain containing 6
1884	chr10	74967615	74969291	1677	0	0	0	0	0	0	1	1	0	0	0	0	2	Promoter (<=1kb)	406	Gnaz	guanine nucleotide binding protein, alpha z subunit
1885	chr10	75059717	75060255	539	0	0	0	0	0	0	0	1	0	0	0	0	1	Promoter (<=1kb)	-337	Bcr	BCR activator of RhoGEF and GTPase
1886	chr10	75170186	75171224	1039	0	0	0	1	0	1	1	1	1	1	0	0	6	Promoter (2-3kb)	-2741	Bcr	BCR activator of RhoGEF and GTPase
1887	chr10	75317069	75317811	743	0	0	0	0	0	0	0	1	0	0	0	0	1	Promoter (<=1kb)	0	Adora2a	adenosine A2a receptor
1888	chr10	75504218	75505791	1574	0	0	0	0	0	1	1	1	2	1	0	0	6	Intron (ENSMUST00000145890.7/68778, intron 5 of 8)	5473	Gucd1	guanylyl cyclase domain containing 1
1889	chr10	75666991	75668181	1191	0	0	0	0	0	1	0	2	1	0	0	0	4	Promoter (<=1kb)	0	Cabin1	calcineurin binding protein 1
1890	chr10	75836092	75837950	1859	0	0	0	1	0	1	2	2	1	1	0	0	8	Promoter (<=1kb)	0	Gstt2	glutathione S-transferase, theta 2
1891	chr10	75872672	75873523	852	0	0	0	0	0	1	1	2	1	1	0	0	6	Distal Intergenic	-12432	Mif	macrophage migration inhibitory factor (glycosylation-inhibiting factor)
1892	chr10	76801633	76802780	1148	0	0	0	0	0	2	0	0	0	0	0	0	2	Intron (ENSMUST00000001148.10/59093, intron 3 of 15)	-3769	Pcbp3	poly(rC) binding protein 3
1893	chr10	77606879	77608095	1217	0	0	0	0	0	0	1	1	0	0	0	0	2	Promoter (<=1kb)	308	Sumo3	small ubiquitin-like modifier 3
1894	chr10	77623201	77624006	806	0	0	0	0	0	0	0	0	0	0	0	0	0	Promoter (<=1kb)	823	Ube2g2	ubiquitin-conjugating enzyme E2G 2
1895	chr10	78008552	78010197	1646	0	0	0	0	0	0	0	1	2	1	0	0	4	Promoter (<=1kb)	0	Pfkl	phosphofructokinase, liver, B-type
1896	chr10	78349729	78351284	1556	0	0	0	0	0	0	1	1	1	0	0	0	3	Promoter (<=1kb)	416	Agpat3	1-acylglycerol-3-phosphate O-acyltransferase 3
1897	chr10	78457636	78458562	927	0	0	0	0	0	0	0	0	0	0	0	0	0	Intron (ENSMUST00000041616.14/216134, intron 1 of 10)	6413	Pdxk	pyridoxal (pyridoxine, vitamin B6) kinase
1898	chr10	78481791	78482788	998	0	0	0	0	0	0	0	0	0	0	0	0	0	Distal Intergenic	-16816	Pdxk	pyridoxal (pyridoxine, vitamin B6) kinase
1899	chr10	79533363	79533832	470	0	0	0	0	0	0	0	2	0	0	0	0	2	Promoter (<=1kb)	0	Plpp2	phospholipid phosphatase 2
1900	chr10	79638054	79639282	1229	0	0	0	0	0	1	1	2	1	2	0	0	7	Promoter (<=1kb)	-136	Shc2	SHC (Src homology 2 domain containing) transforming protein 2
1901	chr10	79767924	79768214	291	0	0	0	0	0	1	0	0	0	0	0	0	1	Promoter (<=1kb)	-972	Rnf126	ring finger protein 126
1902	chr10	79915915	79916348	434	0	0	0	0	0	0	0	0	0	0	0	0	0	Promoter (<=1kb)	571	R3hdm4	R3H domain containing 4
1903	chr10	79936699	79937625	927	0	0	0	1	1	0	1	1	1	0	1	0	6	Intron (ENSMUST00000019708.11/13496, intron 3 of 8)	6275	Arid3a	AT rich interactive domain 3A (BRIGHT-like)
1904	chr10	79985649	79986300	652	0	0	0	0	0	0	1	1	0	0	0	0	2	Promoter (1-2kb)	-1319	Tmem259	transmembrane protein 259
1905	chr10	80071040	80071592	553	0	0	0	0	0	0	0	0	0	0	0	0	0	3' UTR	3808	Sbno2	strawberry notch 2
1906	chr10	80117471	80118164	694	0	0	0	0	0	0	0	0	0	0	1	0	1	Promoter (<=1kb)	853	Stk11	serine/threonine kinase 11
1907	chr10	80158864	80159660	797	0	0	0	0	0	0	0	1	1	0	0	0	2	Distal Intergenic	-6325	Cirbp	cold inducible RNA binding protein
1908	chr10	80160201	80160825	625	0	0	0	0	0	0	1	2	2	0	0	0	5	Distal Intergenic	-5160	Cirbp	cold inducible RNA binding protein
1909	chr10	80330603	80333352	2750	0	0	0	0	0	0	2	3	2	1	0	0	8	Promoter (<=1kb)	401	Reep6	receptor accessory protein 6
1910	chr10	80475095	80475802	708	0	0	1	0	0	0	1	1	1	0	0	0	4	Distal Intergenic	-19033	Onecut3	one cut domain, family member 3
1911	chr10	80603588	80604563	976	0	0	0	0	0	0	0	0	0	0	0	0	0	Promoter (<=1kb)	631	Scamp4	secretory carrier membrane protein 4
1912	chr10	80676990	80679100	2111	0	0	0	0	0	1	2	3	1	0	0	0	7	Promoter (<=1kb)	0	Mknk2	MAP kinase-interacting serine/threonine kinase 2
1913	chr10	80756304	80757554	1251	0	0	0	0	0	0	0	0	0	0	0	0	0	Promoter (<=1kb)	841	Dot1l	DOT1-like, histone H3 methyltransferase (S. cerevisiae)
1914	chr10	80799258	80799564	307	0	0	0	0	0	0	0	0	0	0	0	0	0	Promoter (<=1kb)	289	Sf3a2	splicing factor 3a, subunit 2
1915	chr10	80837090	80838529	1440	0	0	0	0	0	0	0	0	1	0	0	0	1	Intron (ENSMUST00000053986.8/237403, intron 1 of 1)	5269	Lingo3	leucine rich repeat and Ig domain containing 3
1916	chr10	80937501	80940636	3136	0	0	0	1	0	3	3	3	1	1	0	0	12	Distal Intergenic	6689	Gadd45b	growth arrest and DNA-damage-inducible 45 beta
1917	chr10	80941201	80941514	314	0	0	0	0	0	0	0	0	0	0	0	0	0	Distal Intergenic	10389	Gadd45b	growth arrest and DNA-damage-inducible 45 beta
1918	chr10	80985133	80986539	1407	0	0	0	0	0	1	0	1	1	0	0	0	3	Intron (ENSMUST00000099462.7/14708, intron 2 of 3)	11651	Gng7	guanine nucleotide binding protein (G protein), gamma 7
1919	chr10	80999482	81001353	1872	0	0	0	0	0	0	0	1	0	0	0	0	1	Promoter (<=1kb)	12	Gng7	guanine nucleotide binding protein (G protein), gamma 7
1920	chr10	81128537	81130052	1516	0	0	0	0	0	1	1	3	0	0	0	0	5	3' UTR	-5168	Zbtb7a	zinc finger and BTB domain containing 7a
1921	chr10	81140378	81140968	591	0	0	0	0	0	0	0	0	0	0	0	0	0	Promoter (2-3kb)	2425	Zbtb7a	zinc finger and BTB domain containing 7a
1922	chr10	81168120	81169232	1113	0	0	0	0	0	0	2	1	1	1	0	0	5	Promoter (<=1kb)	-197	Pias4	protein inhibitor of activated STAT 4
1923	chr10	81303247	81304021	775	0	0	0	0	0	0	0	0	0	0	0	0	0	Intron (ENSMUST00000163075.7/18717, intron 1 of 16)	-6667	Pip5k1c	phosphatidylinositol-4-phosphate 5-kinase, type 1 gamma
1924	chr10	81321529	81321856	328	0	0	0	0	0	0	0	0	0	0	0	0	0	Promoter (<=1kb)	426	Cactin	cactin, spliceosome C complex subunit
1925	chr10	81401569	81402477	909	0	0	0	0	0	0	0	0	0	0	0	0	0	Intron (ENSMUST00000105321.9/18029, intron 8 of 8)	5164	Nfic	nuclear factor I/C
1926	chr10	81406616	81408705	2090	0	0	1	0	0	1	1	1	1	1	0	0	6	Promoter (<=1kb)	0	Nfic	nuclear factor I/C
1927	chr10	81425660	81426211	552	0	0	0	0	0	0	0	0	0	0	0	0	0	Promoter (<=1kb)	903	Nfic	nuclear factor I/C
1928	chr10	81431251	81431778	528	0	0	0	0	0	0	0	0	0	0	0	0	0	Promoter (<=1kb)	-246	Nfic	nuclear factor I/C
1929	chr10	81432656	81433347	692	0	0	0	0	0	0	1	1	1	1	0	0	4	Promoter (1-2kb)	-1651	Nfic	nuclear factor I/C
1930	chr10	81571180	81572217	1038	0	0	0	0	0	0	0	1	1	0	0	0	2	Promoter (2-3kb)	-2344	Tle2	transducin-like enhancer of split 2
1931	chr10	81605013	81606815	1803	0	0	0	0	0	1	3	3	3	1	0	0	11	Promoter (<=1kb)	0	BC025920	zinc finger protein pseudogene
1932	chr10	82354569	82355006	438	0	0	0	0	0	0	2	1	0	0	0	0	3	Intron (ENSMUST00000211099.1/ENSMUST00000211099.1, intron 1 of 4)	-113289	Zfp938	zinc finger protein 938
1933	chr10	82699729	82700021	293	0	0	0	0	0	0	0	0	0	0	0	0	0	Promoter (<=1kb)	518	Hcfc2	host cell factor C2
1934	chr10	82762809	82763063	255	0	0	0	0	0	0	1	0	0	0	0	0	1	Promoter (<=1kb)	583	Nfyb	nuclear transcription factor-Y beta
1935	chr10	82795014	82795826	813	0	0	0	0	0	1	1	1	1	0	0	0	4	Distal Intergenic	-16297	1700028I16Rik	RIKEN cDNA 1700028I16 gene
1936	chr10	82813486	82814836	1351	0	0	0	0	0	1	1	1	1	1	0	0	5	Promoter (1-2kb)	1363	1700028I16Rik	RIKEN cDNA 1700028I16 gene
1937	chr10	83644880	83645632	753	0	0	0	0	0	0	1	1	1	0	1	0	4	Promoter (2-3kb)	2971	Appl2	adaptor protein, phosphotyrosine interaction, PH domain and leucine zipper containing 2
1938	chr10	85103935	85104177	243	0	0	0	0	0	0	1	0	0	0	0	0	1	Promoter (1-2kb)	1192	Tmem263	transmembrane protein 263
1939	chr10	85161511	85162706	1196	0	0	0	0	0	1	1	1	0	1	0	0	4	Intron (ENSMUST00000020227.10/12952, intron 1 of 12)	-10155	Cry1	cryptochrome 1 (photolyase-like)
1940	chr10	88732245	88732486	242	0	0	0	0	0	0	0	0	0	0	0	0	0	Promoter (<=1kb)	367	Arl1	ADP-ribosylation factor-like 1
1941	chr10	89443362	89443789	428	0	0	0	0	0	0	1	2	1	0	0	0	4	Promoter (<=1kb)	105	Gas2l3	growth arrest-specific 2 like 3
1942	chr10	91171927	91172311	385	0	0	0	0	0	0	1	1	1	0	0	0	3	Promoter (<=1kb)	-345	Tmpo	thymopoietin
1943	chr10	91182311	91183026	716	0	0	0	0	0	1	1	1	0	0	0	0	3	Promoter (<=1kb)	-996	Tmpo	thymopoietin
1944	chr10	91228430	91230678	2249	0	0	1	0	0	2	1	1	1	2	0	0	8	Exon (ENSMUST00000217534.1/ENSMUST00000217534.1, exon 1 of 1)	-7788	4930534H03Rik	RIKEN cDNA 4930534H03 gene
1945	chr10	93250530	93251245	716	0	0	0	0	0	1	1	1	1	1	0	0	5	Intron (ENSMUST00000215286.1/237459, intron 16 of 16)	11507	Cdk17	cyclin-dependent kinase 17
1946	chr10	93432623	93433024	402	0	0	0	0	0	0	1	1	1	0	0	0	3	Promoter (<=1kb)	-83	Mir7688	microRNA 7688
1947	chr10	93888602	93889193	592	0	0	0	0	0	0	1	0	0	0	0	0	1	Promoter (<=1kb)	421	Metap2	methionine aminopeptidase 2
1948	chr10	94047814	94048125	312	0	0	0	0	0	0	0	0	0	0	0	0	0	Intron (ENSMUST00000020208.4/13998, intron 2 of 20)	11813	Fgd6	FYVE, RhoGEF and PH domain containing 6
1949	chr10	94059611	94060868	1258	0	0	0	0	0	1	1	1	1	1	0	0	5	Intron (ENSMUST00000020208.4/13998, intron 2 of 20)	-11674	Fgd6	FYVE, RhoGEF and PH domain containing 6
1950	chr10	94230174	94231180	1007	0	0	1	1	0	0	1	1	1	0	0	0	5	Distal Intergenic	31137	Ndufa12	NADH:ubiquinone oxidoreductase subunit A12
1951	chr10	95193702	95194582	881	0	0	0	0	0	0	0	0	0	0	0	0	0	Intron (ENSMUST00000220279.1/12905, intron 1 of 1)	-47877	Gm29684	predicted gene, 29684
1952	chr10	95264490	95264855	366	0	0	0	0	0	1	1	1	1	0	0	0	4	Intron (ENSMUST00000220279.1/12905, intron 1 of 1)	58110	Cradd	CASP2 and RIPK1 domain containing adaptor with death domain
1953	chr10	95265373	95265523	151	0	0	0	0	0	0	1	1	0	0	0	0	2	Intron (ENSMUST00000220279.1/12905, intron 1 of 1)	57442	Cradd	CASP2 and RIPK1 domain containing adaptor with death domain
1954	chr10	95398426	95399169	744	0	0	0	0	0	0	2	2	1	0	0	0	5	Intron (ENSMUST00000139210.7/ENSMUST00000139210.7, intron 1 of 4)	15658	Socs2	suppressor of cytokine signaling 2
1955	chr10	95438811	95439545	735	0	0	0	0	0	1	2	1	1	0	0	0	5	Distal Intergenic	21436	5730420D15Rik	RIKEN cDNA 5730420D15 gene
1956	chr10	95515955	95516218	264	0	0	0	0	0	0	0	0	0	0	0	0	0	Promoter (<=1kb)	301	Ube2n	ubiquitin-conjugating enzyme E2N
1957	chr10	95941371	95941655	285	0	0	0	0	0	0	0	1	0	0	0	0	1	Promoter (<=1kb)	614	Eea1	early endosome antigen 1
1958	chr10	96690476	96690777	302	0	0	0	0	0	0	1	0	0	0	0	0	1	Distal Intergenic	72922	Btg1	BTG anti-proliferation factor 1
1959	chr10	97312894	97314138	1245	0	0	0	0	0	1	2	2	1	1	0	0	7	Distal Intergenic	-109340	Mir3966	microRNA 3966
1960	chr10	99117063	99117569	507	0	0	0	0	0	1	0	0	0	0	0	0	1	Intron (ENSMUST00000020113.14/382406, intron 2 of 11)	8904	Galnt4	polypeptide N-acetylgalactosaminyltransferase 4
1961	chr10	99261104	99261274	171	0	0	0	0	0	0	1	1	0	0	0	0	2	Promoter (1-2kb)	-1957	Dusp6	dual specificity phosphatase 6
1962	chr10	99262130	99263041	912	0	0	0	1	0	1	1	2	1	1	0	0	7	Promoter (<=1kb)	-190	Dusp6	dual specificity phosphatase 6
1963	chr10	108163170	108163476	307	0	0	0	0	0	0	0	0	0	0	0	0	0	Promoter (<=1kb)	770	Ppp1r12a	protein phosphatase 1, regulatory subunit 12A
1964	chr10	109136977	109137780	804	0	0	0	0	0	0	2	1	0	0	0	0	3	Distal Intergenic	-125995	Syt1	synaptotagmin I
1965	chr10	110986387	110987035	649	0	0	0	0	0	0	1	1	0	0	0	0	2	Intron (ENSMUST00000041723.14/320150, intron 1 of 16)	-18541	Zdhhc17	zinc finger, DHHC domain containing 17
1966	chr10	111010853	111011416	564	0	0	0	0	0	0	1	1	0	1	0	0	3	Promoter (<=1kb)	-713	Zdhhc17	zinc finger, DHHC domain containing 17
1967	chr10	111516384	111516601	218	0	0	0	0	0	0	1	1	0	0	0	0	2	Distal Intergenic	8688	Phlda1	pleckstrin homology like domain, family A, member 1
1968	chr10	115382916	115383651	736	0	0	0	0	0	0	1	1	0	1	0	0	3	Promoter (<=1kb)	759	Thap2	THAP domain containing, apoptosis associated protein 2
1969	chr10	116580279	116580738	460	0	0	0	0	0	0	0	1	0	0	0	0	1	Promoter (<=1kb)	0	Cnot2	CCR4-NOT transcription complex, subunit 2
1970	chr10	117230053	117230384	332	0	0	0	0	0	1	1	1	1	0	0	0	4	Downstream (1-2kb)	-5546	Yeats4	YEATS domain containing 4
1971	chr10	117319899	117322029	2131	0	0	0	0	0	1	1	1	0	1	0	0	4	Distal Intergenic	-27031	Lyz1	lysozyme 1
1972	chr10	117375479	117376072	594	0	0	0	0	0	0	0	1	0	0	0	0	1	Promoter (<=1kb)	856	Cpsf6	cleavage and polyadenylation specific factor 6
1973	chr10	117662732	117665205	2474	0	0	0	0	0	0	1	1	2	2	0	0	6	Intron (ENSMUST00000123374.7/70574, intron 3 of 3)	-10688	Cpm	carboxypeptidase M
1974	chr10	117792274	117792436	163	0	0	0	0	0	0	0	0	0	0	0	0	0	Promoter (<=1kb)	215	Nup107	nucleoporin 107
1975	chr10	117859520	117860989	1470	0	0	0	0	1	1	1	2	1	2	0	0	8	Distal Intergenic	-13485	Rap1b	RAS related protein 1b
1976	chr10	117898622	117900811	2190	0	0	1	0	0	2	1	1	1	1	0	0	7	Distal Intergenic	-24648	4933411E08Rik	RIKEN cDNA 4933411E08 gene
1977	chr10	117909102	117910371	1270	0	0	1	0	0	1	2	1	1	0	0	0	6	Distal Intergenic	-15088	4933411E08Rik	RIKEN cDNA 4933411E08 gene
1978	chr10	117941171	117941861	691	0	0	1	0	0	1	1	0	0	0	0	0	3	Intron (ENSMUST00000217950.1/71067, intron 3 of 3)	15712	4933411E08Rik	RIKEN cDNA 4933411E08 gene
1979	chr10	118103157	118103688	532	0	0	0	0	0	1	1	1	1	0	0	0	4	Distal Intergenic	-38123	Mdm1	transformed mouse 3T3 cell double minute 1
1980	chr10	118861489	118861619	131	0	0	0	0	0	0	1	0	0	0	0	0	1	Exon (ENSMUST00000191892.1/ENSMUST00000191892.1, exon 1 of 1)	6680	Dyrk2	dual-specificity tyrosine-(Y)-phosphorylation regulated kinase 2
1981	chr10	118869608	118870849	1242	0	0	0	1	0	1	2	1	1	0	0	0	6	Promoter (<=1kb)	0	Dyrk2	dual-specificity tyrosine-(Y)-phosphorylation regulated kinase 2
1982	chr10	119011546	119012304	759	0	0	0	0	0	0	1	1	0	0	0	0	2	Distal Intergenic	38195	Gm33677	predicted gene, 33677
1983	chr10	119131880	119132813	934	0	0	0	0	1	1	2	2	2	0	0	0	8	Distal Intergenic	38975	1700064J06Rik	RIKEN cDNA 1700064J06 gene
1984	chr10	121205995	121206693	699	0	0	1	0	0	1	1	1	1	1	0	0	6	Distal Intergenic	-3346	4930432O09Rik	RIKEN cDNA 4930432O09 gene
1985	chr10	121241992	121243217	1226	0	0	0	0	0	3	1	2	2	1	0	0	9	Exon (ENSMUST00000219186.1/ENSMUST00000219186.1, exon 1 of 3)	-39343	4930432O09Rik	RIKEN cDNA 4930432O09 gene
1986	chr10	121297587	121298042	456	0	0	0	0	0	0	1	1	0	0	0	0	2	Promoter (<=1kb)	-552	Tbc1d30	TBC1 domain family, member 30
1987	chr10	121309671	121310298	628	0	0	0	0	0	0	2	1	0	0	0	0	3	Promoter (<=1kb)	891	Tbc1d30	TBC1 domain family, member 30
1988	chr10	121429775	121430440	666	0	0	0	0	0	0	1	1	1	0	0	0	3	Intron (ENSMUST00000026902.8/192678, intron 1 of 4)	31773	Rassf3	Ras association (RalGDS/AF-6) domain family member 3
1989	chr10	121473770	121474859	1090	0	0	0	0	0	0	1	1	1	1	0	0	4	Promoter (1-2kb)	1488	Rassf3	Ras association (RalGDS/AF-6) domain family member 3
1990	chr10	121795706	121796974	1269	0	0	0	0	0	2	1	1	1	1	0	0	6	Intron (ENSMUST00000020322.11/117600, intron 18 of 21)	10130	Srgap1	SLIT-ROBO Rho GTPase activating protein 1
1991	chr10	123195822	123196013	192	0	0	0	0	0	0	0	0	0	0	0	0	0	Promoter (<=1kb)	913	Usp15	ubiquitin specific peptidase 15
1992	chr10	126905434	126906196	763	0	0	0	0	0	1	1	1	1	1	0	0	5	Distal Intergenic	-4079	Atp23	ATP23 metallopeptidase and ATP synthase assembly factor homolog
1993	chr10	126927499	126929100	1602	0	0	0	0	0	1	0	1	0	0	0	0	2	Distal Intergenic	-26144	Atp23	ATP23 metallopeptidase and ATP synthase assembly factor homolog
1994	chr10	126957014	126957998	985	0	0	0	0	0	1	1	1	1	0	0	0	4	Promoter (<=1kb)	-25	Gm30539	predicted gene, 30539
1995	chr10	127081403	127083062	1660	0	0	1	0	0	0	1	1	1	1	0	0	5	Promoter (2-3kb)	2496	Agap2	ArfGAP with GTPase domain, ankyrin repeat and PH domain 2
1996	chr10	127310926	127311295	370	0	0	0	0	0	0	0	0	0	0	0	0	0	Promoter (<=1kb)	383	Mars1	methionine-tRNA synthetase 1
1997	chr10	127511656	127512608	953	0	0	0	0	0	0	1	1	2	0	0	0	4	Promoter (2-3kb)	-2359	Ndufa4l2	Ndufa4, mitochondrial complex associated like 2
1998	chr10	127620761	127622439	1679	0	0	0	0	1	0	1	2	1	0	0	0	5	Promoter (<=1kb)	0	Lrp1	low density lipoprotein receptor-related protein 1
[truncated: 1,537 more rows]

## Sheet: Present in All
index	chr	start	end	width	ldb1	isl1	nkx2_2	rfx6	mafa	pdx1	foxa2	insm1	neurod1	nkx6_1	gata6	kat2b	ChIP_Hits	annotation	distanceToTSS	SYMBOL	GENENAME
2	chr1	9798689	9798882	194	0	0	0	0	0	0	1	1	0	0	0	0	2	Promoter (<=1kb)	481	Sgk3	serum/glucocorticoid regulated kinase 3
3	chr1	12990516	12992794	2279	0	0	0	0	0	0	4	2	2	1	0	0	9	Promoter (<=1kb)	0	Slco5a1	solute carrier organic anion transporter family, member 5A1
4	chr1	13426704	13426838	135	0	0	0	0	0	0	1	1	0	0	0	0	2	Distal Intergenic	-52621	Ncoa2	nuclear receptor coactivator 2
15	chr1	37718408	37719607	1200	0	0	0	0	0	0	1	0	0	1	0	0	2	Promoter (<=1kb)	188	Cracdl	capping protein inhibiting regulator of actin like
16	chr1	39192392	39193368	977	0	0	0	0	0	0	0	0	0	0	0	0	0	Promoter (<=1kb)	-363	Npas2	neuronal PAS domain protein 2
17	chr1	40261449	40263204	1756	0	0	0	0	0	1	1	1	1	1	0	0	5	Intron (ENSMUST00000027241.10/16177, intron 1 of 10)	-3382	Il1r1	interleukin 1 receptor, type I
19	chr1	43305624	43306264	641	0	0	0	0	0	0	1	1	1	0	0	0	3	Distal Intergenic	-108640	Fhl2	four and a half LIM domains 2
32	chr1	64738107	64738850	744	0	0	0	0	0	0	1	1	1	0	0	0	3	Promoter (<=1kb)	-356	Fzd5	frizzled class receptor 5
36	chr1	72870453	72871069	617	0	0	1	0	0	0	1	1	1	0	0	0	4	Intron (ENSMUST00000027377.8/16011, intron 1 of 3)	3206	Igfbp5	insulin-like growth factor binding protein 5
41	chr1	78310793	78312626	1834	0	0	0	0	0	1	5	2	1	0	0	0	9	Promoter (<=1kb)	448	Sgpp2	sphingosine-1-phosphate phosphatase 2
46	chr1	82282725	82283051	327	0	0	0	0	0	0	1	1	0	0	0	0	2	Intron (ENSMUST00000069799.2/16367, intron 1 of 1)	8365	Irs1	insulin receptor substrate 1
47	chr1	82292006	82293278	1273	0	0	1	0	0	1	2	1	1	0	0	0	6	Promoter (<=1kb)	-590	Irs1	insulin receptor substrate 1
50	chr1	85895364	85896026	663	0	0	0	0	0	1	1	1	1	0	0	0	4	Promoter (<=1kb)	745	Itm2c	integral membrane protein 2C
51	chr1	86059189	86059416	228	0	0	0	0	0	0	1	0	0	0	0	0	1	Distal Intergenic	-4971	Psmd1	proteasome (prosome, macropain) 26S subunit, non-ATPase, 1
54	chr1	86440928	86441814	887	0	0	0	0	0	1	1	2	1	1	0	0	6	Distal Intergenic	14599	Tex44	testis expressed 44
59	chr1	86497134	86499321	2188	0	0	0	0	0	1	1	2	2	0	0	0	6	Distal Intergenic	-27405	Ptma	prothymosin alpha
63	chr1	87574209	87575186	978	0	0	0	0	0	0	0	0	0	0	0	0	0	Promoter (<=1kb)	163	Neu2	neuraminidase 2
72	chr1	91181561	91182672	1112	0	0	0	0	0	2	1	2	2	2	0	0	9	Promoter (1-2kb)	1515	Ramp1	receptor (calcitonin) activity modifying protein 1
78	chr1	98094680	98095302	623	0	0	0	0	0	0	1	1	0	0	0	0	2	Promoter (<=1kb)	319	Pam	peptidylglycine alpha-amidating monooxygenase
84	chr1	121431151	121431847	697	0	0	0	1	0	0	1	1	0	0	0	0	3	Promoter (<=1kb)	41	Ccdc93	coiled-coil domain containing 93
85	chr1	130820856	130823241	2386	0	0	0	0	0	1	2	2	1	1	1	0	8	Intron (ENSMUST00000125056.7/ENSMUST00000125056.7, intron 1 of 3)	-3443	Pigr	polymeric immunoglobulin receptor
86	chr1	130831933	130832273	341	0	0	1	0	0	0	1	1	1	0	0	0	4	Promoter (2-3kb)	2923	Pigr	polymeric immunoglobulin receptor
87	chr1	131084030	131084898	869	0	0	0	0	0	0	1	1	1	0	0	0	3	Intron (ENSMUST00000016672.10/17164, intron 1 of 9)	-11504	Mapkapk2	MAP kinase-activated protein kinase 2
91	chr1	132319597	132320599	1003	0	0	1	0	0	0	1	1	1	0	0	0	4	Intron (ENSMUST00000072177.13/74137, intron 1 of 7)	3432	Nuak2	NUAK family, SNF1-like kinase, 2
93	chr1	132881188	132881643	456	0	0	0	0	0	0	0	1	0	0	0	0	1	Promoter (<=1kb)	833	Lrrn2	leucine rich repeat protein 2, neuronal
94	chr1	133182736	133183552	817	0	0	0	1	0	1	1	1	2	1	0	0	7	Promoter (1-2kb)	1415	Plekha6	pleckstrin homology domain containing, family A member 6
101	chr1	134079508	134080097	590	0	0	0	0	0	0	1	2	2	0	0	0	5	Promoter (<=1kb)	-388	Btg2	BTG anti-proliferation factor 2
106	chr1	135687250	135688582	1333	0	0	0	1	0	0	1	2	1	0	0	0	5	Promoter (<=1kb)	0	Nav1	neuron navigator 1
108	chr1	136140161	136140801	641	0	0	0	0	0	0	0	1	1	0	0	0	2	Intron (ENSMUST00000075164.10/16565, intron 1 of 34)	8707	Kif21b	kinesin family member 21B
109	chr1	136228518	136230586	2069	0	0	0	0	0	1	1	1	1	1	0	0	5	Promoter (<=1kb)	0	Inava	innate immunity activator
113	chr1	151177479	151178117	639	0	0	0	0	0	1	0	0	0	0	0	0	1	Distal Intergenic	39445	C730036E19Rik	RIKEN cDNA C730036E19 gene
120	chr1	155809950	155810832	883	0	0	1	0	0	0	1	2	2	2	1	0	9	Promoter (1-2kb)	1988	Qsox1	quiescin Q6 sulfhydryl oxidase 1
121	chr1	155973768	155974425	658	0	0	0	0	0	0	2	1	1	0	0	0	4	Promoter (<=1kb)	-513	Cep350	centrosomal protein 350
131	chr1	166048022	166048586	565	0	0	0	0	0	0	1	0	0	0	0	0	1	Distal Intergenic	-45344	Pou2f1	POU domain, class 2, transcription factor 1
132	chr1	167269970	167270778	809	0	0	0	0	0	1	0	0	0	0	0	0	1	Intron (ENSMUST00000053686.8/80914, intron 1 of 6)	13823	Uck2	uridine-cytidine kinase 2
139	chr1	172501410	172503866	2457	0	0	0	0	0	2	2	2	2	1	0	0	9	Promoter (<=1kb)	158	Tagln2	transgelin 2
140	chr1	172561967	172563755	1789	0	0	0	0	0	0	2	1	1	0	0	0	4	Promoter (2-3kb)	2061	Vsig8	V-set and immunoglobulin domain containing 8
141	chr1	176823892	176824951	1060	0	0	0	0	0	0	0	0	0	0	0	0	0	Exon (ENSMUST00000150429.7/76816, exon 2 of 8)	9232	Sdccag8	serologically defined colon cancer antigen 8
144	chr1	178368544	178370633	2090	0	0	0	0	0	3	1	1	1	2	0	0	8	Distal Intergenic	-30747	Hnrnpu	heterogeneous nuclear ribonucleoprotein U
145	chr1	179517109	179517530	422	0	0	0	0	0	0	0	1	0	0	0	0	1	Promoter (<=1kb)	475	Smyd3	SET and MYND domain containing 3
156	chr1	181256461	181256887	427	0	0	0	0	0	0	0	1	0	0	0	0	1	Distal Intergenic	-44460	Wdr26	WD repeat domain 26
158	chr1	182506542	182506829	288	0	0	0	0	0	0	1	1	1	0	0	0	3	Intron (ENSMUST00000068505.9/12334, intron 2 of 20)	10695	Capn2	calpain 2
160	chr1	183349781	183349899	119	0	0	0	0	0	0	1	0	0	1	0	0	2	Promoter (1-2kb)	1209	Mia3	melanoma inhibitory activity 3
165	chr1	189756506	189757583	1078	0	0	0	0	0	1	1	1	1	0	0	0	4	Intron (ENSMUST00000097442.8/19250, intron 1 of 18)	28231	Ptpn14	protein tyrosine phosphatase, non-receptor type 14
168	chr1	191182406	191185527	3122	0	0	0	0	0	2	2	2	1	1	1	0	9	Promoter (<=1kb)	0	Atf3	activating transcription factor 3
171	chr1	191661894	191662797	904	0	0	0	0	0	1	2	1	1	0	0	0	5	Distal Intergenic	-55037	Lpgat1	lysophosphatidylglycerol acyltransferase 1
174	chr1	192078470	192080290	1821	0	0	1	0	1	2	1	1	1	2	0	0	9	Intron (ENSMUST00000085573.11/22033, intron 1 of 11)	12269	Traf5	TNF receptor-associated factor 5
177	chr1	192834607	192834660	54	0	0	0	0	0	0	0	1	1	0	0	0	2	Promoter (<=1kb)	59	A730013G03Rik	RIKEN cDNA A730013G03 gene
179	chr1	194977302	194978808	1507	0	0	1	0	1	0	1	1	1	0	0	0	5	Promoter (<=1kb)	-342	Gm16897	predicted gene, 16897
181	chr2	3726403	3727572	1170	0	0	0	0	0	1	1	0	0	1	0	0	3	Intron (ENSMUST00000226435.1/66540, intron 2 of 4)	12925	Fam107b	family with sequence similarity 107, member B
182	chr2	4152838	4153489	652	0	0	0	0	0	1	1	1	1	0	0	0	4	Promoter (<=1kb)	0	Frmd4a	FERM domain containing 4A
188	chr2	11501154	11503623	2470	0	0	0	1	0	1	2	4	2	0	0	0	10	Promoter (<=1kb)	0	Pfkfb3	6-phosphofructo-2-kinase/fructose-2,6-biphosphatase 3
191	chr2	17730398	17731421	1024	0	0	0	0	0	0	0	0	0	0	0	0	0	Promoter (<=1kb)	0	Nebl	nebulette
193	chr2	18671862	18672102	241	0	0	0	0	0	0	0	1	1	0	0	0	2	Promoter (<=1kb)	-282	Commd3	COMM domain containing 3
194	chr2	18821355	18822338	984	0	0	0	0	0	1	1	1	1	1	0	0	5	Distal Intergenic	-19537	Carlr	cardiac and apoptosis-related long non-coding RNA
197	chr2	24367520	24368214	695	0	0	0	1	0	0	1	0	0	0	0	0	2	Promoter (<=1kb)	0	Psd4	pleckstrin and Sec7 domain containing 4
202	chr2	26501283	26503417	2135	0	0	0	0	0	0	0	2	1	0	0	0	3	Promoter (<=1kb)	405	Notch1	notch 1
206	chr2	28513554	28514897	1344	0	0	0	0	0	0	0	2	0	0	0	0	2	Promoter (<=1kb)	228	Ralgds	ral guanine nucleotide dissociation stimulator
207	chr2	28525227	28525695	469	0	0	0	0	0	0	1	1	2	0	0	0	4	Promoter (2-3kb)	-2155	Ralgds	ral guanine nucleotide dissociation stimulator
214	chr2	30133235	30134397	1163	0	0	0	0	0	1	1	1	1	1	0	0	5	Promoter (<=1kb)	0	Tbc1d13	TBC1 domain family, member 13
217	chr2	30463282	30464985	1704	0	0	1	0	1	3	1	1	1	1	0	0	9	Distal Intergenic	9234	Ier5l	immediate early response 5-like
221	chr2	30660132	30660803	672	0	0	0	0	0	0	0	0	0	0	0	0	0	Intron (ENSMUST00000146702.1/ENSMUST00000146702.1, intron 2 of 3)	9105	Gm14486	predicted gene 14486
222	chr2	30677144	30677645	502	0	0	0	0	0	1	0	0	0	0	1	0	2	Promoter (<=1kb)	366	Gm14486	predicted gene 14486
223	chr2	30692472	30694140	1669	0	0	0	0	0	0	1	2	1	0	0	0	4	Distal Intergenic	-14461	Gm14486	predicted gene 14486
226	chr2	30717078	30719824	2747	0	0	2	0	0	4	2	3	3	1	0	0	15	Promoter (1-2kb)	-1386	Mir3089	microRNA 3089
228	chr2	30985266	30986412	1147	0	0	0	0	0	1	1	1	1	1	0	0	5	Promoter (2-3kb)	2837	Usp20	ubiquitin specific peptidase 20
229	chr2	31141109	31141386	278	0	0	0	1	0	0	0	0	0	0	0	0	1	Promoter (<=1kb)	416	Fnbp1	formin binding protein 1
231	chr2	32155599	32157228	1630	0	0	0	0	0	0	1	1	1	0	1	0	4	Intron (ENSMUST00000036691.13/227723, intron 1 of 29)	4451	Prrc2b	proline-rich coiled-coil 2B
232	chr2	32174950	32175592	643	0	0	0	0	0	0	0	0	0	0	0	0	0	Intron (ENSMUST00000036691.13/227723, intron 1 of 29)	-7634	Prrc2b	proline-rich coiled-coil 2B
237	chr2	32625534	32627639	2106	0	0	0	0	0	0	1	1	1	0	0	0	3	Promoter (<=1kb)	96	Ak1	adenylate kinase 1
245	chr2	33204474	33205878	1405	0	0	0	0	0	0	0	0	0	0	0	0	0	Intron (ENSMUST00000131298.6/241308, intron 8 of 17)	-10191	Angptl2	angiopoietin-like 2
247	chr2	33370105	33370607	503	0	0	0	0	0	0	0	0	0	0	0	0	0	Promoter (<=1kb)	822	Ralgps1	Ral GEF with PH domain and SH3 binding motif 1
249	chr2	33543125	33544754	1630	0	0	0	1	0	1	1	0	0	0	0	0	3	Distal Intergenic	-74566	Zbtb43	zinc finger and BTB domain containing 43
255	chr2	35978336	35978832	497	0	0	0	0	0	0	1	1	1	0	0	0	3	Promoter (<=1kb)	792	Ttll11	tubulin tyrosine ligase-like family, member 11
257	chr2	38535742	38537032	1291	0	0	0	0	0	1	2	1	1	1	0	0	6	Intron (ENSMUST00000054234.9/59126, intron 1 of 9)	21116	Nek6	NIMA (never in mitosis gene a)-related expressed kinase 6
259	chr2	51146833	51148779	1947	0	0	0	0	0	0	2	2	2	0	0	0	6	Promoter (<=1kb)	315	Rnd3	Rho family GTPase 3
263	chr2	53021589	53022531	943	0	0	0	0	0	1	1	1	1	1	0	0	5	Intron (ENSMUST00000155586.8/71409, intron 2 of 26)	122778	Prpf40a	pre-mRNA processing factor 40A
264	chr2	59484623	59485604	982	0	0	0	0	0	0	0	0	0	1	0	0	1	Promoter (<=1kb)	0	Dapl1	death associated protein-like 1
267	chr2	61656604	61657029	426	0	0	0	0	0	0	1	1	1	0	0	0	3	Distal Intergenic	12773	Tank	TRAF family member-associated Nf-kappa B activator
270	chr2	70113384	70114641	1258	0	0	0	0	0	1	1	1	1	1	0	0	5	Intron (ENSMUST00000060208.10/329421, intron 7 of 34)	17086	Myo3b	myosin IIIB
275	chr2	76029557	76030280	724	0	0	0	0	0	0	0	0	0	0	0	0	0	Intron (ENSMUST00000099992.9/241489, intron 16 of 19)	-23514	Pde11a	phosphodiesterase 11A
276	chr2	83709334	83710807	1474	0	0	1	0	0	1	1	1	1	1	0	0	6	Distal Intergenic	-13590	Itgav	integrin alpha V
278	chr2	90554164	90554777	614	0	0	0	0	0	1	1	1	0	0	1	0	4	Intron (ENSMUST00000168621.2/19271, intron 1 of 23)	25870	Ptprj	protein tyrosine phosphatase, receptor type, J
281	chr2	90580877	90581278	402	0	0	0	0	0	0	1	2	1	0	0	0	4	Promoter (<=1kb)	-230	Ptprj	protein tyrosine phosphatase, receptor type, J
283	chr2	94178247	94179009	763	0	0	0	0	0	1	1	1	1	1	1	0	6	Exon (ENSMUST00000209947.1/ENSMUST00000209947.1, exon 1 of 3)	-20283	Hsd17b12	hydroxysteroid (17-beta) dehydrogenase 12
292	chr2	105680768	105682283	1516	0	0	0	0	0	1	2	2	2	1	0	0	8	Promoter (<=1kb)	0	Pax6	paired box 6
294	chr2	112239944	112240356	413	0	0	0	0	0	0	0	1	0	0	0	0	1	Promoter (<=1kb)	476	Lpcat4	lysophosphatidylcholine acyltransferase 4
296	chr2	116075602	116076288	687	0	0	0	0	0	0	1	0	0	0	0	0	1	Promoter (<=1kb)	0	2810405F15Rik	RIKEN cDNA 2810405F15 gene
298	chr2	118540290	118541241	952	0	0	0	0	0	1	1	1	1	0	0	0	4	Intron (ENSMUST00000090219.12/171543, intron 4 of 4)	3346	Bmf	BCL2 modifying factor
302	chr2	119337648	119338072	425	0	0	0	0	0	0	0	1	1	0	0	0	2	Distal Intergenic	9110	Dll4	delta like canonical Notch ligand 4
306	chr2	119897086	119898406	1321	0	0	0	0	0	1	2	2	1	1	1	0	8	Promoter (<=1kb)	0	Mga	MAX gene associated
310	chr2	126597040	126598822	1783	0	0	0	0	0	1	2	3	1	0	0	0	7	Promoter (<=1kb)	0	Hdc	histidine decarboxylase
317	chr2	131204590	131205121	532	0	0	0	0	0	0	0	0	1	0	0	0	1	Promoter (1-2kb)	-1957	Ap5s1	adaptor-related protein 5 complex, sigma 1 subunit
319	chr2	131847834	131848434	601	0	0	1	0	0	1	1	1	1	0	0	0	5	Promoter (<=1kb)	-151	5330413P13Rik	RIKEN cDNA 5330413P13 gene
323	chr2	133498262	133500174	1913	0	0	2	0	0	3	2	3	3	3	0	0	16	Distal Intergenic	-51985	Bmp2	bone morphogenetic protein 2
325	chr2	143903802	143904690	889	0	0	0	0	0	0	1	1	0	0	0	0	2	Distal Intergenic	-10630	Dstn	destrin
329	chr2	144245553	144245875	323	0	0	0	0	0	1	0	0	0	0	0	0	1	Distal Intergenic	6802	Snx5	sorting nexin 5
330	chr2	145831801	145832830	1030	0	0	0	0	0	0	0	0	0	1	0	0	1	Intron (ENSMUST00000110005.7/74030, intron 3 of 11)	9512	Rin2	Ras and Rab interactor 2
334	chr2	150904011	150904313	303	0	0	0	0	0	0	0	1	0	0	0	0	1	Promoter (<=1kb)	334	Abhd12	abhydrolase domain containing 12
335	chr2	151575608	151576814	1207	0	0	0	0	0	0	0	0	0	0	0	0	0	Promoter (2-3kb)	2986	Sdcbp2	syndecan binding protein (syntenin) 2
336	chr2	151959128	151959880	753	0	0	0	0	0	1	0	0	0	0	0	0	1	Distal Intergenic	7737	Mir1953	microRNA 1953
338	chr2	152405926	152406881	956	0	0	0	0	0	0	0	1	1	0	0	0	2	Distal Intergenic	-7863	Sox12	SRY (sex determining region Y)-box 12
341	chr2	152788713	152789781	1069	0	0	0	0	0	0	0	1	1	0	1	0	3	Intron (ENSMUST00000007803.11/12048, intron 2 of 2)	33619	Cox4i2	cytochrome c oxidase subunit 4I2
351	chr2	155869720	155870765	1046	0	0	0	0	0	1	1	1	1	1	0	0	5	Exon (ENSMUST00000146995.7/56046, exon 8 of 8)	-18028	Uqcc1	ubiquinol-cytochrome c reductase complex assembly factor 1
353	chr2	156312790	156313305	516	0	0	0	0	0	0	2	1	0	0	0	0	3	Promoter (<=1kb)	-43	Scand1	SCAN domain-containing 1
354	chr2	156420705	156421819	1115	0	0	0	2	0	0	0	0	0	0	0	0	2	Promoter (<=1kb)	0	Epb41l1	erythrocyte membrane protein band 4.1 like 1
364	chr2	163602536	163603314	779	0	0	0	0	0	1	0	1	1	0	0	0	3	Promoter (<=1kb)	0	Ttpal	tocopherol (alpha) transfer protein-like
367	chr2	164878230	164879028	799	0	0	0	0	0	1	1	1	1	0	0	0	4	Promoter (<=1kb)	-276	Pcif1	phosphorylated CTD interacting factor 1
375	chr2	165993212	165993571	360	0	0	0	0	0	0	0	1	0	0	0	0	1	Promoter (<=1kb)	575	Ncoa3	nuclear receptor coactivator 3
410	chr2	180117378	180118969	1592	0	0	0	1	0	0	1	1	0	0	0	0	3	Promoter (<=1kb)	-337	Osbpl2	oxysterol binding protein-like 2
412	chr3	3508274	3508726	453	0	0	0	0	0	0	1	2	1	0	0	0	4	Promoter (<=1kb)	244	Hnf4g	hepatocyte nuclear factor 4, gamma
419	chr3	10439304	10439492	189	0	0	0	0	0	0	0	0	0	0	0	0	0	Promoter (<=1kb)	595	Snx16	sorting nexin 16
425	chr3	28694941	28697297	2357	0	0	0	0	1	2	1	1	1	1	0	0	7	Promoter (<=1kb)	-606	Slc2a2	solute carrier family 2 (facilitated glucose transporter), member 2
428	chr3	31056786	31057124	339	0	0	0	0	0	0	1	1	0	0	0	0	2	Distal Intergenic	17820	Mir7008	microRNA 7008
429	chr3	31133961	31134826	866	0	0	0	0	0	0	2	2	1	0	0	0	5	Distal Intergenic	-15094	Cldn11	claudin 11
431	chr3	32364744	32365060	317	0	0	0	0	0	0	1	0	0	0	0	0	1	Promoter (<=1kb)	400	Zmat3	zinc finger matrin type 3
432	chr3	32658486	32661169	2684	0	0	0	0	0	0	0	0	0	0	0	0	0	Distal Intergenic	-41901	Gnb4	guanine nucleotide binding protein (G protein), beta 4
435	chr3	37722803	37724090	1288	0	0	0	0	0	0	2	2	2	0	0	0	6	Promoter (<=1kb)	239	Gm5148	predicted gene 5148
436	chr3	40745738	40746528	791	0	0	0	0	0	1	1	3	1	1	0	0	7	Promoter (<=1kb)	0	Hspa4l	heat shock protein 4 like
438	chr3	41083670	41083979	310	0	0	0	0	0	0	0	1	0	0	0	0	1	Promoter (<=1kb)	-624	Pgrmc2	progesterone receptor membrane component 2
446	chr3	52007535	52008518	984	0	0	0	0	0	1	1	2	1	0	0	0	5	Intron (ENSMUST00000121440.3/433586, intron 1 of 4)	96558	Maml3	mastermind like transcriptional coactivator 3
449	chr3	52046723	52047828	1106	0	0	1	0	0	1	1	1	1	2	0	0	7	Intron (ENSMUST00000121440.3/433586, intron 1 of 4)	57248	Maml3	mastermind like transcriptional coactivator 3
451	chr3	52088176	52088713	538	0	0	0	0	0	0	1	1	1	0	0	0	3	Intron (ENSMUST00000121440.3/433586, intron 1 of 4)	16363	Maml3	mastermind like transcriptional coactivator 3
453	chr3	52662578	52664554	1977	0	0	1	0	0	2	1	1	1	1	0	0	7	Distal Intergenic	-75162	Gm2447	predicted gene 2447
458	chr3	58371998	58373078	1081	0	0	0	0	0	1	1	1	1	1	0	0	5	Distal Intergenic	-41637	Tsc22d2	TSC22 domain family, member 2
459	chr3	65494429	65495158	730	0	0	0	0	0	0	0	0	0	0	0	0	0	Exon (ENSMUST00000193896.1/ENSMUST00000193896.1, exon 1 of 1)	-33252	Tiparp	TCDD-inducible poly(ADP-ribose) polymerase
460	chr3	65658391	65659803	1413	0	0	0	0	0	1	2	1	3	0	0	0	7	Promoter (<=1kb)	0	Mir8120	microRNA 8120
463	chr3	69205504	69205812	309	0	0	0	0	0	1	1	0	0	0	0	0	2	Distal Intergenic	-16607	Arl14	ADP-ribosylation factor-like 14
464	chr3	69290133	69290504	372	0	0	0	0	0	0	0	0	0	0	0	0	0	Distal Intergenic	-26357	Ppm1l	protein phosphatase 1 (formerly 2C)-like
467	chr3	79181404	79182065	662	0	0	0	0	0	0	0	0	0	0	0	0	0	Intron (ENSMUST00000195708.1/76089, intron 4 of 29)	-8104	Rapgef2	Rap guanine nucleotide exchange factor (GEF) 2
468	chr3	79237946	79239356	1411	0	0	0	0	0	0	3	1	1	1	0	0	6	Intron (ENSMUST00000200412.1/70924, intron 1 of 2)	25027	4921511C10Rik	RIKEN cDNA 4921511C10 gene
469	chr3	79542344	79542839	496	0	0	0	0	0	1	1	1	1	0	0	0	4	Intron (ENSMUST00000133154.6/329679, intron 1 of 17)	24840	Fnip2	folliculin interacting protein 2
470	chr3	84228293	84229174	882	0	0	0	0	2	1	1	1	0	0	0	0	5	Intron (ENSMUST00000107692.7/80890, intron 1 of 11)	-7404	Trim2	tripartite motif-containing 2
473	chr3	84813633	84814079	447	0	0	0	0	0	0	0	1	0	1	0	0	2	Promoter (1-2kb)	-1189	Fbxw7	F-box and WD-40 domain protein 7
479	chr3	88492482	88493639	1158	0	0	0	0	0	1	2	2	1	1	0	0	7	Promoter (<=1kb)	0	Lmna	lamin A
483	chr3	88623470	88625102	1633	0	0	0	0	0	0	1	0	1	0	0	0	2	Promoter (<=1kb)	116	Arhgef2	rho/rac guanine nucleotide exchange factor (GEF) 2
486	chr3	89436330	89438186	1857	0	0	0	0	0	0	1	0	0	0	0	0	1	Promoter (<=1kb)	0	Pbxip1	pre B cell leukemia transcription factor interacting protein 1
491	chr3	90598451	90598885	435	0	0	1	0	0	1	1	1	1	1	0	0	6	Promoter (1-2kb)	-1330	S100a3	S100 calcium binding protein A3
495	chr3	94371548	94373878	2331	0	0	1	0	0	3	2	2	2	1	0	0	11	Promoter (<=1kb)	0	Rorc	RAR-related orphan receptor gamma
501	chr3	95667747	95668903	1157	0	0	0	0	0	1	2	2	1	1	0	0	7	Distal Intergenic	8248	Adamtsl4	ADAMTS-like 4
503	chr3	95701853	95702463	611	0	0	0	0	0	0	1	1	0	0	0	0	2	Distal Intergenic	-13936	Adamtsl4	ADAMTS-like 4
505	chr3	95950422	95951037	616	0	0	0	0	0	1	1	1	1	0	0	0	4	Distal Intergenic	6218	Anp32e	acidic (leucine-rich) nuclear phosphoprotein 32 family, member E
506	chr3	95985033	95986591	1559	0	0	0	0	0	2	1	0	0	0	0	0	3	Downstream (1-2kb)	9077	Plekho1	pleckstrin homology domain containing, family O member 1
511	chr3	96414217	96414460	244	0	0	0	0	0	0	0	1	0	0	0	0	1	Promoter (<=1kb)	373	Terc	telomerase RNA component
513	chr3	96563948	96564828	881	0	0	1	0	0	1	2	1	1	1	0	0	7	Promoter (1-2kb)	1973	Gm15441	predicted gene 15441
515	chr3	97681533	97681823	291	0	0	0	0	0	0	1	1	0	0	0	0	2	Distal Intergenic	8739	Mir7225	microRNA 7225
516	chr3	98339062	98339855	794	0	0	0	0	0	0	0	1	0	0	0	0	1	Promoter (<=1kb)	135	Phgdh	3-phosphoglycerate dehydrogenase
524	chr3	107527990	107529331	1342	0	0	1	0	0	1	1	1	1	1	0	0	6	Distal Intergenic	-9972	Slc6a17	solute carrier family 6 (neurotransmitter transporter), member 17
529	chr3	116808535	116808804	270	0	0	0	0	0	0	1	0	0	0	0	0	1	Promoter (<=1kb)	-369	Agl	amylo-1,6-glucosidase, 4-alpha-glucanotransferase
532	chr3	121559498	121561028	1531	0	0	1	1	0	1	1	1	1	1	0	0	7	Distal Intergenic	-27094	Slc44a3	solute carrier family 44, member 3
535	chr3	121713571	121713918	348	0	0	0	0	0	0	2	2	1	0	1	0	6	Distal Intergenic	-9619	F3	coagulation factor III
539	chr3	122131014	122132235	1222	0	0	1	0	0	1	1	1	1	1	0	0	6	Promoter (<=1kb)	0	Abca4	ATP-binding cassette, sub-family A (ABC1), member 4
543	chr3	129534427	129536231	1805	0	0	0	0	0	1	1	3	1	2	0	0	8	Promoter (1-2kb)	1700	Elovl6	ELOVL family member 6, elongation of long chain fatty acids (yeast)
544	chr3	130691096	130692044	949	0	0	0	0	0	0	1	1	1	0	1	0	4	Distal Intergenic	17400	Ostc	oligosaccharyltransferase complex subunit (non-catalytic)
548	chr3	132880526	132881568	1043	0	0	0	0	0	1	0	0	0	1	0	0	2	Promoter (1-2kb)	-1930	Gm29811	predicted gene, 29811
551	chr3	137980253	137981631	1379	0	0	0	0	0	0	0	0	0	0	0	0	0	Promoter (<=1kb)	0	Dapp1	dual adaptor for phosphotyrosine and 3-phosphoinositides 1
552	chr3	138026248	138026546	299	0	0	0	0	1	1	1	1	0	1	0	0	5	Distal Intergenic	-38506	1110002E22Rik	RIKEN cDNA 1110002E22 gene
553	chr3	138488473	138488905	433	0	0	0	0	0	0	0	0	0	0	0	0	0	Promoter (<=1kb)	463	Metap1	methionyl aminopeptidase 1
555	chr3	144198542	144198934	393	0	0	0	0	0	0	0	1	0	0	0	0	1	Exon (ENSMUST00000198564.1/ENSMUST00000198564.1, exon 1 of 1)	3366	Lmo4	LIM domain only 4
556	chr3	144703783	144704328	546	0	0	0	0	0	0	0	0	0	0	0	0	0	Promoter (2-3kb)	2305	Sh3glb1	SH3-domain GRB2-like B1 (endophilin)
557	chr3	145653132	145653692	561	0	0	0	0	0	0	0	0	0	0	0	0	0	Intron (ENSMUST00000197148.1/ENSMUST00000197148.1, intron 1 of 1)	-3151	Ccn1	cellular communication network factor 1
560	chr3	154691794	154692796	1003	0	0	0	0	0	1	1	1	1	0	0	0	4	Intron (ENSMUST00000098496.8/209601, intron 1 of 13)	-18312	Erich3	glutamate rich 3
564	chr4	8798692	8799538	847	0	0	0	0	0	1	2	0	1	0	0	0	4	Intron (ENSMUST00000039267.9/320790, intron 3 of 37)	-40784	Chd7	chromodomain helicase DNA binding protein 7
566	chr4	8911827	8912874	1048	0	0	0	0	0	1	0	1	1	1	0	0	4	Distal Intergenic	56596	Chd7	chromodomain helicase DNA binding protein 7
569	chr4	9015971	9016276	306	0	0	0	0	0	0	0	0	0	0	0	0	0	Distal Intergenic	160740	Chd7	chromodomain helicase DNA binding protein 7
570	chr4	9027505	9028878	1374	0	0	1	0	0	2	1	3	3	1	0	0	11	Distal Intergenic	172274	Chd7	chromodomain helicase DNA binding protein 7
571	chr4	10875094	10875543	450	0	0	1	1	0	0	1	1	1	0	0	0	5	Promoter (<=1kb)	526	2610301B20Rik	RIKEN cDNA 2610301B20 gene
573	chr4	11146818	11147551	734	0	0	0	1	0	2	1	1	0	2	0	0	7	Distal Intergenic	-8880	Trp53inp1	transformation related protein 53 inducible nuclear protein 1
574	chr4	11148150	11148708	559	0	0	0	0	0	0	0	0	0	0	0	0	0	Distal Intergenic	-7723	Trp53inp1	transformation related protein 53 inducible nuclear protein 1
577	chr4	32055384	32055616	233	0	0	0	0	0	1	1	1	0	1	0	0	4	Distal Intergenic	62911	Map3k7	mitogen-activated protein kinase kinase kinase 7
583	chr4	40238744	40240447	1704	0	0	0	0	0	0	1	1	0	0	0	0	2	Promoter (<=1kb)	0	Ddx58	DEAD/H box helicase 58
589	chr4	43380624	43381666	1043	0	0	0	0	0	0	0	1	0	0	0	0	1	Promoter (<=1kb)	-313	Rusc2	RUN and SH3 domain containing 2
591	chr4	43478443	43478697	255	0	0	0	0	0	0	0	0	0	0	0	0	0	Distal Intergenic	4525	Sit1	suppression inducing transmembrane adaptor 1
596	chr4	44234317	44234815	499	0	0	0	0	0	1	0	2	1	1	0	0	5	Promoter (<=1kb)	-528	Rnf38	ring finger protein 38
601	chr4	45471953	45472966	1014	0	0	0	0	0	0	1	1	1	0	0	0	3	Intron (ENSMUST00000147926.7/230126, intron 1 of 4)	9836	Shb	src homology 2 domain-containing transforming protein B
602	chr4	45531068	45532321	1254	0	0	0	0	0	1	1	1	1	1	0	0	5	Promoter (<=1kb)	149	Shb	src homology 2 domain-containing transforming protein B
608	chr4	46534410	46535836	1427	0	0	0	1	0	0	2	3	1	0	0	0	7	Promoter (<=1kb)	0	Trim14	tripartite motif-containing 14
610	chr4	47092276	47092861	586	0	0	0	0	0	0	0	2	0	0	0	0	2	Promoter (<=1kb)	353	Galnt12	polypeptide N-acetylgalactosaminyltransferase 12
615	chr4	48125342	48125483	142	0	0	0	0	0	0	0	1	0	0	0	0	1	Promoter (<=1kb)	407	Stx17	syntaxin 17
617	chr4	49059841	49060817	977	0	0	0	0	0	1	0	1	1	1	0	0	4	Promoter (<=1kb)	385	Plppr1	phospholipid phosphatase related 1
619	chr4	54944891	54947621	2731	0	0	0	0	0	0	1	3	1	0	0	0	5	Promoter (<=1kb)	0	Zfp462	zinc finger protein 462
622	chr4	55650798	55651389	592	0	0	0	0	0	0	1	1	1	0	0	0	3	Distal Intergenic	-118332	Klf4	Kruppel-like factor 4 (gut)
623	chr4	56220378	56222702	2325	0	0	1	0	0	2	2	2	2	2	0	0	11	Exon (ENSMUST00000128591.1/ENSMUST00000128591.1, exon 2 of 2)	518741	Actl7b	actin-like 7b
624	chr4	56643700	56644507	808	0	0	0	0	0	2	0	0	0	0	0	0	2	Distal Intergenic	96936	Actl7b	actin-like 7b
625	chr4	56864259	56864553	295	0	0	0	0	0	0	0	0	0	0	0	0	0	Promoter (<=1kb)	601	Ctnnal1	catenin (cadherin associated protein), alpha-like 1
626	chr4	57122801	57123252	452	0	0	0	0	0	1	1	1	1	0	0	0	4	Promoter (2-3kb)	-2741	Epb41l4b	erythrocyte membrane protein band 4.1 like 4b
627	chr4	57139533	57139710	178	0	0	0	0	0	1	1	1	1	0	0	0	4	Promoter (1-2kb)	-1341	Epb41l4b	erythrocyte membrane protein band 4.1 like 4b
629	chr4	57300574	57302163	1590	0	0	0	0	0	1	2	2	2	1	0	0	8	Promoter (<=1kb)	0	Ptpn3	protein tyrosine phosphatase, non-receptor type 3
631	chr4	57956726	57957451	726	0	0	0	0	0	0	1	1	1	0	0	0	3	Promoter (<=1kb)	-315	Txn1	thioredoxin 1
642	chr4	85206022	85206222	201	0	0	0	0	0	0	0	1	0	0	0	0	1	Promoter (<=1kb)	487	Sh3gl2	SH3-domain GRB2-like 2
644	chr4	89137219	89137971	753	0	0	0	0	0	0	0	2	0	0	0	0	2	Promoter (<=1kb)	97	Mtap	methylthioadenosine phosphorylase
646	chr4	95160317	95162813	2497	0	0	0	0	0	1	3	2	1	1	1	0	9	Exon (ENSMUST00000130684.7/ENSMUST00000130684.7, exon 4 of 4)	-108095	Jun	jun proto-oncogene
648	chr4	101357016	101357942	927	0	0	0	0	0	0	1	2	0	0	0	0	3	Promoter (<=1kb)	-768	E130102H24Rik	RIKEN cDNA E130102H24 gene
650	chr4	102588747	102589002	256	0	0	0	0	0	0	1	1	0	0	0	0	2	Promoter (<=1kb)	-721	Pde4b	phosphodiesterase 4B, cAMP specific
652	chr4	106837814	106839744	1931	0	0	0	0	0	0	0	2	1	0	0	0	3	Distal Intergenic	-32816	Acot11	acyl-CoA thioesterase 11
666	chr4	116143395	116143477	83	0	0	0	0	0	0	0	0	0	0	0	0	0	Promoter (1-2kb)	1132	Lurap1	leucine rich adaptor protein 1
670	chr4	119460709	119463817	3109	0	0	0	0	0	3	2	2	2	2	0	0	11	Intron (ENSMUST00000129150.1/332934, intron 2 of 2)	15989	Zmynd12	zinc finger, MYND domain containing 12
672	chr4	120033100	120033441	342	0	0	0	0	0	0	0	1	0	0	0	0	1	Promoter (<=1kb)	334	Hivep3	human immunodeficiency virus type I enhancer binding protein 3
678	chr4	123412157	123412531	375	0	0	0	0	0	0	0	0	0	0	0	0	0	Promoter (<=1kb)	0	Macf1	microtubule-actin crosslinking factor 1
686	chr4	126301069	126301308	240	0	0	0	0	0	0	0	0	0	0	0	0	0	Promoter (<=1kb)	539	Col8a2	collagen, type VIII, alpha 2
688	chr4	127169736	127169745	10	0	0	0	0	0	0	0	0	0	0	0	0	0	Promoter (<=1kb)	532	Dlgap3	DLG associated protein 3
703	chr4	129877400	129877848	449	0	0	0	0	0	0	1	1	1	0	0	0	3	Distal Intergenic	-28368	E330017L17Rik	RIKEN cDNA E330017L17 gene
712	chr4	132945940	132946929	990	0	0	0	0	0	0	1	2	2	0	0	0	5	Distal Intergenic	-23382	Fam76a	family with sequence similarity 76, member A
713	chr4	133012865	133013891	1027	0	0	0	0	0	0	0	0	0	0	0	0	0	Promoter (<=1kb)	661	Ahdc1	AT hook, DNA binding motif, containing 1
715	chr4	133095074	133095855	782	0	0	0	0	0	3	0	0	0	1	0	0	4	Distal Intergenic	28825	Ahdc1	AT hook, DNA binding motif, containing 1
718	chr4	133439658	133441005	1348	0	0	2	0	0	3	2	2	2	2	0	0	13	Distal Intergenic	19686	Slc9a1	solute carrier family 9 (sodium/hydrogen exchanger), member 1
721	chr4	133614489	133614740	252	0	0	0	0	0	1	0	1	0	0	0	0	2	Promoter (<=1kb)	602	Zdhhc18	zinc finger, DHHC domain containing 18
722	chr4	133619746	133620106	361	0	0	1	0	0	0	0	0	0	0	0	0	1	Intron (ENSMUST00000084238.4/503610, intron 2 of 7)	-4179	Zdhhc18	zinc finger, DHHC domain containing 18
728	chr4	133910163	133911505	1343	0	0	1	0	0	1	1	1	1	1	0	0	6	Distal Intergenic	-22366	Rps6ka1	ribosomal protein S6 kinase polypeptide 1
729	chr4	134631874	134632636	763	0	0	0	0	0	1	1	1	1	0	0	0	4	Intron (ENSMUST00000038628.3/230815, intron 3 of 12)	-64023	Mir6403	microRNA 6403
730	chr4	134767023	134768268	1246	0	0	0	0	0	0	1	2	0	0	0	0	3	Promoter (<=1kb)	0	Ldlrap1	low density lipoprotein receptor adaptor protein 1
734	chr4	135313031	135314354	1324	0	0	1	1	0	1	1	1	2	1	0	0	8	Distal Intergenic	10495	Srrm1	serine/arginine repetitive matrix 1
749	chr4	140003743	140004904	1162	0	0	0	0	0	0	1	1	1	0	0	0	3	Distal Intergenic	-35717	Klhdc7a	kelch domain containing 7A
752	chr4	141048031	141049268	1238	0	0	0	0	0	0	0	1	0	0	0	0	1	Intron (ENSMUST00000102491.9/230872, intron 3 of 36)	4393	Crocc	ciliary rootlet coiled-coil, rootletin
754	chr4	141281197	141281770	574	0	0	0	0	0	0	1	1	1	1	0	0	4	Promoter (2-3kb)	2758	Gm13056	predicted gene 13056
757	chr4	141558491	141560524	2034	0	0	0	0	2	3	2	3	4	2	0	0	16	Distal Intergenic	-19894	Spen	spen family transcription repressor
760	chr4	141999901	142000248	348	0	0	0	0	0	0	1	1	1	1	0	0	4	Intron (ENSMUST00000105780.7/329977, intron 3 of 32)	11389	Fhad1	forkhead-associated (FHA) phosphopeptide binding domain 1
762	chr4	142080856	142083747	2892	0	0	0	0	0	1	3	3	3	0	0	0	10	Promoter (<=1kb)	-225	Tmem51os1	Tmem51 opposite strand 1
763	chr4	142097425	142098501	1077	0	0	0	0	0	0	1	2	1	0	1	0	5	Distal Intergenic	12569	Tmem51os1	Tmem51 opposite strand 1
764	chr4	142162637	142165062	2426	0	0	1	1	0	0	3	3	2	1	0	0	11	Intron (ENSMUST00000155023.7/71529, intron 1 of 13)	-3583	Kazn	kazrin, periplakin interacting protein
765	chr4	142173508	142174873	1366	0	0	1	1	0	0	1	1	1	1	0	0	6	Intron (ENSMUST00000155023.7/71529, intron 1 of 13)	-14454	Kazn	kazrin, periplakin interacting protein
766	chr4	143211868	143212159	292	0	0	0	0	0	0	0	1	0	0	0	0	1	Promoter (<=1kb)	546	Prdm2	PR domain containing 2, with ZNF domain
774	chr4	149282257	149283172	916	0	0	0	0	0	0	1	1	1	0	0	0	3	Intron (ENSMUST00000060537.12/16561, intron 2 of 48)	24334	Kif1b	kinesin family member 1B
776	chr4	149445057	149445961	905	0	0	0	0	0	1	1	1	1	0	0	0	4	Distal Intergenic	7463	Rbp7	retinol binding protein 7, cellular
779	chr4	149988801	149991351	2551	0	0	0	0	0	2	1	3	2	2	0	0	10	Intron (ENSMUST00000084117.12/100198, intron 3 of 4)	9914	H6pd	hexose-6-phosphate dehydrogenase (glucose 1-dehydrogenase)
791	chr4	150706731	150708793	2063	0	0	0	0	0	1	1	1	1	1	0	0	5	Distal Intergenic	-54557	Slc45a1	solute carrier family 45, member 1
796	chr4	154293419	154295182	1764	0	0	0	0	0	1	1	1	1	2	0	0	6	Intron (ENSMUST00000144145.7/230972, intron 1 of 13)	4710	Arhgef16	Rho guanine nucleotide exchange factor (GEF) 16
798	chr4	155171708	155174304	2597	0	0	0	0	0	1	1	1	1	2	0	0	6	Intron (ENSMUST00000129314.1/20481, intron 1 of 6)	13992	Ski	ski sarcoma viral oncogene homolog (avian)
804	chr4	155490463	155491042	580	0	0	0	0	0	1	0	0	0	0	0	0	1	Promoter (<=1kb)	-319	Gnb1	guanine nucleotide binding protein (G protein), beta 1
805	chr4	155564288	155564860	573	0	0	0	0	0	0	0	0	0	0	0	0	0	Promoter (<=1kb)	216	Nadk	NAD kinase
809	chr4	156198110	156198296	187	0	0	0	0	0	0	1	1	0	0	0	0	2	Promoter (<=1kb)	-622	Agrn	agrin
816	chr5	20881348	20881444	97	0	0	0	0	0	0	1	1	0	0	0	0	2	Promoter (<=1kb)	601	Phtf2	putative homeodomain transcription factor 2
821	chr5	24352090	24353027	938	0	0	0	0	0	0	0	0	0	0	0	0	0	Promoter (<=1kb)	-486	Kcnh2	potassium voltage-gated channel, subfamily H (eag-related), member 2
831	chr5	31201278	31201966	689	0	0	0	0	0	0	0	1	0	0	0	0	1	Promoter (<=1kb)	76	Zfp513	zinc finger protein 513
832	chr5	31570530	31572131	1602	0	0	0	0	0	1	0	0	0	1	0	0	2	Promoter (<=1kb)	0	AI839979	expressed sequence AI839979
836	chr5	31966997	31968854	1858	0	0	0	0	0	2	1	0	0	1	0	0	4	Intron (ENSMUST00000201352.3/107976, intron 7 of 11)	-77124	Babam2	BRISC and BRCA1 A complex member 2
841	chr5	32740740	32742647	1908	0	0	0	0	0	0	1	1	1	0	0	0	3	Promoter (<=1kb)	0	Pisd	phosphatidylserine decarboxylase
849	chr5	36726109	36726786	678	0	0	0	0	0	1	1	1	0	0	0	0	3	Distal Intergenic	21864	Bloc1s4	biogenesis of lysosomal organelles complex-1, subunit 4, cappuccino
852	chr5	43781329	43781608	280	0	0	0	0	0	0	1	1	0	0	0	0	2	Promoter (<=1kb)	492	Fbxl5	F-box and leucine-rich repeat protein 5
854	chr5	43947715	43949098	1384	0	0	0	0	0	0	2	1	1	0	0	0	4	Exon (ENSMUST00000200632.1/ENSMUST00000200632.1, exon 1 of 1)	32666	Fgfbp1	fibroblast growth factor binding protein 1
859	chr5	53196163	53197443	1281	0	0	1	0	0	0	1	1	1	0	0	0	4	Intron (ENSMUST00000031090.7/231238, intron 2 of 23)	15872	Sel1l3	sel-1 suppressor of lin-12-like 3 (C. elegans)
861	chr5	53995245	53995980	736	0	0	0	0	0	0	1	1	1	0	0	0	3	Promoter (2-3kb)	-2519	Stim2	stromal interaction molecule 2
866	chr5	64344285	64344504	220	0	0	0	0	0	0	0	0	0	0	0	0	0	Intron (ENSMUST00000043893.12/57915, intron 20 of 21)	45755	Tbc1d1	TBC1 domain family, member 1
867	chr5	64363883	64365861	1979	0	0	0	0	0	2	3	1	1	2	0	0	9	Distal Intergenic	65353	Tbc1d1	TBC1 domain family, member 1
878	chr5	65724340	65725161	822	0	0	0	0	0	0	1	1	1	0	0	0	3	Distal Intergenic	-26067	Pds5a	PDS5 cohesin associated factor A
879	chr5	65954847	65956157	1311	0	0	0	0	0	1	2	2	1	0	0	0	6	Intron (ENSMUST00000202957.1/231252, intron 2 of 3)	-10967	Chrna9	cholinergic receptor, nicotinic, alpha polypeptide 9
881	chr5	66068540	66070472	1933	0	0	1	0	0	1	2	3	2	0	0	0	9	5' UTR	10512	Rbm47	RNA binding motif protein 47
884	chr5	66619143	66620934	1792	0	0	1	0	0	1	5	2	1	0	0	0	10	Promoter (<=1kb)	-359	Apbb2	amyloid beta (A4) precursor protein-binding, family B, member 2
885	chr5	67847823	67848523	701	0	0	0	0	1	0	1	2	2	0	0	0	6	Promoter (<=1kb)	-389	Atp8a1	ATPase, aminophospholipid transporter (APLT), class I, type 8A, member 1
887	chr5	73264437	73266284	1848	0	0	0	0	0	1	1	1	1	2	0	0	6	Intron (ENSMUST00000201180.1/ENSMUST00000201180.1, intron 1 of 1)	-7818	Fryl	FRY like transcription coactivator
899	chr5	90639882	90641649	1768	0	0	0	0	0	1	2	1	1	1	0	0	6	Promoter (<=1kb)	0	Rassf6	Ras association (RalGDS/AF-6) domain family member 6
902	chr5	92102990	92104463	1474	0	0	0	0	0	2	0	0	0	0	0	0	2	Distal Intergenic	-19271	G3bp2	GTPase activating protein (SH3 domain) binding protein 2
905	chr5	92602681	92603499	819	0	0	0	0	0	0	0	1	0	0	0	0	1	Promoter (<=1kb)	0	Stbd1	starch binding domain 1
907	chr5	92924846	92925132	287	0	0	0	0	0	0	0	0	0	0	0	0	0	Promoter (<=1kb)	-275	Shroom3	shroom family member 3
913	chr5	99728271	99728796	526	0	0	0	0	0	0	1	2	2	0	0	0	5	Promoter (<=1kb)	16	Rasgef1b	RasGEF domain family, member 1B
915	chr5	100566927	100568161	1235	0	0	1	0	0	2	1	1	1	1	0	0	7	Intron (ENSMUST00000031264.11/231507, intron 1 of 4)	-3504	Plac8	placenta-specific 8
918	chr5	103423634	103424967	1334	0	0	0	1	0	1	2	3	1	2	0	0	10	Promoter (<=1kb)	-225	Ptpn13	protein tyrosine phosphatase, non-receptor type 13
920	chr5	103999045	103999872	828	0	0	0	0	0	2	2	0	2	0	0	0	6	Intron (ENSMUST00000031251.15/114664, intron 5 of 6)	-21635	Hsd17b13	hydroxysteroid (17-beta) dehydrogenase 13
924	chr5	107986478	107986696	219	0	0	0	0	0	0	1	1	0	0	0	0	2	Promoter (<=1kb)	337	Dipk1a	divergent protein kinase domain 1A
925	chr5	107987474	107987844	371	0	0	0	0	0	0	1	0	0	0	0	0	1	Promoter (<=1kb)	-389	Dipk1a	divergent protein kinase domain 1A
926	chr5	110466391	110466629	239	0	0	0	0	0	0	1	1	1	0	0	0	3	Distal Intergenic	-17789	Fbrsl1	fibrosin-like 1
927	chr5	110807339	110809400	2062	0	0	0	0	0	0	1	1	1	0	0	0	3	Promoter (<=1kb)	653	Ulk1	unc-51 like kinase 1
928	chr5	110980303	110980567	265	0	0	0	0	0	0	1	1	0	0	1	0	3	Intron (ENSMUST00000040111.9/209683, intron 2 of 23)	-23577	Mir701	microRNA 701
935	chr5	113931008	113931429	422	0	0	0	0	0	0	0	0	1	0	0	0	1	Distal Intergenic	-22250	Coro1c	coronin, actin binding protein 1C
938	chr5	114379774	114380199	426	0	0	0	0	0	0	0	0	0	0	0	0	0	Promoter (<=1kb)	284	Kctd10	potassium channel tetramerisation domain containing 10
939	chr5	114467731	114468181	451	0	0	0	0	0	1	1	1	1	1	0	0	5	Distal Intergenic	15311	Mvk	mevalonate kinase
940	chr5	114564777	114565986	1210	0	0	0	0	0	1	1	1	1	0	0	0	4	Promoter (2-3kb)	-2030	Fam222a	family with sequence similarity 222, member A
943	chr5	114826039	114826824	786	0	0	0	0	0	0	1	1	2	0	0	0	4	Promoter (2-3kb)	-2571	2610524H06Rik	RIKEN cDNA 2610524H06 gene
945	chr5	115186540	115188076	1537	0	0	1	0	0	1	3	3	3	0	0	0	11	Promoter (<=1kb)	-232	Cabp1	calcium binding protein 1
946	chr5	115398216	115398859	644	0	0	0	1	0	0	1	1	1	0	0	0	4	Intron (ENSMUST00000151159.1/ENSMUST00000151159.1, intron 1 of 2)	-30740	Msi1	musashi RNA-binding protein 1
948	chr5	115475352	115476487	1136	0	0	0	0	1	0	1	1	1	1	0	0	5	Downstream (1-2kb)	3451	Sirt4	sirtuin 4
953	chr5	118037734	118038567	834	0	0	0	0	0	1	0	0	1	0	0	0	2	Promoter (1-2kb)	1703	Tesc	tescalcin
961	chr5	122285064	122285874	811	0	0	0	0	0	0	0	1	2	0	0	0	3	Promoter (<=1kb)	699	Pptc7	PTC7 protein phosphatase homolog
992	chr5	125588907	125589723	817	0	0	0	0	0	1	0	2	1	0	0	0	4	Intron (ENSMUST00000185104.1/208151, intron 1 of 1)	-32765	Tmem132b	transmembrane protein 132B
993	chr5	129007896	129008622	727	0	0	0	1	0	0	0	1	0	0	0	0	2	Promoter (<=1kb)	0	Stx2	syntaxin 2
994	chr5	129454908	129455332	425	0	0	0	0	0	0	0	2	1	0	0	0	3	Distal Intergenic	-45889	Sfswap	splicing factor SWAP
998	chr5	134455078	134456139	1062	0	0	0	0	0	0	1	1	0	0	0	0	2	Promoter (<=1kb)	0	Gtf2ird1	general transcription factor II I repeat domain-containing 1
1002	chr5	134965839	134966575	737	0	0	0	0	0	0	1	1	0	0	0	0	2	Distal Intergenic	-18905	Cldn4	claudin 4
1014	chr5	137671654	137672248	595	0	0	0	0	0	1	1	0	0	0	0	0	2	Intron (ENSMUST00000031736.15/231801, intron 1 of 11)	-7338	Agfg2	ArfGAP with FG repeats 2
1016	chr5	137707135	137707737	603	0	0	0	0	0	1	1	1	1	1	0	0	5	Distal Intergenic	-22409	Agfg2	ArfGAP with FG repeats 2
1018	chr5	139371390	139372864	1475	0	0	0	0	0	0	1	1	1	0	0	0	3	Promoter (1-2kb)	-1645	Mir339	microRNA 339
1019	chr5	139381003	139383383	2381	0	0	0	0	0	0	1	1	1	0	0	0	3	Promoter (<=1kb)	422	Gpr146	G protein-coupled receptor 146
1020	chr5	139483595	139485082	1488	0	0	0	0	0	1	1	1	1	1	0	0	5	Promoter (<=1kb)	0	Zfand2a	zinc finger, AN1-type domain 2A
1024	chr5	140505151	140506617	1467	0	0	0	0	1	1	1	1	1	0	0	0	5	Promoter (<=1kb)	0	Chst12	carbohydrate sulfotransferase 12
1039	chr5	148398621	148399069	449	0	0	0	0	0	0	0	1	1	0	0	0	2	Promoter (<=1kb)	722	Slc7a1	solute carrier family 7 (cationic amino acid transporter, y+ system), member 1
1042	chr5	148708092	148708723	632	0	0	1	0	0	1	2	1	1	1	0	0	7	Distal Intergenic	-33117	2210417A02Rik	RIKEN cDNA 2210417A02 gene
1044	chr5	149257112	149259719	2608	2	1	0	0	0	2	0	0	0	2	0	0	7	Distal Intergenic	-5048	Alox5ap	arachidonate 5-lipoxygenase activating protein
1046	chr5	150592443	150593625	1183	0	0	0	0	0	1	1	1	1	1	0	0	5	Promoter (<=1kb)	837	N4bp2l1	NEDD4 binding protein 2-like 1
1047	chr6	6216664	6217246	583	0	0	0	0	0	0	0	1	0	0	0	0	1	Promoter (<=1kb)	0	Slc25a13	solute carrier family 25 (mitochondrial carrier, adenine nucleotide translocator), member 13
1048	chr6	7830930	7831431	502	0	0	0	0	0	1	0	0	0	1	0	0	2	Distal Intergenic	-13411	C1galt1	core 1 synthase, glycoprotein-N-acetylgalactosamine 3-beta-galactosyltransferase, 1
1052	chr6	28864511	28865383	873	0	0	0	0	0	1	1	0	0	2	0	0	4	Intron (ENSMUST00000164915.7/56463, intron 15 of 16)	-14660	Snd1	staphylococcal nuclease and tudor domain containing 1
1072	chr6	42691646	42693300	1655	0	0	0	0	0	1	2	2	0	0	0	0	5	Promoter (<=1kb)	0	Tcaf1	TRPM8 channel-associated factor 1
1076	chr6	48048870	48049248	379	0	0	0	0	0	0	0	1	0	0	0	0	1	Promoter (<=1kb)	0	Zfp777	zinc finger protein 777
1092	chr6	66953955	66954319	365	0	0	0	0	0	0	1	0	1	0	0	0	2	Intron (ENSMUST00000043148.12/14701, intron 3 of 4)	57064	Gng12	guanine nucleotide binding protein (G protein), gamma 12
1095	chr6	70813889	70815251	1363	0	0	0	0	0	1	2	2	2	1	0	0	8	Distal Intergenic	-21657	Rpia	ribose 5-phosphate isomerase A
1097	chr6	70871474	70872216	743	0	0	0	0	0	1	2	2	2	0	0	0	7	Intron (ENSMUST00000034093.14/13666, intron 2 of 16)	-6345	Eif2ak3	eukaryotic translation initiation factor 2 alpha kinase 3
1109	chr6	86822344	86822914	571	0	0	0	0	0	0	0	0	0	0	0	0	0	Distal Intergenic	26526	2610306M01Rik	RIKEN cDNA 2610306M01 gene
1110	chr6	87993969	87994445	477	0	0	0	0	0	0	0	0	0	0	0	0	0	Exon (ENSMUST00000203702.1/ENSMUST00000203702.1, exon 1 of 1)	12286	Gm5577	predicted gene 5577
1116	chr6	90462956	90464194	1239	0	0	0	0	0	1	1	0	0	1	1	0	4	Promoter (<=1kb)	282	Klf15	Kruppel-like factor 15
1122	chr6	92940608	92941248	641	0	0	0	0	0	0	0	0	0	0	0	0	0	Promoter (<=1kb)	26	9530026P05Rik	RIKEN cDNA 9530026P05 gene
1129	chr6	99093324	99095797	2474	0	0	0	0	0	1	1	2	1	1	0	0	6	Promoter (<=1kb)	408	Foxp1	forkhead box P1
1133	chr6	100335550	100336089	540	0	0	0	0	0	1	1	1	1	2	0	0	6	Distal Intergenic	-48065	Rybp	RING1 and YY1 binding protein
1138	chr6	113037855	113038614	760	0	0	0	0	0	0	1	1	0	0	0	0	2	Distal Intergenic	-7611	Thumpd3	THUMP domain containing 3
1142	chr6	115123120	115123456	337	0	0	0	0	0	1	0	1	1	0	0	0	3	Distal Intergenic	11379	Gm17733	predicted gene, 17733
1143	chr6	115716590	115718739	2150	0	0	0	0	0	1	2	2	2	0	0	0	7	Distal Intergenic	16212	Tmem40	transmembrane protein 40
1146	chr6	116669743	116671964	2222	0	0	0	0	0	2	1	2	2	0	0	0	7	Promoter (1-2kb)	1807	Rassf4	Ras association (RalGDS/AF-6) domain family member 4
1147	chr6	117878884	117879362	479	0	0	0	0	0	1	1	1	1	2	0	0	6	Distal Intergenic	15800	Zfp239	zinc finger protein 239
1149	chr6	118990039	118990463	425	0	0	1	0	0	2	1	1	1	1	0	0	7	Intron (ENSMUST00000186889.6/12288, intron 3 of 46)	89544	Cacna1c	calcium channel, voltage-dependent, L type, alpha 1C subunit
1151	chr6	119903108	119903268	161	0	0	0	0	0	0	0	1	0	0	0	0	1	Promoter (<=1kb)	332	Rad52	RAD52 homolog, DNA repair protein
1153	chr6	120114328	120115272	945	0	0	1	0	0	1	1	0	0	1	0	0	4	Intron (ENSMUST00000112711.8/29862, intron 1 of 3)	20978	Ninj2	ninjurin 2
1154	chr6	120155185	120155790	606	0	0	1	1	0	1	2	2	2	0	0	0	9	Intron (ENSMUST00000112711.8/29862, intron 1 of 3)	-38033	Ninj2	ninjurin 2
1156	chr6	120463823	120463985	163	0	0	0	0	0	0	0	0	0	0	0	0	0	Promoter (<=1kb)	576	Il17ra	interleukin 17 receptor A
1163	chr6	121129411	121131275	1865	0	0	0	1	1	1	2	2	1	2	0	0	10	Promoter (<=1kb)	0	Mical3	microtubule associated monooxygenase, calponin and LIM domain containing 3
1164	chr6	121165766	121166694	929	0	0	1	0	0	1	2	1	1	2	1	0	9	Distal Intergenic	-16973	Pex26	peroxisomal biogenesis factor 26
1165	chr6	121243057	121243398	342	0	0	0	0	0	1	1	1	1	0	0	0	4	Promoter (2-3kb)	-2508	Usp18	ubiquitin specific peptidase 18
1166	chr6	122297440	122297750	311	0	0	0	0	0	0	0	0	0	0	0	0	0	Distal Intergenic	-10970	M6pr	mannose-6-phosphate receptor, cation dependent
1172	chr6	124805604	124805784	181	0	0	0	0	0	0	0	1	0	0	0	0	1	Promoter (2-3kb)	-2877	Spsb2	splA/ryanodine receptor domain and SOCS box containing 2
1175	chr6	125088365	125090937	2573	0	0	0	0	0	2	0	1	0	2	0	0	5	Distal Intergenic	-5044	Chd4	chromodomain helicase DNA binding protein 4
1179	chr6	125572970	125575088	2119	0	0	0	0	0	1	3	1	1	0	0	0	6	Intron (ENSMUST00000100941.8/22371, intron 7 of 10)	6719	Vwf	Von Willebrand factor
1180	chr6	127151560	127152812	1253	0	0	0	0	0	1	0	0	0	0	0	0	1	Promoter (<=1kb)	0	Ccnd2	cyclin D2
1183	chr6	128133679	128135122	1444	0	0	0	0	0	1	0	0	0	0	0	0	1	Promoter (1-2kb)	1587	Tspan9	tetraspanin 9
1185	chr6	128763797	128764783	987	0	0	0	0	0	1	1	1	0	1	0	0	4	Distal Intergenic	23703	Klrb1c	killer cell lectin-like receptor subfamily B member 1C
1186	chr6	128839315	128839969	655	0	0	0	0	0	0	2	3	2	0	0	0	7	Distal Intergenic	-12984	Klrb1b	killer cell lectin-like receptor subfamily B member 1B
1187	chr6	129534581	129535234	654	0	0	0	0	0	0	0	0	0	0	0	0	0	Promoter (1-2kb)	1030	Gabarapl1	gamma-aminobutyric acid (GABA) A receptor-associated protein-like 1
1190	chr6	136464386	136465553	1168	0	0	0	0	0	0	1	0	0	1	0	0	2	Distal Intergenic	-40614	Atf7ip	activating transcription factor 7 interacting protein
1192	chr6	136469744	136471227	1484	0	0	0	1	0	1	0	0	0	0	0	0	2	Distal Intergenic	-34940	Atf7ip	activating transcription factor 7 interacting protein
1193	chr6	136543231	136543421	191	0	0	0	0	0	0	0	0	0	0	0	0	0	Intron (ENSMUST00000203988.2/54343, intron 1 of 3)	-7766	Atf7ip	activating transcription factor 7 interacting protein
1217	chr7	12909838	12910746	909	0	0	0	0	0	0	1	1	0	0	1	0	3	Distal Intergenic	-11544	Rps5	ribosomal protein S5
1219	chr7	15921609	15922113	505	0	0	0	0	0	0	0	1	0	0	0	0	1	Promoter (<=1kb)	289	Selenow	selenoprotein W
1221	chr7	16295734	16297213	1480	0	0	0	0	0	1	2	2	2	1	0	0	8	Distal Intergenic	-8939	Ccdc9	coiled-coil domain containing 9
1229	chr7	16949993	16951244	1252	0	0	0	0	0	1	2	2	2	0	0	0	7	Distal Intergenic	5311	Pnmal2	PNMA-like 2
1231	chr7	19269460	19270716	1257	0	0	0	0	0	0	0	0	1	0	0	0	1	Promoter (1-2kb)	1101	Vasp	vasodilator-stimulated phosphoprotein
1232	chr7	19282985	19283707	723	0	0	0	0	0	0	1	0	0	0	0	0	1	Promoter (<=1kb)	350	Rtn2	reticulon 2 (Z-band associated protein)
1234	chr7	19326766	19327995	1230	0	0	0	1	0	1	1	1	0	1	0	0	5	Intron (ENSMUST00000207444.1/ENSMUST00000207444.1, intron 1 of 1)	-16715	Fosb	FBJ osteosarcoma oncogene B
1237	chr7	19823826	19824847	1022	0	0	0	0	0	0	1	0	0	0	0	0	1	Promoter (1-2kb)	-1056	Bcl3	B cell leukemia/lymphoma 3
1238	chr7	19830590	19832185	1596	0	0	0	0	0	1	2	2	2	0	0	0	7	Distal Intergenic	-7820	Bcl3	B cell leukemia/lymphoma 3
1240	chr7	24389578	24389836	259	0	0	0	0	0	0	0	0	0	0	0	0	0	Distal Intergenic	7408	Kcnn4	potassium intermediate/small conductance calcium-activated channel, subfamily N, member 4
1241	chr7	25238317	25239611	1295	0	0	1	0	0	2	2	2	0	1	0	0	8	Promoter (<=1kb)	-466	Gsk3a	glycogen synthase kinase 3 alpha
1242	chr7	25247561	25249283	1723	0	0	0	0	0	0	0	1	1	0	0	0	2	Promoter (1-2kb)	1447	Erf	Ets2 repressor factor
1245	chr7	25283005	25283883	879	0	0	0	0	0	0	0	0	0	0	0	0	0	Promoter (<=1kb)	0	Cic	capicua transcriptional repressor
1248	chr7	27225093	27225446	354	0	0	0	0	0	0	0	0	0	0	0	0	0	Intron (ENSMUST00000003850.7/233011, intron 1 of 6)	3182	Itpkc	inositol 1,4,5-trisphosphate 3-kinase C
1253	chr7	28208806	28209348	543	0	0	0	0	0	0	1	1	0	0	0	0	2	Distal Intergenic	28540	Dyrk1b	dual-specificity tyrosine-(Y)-phosphorylation regulated kinase 1b
1255	chr7	28801788	28804381	2594	0	0	0	0	0	0	3	2	3	1	0	0	9	Distal Intergenic	-4160	Hnrnpl	heterogeneous nuclear ribonucleoprotein L
1257	chr7	28929935	28931513	1579	0	0	0	0	0	1	1	1	1	1	0	0	5	Intron (ENSMUST00000068045.13/60595, intron 1 of 20)	-10714	Actn4	actinin alpha 4
1259	chr7	28981084	28981496	413	0	0	0	0	0	0	0	0	0	0	0	0	0	Promoter (<=1kb)	287	Eif3k	eukaryotic translation initiation factor 3, subunit K
1261	chr7	29453047	29453597	551	0	0	0	0	0	0	1	1	1	0	0	0	3	Intron (ENSMUST00000085809.10/74206, intron 2 of 22)	51855	Sipa1l3	signal-induced proliferation-associated 1 like 3
1262	chr7	29470050	29470820	771	0	0	0	0	0	1	1	1	1	0	0	0	4	Intron (ENSMUST00000085809.10/74206, intron 2 of 22)	34632	Sipa1l3	signal-induced proliferation-associated 1 like 3
1263	chr7	30050935	30051301	367	0	0	0	0	0	0	0	1	1	0	0	0	2	Promoter (<=1kb)	72	Zfp14	zinc finger protein 14
1264	chr7	30218945	30219930	986	0	0	0	0	0	1	0	1	0	1	0	0	3	Distal Intergenic	7070	Tbcb	tubulin folding cofactor B
1265	chr7	30280107	30281351	1245	0	0	0	0	0	0	2	2	2	0	0	0	6	Promoter (<=1kb)	0	Wdr62	WD repeat domain 62
1268	chr7	31148155	31149808	1654	0	0	0	0	0	0	0	2	0	0	0	0	2	Promoter (1-2kb)	1145	Gramd1a	GRAM domain containing 1A
1276	chr7	38061327	38061737	411	0	0	0	0	0	0	0	1	1	0	0	0	2	Exon (ENSMUST00000205632.1/ENSMUST00000205632.1, exon 1 of 4)	37632	Ccne1	cyclin E1
1281	chr7	44473128	44473522	395	0	0	0	0	0	0	0	0	0	0	0	0	0	Promoter (<=1kb)	-16	5430431A17Rik	RIKEN cDNA 5430431A17 gene
1284	chr7	46235871	46238454	2584	0	0	1	0	0	3	1	4	1	3	0	0	13	Promoter (<=1kb)	10	Ush1c	USH1 protein network component harmonin
1287	chr7	55910494	55912094	1601	0	0	0	0	0	2	1	2	3	1	0	0	9	Promoter (2-3kb)	2122	Cyfip1	cytoplasmic FMR1 interacting protein 1
1288	chr7	58398321	58399863	1543	0	0	0	0	1	0	2	1	0	1	0	0	5	Distal Intergenic	-258383	Atp10a	ATPase, class V, type 10A
1290	chr7	63858716	63859077	362	0	0	0	0	0	0	0	0	0	0	0	0	0	Distal Intergenic	-57780	E030018B13Rik	RIKEN cDNA E030018B13 gene
1291	chr7	63911519	63912688	1170	0	0	0	0	0	0	0	0	0	0	0	0	0	Intron (ENSMUST00000063694.9/50794, intron 1 of 1)	-4169	E030018B13Rik	RIKEN cDNA E030018B13 gene
1293	chr7	64839459	64841317	1859	0	0	0	0	0	1	2	2	1	1	0	0	7	Intron (ENSMUST00000119118.7/70638, intron 3 of 9)	15080	Fam189a1	family with sequence similarity 189, member A1
1295	chr7	65801764	65802565	802	0	0	0	0	0	0	1	0	0	0	0	0	1	Promoter (<=1kb)	-546	1810008I18Rik	RIKEN cDNA 1810008I18 gene
1299	chr7	67950494	67951299	806	0	0	0	0	0	1	2	2	1	0	0	0	6	Promoter (1-2kb)	-1528	Igf1r	insulin-like growth factor I receptor
1301	chr7	68129718	68130066	349	0	0	0	0	0	1	1	1	1	1	0	0	5	Intron (ENSMUST00000005671.9/16001, intron 2 of 20)	-18524	Igf1r	insulin-like growth factor I receptor
1309	chr7	73717858	73718923	1066	0	0	0	0	0	1	0	0	0	0	0	0	1	Distal Intergenic	-21379	Fam174b	family with sequence similarity 174, member B
1310	chr7	78863786	78865449	1664	0	0	1	0	0	1	2	2	1	0	0	0	7	Distal Intergenic	-16523	Det1	de-etiolated homolog 1 (Arabidopsis)
1315	chr7	80048888	80050291	1404	0	0	0	0	0	2	1	2	1	1	0	0	7	Intron (ENSMUST00000164056.8/209225, intron 1 of 4)	21074	Zfp710	zinc finger protein 710
1324	chr7	80766216	80767481	1266	0	0	0	1	0	0	2	1	1	0	0	0	5	Exon (ENSMUST00000167377.2/29875, exon 4 of 38)	35782	Iqgap1	IQ motif containing GTPase activating protein 1
1328	chr7	84200451	84201978	1528	0	0	0	0	0	1	1	1	1	1	0	0	5	Distal Intergenic	-48558	Abhd17c	abhydrolase domain containing 17C
1329	chr7	89403348	89404969	1622	0	0	0	0	0	0	1	1	1	0	0	0	3	Promoter (<=1kb)	0	Fzd4	frizzled class receptor 4
1330	chr7	96212248	96213540	1293	0	0	0	0	0	0	0	2	0	0	0	0	2	Promoter (<=1kb)	577	Tenm4	teneurin transmembrane protein 4
1334	chr7	98178432	98180218	1787	0	0	0	0	0	1	1	2	1	1	0	0	6	Promoter (<=1kb)	-158	Capn5	calpain 5
1337	chr7	99535103	99536200	1098	0	0	0	0	0	0	0	3	1	0	0	0	4	Promoter (<=1kb)	0	Arrb1	arrestin, beta 1
1339	chr7	100465225	100466291	1067	0	0	0	0	0	0	0	0	0	0	1	0	1	Promoter (<=1kb)	0	C2cd3	C2 calcium-dependent domain containing 3
1344	chr7	101377126	101379831	2706	0	0	0	0	0	1	1	1	1	1	0	0	5	Promoter (<=1kb)	0	Arap1	ArfGAP with RhoGAP domain, ankyrin repeat and PH domain 1
1354	chr7	110087192	110088598	1407	0	0	0	0	0	1	1	1	1	1	0	0	5	Intron (ENSMUST00000209505.1/20841, intron 12 of 15)	-3031	Zfp143	zinc finger protein 143
1358	chr7	110894022	110894395	374	0	0	0	0	0	0	1	1	1	0	0	0	3	Intron (ENSMUST00000127935.7/17540, intron 10 of 15)	-10590	Gm16336	predicted gene 16336
1360	chr7	111121762	111122267	506	0	0	0	0	0	0	2	2	2	0	0	0	6	Promoter (<=1kb)	270	1700012D14Rik	RIKEN cDNA 1700012D14 gene
1361	chr7	111123091	111123393	303	0	0	0	0	0	0	0	1	0	0	0	0	1	Promoter (<=1kb)	-407	1700012D14Rik	RIKEN cDNA 1700012D14 gene
1363	chr7	112467365	112468315	951	0	0	0	0	0	0	0	0	0	0	0	0	0	Intron (ENSMUST00000106643.7/57342, intron 2 of 13)	39460	Parva	parvin, alpha
1365	chr7	112825769	112827518	1750	0	0	1	0	0	1	1	1	1	1	1	0	7	Intron (ENSMUST00000084705.11/21676, intron 2 of 11)	66223	Tead1	TEA domain family member 1
1366	chr7	114301084	114302312	1229	0	0	0	0	0	1	1	1	1	1	0	0	5	Distal Intergenic	-24966	Psma1	proteasome subunit alpha 1
1372	chr7	120102101	120103518	1418	0	0	0	0	0	0	1	1	1	1	0	0	4	Promoter (<=1kb)	0	Tmem159	transmembrane protein 159
1373	chr7	120175320	120176414	1095	0	0	0	0	0	0	1	0	0	0	0	0	1	Promoter (1-2kb)	1462	Anks4b	ankyrin repeat and sterile alpha motif domain containing 4B
1374	chr7	120830427	120831625	1199	0	0	0	0	0	0	1	1	1	0	0	0	3	Exon (ENSMUST00000208668.1/436008, exon 12 of 12)	-11206	Eef2k	eukaryotic elongation factor-2 kinase
1375	chr7	120918315	120918712	398	0	0	0	0	0	0	1	1	0	2	0	0	4	Promoter (<=1kb)	531	Polr3e	polymerase (RNA) III (DNA directed) polypeptide E
1379	chr7	122389807	122390658	852	0	0	0	0	0	1	1	0	0	0	1	0	3	Intron (ENSMUST00000143692.7/18751, intron 2 of 17)	-25410	Prkcb	protein kinase C, beta
1380	chr7	123046516	123046809	294	0	0	0	0	0	1	1	1	0	0	0	0	3	Intron (ENSMUST00000211170.1/233833, intron 1 of 2)	15142	Tnrc6a	trinucleotide repeat containing 6a
1381	chr7	123084124	123084713	590	0	0	0	0	0	1	0	0	0	0	0	0	1	Intron (ENSMUST00000211170.1/233833, intron 2 of 2)	-39172	Tnrc6a	trinucleotide repeat containing 6a
1384	chr7	126636157	126637622	1466	0	0	0	0	0	1	1	1	1	1	0	0	5	Distal Intergenic	-5296	Nupr1	nuclear protein transcription regulator 1
1385	chr7	127008323	127008797	475	0	0	0	0	0	1	0	0	1	0	0	0	2	Intron (ENSMUST00000165096.8/78388, intron 1 of 14)	3068	Mvp	major vault protein
1397	chr7	132575800	132576379	580	0	0	0	0	0	1	0	1	0	0	0	0	2	Promoter (<=1kb)	19	Oat	ornithine aminotransferase
1400	chr7	138918947	138920049	1103	0	0	1	0	0	1	1	2	1	0	1	0	7	Distal Intergenic	-9428	Bnip3	BCL2/adenovirus E1B interacting protein 3
1402	chr7	140057865	140058619	755	0	0	0	0	0	1	1	1	1	1	0	0	5	Distal Intergenic	-8776	Msx3	msh homeobox 3
1403	chr7	140080105	140082424	2320	0	0	0	0	0	0	1	3	1	0	0	0	5	Promoter (<=1kb)	0	Caly	calcyon neuron-specific vesicular protein
1404	chr7	140821399	140822209	811	0	0	0	0	0	1	0	0	0	0	0	0	1	Promoter (<=1kb)	0	Zfp941	zinc finger protein 941
1405	chr7	141048078	141048299	222	0	0	0	0	0	0	0	0	0	0	0	0	0	Distal Intergenic	-12805	B4galnt4	beta-1,4-N-acetyl-galactosaminyl transferase 4
1409	chr7	141455586	141456259	674	0	0	0	0	0	0	0	1	0	1	0	0	2	Promoter (<=1kb)	0	Pnpla2	patatin-like phospholipase domain containing 2
1410	chr7	141562926	141563283	358	0	0	0	0	0	0	0	1	0	0	0	0	1	Promoter (<=1kb)	396	Ap2a2	adaptor-related protein complex 2, alpha 2 subunit
1412	chr7	142283819	142284781	963	0	0	0	0	0	1	1	1	1	1	0	0	5	Exon (ENSMUST00000209535.1/ENSMUST00000209535.1, exon 1 of 1)	-9456	Gm4559	predicted gene 4559
1415	chr7	145206035	145206692	658	0	0	0	0	0	0	0	0	0	0	0	0	0	Promoter (<=1kb)	490	Smim38	small integral membrane protein 38
1420	chr8	10856761	10857588	828	0	0	0	0	0	2	1	1	1	0	0	0	5	Distal Intergenic	24847	B930025P03Rik	RIKEN cDNA B930025P03 gene
1429	chr8	14967878	14968474	597	0	0	0	0	0	0	0	0	0	0	0	0	0	Intron (ENSMUST00000084207.11/234094, intron 18 of 28)	-21885	Arhgef10	Rho guanine nucleotide exchange factor (GEF) 10
1431	chr8	22593045	22593290	246	0	0	0	0	0	0	1	0	0	0	0	0	1	Promoter (<=1kb)	421	Vdac3	voltage-dependent anion channel 3
1433	chr8	22806083	22807623	1541	0	0	0	0	0	1	3	2	0	0	0	0	6	Promoter (<=1kb)	-461	Ap3m2	adaptor-related protein complex 3, mu 2 subunit
1435	chr8	23207491	23207861	371	0	0	0	0	0	0	0	0	0	0	0	0	0	Promoter (<=1kb)	484	Gpat4	glycerol-3-phosphate acyltransferase 4
1441	chr8	31089524	31091986	2463	0	0	0	0	0	0	0	0	0	0	0	0	0	Promoter (<=1kb)	0	Dusp26	dual specificity phosphatase 26 (putative)
1444	chr8	33660387	33661032	646	0	0	0	0	0	1	1	1	0	1	0	0	4	Intron (ENSMUST00000154745.7/14782, intron 1 of 4)	7149	Gsr	glutathione reductase
1448	chr8	33927230	33927747	518	0	0	0	0	0	0	1	1	0	1	0	0	3	Promoter (1-2kb)	1529	Rbpms	RNA binding protein gene with multiple splicing
1449	chr8	33930536	33931551	1016	0	0	0	0	0	0	1	1	0	0	0	0	2	Promoter (<=1kb)	-673	Rbpms	RNA binding protein gene with multiple splicing
1450	chr8	33997689	33998174	486	0	0	0	0	0	1	1	1	1	0	0	0	4	Distal Intergenic	-67826	Rbpms	RNA binding protein gene with multiple splicing
1452	chr8	34622486	34622737	252	0	0	0	0	0	1	1	1	1	2	0	0	6	Intron (ENSMUST00000211381.1/330734, intron 1 of 4)	17579	B930018H19Rik	RIKEN cDNA B930018H19 gene
1456	chr8	35205365	35207009	1645	0	0	0	0	0	1	2	1	1	1	0	0	6	Distal Intergenic	-168730	Ppp1r3b	protein phosphatase 1, regulatory subunit 3B
1457	chr8	40308599	40309067	469	0	0	0	0	0	0	0	1	0	0	0	0	1	Promoter (<=1kb)	-268	Fgf20	fibroblast growth factor 20
1458	chr8	40653266	40653980	715	0	0	0	0	0	0	1	1	1	1	0	0	4	Distal Intergenic	-18469	Mtmr7	myotubularin related protein 7
1462	chr8	46741460	46742278	819	0	0	1	0	0	2	1	3	1	1	0	0	9	Promoter (1-2kb)	1194	Irf2	interferon regulatory factor 2
1463	chr8	47990815	47991412	598	0	0	0	0	1	0	0	0	0	0	0	0	1	Promoter (<=1kb)	-264	Wwc2	WW, C2 and coiled-coil domain containing 2
1465	chr8	57651572	57651826	255	0	0	0	0	0	0	0	0	0	0	0	0	0	Promoter (<=1kb)	0	AW046200	expressed sequence AW046200
1471	chr8	69005986	69006245	260	0	0	0	0	0	0	0	0	0	0	0	0	0	Distal Intergenic	69263	Slc18a1	solute carrier family 18 (vesicular monoamine), member 1
1475	chr8	70522458	70523656	1199	0	0	0	0	0	1	1	1	1	1	0	0	5	Promoter (<=1kb)	0	Uba52	ubiquitin A-52 residue ribosomal protein fusion product 1
1476	chr8	70538194	70538720	527	0	0	0	0	0	0	0	0	0	0	0	0	0	Promoter (<=1kb)	-737	Ell	elongation factor RNA polymerase II
1484	chr8	70905651	70906755	1105	0	0	0	0	0	0	1	2	1	0	0	0	4	Promoter (<=1kb)	0	Map1s	microtubule-associated protein 1S
1487	chr8	71628911	71630012	1102	0	0	0	0	0	1	0	1	1	0	0	0	3	Promoter (1-2kb)	1094	Mir6769b	microRNA 6769b
1491	chr8	72311149	72311530	382	0	0	1	0	0	1	1	1	0	0	0	0	4	Distal Intergenic	-7503	Klf2	Kruppel-like factor 2 (lung)
1493	chr8	75212732	75213753	1022	0	0	0	0	0	0	0	1	1	0	0	0	2	Promoter (<=1kb)	-191	Rasd2	RASD family, member 2
1501	chr8	83747697	83749107	1411	0	0	0	0	0	0	0	0	1	0	0	0	1	Distal Intergenic	-6371	Adgre5	adhesion G protein-coupled receptor E5
1502	chr8	83772574	83773351	778	0	0	0	0	0	0	0	0	0	0	0	0	0	Distal Intergenic	-31248	Adgre5	adhesion G protein-coupled receptor E5
1505	chr8	84192339	84192970	632	0	0	0	0	0	0	1	1	0	0	0	0	2	Exon (ENSMUST00000181282.1/ENSMUST00000181282.1, exon 2 of 2)	-7122	Nanos3	nanos C2HC-type zinc finger 3
1506	chr8	84203456	84204249	794	0	0	0	0	0	1	0	0	0	0	0	0	1	Distal Intergenic	-4269	Mir23a	microRNA 23a
1510	chr8	84984766	84986739	1974	0	0	0	0	0	0	2	1	2	0	0	0	5	Distal Intergenic	-3864	Hook2	hook microtubule tethering protein 2
1519	chr8	93569226	93572265	3040	0	0	1	1	0	3	2	1	1	3	0	0	12	Intron (ENSMUST00000212785.1/ENSMUST00000212785.1, intron 2 of 2)	-33396	Ces5a	carboxylesterase 5A
1523	chr8	94353463	94354768	1306	0	0	0	0	0	1	1	0	0	1	1	0	4	Promoter (1-2kb)	-1543	Slc12a3	solute carrier family 12, member 3
1524	chr8	94372605	94373072	468	0	0	0	0	0	0	0	0	0	0	0	0	0	Distal Intergenic	-13366	Herpud1	homocysteine-inducible, endoplasmic reticulum stress-inducible, ubiquitin-like domain member 1
1525	chr8	94704339	94704781	443	0	0	0	0	0	0	1	1	0	0	0	0	2	Distal Intergenic	-8061	Pllp	plasma membrane proteolipid
1526	chr8	94733358	94735771	2414	0	0	0	0	0	1	2	2	1	1	0	0	7	Distal Intergenic	-9819	Ccl22	chemokine (C-C motif) ligand 22
1527	chr8	94806789	94808270	1482	0	0	1	1	0	1	1	1	2	1	0	0	8	Promoter (2-3kb)	-2183	Ccl17	chemokine (C-C motif) ligand 17
1530	chr8	95703046	95704082	1037	0	0	0	0	0	0	0	1	0	0	0	0	1	Promoter (<=1kb)	0	Ndrg4	N-myc downstream regulated gene 4
1531	chr8	104340635	104341329	695	0	0	0	0	0	0	0	0	0	0	0	0	0	Promoter (<=1kb)	0	Cmtm3	CKLF-like MARVEL transmembrane domain containing 3
1535	chr8	105605746	105607520	1775	0	0	0	0	0	0	2	3	2	0	0	0	7	Promoter (<=1kb)	491	Ripor1	RHO family interacting cell polarization regulator 1
1537	chr8	105613449	105614273	825	0	0	0	0	0	0	1	0	0	0	0	0	1	Promoter (1-2kb)	-1193	Mir1966	microRNA 1966
1538	chr8	105622598	105624553	1956	0	0	0	0	0	2	1	2	3	1	0	0	9	Exon (ENSMUST00000182863.1/546100, exon 2 of 2)	7132	Mir1966	microRNA 1966
1550	chr8	108691684	108692452	769	0	0	0	0	0	1	2	2	1	0	0	0	6	Intron (ENSMUST00000220518.1/11906, intron 6 of 15)	-10648	Zfhx3	zinc finger homeobox 3
1551	chr8	108886807	108887553	747	0	0	0	0	0	1	2	2	1	1	0	0	7	Intron (ENSMUST00000220518.1/11906, intron 10 of 15)	-49307	Mir3108	microRNA 3108
1555	chr8	110715502	110716788	1287	0	0	1	0	0	1	0	0	0	0	0	0	2	3' UTR	-4688	Mtss2	MTSS I-BAR domain containing 2
1562	chr8	111745538	111746092	555	0	0	0	0	0	0	1	1	1	0	0	0	3	Promoter (1-2kb)	-1729	Bcar1	breast cancer anti-estrogen resistance 1
1565	chr8	117115257	117116399	1143	0	0	0	0	0	1	0	1	0	0	1	0	3	Intron (ENSMUST00000034308.14/63857, intron 6 of 10)	19259	Bco1	beta-carotene oxygenase 1
1567	chr8	117469803	117471256	1454	0	0	0	0	0	1	1	1	1	0	0	0	4	Distal Intergenic	10538	Mir7078	microRNA 7078
1574	chr8	120176365	120178851	2487	0	0	1	1	0	0	2	1	1	0	0	0	6	Promoter (<=1kb)	0	Cibar2	CBY1 interacting BAR domain containing 2
1576	chr8	120334583	120336615	2033	0	0	1	0	0	2	1	1	1	1	0	0	7	Intron (ENSMUST00000127664.1/108148, intron 1 of 15)	106127	Gse1	genetic suppressor element 1, coiled-coil protein
1577	chr8	120475456	120476775	1320	0	0	0	0	0	0	1	1	1	0	0	0	3	Intron (ENSMUST00000127664.1/108148, intron 1 of 15)	-11672	Gse1	genetic suppressor element 1, coiled-coil protein
1591	chr8	122375988	122376252	265	0	0	0	0	0	0	0	0	0	0	0	0	0	Promoter (<=1kb)	-357	Zc3h18	zinc finger CCCH-type containing 18
1598	chr8	123341180	123341841	662	0	0	0	0	0	0	1	1	1	0	0	0	3	Intron (ENSMUST00000127664.1/108148, intron 1 of 15)	-8410	Spire2	spire type actin nucleation factor 2
1601	chr8	123654406	123655911	1506	0	0	0	2	0	0	1	2	1	0	0	0	6	Promoter (<=1kb)	477	Rhou	ras homolog family member U
1602	chr8	123736655	123737992	1338	0	0	1	0	0	1	1	1	1	1	0	0	6	Promoter (2-3kb)	2697	6030466F02Rik	RIKEN cDNA 6030466F02 gene
1606	chr8	124921455	124922303	849	0	0	0	0	0	1	2	1	1	1	0	0	6	Intron (ENSMUST00000034469.6/112405, intron 1 of 4)	19640	Sprtn	SprT-like N-terminal domain
1608	chr8	125618658	125620535	1878	0	0	0	0	0	2	2	4	3	1	0	0	12	Intron (ENSMUST00000213085.1/75930, intron 2 of 3)	33999	4930567H12Rik	RIKEN cDNA 4930567H12 gene
1611	chr8	126422872	126423260	389	0	0	0	0	0	0	0	0	0	0	0	0	0	Promoter (<=1kb)	344	Coa6	cytochrome c oxidase assembly factor 6
1612	chr8	126497266	126498546	1281	0	0	0	0	0	2	2	3	2	0	0	0	9	Distal Intergenic	-22201	Tarbp1	TAR RNA binding protein 1
1615	chr8	126572991	126575454	2464	0	0	1	0	0	1	1	2	1	2	0	0	8	Intron (ENSMUST00000181773.1/ENSMUST00000181773.1, intron 2 of 2)	18532	Irf2bp2	interferon regulatory factor 2 binding protein 2
1618	chr8	126594313	126595896	1584	0	0	1	0	0	3	3	1	2	2	0	0	12	Promoter (<=1kb)	-327	Irf2bp2	interferon regulatory factor 2 binding protein 2
1621	chr8	126666898	126667877	980	0	0	0	0	0	2	1	1	1	0	0	0	5	Distal Intergenic	-72912	Irf2bp2	interferon regulatory factor 2 binding protein 2
1623	chr8	126757183	126757969	787	0	0	0	0	0	0	1	1	1	0	0	0	3	Exon (ENSMUST00000212695.1/ENSMUST00000212695.1, exon 1 of 2)	-81264	A630001O12Rik	RIKEN cDNA A630001O12 gene
1630	chr8	128170711	128171646	936	0	0	0	0	0	1	1	1	0	0	0	0	3	Distal Intergenic	106579	Mir21c	microRNA 21c
1634	chr9	15709197	15709618	422	0	0	0	0	0	0	2	1	1	0	0	0	4	Promoter (<=1kb)	-120	Slc36a4	solute carrier family 36 (proton/amino acid symporter), member 4
1635	chr9	16282209	16282962	754	0	0	0	0	0	1	0	0	0	1	0	0	2	Intron (ENSMUST00000217308.2/270120, intron 2 of 25)	95269	Fat3	FAT atypical cadherin 3
1643	chr9	21797916	21798963	1048	0	0	0	0	0	0	0	1	0	0	0	0	1	Promoter (<=1kb)	0	Kank2	KN motif and ankyrin repeat domains 2
1646	chr9	22327354	22328242	889	0	0	0	0	0	0	0	1	1	0	0	0	2	Promoter (2-3kb)	2258	Gm6607	40S ribosomal protein S20 pseudogene
1653	chr9	31130581	31132302	1722	0	0	0	0	0	2	0	1	0	1	0	0	4	Promoter (<=1kb)	0	St14	suppression of tumorigenicity 14 (colon carcinoma)
1659	chr9	39602901	39603278	378	0	0	0	0	0	0	1	1	1	0	0	0	3	Promoter (<=1kb)	100	AW551984	expressed sequence AW551984
1660	chr9	40241587	40242300	714	0	0	0	0	0	1	1	0	0	0	0	0	2	Distal Intergenic	-26917	Scn3b	sodium channel, voltage-gated, type III, beta
1661	chr9	40320925	40321156	232	0	0	0	0	0	0	0	0	0	0	0	0	0	Promoter (<=1kb)	-5	Gramd1b	GRAM domain containing 1B
1662	chr9	40414606	40415158	553	0	0	0	0	0	1	1	1	0	1	0	0	4	Intron (ENSMUST00000045682.6/235283, intron 1 of 19)	-12737	Gramd1b	GRAM domain containing 1B
1663	chr9	40757066	40757973	908	0	0	0	0	1	1	1	2	2	0	0	0	7	Intron (ENSMUST00000139577.1/71566, intron 2 of 2)	-16121	Clmp	CXADR-like membrane protein
1665	chr9	41950880	41951229	350	0	0	0	0	0	0	1	2	0	0	0	0	3	Distal Intergenic	23358	Sorl1	sortilin-related receptor, LDLR class A repeats-containing
1670	chr9	43863697	43865046	1350	0	0	0	0	0	1	1	1	1	1	0	0	5	Distal Intergenic	69576	Nectin1	nectin cell adhesion molecule 1
1675	chr9	44498135	44498599	465	0	0	0	0	0	0	0	1	0	0	0	0	1	Promoter (<=1kb)	0	Bcl9l	B cell CLL/lymphoma 9-like
1677	chr9	44579607	44582586	2980	0	0	0	0	0	3	2	2	2	2	0	0	11	Exon (ENSMUST00000214422.1/ENSMUST00000214422.1, exon 1 of 1)	-17730	Cxcr5	chemokine (C-X-C motif) receptor 5
1680	chr9	44733903	44734528	626	0	0	0	0	0	0	0	0	0	0	0	0	0	Promoter (<=1kb)	670	Phldb1	pleckstrin homology like domain, family B, member 1
1686	chr9	46214714	46216163	1450	0	0	0	0	0	1	1	1	1	1	0	0	5	Intron (ENSMUST00000126865.7/70661, intron 21 of 24)	-3408	Sik3	SIK family kinase 3
1688	chr9	49796878	49798297	1420	0	0	0	0	0	0	1	2	3	0	0	0	6	Promoter (<=1kb)	461	Ncam1	neural cell adhesion molecule 1
1689	chr9	49873895	49874268	374	0	0	0	0	0	0	1	1	1	0	0	0	3	Distal Intergenic	-74970	Ncam1	neural cell adhesion molecule 1
1690	chr9	50462787	50463847	1061	0	0	0	0	0	0	1	1	1	0	0	0	3	Distal Intergenic	-30678	Plet1	placenta expressed transcript 1
1702	chr9	57561393	57563396	2004	0	0	0	0	0	1	0	0	0	0	0	0	1	Promoter (<=1kb)	0	Scamp2	secretory carrier membrane protein 2
1703	chr9	57590132	57590380	249	0	0	0	0	0	0	0	0	0	0	0	0	0	Promoter (<=1kb)	0	Ulk3	unc-51-like kinase 3
1705	chr9	57708968	57709349	382	0	0	0	0	0	0	0	0	0	0	0	0	0	Promoter (<=1kb)	401	Edc3	enhancer of mRNA decapping 3
1707	chr9	57830598	57831782	1185	0	0	0	0	2	0	1	1	1	0	0	0	5	Promoter (2-3kb)	2454	Arid3b	AT rich interactive domain 3B (BRIGHT-like)
1708	chr9	58822138	58822617	480	0	0	0	0	0	1	0	0	0	0	0	0	1	Promoter (<=1kb)	-795	Hcn4	hyperpolarization-activated, cyclic nucleotide-gated K+ 4
1709	chr9	59269871	59272998	3128	0	0	0	0	0	1	1	2	1	1	1	0	7	Distal Intergenic	-18560	Adpgk	ADP-dependent glucokinase
1712	chr9	59692039	59693027	989	0	0	0	1	0	1	2	2	3	0	0	0	9	Intron (ENSMUST00000123914.7/546134, intron 1 of 8)	11895	Gramd2	GRAM domain containing 2
1725	chr9	63132106	63132829	724	0	0	0	0	0	0	0	1	0	0	0	0	1	Distal Intergenic	14151	Skor1	SKI family transcriptional corepressor 1
1726	chr9	64049479	64050700	1222	0	0	1	1	0	1	1	1	1	1	0	0	7	Distal Intergenic	-8014	1700055C04Rik	RIKEN cDNA 1700055C04 gene
1729	chr9	65215605	65215978	374	0	0	0	0	0	0	1	1	1	0	0	0	3	Promoter (<=1kb)	460	Parp16	poly (ADP-ribose) polymerase family, member 16
1733	chr9	65436150	65436335	186	0	0	0	0	0	0	0	0	0	0	0	0	0	Promoter (<=1kb)	362	Mtfmt	mitochondrial methionyl-tRNA formyltransferase
1734	chr9	66305156	66305850	695	0	0	0	0	0	0	1	1	0	0	0	0	2	Distal Intergenic	36782	Dapk2	death-associated protein kinase 2
1735	chr9	66512678	66513233	556	0	0	0	0	0	0	0	1	0	0	0	0	1	Promoter (1-2kb)	1376	Fbxl22	F-box and leucine-rich repeat protein 22
1737	chr9	67039733	67040660	928	0	0	0	0	0	0	1	1	0	0	0	0	2	Intron (ENSMUST00000113696.7/22003, intron 1 of 7)	3049	Tpm1	tropomyosin 1, alpha
1738	chr9	67041184	67043201	2018	0	0	1	0	0	1	1	1	1	1	0	0	6	Promoter (<=1kb)	508	Tpm1	tropomyosin 1, alpha
1743	chr9	70888582	70889795	1214	0	0	0	0	0	1	1	1	1	1	0	0	5	Intron (ENSMUST00000034731.9/15450, intron 1 of 8)	44818	Lipc	lipase, hepatic
1744	chr9	72639723	72640334	612	0	0	0	0	0	0	2	1	1	0	1	0	5	Distal Intergenic	-22012	Nedd4	neural precursor cell expressed, developmentally down-regulated 4
1747	chr9	73088435	73089822	1388	0	0	1	0	0	1	1	1	1	0	0	0	5	Intron (ENSMUST00000184146.7/11891, intron 6 of 6)	-12014	Khdc3	KH domain containing 3, subcortical maternal complex member
1750	chr9	75314590	75315038	449	0	0	0	0	0	0	0	0	0	0	0	0	0	Promoter (<=1kb)	449	Gnb5	guanine nucleotide binding protein (G protein), beta 5
1752	chr9	75434233	75435987	1755	0	0	0	0	0	2	2	3	0	1	0	0	8	Distal Intergenic	-5537	Leo1	Leo1, Paf1/RNA polymerase II complex component
1755	chr9	77750267	77750594	328	0	0	0	0	0	0	1	1	1	1	0	0	4	Distal Intergenic	-3941	Gclc	glutamate-cysteine ligase, catalytic subunit
1762	chr9	85749571	85750571	1001	0	0	0	0	0	0	2	2	1	0	0	0	5	Promoter (<=1kb)	-237	Ibtk	inhibitor of Bruton agammaglobulinemia tyrosine kinase
1764	chr9	87022462	87022678	217	0	0	0	0	0	0	0	0	0	0	0	0	0	Promoter (<=1kb)	375	Cyb5r4	cytochrome b5 reductase 4
1767	chr9	95749415	95749615	201	0	0	0	0	0	1	1	1	1	0	0	0	4	Promoter (<=1kb)	743	Trpc1	transient receptor potential cation channel, subfamily C, member 1
1768	chr9	96196732	96197294	563	0	0	0	0	0	1	1	1	1	0	0	0	4	Promoter (<=1kb)	352	Tfdp2	transcription factor Dp 2
1770	chr9	96536994	96537383	390	0	0	0	0	0	0	0	0	0	0	0	0	0	Exon (ENSMUST00000188740.1/ENSMUST00000188740.1, exon 1 of 1)	7796	Rasa2	RAS p21 protein activator 2
1773	chr9	100580114	100582933	2820	0	0	1	0	0	2	1	2	1	1	0	0	8	Distal Intergenic	-9024	Slc35g2	solute carrier family 35, member G2
1776	chr9	102689073	102690718	1646	0	0	1	0	0	1	3	2	2	1	0	0	10	Distal Intergenic	-25954	Amotl2	angiomotin-like 2
1777	chr9	102995755	102996970	1216	0	0	0	0	0	1	1	1	1	1	0	0	5	Intron (ENSMUST00000185215.1/24059, intron 1 of 3)	7043	Slco2a1	solute carrier organic anion transporter family, member 2a1
1780	chr9	106788187	106788724	538	0	0	0	0	0	0	0	0	0	0	0	0	0	Promoter (<=1kb)	470	Rad54l2	RAD54 like 2 (S. cerevisiae)
1787	chr9	107888513	107888867	355	0	0	0	0	0	0	0	0	0	0	0	0	0	Promoter (<=1kb)	331	Mon1a	MON1 homolog A, secretory traffciking associated
1789	chr9	108119696	108121141	1446	0	0	0	0	0	0	0	0	0	0	0	0	0	Intron (ENSMUST00000035208.13/12217, intron 3 of 11)	-9283	Bsn	bassoon
1794	chr9	109932184	109933211	1028	0	0	0	0	0	0	0	0	0	0	0	0	0	Promoter (<=1kb)	320	Map4	microtubule-associated protein 4
1798	chr9	110683648	110684650	1003	0	0	0	0	0	0	0	0	0	0	1	0	1	Intron (ENSMUST00000019803.8/72654, intron 1 of 6)	16723	Ccdc12	coiled-coil domain containing 12
1801	chr9	113742060	113742649	590	0	0	0	0	0	1	1	1	0	0	0	0	3	Promoter (<=1kb)	328	Clasp2	CLIP associating protein 2
1808	chr9	120001740	120002614	875	0	0	0	0	0	0	0	0	0	0	0	0	0	Intron (ENSMUST00000177637.1/13051, intron 2 of 2)	-17082	Csrnp1	cysteine-serine-rich nuclear protein 1
1811	chr9	120776130	120777270	1141	0	0	1	1	0	1	1	1	1	0	0	0	6	Distal Intergenic	137982	1700020M21Rik	RIKEN cDNA 1700020M21 gene
1817	chr9	121857224	121857374	151	0	0	0	0	0	0	0	0	0	0	0	0	0	Promoter (<=1kb)	161	Higd1a	HIG1 domain family, member 1A
1824	chr10	13832450	13833049	600	0	0	0	0	0	0	0	0	0	0	0	0	0	Intron (ENSMUST00000162610.7/66253, intron 1 of 5)	11237	Aig1	androgen-induced 1
1828	chr10	16993791	16994984	1194	0	0	1	0	0	1	2	1	0	1	0	0	6	Promoter (1-2kb)	1335	Gm20125	predicted gene, 20125
1829	chr10	17331541	17331796	256	0	0	0	0	0	0	1	0	0	0	0	0	1	Exon (ENSMUST00000220296.1/ENSMUST00000220296.1, exon 2 of 3)	-235734	Gm20125	predicted gene, 20125
1831	chr10	18508255	18509144	890	0	0	0	0	0	0	1	0	0	0	0	0	1	Intron (ENSMUST00000207038.1/215819, intron 3 of 6)	36743	Hebp2	heme binding protein 2
1834	chr10	19990688	19992062	1375	0	0	0	0	1	3	2	3	3	2	0	0	14	Intron (ENSMUST00000095806.9/26408, intron 1 of 29)	39633	Map3k5	mitogen-activated protein kinase kinase kinase 5
1835	chr10	20284872	20287624	2753	0	0	0	0	0	1	2	2	4	1	0	0	10	Exon (ENSMUST00000217535.1/ENSMUST00000217535.1, exon 1 of 4)	10064	Mir6413	microRNA 6413
1837	chr10	24753681	24754659	979	0	0	0	0	0	1	1	0	0	0	0	0	2	Distal Intergenic	30346	Enpp3	ectonucleotide pyrophosphatase/phosphodiesterase 3
1842	chr10	34206583	34207054	472	0	0	0	0	0	0	0	1	0	0	0	0	1	Promoter (<=1kb)	23	Dse	dermatan sulfate epimerase
1843	chr10	37397478	37397856	379	0	0	0	0	0	0	1	1	1	0	0	0	3	Distal Intergenic	-258558	Marcks	myristoylated alanine rich protein kinase C substrate
1844	chr10	39171409	39171831	423	0	0	0	0	0	2	1	2	2	1	0	0	8	Exon (ENSMUST00000215835.1/ENSMUST00000215835.1, exon 1 of 1)	-7615	Ccn6	cellular communication network factor 6
1845	chr10	39632152	39632672	521	0	0	0	0	0	0	0	1	0	0	0	0	1	Intron (ENSMUST00000019987.6/103213, intron 2 of 8)	-8462	Traf3ip2	TRAF3 interacting protein 2
1851	chr10	42277196	42278819	1624	0	0	0	0	0	2	1	1	1	2	0	0	7	Promoter (<=1kb)	-441	Foxo3	forkhead box O3
1856	chr10	43578538	43581508	2971	0	0	1	1	0	1	2	4	2	1	0	0	12	Promoter (<=1kb)	0	Cd24a	CD24a antigen
1857	chr10	43723350	43723697	348	0	0	0	0	0	0	1	2	0	0	0	0	3	Distal Intergenic	-22112	1700027J07Rik	RIKEN cDNA 1700027J07 gene
1871	chr10	60351100	60352362	1263	0	0	0	0	0	1	3	1	1	0	0	0	6	Promoter (1-2kb)	1777	Vsir	V-set immunoregulatory receptor
1876	chr10	67457846	67459360	1515	0	0	0	0	0	3	1	0	1	0	0	0	5	Distal Intergenic	-76115	Egr2	early growth response 2
1878	chr10	68276307	68277818	1512	0	0	0	0	0	2	2	2	2	2	0	0	10	Promoter (<=1kb)	903	Arid5b	AT rich interactive domain 5B (MRF1-like)
1879	chr10	68282760	68283203	444	0	0	0	0	0	1	2	1	1	0	0	0	5	Distal Intergenic	-4020	Arid5b	AT rich interactive domain 5B (MRF1-like)
1880	chr10	69253808	69254604	797	0	0	0	0	0	0	1	1	1	0	0	0	3	Intron (ENSMUST00000164034.7/69288, intron 4 of 10)	-11033	Rhobtb1	Rho-related BTB domain containing 1
1881	chr10	69571020	69571668	649	0	0	1	0	0	2	2	1	0	2	0	0	8	Intron (ENSMUST00000218194.1/ENSMUST00000218194.1, intron 2 of 2)	36798	Ank3	ankyrin 3, epithelial
1883	chr10	70095001	70096610	1610	0	0	0	0	0	0	2	1	0	0	0	0	3	Promoter (<=1kb)	-511	Ccdc6	coiled-coil domain containing 6
1892	chr10	76801633	76802780	1148	0	0	0	0	0	2	0	0	0	0	0	0	2	Intron (ENSMUST00000001148.10/59093, intron 3 of 15)	-3769	Pcbp3	poly(rC) binding protein 3
1893	chr10	77606879	77608095	1217	0	0	0	0	0	0	1	1	0	0	0	0	2	Promoter (<=1kb)	308	Sumo3	small ubiquitin-like modifier 3
1897	chr10	78457636	78458562	927	0	0	0	0	0	0	0	0	0	0	0	0	0	Intron (ENSMUST00000041616.14/216134, intron 1 of 10)	6413	Pdxk	pyridoxal (pyridoxine, vitamin B6) kinase
1898	chr10	78481791	78482788	998	0	0	0	0	0	0	0	0	0	0	0	0	0	Distal Intergenic	-16816	Pdxk	pyridoxal (pyridoxine, vitamin B6) kinase
1903	chr10	79936699	79937625	927	0	0	0	1	1	0	1	1	1	0	1	0	6	Intron (ENSMUST00000019708.11/13496, intron 3 of 8)	6275	Arid3a	AT rich interactive domain 3A (BRIGHT-like)
1925	chr10	81401569	81402477	909	0	0	0	0	0	0	0	0	0	0	0	0	0	Intron (ENSMUST00000105321.9/18029, intron 8 of 8)	5164	Nfic	nuclear factor I/C
1928	chr10	81431251	81431778	528	0	0	0	0	0	0	0	0	0	0	0	0	0	Promoter (<=1kb)	-246	Nfic	nuclear factor I/C
1930	chr10	81571180	81572217	1038	0	0	0	0	0	0	0	1	1	0	0	0	2	Promoter (2-3kb)	-2344	Tle2	transducin-like enhancer of split 2
1935	chr10	82795014	82795826	813	0	0	0	0	0	1	1	1	1	0	0	0	4	Distal Intergenic	-16297	1700028I16Rik	RIKEN cDNA 1700028I16 gene
1938	chr10	85103935	85104177	243	0	0	0	0	0	0	1	0	0	0	0	0	1	Promoter (1-2kb)	1192	Tmem263	transmembrane protein 263
1939	chr10	85161511	85162706	1196	0	0	0	0	0	1	1	1	0	1	0	0	4	Intron (ENSMUST00000020227.10/12952, intron 1 of 12)	-10155	Cry1	cryptochrome 1 (photolyase-like)
1941	chr10	89443362	89443789	428	0	0	0	0	0	0	1	2	1	0	0	0	4	Promoter (<=1kb)	105	Gas2l3	growth arrest-specific 2 like 3
1944	chr10	91228430	91230678	2249	0	0	1	0	0	2	1	1	1	2	0	0	8	Exon (ENSMUST00000217534.1/ENSMUST00000217534.1, exon 1 of 1)	-7788	4930534H03Rik	RIKEN cDNA 4930534H03 gene
1945	chr10	93250530	93251245	716	0	0	0	0	0	1	1	1	1	1	0	0	5	Intron (ENSMUST00000215286.1/237459, intron 16 of 16)	11507	Cdk17	cyclin-dependent kinase 17
1946	chr10	93432623	93433024	402	0	0	0	0	0	0	1	1	1	0	0	0	3	Promoter (<=1kb)	-83	Mir7688	microRNA 7688
1949	chr10	94059611	94060868	1258	0	0	0	0	0	1	1	1	1	1	0	0	5	Intron (ENSMUST00000020208.4/13998, intron 2 of 20)	-11674	Fgd6	FYVE, RhoGEF and PH domain containing 6
1962	chr10	99262130	99263041	912	0	0	0	1	0	1	1	2	1	1	0	0	7	Promoter (<=1kb)	-190	Dusp6	dual specificity phosphatase 6
1964	chr10	109136977	109137780	804	0	0	0	0	0	0	2	1	0	0	0	0	3	Distal Intergenic	-125995	Syt1	synaptotagmin I
1965	chr10	110986387	110987035	649	0	0	0	0	0	0	1	1	0	0	0	0	2	Intron (ENSMUST00000041723.14/320150, intron 1 of 16)	-18541	Zdhhc17	zinc finger, DHHC domain containing 17
1967	chr10	111516384	111516601	218	0	0	0	0	0	0	1	1	0	0	0	0	2	Distal Intergenic	8688	Phlda1	pleckstrin homology like domain, family A, member 1
1970	chr10	117230053	117230384	332	0	0	0	0	0	1	1	1	1	0	0	0	4	Downstream (1-2kb)	-5546	Yeats4	YEATS domain containing 4
1971	chr10	117319899	117322029	2131	0	0	0	0	0	1	1	1	0	1	0	0	4	Distal Intergenic	-27031	Lyz1	lysozyme 1
1972	chr10	117375479	117376072	594	0	0	0	0	0	0	0	1	0	0	0	0	1	Promoter (<=1kb)	856	Cpsf6	cleavage and polyadenylation specific factor 6
1973	chr10	117662732	117665205	2474	0	0	0	0	0	0	1	1	2	2	0	0	6	Intron (ENSMUST00000123374.7/70574, intron 3 of 3)	-10688	Cpm	carboxypeptidase M
1974	chr10	117792274	117792436	163	0	0	0	0	0	0	0	0	0	0	0	0	0	Promoter (<=1kb)	215	Nup107	nucleoporin 107
1975	chr10	117859520	117860989	1470	0	0	0	0	1	1	1	2	1	2	0	0	8	Distal Intergenic	-13485	Rap1b	RAS related protein 1b
1976	chr10	117898622	117900811	2190	0	0	1	0	0	2	1	1	1	1	0	0	7	Distal Intergenic	-24648	4933411E08Rik	RIKEN cDNA 4933411E08 gene
1977	chr10	117909102	117910371	1270	0	0	1	0	0	1	2	1	1	0	0	0	6	Distal Intergenic	-15088	4933411E08Rik	RIKEN cDNA 4933411E08 gene
1981	chr10	118869608	118870849	1242	0	0	0	1	0	1	2	1	1	0	0	0	6	Promoter (<=1kb)	0	Dyrk2	dual-specificity tyrosine-(Y)-phosphorylation regulated kinase 2
1985	chr10	121241992	121243217	1226	0	0	0	0	0	3	1	2	2	1	0	0	9	Exon (ENSMUST00000219186.1/ENSMUST00000219186.1, exon 1 of 3)	-39343	4930432O09Rik	RIKEN cDNA 4930432O09 gene
1986	chr10	121297587	121298042	456	0	0	0	0	0	0	1	1	0	0	0	0	2	Promoter (<=1kb)	-552	Tbc1d30	TBC1 domain family, member 30
1987	chr10	121309671	121310298	628	0	0	0	0	0	0	2	1	0	0	0	0	3	Promoter (<=1kb)	891	Tbc1d30	TBC1 domain family, member 30
1992	chr10	126905434	126906196	763	0	0	0	0	0	1	1	1	1	1	0	0	5	Distal Intergenic	-4079	Atp23	ATP23 metallopeptidase and ATP synthase assembly factor homolog
1997	chr10	127511656	127512608	953	0	0	0	0	0	0	1	1	2	0	0	0	4	Promoter (2-3kb)	-2359	Ndufa4l2	Ndufa4, mitochondrial complex associated like 2
2000	chr10	127667070	127668517	1448	0	0	0	0	0	0	1	2	2	0	0	0	5	Promoter (<=1kb)	0	Nemp1	nuclear envelope integral membrane protein 1
2001	chr10	127738412	127739175	764	0	0	0	0	0	0	0	0	0	0	0	0	0	Promoter (<=1kb)	-363	Zbtb39	zinc finger and BTB domain containing 39
2002	chr10	127876904	127879139	2236	0	0	1	0	0	1	1	2	1	1	1	0	8	3' UTR	9191	Rdh7	retinol dehydrogenase 7
2009	chr11	4294971	4295263	293	0	0	1	0	0	1	0	0	0	1	0	0	3	Distal Intergenic	27876	Lif	leukemia inhibitory factor
2015	chr11	8568978	8569310	333	0	0	1	0	0	1	2	1	1	1	0	0	7	Intron (ENSMUST00000239091.1/319939, intron 4 of 30)	9811	Tns3	tensin 3
2019	chr11	16590771	16592208	1438	0	0	2	0	0	2	3	1	1	0	0	0	9	Distal Intergenic	-82287	Sec61g	SEC61, gamma subunit
2022	chr11	19020730	19020853	124	0	0	0	0	0	1	1	1	1	0	0	0	4	Promoter (1-2kb)	-1745	Meis1	Meis homeobox 1
2028	chr11	22437200	22438027	828	0	0	1	0	0	1	1	1	1	1	0	0	6	Distal Intergenic	-74061	Tmem17	transmembrane protein 17
2040	chr11	40692876	40693834	959	0	0	0	0	0	0	0	1	1	0	0	0	2	Promoter (<=1kb)	-102	Mat2b	methionine adenosyltransferase II, beta
2041	chr11	43548886	43550313	1428	0	0	0	0	0	0	1	1	1	0	0	0	3	Intron (ENSMUST00000050574.6/380694, intron 2 of 5)	19640	Ccnjl	cyclin J-like
2042	chr11	43653034	43653544	511	0	0	1	0	0	0	1	1	1	0	0	0	4	Distal Intergenic	-28454	Pwwp2a	PWWP domain containing 2A
2049	chr11	48872145	48873010	866	0	0	0	0	0	2	1	2	0	0	0	0	5	Promoter (<=1kb)	-462	Irgm1	immunity-related GTPase family M member 1
2051	chr11	50212748	50213819	1072	0	0	1	0	0	1	1	1	1	1	0	0	6	Promoter (1-2kb)	1858	Mgat4b	mannoside acetylglucosaminyltransferase 4, isoenzyme B
2052	chr11	50224286	50225182	897	0	0	0	0	0	0	1	2	1	0	0	0	4	Promoter (<=1kb)	-153	Mgat4b	mannoside acetylglucosaminyltransferase 4, isoenzyme B
2055	chr11	51916079	51916736	658	0	0	0	0	0	0	1	1	1	0	0	0	3	Distal Intergenic	-50925	Cdkn2aipnl	CDKN2A interacting protein N-terminal like
2056	chr11	52223838	52224501	664	0	0	1	0	0	0	1	1	0	0	0	0	3	Distal Intergenic	-7494	Skp1	S-phase kinase-associated protein 1
2057	chr11	52332385	52333753	1369	0	0	1	1	0	1	1	2	1	1	0	0	8	Distal Intergenic	-27107	Vdac1	voltage-dependent anion channel 1
2061	chr11	53520214	53521810	1597	0	0	0	0	0	0	1	1	1	0	0	0	3	Promoter (<=1kb)	287	Septin8	septin 8
2062	chr11	53762658	53763968	1311	0	0	0	0	0	3	2	2	2	0	1	0	10	Promoter (<=1kb)	0	Mir7671	microRNA 7671
2064	chr11	53840319	53842732	2414	0	0	0	0	1	0	0	0	0	0	1	0	2	Intron (ENSMUST00000135815.7/622459, intron 2 of 4)	7316	Gm12216	predicted gene 12216
2073	chr11	57644454	57645100	647	0	0	0	0	0	0	1	1	1	0	0	0	3	Promoter (<=1kb)	-342	Galnt10	polypeptide N-acetylgalactosaminyltransferase 10
2089	chr11	65161725	65162485	761	0	0	0	0	0	0	0	0	0	0	0	0	0	Promoter (<=1kb)	82	Arhgap44	Rho GTPase activating protein 44
2091	chr11	67016668	67018640	1973	0	0	0	0	0	2	2	2	2	2	0	0	10	Distal Intergenic	-6514	Tmem220	transmembrane protein 220
2092	chr11	67922394	67922932	539	0	0	1	0	0	0	0	2	0	0	0	0	3	Promoter (<=1kb)	-241	Usp43	ubiquitin specific peptidase 43
2095	chr11	68939614	68940159	546	0	0	0	0	0	0	1	2	0	1	0	0	4	Downstream (2-3kb)	7221	Arhgef15	Rho guanine nucleotide exchange factor (GEF) 15
2096	chr11	69097993	69098663	671	0	0	0	0	0	1	0	1	1	1	0	0	4	Promoter (<=1kb)	-285	Per1	period circadian clock 1
2107	chr11	71995819	71996428	610	0	0	0	0	0	0	1	0	0	0	0	0	1	Distal Intergenic	41061	Aipl1	aryl hydrocarbon receptor-interacting protein-like 1
2111	chr11	73199830	73200200	371	0	0	0	0	0	0	0	0	0	0	0	0	0	Promoter (<=1kb)	370	Shpk	sedoheptulokinase
2115	chr11	75195333	75195653	321	0	0	0	0	0	0	0	0	1	0	0	0	1	Promoter (1-2kb)	1550	Rtn4rl1	reticulon 4 receptor-like 1
2118	chr11	75566899	75567681	783	0	0	0	0	0	1	1	1	1	0	0	0	4	Promoter (<=1kb)	83	Slc43a2	solute carrier family 43, member 2
2121	chr11	75936047	75936258	212	0	0	0	0	0	0	0	0	0	0	0	0	0	Promoter (1-2kb)	1439	Rph3al	rabphilin 3A-like (without C2 domains)
2124	chr11	76492026	76494261	2236	0	0	0	0	0	1	2	2	2	1	0	0	8	Promoter (<=1kb)	0	Abr	active BCR-related gene
2126	chr11	76612692	76613810	1119	0	0	0	0	0	2	2	2	1	1	0	0	8	Promoter (<=1kb)	0	Abr	active BCR-related gene
2142	chr11	80783672	80785029	1358	0	0	0	0	0	1	2	1	0	0	0	0	4	Distal Intergenic	-3647	Myo1d	myosin ID
2148	chr11	86249473	86250020	548	0	0	0	0	0	1	1	1	1	0	0	0	4	Intron (ENSMUST00000143819.1/74038, intron 2 of 6)	6526	Ints2	integrator complex subunit 2
2155	chr11	88118220	88120357	2138	0	0	0	1	0	2	2	2	1	1	1	0	10	Intron (ENSMUST00000018522.12/103841, intron 1 of 10)	18930	Cuedc1	CUE domain containing 1
2156	chr11	88139392	88139668	277	0	0	0	1	0	1	0	0	0	0	0	0	2	Intron (ENSMUST00000018522.12/103841, intron 1 of 10)	-22593	Cuedc1	CUE domain containing 1
2157	chr11	88160638	88161989	1352	0	0	0	0	0	0	2	2	2	0	0	0	6	Promoter (<=1kb)	-272	Cuedc1	CUE domain containing 1
2159	chr11	88214932	88216232	1301	0	0	1	1	0	2	1	1	2	2	0	0	10	Distal Intergenic	10488	Mrps23	mitochondrial ribosomal protein S23
2160	chr11	88356466	88357350	885	0	0	0	0	0	0	0	0	0	0	0	0	0	Intron (ENSMUST00000143208.1/ENSMUST00000143208.1, intron 1 of 2)	3693	Mir378b	microRNA 378b
2174	chr11	94133703	94134637	935	0	0	0	0	0	0	1	1	1	0	0	0	3	Intron (ENSMUST00000132584.7/ENSMUST00000132584.7, intron 1 of 5)	50915	Spag9	sperm associated antigen 9
2175	chr11	94148702	94149738	1037	0	0	0	0	0	0	0	1	0	0	0	0	1	Intron (ENSMUST00000132584.7/ENSMUST00000132584.7, intron 2 of 5)	-61716	Tob1	transducer of ErbB-2.1
2178	chr11	94276801	94277531	731	0	0	0	0	0	0	0	1	0	0	0	0	1	Distal Intergenic	15692	Luc7l3	LUC7-like 3 (S. cerevisiae)
2179	chr11	94385536	94386616	1081	0	0	0	1	0	0	1	1	1	0	0	0	4	Intron (ENSMUST00000178136.7/76408, intron 1 of 30)	6304	Abcc3	ATP-binding cassette, sub-family C (CFTR/MRP), member 3
2185	chr11	95859520	95859952	433	0	0	0	0	0	0	1	2	0	0	0	0	3	Promoter (<=1kb)	655	4833417C18Rik	RIKEN cDNA 4833417C18 gene
2189	chr11	96861051	96862977	1927	0	0	0	1	0	1	1	1	1	0	0	0	5	3' UTR	6920	Copz2	coatomer protein complex, subunit zeta 2
2197	chr11	97309655	97310295	641	0	0	0	0	0	1	1	1	0	0	0	0	3	Distal Intergenic	-5421	Mrpl45	mitochondrial ribosomal protein L45
2199	chr11	97434255	97436566	2312	0	0	0	0	0	1	1	1	1	0	0	0	4	Exon (ENSMUST00000152933.1/ENSMUST00000152933.1, exon 1 of 3)	-13594	Arhgap23	Rho GTPase activating protein 23
2200	chr11	97449539	97450911	1373	0	0	0	0	0	0	0	1	2	0	0	0	3	Promoter (<=1kb)	0	Arhgap23	Rho GTPase activating protein 23
2201	chr11	97661991	97662642	652	0	0	0	0	0	0	0	1	0	0	0	0	1	Promoter (<=1kb)	-772	Mllt6	myeloid/lymphoid or mixed-lineage leukemia; translocated to, 6
2202	chr11	97812413	97813580	1168	0	0	0	0	0	1	0	0	0	0	0	0	1	Promoter (1-2kb)	-1668	Lasp1	LIM and SH3 protein 1
2203	chr11	97820750	97821795	1046	0	0	0	0	0	1	1	1	1	1	1	0	6	Intron (ENSMUST00000043843.11/16796, intron 3 of 6)	5502	Lasp1	LIM and SH3 protein 1
2205	chr11	98034195	98036555	2361	0	0	0	0	0	1	1	3	1	0	0	0	6	Downstream (<1kb)	6987	Stac2	SH3 and cysteine rich domain 2
2216	chr11	98782597	98784040	1444	0	0	0	0	0	2	1	1	1	0	1	0	6	Distal Intergenic	-7264	Nr1d1	nuclear receptor subfamily 1, group D, member 1
2220	chr11	98940864	98942068	1205	0	0	0	0	0	0	1	2	2	1	0	0	6	Promoter (1-2kb)	1152	Rara	retinoic acid receptor, alpha
2222	chr11	98959752	98960334	583	0	0	0	0	0	0	1	1	1	0	0	0	3	Promoter (<=1kb)	-78	Rara	retinoic acid receptor, alpha
2227	chr11	100817713	100818828	1116	0	0	0	0	1	0	1	1	1	0	0	0	4	Intron (ENSMUST00000107358.8/20851, intron 1 of 18)	3700	Stat5b	signal transducer and activator of transcription 5B
2231	chr11	101138698	101140745	2048	0	0	0	0	0	2	2	2	1	2	0	0	9	Exon (ENSMUST00000175021.2/ENSMUST00000175021.2, exon 1 of 1)	14198	Tubg1	tubulin, gamma 1
2234	chr11	101645979	101646582	604	0	0	0	0	0	1	1	1	1	1	1	0	6	Distal Intergenic	12242	Rdm1	RAD52 motif 1
2235	chr11	101700195	101700639	445	0	0	0	0	0	1	1	1	1	0	0	0	4	Distal Intergenic	-32280	Dhx8	DEAH (Asp-Glu-Ala-His) box polypeptide 8
2237	chr11	102097328	102097838	511	0	0	0	0	0	0	0	1	0	0	0	0	1	Downstream (2-3kb)	3472	Ppy	pancreatic polypeptide
2239	chr11	102244943	102245371	429	0	0	0	0	0	1	1	1	1	0	0	0	4	Distal Intergenic	-3511	Hrob	homologous recombination factor with OB-fold
2240	chr11	102297454	102297894	441	0	0	0	0	0	0	0	1	0	0	0	0	1	Promoter (<=1kb)	-823	Atxn7l3	ataxin 7-like 3
2242	chr11	102429878	102430212	335	0	0	0	0	0	0	1	1	1	0	0	0	3	Promoter (<=1kb)	-103	Grn	granulin
2250	chr11	103961384	103961702	319	0	0	0	0	0	0	1	1	1	0	0	0	3	Distal Intergenic	-5037	Arf2	ADP-ribosylation factor 2
2253	chr11	106134859	106135227	369	0	0	0	0	0	0	0	0	0	0	0	0	0	Intron (ENSMUST00000002044.9/26406, intron 6 of 15)	-15985	Map3k3	mitogen-activated protein kinase kinase kinase 3
2256	chr11	106438619	106440747	2129	0	0	2	0	0	2	2	3	1	2	1	0	13	Intron (ENSMUST00000001059.8/78943, intron 2 of 21)	47049	Ern1	endoplasmic reticulum (ER) to nucleus signalling 1
2257	chr11	106488150	106488430	281	0	0	0	0	0	0	1	1	0	0	0	0	2	Promoter (<=1kb)	-298	Ern1	endoplasmic reticulum (ER) to nucleus signalling 1
2264	chr11	107123979	107124791	813	0	0	0	0	0	0	0	0	0	0	0	0	0	Intron (ENSMUST00000057892.14/207165, intron 1 of 27)	7131	Bptf	bromodomain PHD finger transcription factor
2267	chr11	107376212	107377792	1581	0	0	0	0	0	1	1	1	1	1	0	0	5	Intron (ENSMUST00000103064.9/71795, intron 1 of 9)	-28082	Pitpnc1	phosphatidylinositol transfer protein, cytoplasmic 1
2270	chr11	109268695	109271334	2640	0	0	2	0	0	2	1	1	1	1	0	0	8	Exon (ENSMUST00000020920.9/19739, exon 8 of 19)	-18544	Rgs9	regulator of G-protein signaling 9
2272	chr11	109622278	109624176	1899	0	0	1	0	0	4	1	1	1	1	0	0	9	Intron (ENSMUST00000141559.1/ENSMUST00000141559.1, intron 1 of 1)	-10846	Wipi1	WD repeat domain, phosphoinositide interacting 1
2273	chr11	109994992	109996195	1204	0	0	0	0	0	2	2	1	1	2	0	0	8	Promoter (<=1kb)	0	Abca8b	ATP-binding cassette, sub-family A (ABC1), member 8b
2275	chr11	111944601	111944737	137	0	0	0	0	0	0	0	0	0	0	1	0	1	Distal Intergenic	724661	BC006965	cDNA sequence BC006965
2278	chr11	113785062	113786069	1008	0	0	0	0	0	1	0	1	1	1	0	0	4	Intron (ENSMUST00000041627.13/237979, intron 44 of 44)	24354	Sdk2	sidekick cell adhesion molecule 2
2282	chr11	114807447	114808418	972	0	0	0	0	0	1	1	1	1	0	0	0	4	Distal Intergenic	8523	Gpr142	G protein-coupled receptor 142
2283	chr11	114829467	114830618	1152	0	0	1	0	0	1	0	2	2	0	0	0	6	Distal Intergenic	-20534	Gprc5c	G protein-coupled receptor, family C, group 5, member C
2285	chr11	115164096	115165035	940	0	0	0	0	0	0	0	1	1	0	0	0	2	Promoter (<=1kb)	755	Slc9a3r1	solute carrier family 9 (sodium/hydrogen exchanger), member 3 regulator 1
2291	chr11	115842231	115845068	2838	0	0	0	0	0	1	1	0	1	1	1	0	5	Exon (ENSMUST00000103032.10/217325, exon 3 of 26)	7908	Llgl2	LLGL2 scribble cell polarity complex component
2293	chr11	115911336	115912590	1255	0	0	0	0	0	2	2	1	1	0	1	0	7	Promoter (<=1kb)	0	Smim6	small integral membrane protein 6
2294	chr11	116087776	116088007	232	0	0	1	0	0	0	1	1	0	0	0	0	3	Promoter (<=1kb)	-781	Wbp2	WW domain binding protein 2
2296	chr11	116413404	116413468	65	0	0	0	0	0	0	0	0	0	0	0	0	0	Promoter (<=1kb)	-372	Rnf157	ring finger protein 157
2297	chr11	116489610	116491004	1395	0	0	0	0	0	1	2	1	1	2	0	0	7	Promoter (<=1kb)	0	Prpsap1	phosphoribosyl pyrophosphate synthetase-associated protein 1
2298	chr11	116623408	116624268	861	0	0	0	0	0	0	0	0	0	0	0	0	0	Promoter (<=1kb)	0	Rhbdf2	rhomboid 5 homolog 2
2311	chr11	117779311	117781723	2413	0	0	0	2	0	1	2	2	1	0	0	0	8	Promoter (<=1kb)	0	Tmc6	transmembrane channel-like gene family 6
2312	chr11	117810167	117811198	1032	0	0	0	0	0	0	0	1	1	0	0	0	2	Promoter (<=1kb)	455	Syngr2	synaptogyrin 2
2314	chr11	117949530	117949910	381	0	0	0	0	0	1	1	1	1	0	0	0	4	Distal Intergenic	19276	Socs3	suppressor of cytokine signaling 3
2323	chr11	119086627	119086821	195	0	0	0	0	0	0	0	1	1	0	0	0	2	Promoter (<=1kb)	-406	Cbx4	chromobox 4
2325	chr11	119215237	119216283	1047	0	0	0	1	0	3	1	1	1	1	1	0	9	Intron (ENSMUST00000036113.3/207592, intron 1 of 11)	5693	Tbc1d16	TBC1 domain family, member 16
2328	chr11	119709774	119711334	1561	0	0	0	0	0	1	1	1	1	1	0	0	5	Intron (ENSMUST00000125583.7/74370, intron 3 of 12)	53830	Rptor	regulatory associated protein of MTOR, complex 1
2343	chr12	3808442	3811891	3450	0	0	0	0	0	1	1	2	1	0	0	0	5	Promoter (1-2kb)	1282	Dnmt3a	DNA methyltransferase 3A
2344	chr12	3855844	3856460	617	0	0	0	0	0	0	0	0	0	0	0	0	0	Intron (ENSMUST00000085826.12/13435, intron 3 of 3)	-4561	Dnmt3a	DNA methyltransferase 3A
2346	chr12	5373802	5375327	1526	0	0	0	2	0	0	1	2	0	0	0	0	5	Promoter (<=1kb)	355	Klhl29	kelch-like 29
2355	chr12	17557437	17558285	849	0	0	0	0	0	2	2	2	2	0	0	0	8	Exon (ENSMUST00000222758.1/ENSMUST00000222758.1, exon 2 of 5)	7979	Odc1	ornithine decarboxylase, structural 1
2361	chr12	25098274	25098618	345	0	0	0	0	0	0	2	1	1	0	0	0	4	Promoter (1-2kb)	-1134	Id2	inhibitor of DNA binding 2
2363	chr12	26459733	26460227	495	0	0	0	0	0	0	1	1	1	1	0	0	4	Distal Intergenic	-3281	Rsad2	radical S-adenosyl methionine domain containing 2
2364	chr12	28805161	28806080	920	0	0	1	0	0	0	1	0	0	0	0	0	2	Intron (ENSMUST00000221877.1/380752, intron 3 of 8)	-51232	Eipr1	EARP complex and GARP complex interacting protein 1
2367	chr12	29367950	29369260	1311	0	0	1	0	0	1	1	1	2	1	0	0	7	Distal Intergenic	-159124	Myt1l	myelin transcription factor 1-like
2368	chr12	29526001	29527187	1187	0	0	1	0	0	1	1	2	2	1	0	0	8	Promoter (1-2kb)	-1197	Myt1l	myelin transcription factor 1-like
2369	chr12	31655244	31655636	393	0	0	0	0	0	0	0	1	0	0	0	0	1	Promoter (<=1kb)	375	Cog5	component of oligomeric golgi complex 5
2377	chr12	51864253	51865810	1558	0	0	0	0	0	1	0	0	0	1	0	0	2	Distal Intergenic	23180	Heatr5a	HEAT repeat containing 5A
2378	chr12	52502982	52503549	568	0	0	0	0	0	0	1	1	1	0	0	0	3	Promoter (<=1kb)	-423	Arhgap5	Rho GTPase activating protein 5
2379	chr12	52602406	52604170	1765	0	0	0	0	0	0	2	2	3	2	0	0	9	Promoter (<=1kb)	-84	1700031P21Rik	RIKEN cDNA 1700031P21 gene
2380	chr12	52834892	52835397	506	0	0	0	0	0	1	1	1	1	0	0	0	4	Intron (ENSMUST00000095737.4/238161, intron 2 of 13)	39056	Akap6	A kinase (PRKA) anchor protein 6
2381	chr12	53032830	53033742	913	0	0	0	0	0	0	1	0	0	0	0	0	1	Intron (ENSMUST00000095737.4/238161, intron 9 of 13)	-214935	Npas3	neuronal PAS domain protein 3
2383	chr12	54695111	54696439	1329	0	0	0	0	0	2	2	1	1	1	0	0	7	Promoter (<=1kb)	0	Eapp	E2F-associated phosphoprotein
2384	chr12	55446011	55447759	1749	0	0	0	0	0	1	1	1	1	1	0	0	5	Distal Intergenic	38628	Psma6	proteasome subunit alpha 6
2385	chr12	55463382	55465940	2559	0	0	0	0	0	3	2	2	4	0	0	0	11	Distal Intergenic	25870	Nfkbia	nuclear factor of kappa light polypeptide gene enhancer in B cells inhibitor, alpha
2399	chr12	73584248	73584465	218	0	0	0	0	0	0	0	0	0	0	0	0	0	Promoter (<=1kb)	-331	Prkch	protein kinase C, eta
2400	chr12	74283936	74284894	959	0	0	1	0	0	0	2	2	1	1	0	0	7	Promoter (<=1kb)	0	1700086L19Rik	RIKEN cDNA 1700086L19 gene
2403	chr12	76195789	76196644	856	0	0	0	0	0	1	0	1	0	0	0	0	2	Downstream (2-3kb)	-18530	Esr2	estrogen receptor 2 (beta)
2410	chr12	79507445	79507819	375	0	0	1	0	0	0	1	0	0	0	0	0	2	3' UTR	180092	Rad51b	RAD51 paralog B
2414	chr12	80216678	80219325	2648	0	0	0	1	0	3	2	2	2	1	2	0	13	Intron (ENSMUST00000021554.15/109711, intron 1 of 20)	-31830	Actn1	actinin, alpha 1
2422	chr12	82170419	82170788	370	0	0	0	0	0	0	0	2	0	0	0	0	2	Promoter (<=1kb)	393	Sipa1l1	signal-induced proliferation-associated 1 like 1
2423	chr12	82470127	82470826	700	0	0	0	0	0	1	1	2	1	0	0	0	5	Distal Intergenic	49512	Sipa1l1	signal-induced proliferation-associated 1 like 1
2426	chr12	84174713	84176915	2203	0	0	0	0	0	1	1	2	1	0	1	0	6	Intron (ENSMUST00000046266.12/238317, intron 1 of 12)	-14575	Mideas	mitotic deacetylase associated SANT domain protein
2427	chr12	84201476	84202730	1255	0	0	0	0	0	1	1	1	0	1	0	0	4	Intron (ENSMUST00000046266.12/238317, intron 1 of 12)	-7461	Mideas	mitotic deacetylase associated SANT domain protein
2428	chr12	84221244	84221904	661	0	0	0	0	0	0	0	0	0	0	0	0	0	Promoter (2-3kb)	-2363	Mideas	mitotic deacetylase associated SANT domain protein
2431	chr12	85111589	85112540	952	0	0	0	0	0	0	0	0	0	0	0	0	0	Promoter (<=1kb)	696	Dlst	dihydrolipoamide S-succinyltransferase (E2 component of 2-oxo-glutarate complex)
2432	chr12	85208871	85209682	812	0	0	0	0	0	0	0	0	0	0	0	0	0	Distal Intergenic	-9799	Eif2b2	eukaryotic translation initiation factor 2B, subunit 2 beta
2437	chr12	85705429	85706036	608	0	0	0	0	0	0	0	0	0	0	0	0	0	Intron (ENSMUST00000040536.5/53314, intron 2 of 2)	18760	Batf	basic leucine zipper transcription factor, ATF-like
2442	chr12	86801617	86801897	281	0	0	0	1	0	1	1	1	1	0	0	0	5	Distal Intergenic	60610	Lrrc74a	leucine rich repeat containing 74A
2444	chr12	86816384	86817749	1366	0	0	1	0	0	1	2	2	2	0	0	0	8	Distal Intergenic	67049	Irf2bpl	interferon regulatory factor 2 binding protein-like
2445	chr12	86823466	86826358	2893	0	0	2	1	1	1	3	2	2	1	0	0	13	Distal Intergenic	58440	Irf2bpl	interferon regulatory factor 2 binding protein-like
2446	chr12	86831911	86833851	1941	0	0	0	0	1	3	1	1	1	0	0	0	7	Distal Intergenic	50947	Irf2bpl	interferon regulatory factor 2 binding protein-like
2447	chr12	86836444	86837036	593	0	0	0	0	0	1	1	1	0	0	0	0	3	Distal Intergenic	47762	Irf2bpl	interferon regulatory factor 2 binding protein-like
2449	chr12	86887912	86888481	570	0	0	1	1	0	1	1	1	1	0	0	0	6	Distal Intergenic	-3114	Irf2bpl	interferon regulatory factor 2 binding protein-like
2452	chr12	87387236	87387760	525	0	0	0	0	0	0	0	0	0	0	0	0	0	Promoter (<=1kb)	481	Sptlc2	serine palmitoyltransferase, long chain base subunit 2
2456	chr12	98682999	98683987	989	0	0	0	0	0	1	1	1	1	1	0	0	5	Promoter (<=1kb)	0	Ptpn21	protein tyrosine phosphatase, non-receptor type 21
2459	chr12	99406275	99407379	1105	0	0	0	0	0	3	1	2	1	0	0	0	7	Intron (ENSMUST00000085108.7/71375, intron 1 of 5)	5226	Foxn3	forkhead box N3
2462	chr12	100242066	100242499	434	0	0	0	0	0	0	0	1	1	0	0	0	2	Exon (ENSMUST00000220782.1/ENSMUST00000220782.1, exon 1 of 3)	-34110	Gm10432	predicted gene 10432
2463	chr12	100289283	100291476	2194	0	0	0	0	0	1	0	0	0	1	0	0	2	Promoter (<=1kb)	0	Gm10432	predicted gene 10432
2465	chr12	104845608	104846191	584	0	0	0	0	0	1	0	0	0	0	0	0	1	Intron (ENSMUST00000109936.2/94040, intron 1 of 12)	13551	Clmn	calmin
2470	chr12	108765465	108766468	1004	0	0	0	1	0	1	0	1	1	0	0	0	4	Distal Intergenic	-26505	Yy1	YY1 transcription factor
2473	chr12	110375085	110375507	423	0	0	0	0	0	0	1	0	1	0	0	0	2	Distal Intergenic	-71613	Ppp2r5c	protein phosphatase 2, regulatory subunit B', gamma
2481	chr12	111163991	111165083	1093	0	0	0	0	0	1	1	2	1	2	0	0	7	Promoter (1-2kb)	-1287	Traf3	TNF receptor-associated factor 3
2483	chr12	111559236	111560084	849	0	0	0	0	0	0	1	0	0	0	0	0	1	Distal Intergenic	14256	2810029C07Rik	RIKEN cDNA 2810029C07 gene
2487	chr12	111943824	111944547	724	0	0	0	0	0	0	0	0	0	0	0	0	0	Promoter (<=1kb)	0	5033406O09Rik	RIKEN cDNA 5033406O09 gene
2488	chr12	112129981	112130217	237	0	0	0	0	0	0	0	0	0	0	0	0	0	Promoter (<=1kb)	-663	Mir203	microRNA 203
2489	chr12	112350203	112351202	1000	0	0	0	0	0	1	1	2	1	1	0	0	6	Distal Intergenic	71996	A730018C14Rik	RIKEN cDNA A730018C14 gene
2493	chr12	112721353	112721926	574	0	0	0	0	0	0	0	1	0	0	0	0	1	Promoter (<=1kb)	-248	Cep170b	centrosomal protein 170B
2494	chr12	113015054	113015452	399	0	0	0	1	0	0	0	0	0	0	0	0	1	Promoter (<=1kb)	520	Pacs2	phosphofurin acidic cluster sorting protein 2
2496	chr12	113139486	113141089	1604	0	0	0	0	0	0	1	1	2	0	0	0	4	Promoter (<=1kb)	0	Crip2	cysteine rich protein 2
2497	chr12	113146059	113147500	1442	0	0	0	1	0	1	2	2	0	1	0	0	7	Promoter (<=1kb)	0	Crip1	cysteine-rich protein 1 (intestinal)
2504	chr13	9763190	9763752	563	0	0	0	0	0	0	1	1	0	0	0	0	2	Promoter (<=1kb)	598	Zmynd11	zinc finger, MYND domain containing 11
2507	chr13	18823861	18825397	1537	0	0	0	0	0	2	2	2	1	2	0	0	9	Promoter (<=1kb)	66	Vps41	VPS41 HOPS complex subunit
2516	chr13	25083406	25084714	1309	0	0	0	0	0	1	1	1	1	1	0	0	5	Intron (ENSMUST00000036932.14/195208, intron 2 of 7)	-11633	Dcdc2a	doublecortin domain containing 2a
2517	chr13	28957974	28959913	1940	0	0	0	1	0	3	4	3	3	1	1	0	16	Distal Intergenic	-4261	Sox4	SRY (sex determining region Y)-box 4
2518	chr13	29210349	29211004	656	0	0	0	0	0	2	0	1	0	0	0	0	3	Intron (ENSMUST00000140278.7/68916, intron 15 of 16)	193641	A330102I10Rik	RIKEN cDNA A330102I10 gene
2520	chr13	33964345	33966022	1678	0	0	0	0	0	0	0	1	0	1	0	0	2	Promoter (<=1kb)	0	Nqo2	N-ribosyldihydronicotinamide quinone reductase 2
2521	chr13	34148803	34149421	619	0	0	0	0	0	0	0	0	0	0	0	0	0	Distal Intergenic	-13543	Psmg4	proteasome (prosome, macropain) assembly chaperone 4
2527	chr13	37513821	37514736	916	0	0	0	1	0	1	1	2	1	1	1	0	8	Distal Intergenic	168613	Ly86	lymphocyte antigen 86
2533	chr13	41423217	41424725	1509	0	0	0	0	0	1	1	1	1	1	1	0	6	Intron (ENSMUST00000021794.13/18003, intron 2 of 7)	62517	Nedd9	neural precursor cell expressed, developmentally down-regulated gene 9
2537	chr13	42101587	42102124	538	0	0	0	0	0	0	0	0	0	0	0	0	0	Intron (ENSMUST00000060148.5/110521, intron 2 of 8)	49183	Hivep1	human immunodeficiency virus type I enhancer binding protein 1
2538	chr13	42828676	42830227	1552	0	0	0	0	0	1	1	1	1	0	0	0	4	Intron (ENSMUST00000128646.7/218194, intron 3 of 13)	-36020	Phactr1	phosphatase and actin regulator 1
2549	chr13	49188747	49191694	2948	0	0	0	0	0	1	0	0	0	0	0	0	1	Promoter (<=1kb)	0	Ninj1	ninjurin 1
2550	chr13	49215199	49215567	369	0	0	0	0	0	0	0	0	0	0	0	0	0	Promoter (<=1kb)	293	Card19	caspase recruitment domain family, member 19
2551	chr13	51099838	51100563	726	0	0	0	0	0	0	0	1	0	0	0	0	1	Promoter (<=1kb)	-317	Spin1	spindlin 1
2552	chr13	51917939	51919062	1124	0	0	1	0	0	2	1	1	3	1	0	0	9	Distal Intergenic	71195	Gadd45g	growth arrest and DNA-damage-inducible 45 gamma
2555	chr13	53309300	53310185	886	0	0	0	1	0	1	1	1	1	1	0	0	6	Distal Intergenic	-23176	Ror2	receptor tyrosine kinase-like orphan receptor 2
2561	chr13	55022461	55023449	989	0	0	0	0	0	0	0	0	0	0	0	0	0	Promoter (1-2kb)	-1076	Hk3	hexokinase 3
2562	chr13	55099484	55099683	200	0	0	0	0	0	1	0	0	0	1	0	0	2	Promoter (<=1kb)	571	Uimc1	ubiquitin interaction motif containing 1
2564	chr13	55171233	55172579	1347	0	0	1	1	0	1	1	1	1	1	0	0	7	Distal Intergenic	15116	Fgfr4	fibroblast growth factor receptor 4
2565	chr13	55189295	55190833	1539	0	0	0	0	1	1	0	1	0	1	0	0	4	Distal Intergenic	-18949	Nsd1	nuclear receptor-binding SET-domain protein 1
2566	chr13	55329414	55330413	1000	0	0	0	0	0	0	1	1	1	0	0	0	3	Promoter (<=1kb)	0	Mxd3	Max dimerization protein 3
2567	chr13	55444083	55444584	502	0	0	0	0	0	0	0	0	0	0	0	0	0	Promoter (<=1kb)	-488	Grk6	G protein-coupled receptor kinase 6
2568	chr13	55464763	55465506	744	0	0	0	1	0	0	1	1	0	0	0	0	3	Promoter (<=1kb)	496	Prr7	proline rich 7 (synaptic)
2572	chr13	55848072	55848771	700	0	0	1	0	0	0	2	2	2	0	0	0	7	Intron (ENSMUST00000237678.1/ENSMUST00000237678.1, intron 2 of 5)	-11880	Pitx1	paired-like homeodomain transcription factor 1
2573	chr13	56113217	56113816	600	0	0	0	0	0	0	0	0	0	0	0	0	0	Intron (ENSMUST00000016081.12/26914, intron 2 of 8)	21009	Macroh2a1	macroH2A.1 histone
2575	chr13	58273428	58273564	137	0	0	0	0	0	0	0	0	0	0	0	0	0	Promoter (<=1kb)	549	Gkap1	G kinase anchoring protein 1
2578	chr13	60479542	60481267	1726	0	0	0	0	0	0	1	0	0	1	0	0	2	Exon (ENSMUST00000225097.1/ENSMUST00000225097.1, exon 1 of 3)	-120680	Dapk1	death associated protein kinase 1
2582	chr13	63082470	63083464	995	0	0	0	0	0	2	1	1	1	2	0	0	7	Intron (ENSMUST00000091560.10/72061, intron 4 of 14)	14355	Aopep	aminopeptidase O
2583	chr13	63255708	63256364	657	0	0	0	0	0	1	1	0	0	1	0	0	3	Intron (ENSMUST00000091560.10/72061, intron 12 of 14)	15600	Aopep	aminopeptidase O
2585	chr13	64107546	64108956	1411	0	0	1	0	0	1	3	1	2	0	0	0	8	Promoter (<=1kb)	-383	Slc35d2	solute carrier family 35, member D2
2586	chr13	65112146	65112233	88	0	0	0	0	0	0	0	0	0	0	0	0	0	Promoter (<=1kb)	725	Mfsd14b	major facilitator superfamily domain containing 14B
2587	chr13	65240462	65242628	2167	0	0	0	0	0	1	1	2	1	1	0	0	6	Exon (ENSMUST00000210653.1/ENSMUST00000210653.1, exon 1 of 3)	-34485	Nlrp4f	NLR family, pyrin domain containing 4F
2588	chr13	67060095	67061617	1523	0	0	0	0	0	0	1	1	1	0	0	0	3	Promoter (<=1kb)	0	Zfp712	zinc finger protein 712
2589	chr13	67081834	67082039	206	0	0	0	0	0	0	1	0	0	0	0	0	1	Promoter (<=1kb)	-289	Zfp708	zinc finger protein 708
2590	chr13	67723728	67724563	836	0	0	0	0	0	0	1	1	1	0	0	0	3	Promoter (<=1kb)	0	Zfp65	zinc finger protein 65
2592	chr13	72627402	72628420	1019	0	0	0	0	0	0	0	1	0	0	0	0	1	Promoter (<=1kb)	144	Gm20554	predicted gene, 20554
2594	chr13	76064278	76065321	1044	0	0	1	0	0	1	1	1	1	0	0	0	5	Exon (ENSMUST00000120573.2/77041, exon 7 of 8)	-7282	Gpr150	G protein-coupled receptor 150
2597	chr13	94306250	94307510	1261	0	0	1	0	0	1	1	1	1	1	0	0	6	Distal Intergenic	-20393	Scamp1	secretory carrier membrane protein 1
2598	chr13	95524238	95524933	696	0	0	0	0	0	0	1	0	0	0	0	0	1	Promoter (<=1kb)	294	F2rl1	coagulation factor II (thrombin) receptor-like 1
2601	chr13	96011004	96011637	634	0	0	0	0	0	1	1	1	1	1	0	0	5	Intron (ENSMUST00000161263.7/75209, intron 4 of 12)	-20778	Sv2c	synaptic vesicle glycoprotein 2c
2606	chr13	98944748	98946877	2130	0	0	2	0	0	3	2	2	1	1	0	0	11	Exon (ENSMUST00000223733.1/ENSMUST00000223733.1, exon 1 of 3)	-18364	Tnpo1	transportin 1
2608	chr13	100544208	100544897	690	0	0	0	0	0	1	1	1	0	1	0	0	4	Intron (ENSMUST00000069756.10/18260, intron 1 of 8)	7563	Ocln	occludin
2611	chr13	100892368	100893759	1392	0	0	2	0	0	2	1	2	1	1	0	0	9	Intron (ENSMUST00000185979.1/ENSMUST00000185979.1, intron 1 of 2)	-58941	Slc30a5	solute carrier family 30 (zinc transporter), member 5
2612	chr13	102898638	102899807	1170	0	0	0	0	0	0	0	0	0	0	0	0	0	Intron (ENSMUST00000166726.7/328329, intron 4 of 26)	5979	Mast4	microtubule associated serine/threonine kinase family member 4
2619	chr13	108214761	108215376	616	0	0	0	0	0	0	0	1	0	0	0	0	1	Promoter (<=1kb)	351	Elovl7	ELOVL family member 7, elongation of long chain fatty acids (yeast)
2620	chr13	109229420	109229864	445	0	0	0	0	0	0	1	2	1	1	0	0	5	Intron (ENSMUST00000122041.7/238871, intron 3 of 16)	-30790	Pde4d	phosphodiesterase 4D, cAMP specific
2621	chr13	109440486	109441798	1313	0	0	1	0	0	0	1	2	1	0	0	0	5	Promoter (<=1kb)	-385	Pde4d	phosphodiesterase 4D, cAMP specific
2632	chr14	8003395	8003906	512	0	0	0	0	0	0	0	0	0	0	0	0	0	Promoter (<=1kb)	429	Abhd6	abhydrolase domain containing 6
2641	chr14	14345231	14346959	1729	0	0	0	0	1	1	2	2	3	0	0	0	9	Promoter (<=1kb)	0	Il3ra	interleukin 3 receptor, alpha chain
2647	chr14	21523364	21524474	1111	0	0	0	0	0	1	1	2	1	0	0	0	5	Intron (ENSMUST00000183201.7/54169, intron 1 of 5)	6489	Kat6b	K(lysine) acetyltransferase 6B
2648	chr14	22800130	22801486	1357	0	0	0	0	0	2	2	2	2	1	0	0	9	Intron (ENSMUST00000075639.10/76633, intron 5 of 6)	203617	Lrmda	leucine rich melanocyte differentiation associated
2650	chr14	24778892	24779886	995	0	0	0	0	0	1	1	1	1	1	0	0	5	Intron (ENSMUST00000225654.1/ENSMUST00000225654.1, intron 3 of 5)	287743	Rps24	ribosomal protein S24
2652	chr14	25184450	25186665	2216	0	0	2	0	1	3	2	1	1	2	0	0	12	Distal Intergenic	-41209	4930572O13Rik	RIKEN cDNA 4930572O13 gene
2654	chr14	25377415	25378078	664	0	0	0	0	0	2	1	1	1	1	0	0	6	Intron (ENSMUST00000225188.1/ENSMUST00000225188.1, intron 2 of 3)	-81107	Zmiz1	zinc finger, MIZ-type containing 1
2655	chr14	25592905	25594914	2010	0	0	1	1	0	1	1	1	1	1	0	0	7	Intron (ENSMUST00000162645.7/328365, intron 6 of 23)	-12443	Zmiz1	zinc finger, MIZ-type containing 1
2656	chr14	25693806	25694713	908	0	0	0	0	0	1	1	1	2	1	0	0	6	Promoter (<=1kb)	0	Ppif	peptidylprolyl isomerase F (cyclophilin F)
2657	chr14	27335551	27336357	807	0	0	0	0	0	1	0	1	0	0	0	0	2	Promoter (<=1kb)	0	Arhgef3	Rho guanine nucleotide exchange factor (GEF) 3
2660	chr14	31495730	31496298	569	0	0	0	0	0	1	0	0	0	0	0	0	1	Promoter (<=1kb)	534	Eaf1	ELL associated factor 1
2664	chr14	34363566	34364102	537	0	0	0	0	0	0	1	1	1	0	0	0	3	Distal Intergenic	-8133	Fam25c	family with sequence similarity 25, member C
2669	chr14	54227855	54228300	446	0	0	0	0	0	0	1	1	0	0	0	0	2	Distal Intergenic	25614	Dad1	defender against cell death 1
2672	chr14	55014465	55015061	597	0	0	0	0	0	0	2	2	1	0	0	0	5	Promoter (<=1kb)	-393	Ngdn	neuroguidin, EIF4E binding protein
2676	chr14	55815132	55815721	590	0	0	0	0	0	1	0	0	0	0	0	0	1	Distal Intergenic	-7423	Nfatc4	nuclear factor of activated T cells, cytoplasmic, calcineurin dependent 4
2677	chr14	55853924	55855309	1386	0	0	0	0	0	0	0	0	0	0	0	0	0	Promoter (<=1kb)	0	Nynrin	NYN domain and retroviral integrase containing
2679	chr14	60736137	60736721	585	0	0	0	0	0	0	0	0	0	0	0	0	0	Intron (ENSMUST00000160973.7/219140, intron 4 of 12)	3231	Spata13	spermatogenesis associated 13
2681	chr14	62850907	62852322	1416	0	0	0	0	0	1	1	1	1	0	0	0	4	Intron (ENSMUST00000014691.9/268752, intron 1 of 11)	13186	Mir8098	microRNA 8098
2683	chr14	63131820	63132721	902	0	0	0	0	0	1	1	0	0	0	0	0	2	Promoter (2-3kb)	-2797	Ctsb	cathepsin B
2684	chr14	63741544	63742416	873	0	0	0	0	0	0	0	0	0	0	0	0	0	Intron (ENSMUST00000119973.2/219149, intron 1 of 2)	14355	Mir598	microRNA 598
2686	chr14	64440072	64440394	323	0	0	0	0	0	0	2	1	0	0	0	0	3	Promoter (<=1kb)	523	Msra	methionine sulfoxide reductase A
2687	chr14	65097091	65097653	563	0	0	0	0	0	0	0	1	0	0	0	0	1	Promoter (<=1kb)	452	Extl3	exostosin-like glycosyltransferase 3
2689	chr14	65374272	65376980	2709	0	0	1	0	0	2	3	3	2	0	1	0	12	Promoter (<=1kb)	0	Zfp395	zinc finger protein 395
2698	chr14	67188305	67188928	624	0	0	0	0	0	0	1	1	1	0	0	0	3	Intron (ENSMUST00000225163.1/ENSMUST00000225163.1, intron 2 of 6)	-44364	Ebf2	early B cell factor 2
2699	chr14	67932751	67933148	398	0	0	0	0	0	0	0	1	0	0	0	0	1	Promoter (<=1kb)	284	Dock5	dedicator of cytokinesis 5
2703	chr14	70074528	70076020	1493	0	0	0	0	0	0	0	0	0	0	0	0	0	Promoter (1-2kb)	-1183	Egr3	early growth response 3
2706	chr14	70599954	70600236	283	0	0	0	0	0	0	1	1	0	0	0	0	2	Promoter (<=1kb)	-119	Fam160b2	family with sequence similarity 160, member B2
2712	chr14	74946516	74946690	175	0	0	0	0	0	0	0	0	0	0	0	0	0	Promoter (1-2kb)	1176	Lrch1	leucine-rich repeats and calponin homology (CH) domain containing 1
2719	chr14	76598157	76599179	1023	0	0	1	0	0	1	1	1	1	1	1	0	7	Distal Intergenic	-41268	Serp2	stress-associated endoplasmic reticulum protein family member 2
2722	chr14	76947373	76948596	1224	0	0	1	0	0	0	0	0	0	0	0	0	1	Distal Intergenic	87485	Lacc1	laccase domain containing 1
2723	chr14	77157217	77157709	493	0	0	0	0	0	1	0	1	1	0	0	0	3	Promoter (<=1kb)	437	Enox1	ecto-NOX disulfide-thiol exchanger 1
2731	chr14	99578860	99580162	1303	0	0	0	0	0	3	2	2	1	2	0	0	10	Distal Intergenic	279706	Klf5	Kruppel-like factor 5
2742	chr14	118179895	118180987	1093	0	0	0	0	0	0	0	1	0	1	0	0	2	Distal Intergenic	42737	Gpr180	G protein-coupled receptor 180
2746	chr14	120302843	120303401	559	0	0	0	0	0	1	1	1	1	1	0	0	5	Intron (ENSMUST00000088419.12/105559, intron 1 of 8)	-3051	Mbnl2	muscleblind like splicing factor 2
2750	chr14	121365558	121366679	1122	0	0	0	0	0	1	1	0	0	0	0	0	2	Intron (ENSMUST00000079817.7/223255, intron 1 of 10)	-5690	Stk24	serine/threonine kinase 24
2752	chr15	3978832	3980116	1285	0	0	0	0	0	1	2	1	0	0	0	0	4	Promoter (<=1kb)	0	Fbxo4	F-box protein 4
2754	chr15	5242416	5244991	2576	0	0	0	0	0	0	1	4	2	0	0	0	7	Promoter (<=1kb)	0	Ptger4	prostaglandin E receptor 4 (subtype EP4)
2756	chr15	7137653	7138227	575	0	0	0	0	0	1	0	0	0	0	0	0	1	Promoter (2-3kb)	-2315	Lifr	LIF receptor alpha
2762	chr15	12320621	12321135	515	0	0	0	0	0	0	2	1	0	0	0	0	3	Promoter (<=1kb)	-315	Golph3	golgi phosphoprotein 3
2763	chr15	25932574	25933792	1219	0	0	0	0	0	0	1	1	1	1	1	0	5	Promoter (<=1kb)	0	Retreg1	reticulophagy regulator 1
2764	chr15	25948281	25949422	1142	0	0	0	0	0	0	1	0	0	0	0	0	1	Promoter (<=1kb)	54	Mir7212	microRNA 7212
2769	chr15	27936684	27938979	2296	0	0	1	0	0	1	3	2	4	0	0	0	11	Intron (ENSMUST00000090247.6/223435, intron 1 of 56)	-17413	Trio	triple functional domain (PTPRF interacting)
2773	chr15	31319236	31320589	1354	0	0	0	0	0	0	1	1	1	0	0	0	3	Intron (ENSMUST00000123325.8/67434, intron 2 of 3)	4660	Ankrd33b	ankyrin repeat domain 33B
2785	chr15	38198614	38200492	1879	0	0	0	0	0	2	3	2	2	3	0	0	12	Intron (ENSMUST00000227576.1/ENSMUST00000227576.1, intron 1 of 2)	-18711	Odf1	outer dense fiber of sperm tails 1
2797	chr15	54571356	54572205	850	0	0	0	0	0	1	0	0	0	0	0	0	1	Promoter (<=1kb)	164	Mal2	mal, T cell differentiation protein 2
2800	chr15	55279510	55281322	1813	0	0	0	0	1	0	1	1	1	1	0	0	5	Distal Intergenic	-26428	Col14a1	collagen, type XIV, alpha 1
2801	chr15	57824147	57826292	2146	0	0	0	0	0	2	0	1	0	0	0	0	3	Intron (ENSMUST00000096430.10/387609, intron 3 of 3)	64102	Derl1	Der1-like domain family, member 1
2807	chr15	58342724	58343966	1243	0	0	0	0	0	1	1	1	1	0	0	0	4	Intron (ENSMUST00000238490.1/69787, intron 9 of 9)	-18555	Klhl38	kelch-like 38
2810	chr15	59520421	59520696	276	0	0	0	0	0	0	0	0	0	0	0	0	0	Intron (ENSMUST00000168722.2/68501, intron 4 of 4)	-127654	Trib1	tribbles pseudokinase 1
2811	chr15	59525089	59527007	1919	0	0	0	0	0	1	1	1	1	0	0	0	4	Intron (ENSMUST00000168722.2/68501, intron 4 of 4)	-121343	Trib1	tribbles pseudokinase 1
2813	chr15	59784023	59784784	762	0	0	1	0	0	2	1	1	1	1	1	0	8	Distal Intergenic	10175	Gm19510	predicted gene, 19510
2828	chr15	73731590	73732664	1075	0	0	0	0	0	0	1	0	1	0	0	0	2	Intron (ENSMUST00000230864.1/19245, intron 1 of 3)	6660	Ptp4a3	protein tyrosine phosphatase 4a3
2840	chr15	76985986	76988072	2087	0	0	0	0	0	1	1	1	1	1	0	0	5	Exon (ENSMUST00000231197.1/ENSMUST00000231197.1, exon 1 of 3)	33891	Mb	myoglobin
2845	chr15	77822395	77823401	1007	0	0	0	0	0	1	1	1	1	0	1	0	5	Intron (ENSMUST00000016771.12/17886, intron 1 of 40)	-9164	Myh9	myosin, heavy polypeptide 9, non-muscle
2850	chr15	78876252	78876821	570	0	0	0	0	0	0	0	1	0	0	0	0	1	Promoter (<=1kb)	-369	Gga1	golgi associated, gamma adaptin ear containing, ARF binding protein 1
2858	chr15	79927235	79928493	1259	0	0	0	0	0	1	1	1	1	0	0	0	4	Intron (ENSMUST00000109616.8/52609, intron 2 of 6)	4023	Cbx7	chromobox 7
2860	chr15	79950284	79951103	820	0	0	0	0	0	1	1	1	0	0	0	0	3	Intron (ENSMUST00000128931.7/52609, intron 1 of 5)	-16385	Cbx7	chromobox 7
2861	chr15	80012764	80014188	1425	0	0	0	0	0	0	0	0	0	0	0	0	0	Promoter (<=1kb)	0	Pdgfb	platelet derived growth factor, B polypeptide
2863	chr15	80158107	80161096	2990	0	0	2	0	0	1	4	2	1	0	0	0	10	3' UTR	-12625	Mgat3	mannoside acetylglucosaminyltransferase 3
2868	chr15	81480788	81481612	825	0	0	0	0	0	0	0	0	0	1	0	0	1	Distal Intergenic	7166	Rbx1	ring-box 1
2879	chr15	83343211	83345692	2482	0	0	0	0	0	1	1	2	2	1	0	0	7	Intron (ENSMUST00000067215.8/66251, intron 1 of 15)	4482	Arfgap3	ADP-ribosylation factor GTPase activating protein 3
2880	chr15	83473803	83474566	764	0	0	0	0	0	1	1	1	1	1	0	0	5	Distal Intergenic	-9197	Pacsin2	protein kinase C and casein kinase substrate in neurons 2
2885	chr15	85336987	85338779	1793	0	0	0	0	0	1	2	2	2	0	0	0	7	Promoter (<=1kb)	742	Atxn10	ataxin 10
2887	chr15	85653009	85655123	2115	0	0	0	0	1	2	2	1	1	0	0	0	7	Promoter (<=1kb)	0	Lncppara	long noncoding RNA near Ppara
2891	chr15	85686444	85687454	1011	0	0	0	0	0	1	0	1	0	0	0	0	2	Intron (ENSMUST00000230913.1/102800312, intron 2 of 6)	-16319	Lncppara	long noncoding RNA near Ppara
2901	chr15	89210000	89210630	631	0	0	0	0	0	0	2	1	0	0	0	0	3	Promoter (<=1kb)	-923	Ppp6r2	protein phosphatase 6, regulatory subunit 2
2902	chr15	90678571	90680422	1852	0	0	0	0	0	0	1	1	0	0	0	0	2	Promoter (<=1kb)	0	Cpne8	copine VIII
2903	chr15	93275766	93276158	393	0	0	0	0	0	0	2	2	1	0	0	0	5	Promoter (<=1kb)	-587	Gxylt1	glucoside xylosyltransferase 1
2912	chr15	97663980	97664348	369	0	0	0	0	0	0	1	1	1	0	1	0	4	Distal Intergenic	16005	Rpap3	RNA polymerase II associated protein 3
2913	chr15	97824334	97825314	981	0	0	0	0	0	1	0	1	1	0	0	0	3	Intron (ENSMUST00000079838.13/56233, intron 1 of 24)	6155	Hdac7	histone deacetylase 7
2930	chr15	100410837	100411339	503	0	0	0	0	0	0	1	1	0	0	0	0	2	Intron (ENSMUST00000023774.11/18174, intron 2 of 16)	-7415	Slc11a2	solute carrier family 11 (proton-coupled divalent metal ion transporters), member 2
2936	chr15	101241030	101242698	1669	0	0	1	1	0	1	1	2	2	1	0	0	9	Distal Intergenic	-11571	Nr4a1	nuclear receptor subfamily 4, group A, member 1
2955	chr16	8636625	8637076	452	0	0	0	0	0	0	0	1	0	0	0	0	1	Promoter (<=1kb)	-598	Pmm2	phosphomannomutase 2
2957	chr16	8829060	8829551	492	0	0	0	0	0	1	1	1	1	0	0	0	4	Promoter (<=1kb)	-549	1810013L24Rik	RIKEN cDNA 1810013L24 gene
2959	chr16	10374422	10374760	339	0	0	0	0	0	0	0	0	0	0	0	0	0	Intron (ENSMUST00000043415.12/70426, intron 5 of 6)	20688	Tekt5	tektin 5
2966	chr16	13754767	13755487	721	0	0	0	0	0	0	0	0	0	0	0	0	0	Promoter (<=1kb)	59	A930007A09Rik	RIKEN cDNA A930007A09 gene
2968	chr16	15947496	15948311	816	0	0	0	0	0	1	0	0	0	0	0	0	1	Intron (ENSMUST00000040248.8/224008, intron 10 of 19)	60210	Cebpd	CCAAT/enhancer binding protein (C/EBP), delta
2973	chr16	18228084	18231309	3226	0	0	0	2	0	1	1	2	2	1	0	0	9	Exon (ENSMUST00000076957.6/27801, exon 2 of 11)	-3402	Zdhhc8	zinc finger, DHHC domain containing 8
2974	chr16	18235740	18236166	427	0	0	0	0	0	0	0	1	1	0	0	0	2	Promoter (<=1kb)	-604	Zdhhc8	zinc finger, DHHC domain containing 8
2975	chr16	18458945	18460639	1695	0	0	0	0	0	1	2	1	1	1	0	0	6	Intron (ENSMUST00000205679.1/26462, intron 10 of 16)	6900	Txnrd2	thioredoxin reductase 2
2977	chr16	18686616	18687891	1276	0	0	1	0	0	2	2	2	2	1	0	0	10	Distal Intergenic	-56662	Septin5	septin 5
2979	chr16	20424506	20425724	1219	0	0	0	0	0	0	2	0	0	0	0	0	2	Promoter (<=1kb)	262	Abcc5	ATP-binding cassette, sub-family C (CFTR/MRP), member 5
2980	chr16	20621742	20622886	1145	0	0	0	0	0	1	2	1	1	1	0	0	6	Promoter (<=1kb)	-455	Camk2n2	calcium/calmodulin-dependent protein kinase II inhibitor 2
2982	chr16	21423543	21423985	443	0	0	0	0	0	0	1	2	1	0	0	0	4	Promoter (<=1kb)	271	Vps8	VPS8 CORVET complex subunit
2984	chr16	22655880	22657457	1578	0	0	0	0	0	0	0	2	1	0	0	0	3	Promoter (<=1kb)	0	Dgkg	diacylglycerol kinase, gamma
2987	chr16	23224927	23226892	1966	0	0	0	0	0	1	2	1	0	0	0	0	4	Promoter (<=1kb)	0	St6gal1	beta galactoside alpha 2,6 sialyltransferase 1
2995	chr16	30510402	30510638	237	0	0	0	0	0	0	1	1	1	0	0	0	3	Downstream (1-2kb)	30271	Tmem44	transmembrane protein 44
2996	chr16	30935806	30936979	1174	0	0	0	0	1	0	2	1	0	0	0	0	4	Distal Intergenic	124448	Xxylt1	xyloside xylosyltransferase 1
2999	chr16	32867490	32867980	491	0	0	0	0	0	0	0	0	0	0	0	0	0	Promoter (<=1kb)	358	Rubcn	RUN domain and cysteine-rich domain containing, Beclin 1-interacting protein
3011	chr16	37584365	37584836	472	0	0	0	0	0	0	0	1	0	0	1	0	2	Intron (ENSMUST00000160847.1/15233, intron 1 of 13)	4083	Hgd	homogentisate 1, 2-dioxygenase
3014	chr16	38376446	38376990	545	0	0	0	0	0	0	1	1	0	0	0	0	2	Intron (ENSMUST00000023494.12/64082, intron 3 of 3)	4448	Popdc2	popeye domain containing 2
3015	chr16	38399726	38400518	793	0	0	0	0	0	0	1	1	1	0	0	0	3	Intron (ENSMUST00000002926.7/85031, intron 9 of 10)	17276	Pla1a	phospholipase A1 member A
3016	chr16	42189803	42190870	1068	0	0	0	0	0	2	2	2	1	0	0	0	7	Distal Intergenic	45778	Lsamp	limbic system-associated membrane protein
3017	chr16	42874575	42874997	423	0	0	0	0	0	0	1	1	1	0	0	0	3	Promoter (<=1kb)	590	4932412D23Rik	RIKEN cDNA 4932412D23 gene
3018	chr16	44122544	44123726	1183	0	0	0	0	0	0	2	2	2	0	0	0	6	Intron (ENSMUST00000114666.8/11964, intron 1 of 14)	15254	Atp6v1a	ATPase, H+ transporting, lysosomal V1 subunit A
3022	chr16	49839622	49840007	386	0	0	0	0	0	1	1	1	1	0	0	0	4	Intron (ENSMUST00000229640.1/16423, intron 4 of 12)	-15359	Cd47	CD47 antigen (Rh-related antigen, integrin-associated signal transducer)
3024	chr16	50529276	50530261	986	0	0	0	1	0	0	2	2	1	1	0	0	7	Promoter (<=1kb)	774	G730013B05Rik	RIKEN cDNA G730013B05 gene
3029	chr16	55838348	55839361	1014	0	0	0	0	0	1	1	1	1	0	1	0	5	Promoter (<=1kb)	0	Nfkbiz	nuclear factor of kappa light polypeptide gene enhancer in B cells inhibitor, zeta
3031	chr16	57166636	57167342	707	0	0	0	0	0	0	0	1	0	0	0	0	1	Promoter (<=1kb)	0	Nit2	nitrilase family, member 2
3038	chr16	84774022	84774980	959	0	0	0	0	0	0	2	2	1	0	0	0	5	Promoter (<=1kb)	0	Jam2	junction adhesion molecule 2
3040	chr16	85800934	85802513	1580	0	0	0	0	0	0	0	0	0	0	0	0	0	Promoter (<=1kb)	0	Adamts1	a disintegrin-like and metallopeptidase (reprolysin type) with thrombospondin type 1 motif, 1
3042	chr16	90197500	90198067	568	0	0	0	0	0	0	0	1	0	0	1	0	2	Distal Intergenic	-22687	Sod1	superoxide dismutase 1, soluble
3043	chr16	90778999	90780309	1311	0	0	0	0	0	1	1	1	1	1	0	0	5	Exon (ENSMUST00000140920.1/207932, exon 18 of 39)	-6208	Urb1	URB1 ribosome biogenesis 1 homolog (S. cerevisiae)
3044	chr16	91596707	91597228	522	0	0	0	0	0	0	0	1	0	0	0	0	1	Promoter (<=1kb)	436	Tmem50b	transmembrane protein 50B
3052	chr16	94544072	94546377	2306	0	0	0	0	0	1	1	1	1	1	0	0	5	Distal Intergenic	-17242	Vps26c	VPS26 endosomal protein sorting factor C
3053	chr16	94723933	94725302	1370	0	0	1	1	0	2	1	1	2	1	0	0	9	Intron (ENSMUST00000232585.1/ENSMUST00000232585.1, intron 1 of 4)	55037	Dyrk1a	dual-specificity tyrosine-(Y)-phosphorylation regulated kinase 1a
3055	chr16	94997843	94998085	243	0	0	0	0	0	0	1	1	1	0	0	0	3	Promoter (<=1kb)	-142	Kcnj6	potassium inwardly-rectifying channel, subfamily J, member 6
3056	chr16	95674577	95674876	300	0	0	0	0	0	0	0	1	0	0	0	0	1	Distal Intergenic	-27199	Ets2	E26 avian leukemia oncogene 2, 3' domain
3059	chr16	97533952	97537106	3155	0	0	0	0	0	2	1	1	1	1	0	0	6	Promoter (<=1kb)	0	Mx2	MX dynamin-like GTPase 2
3065	chr17	4993523	4993967	445	0	0	0	0	0	1	1	1	0	1	0	0	4	Promoter (<=1kb)	-365	Arid1b	AT rich interactive domain 1B (SWI-like)
3068	chr17	5189561	5190498	938	0	0	0	0	1	2	1	1	1	1	0	0	7	Intron (ENSMUST00000092723.10/239985, intron 4 of 18)	148983	Arid1b	AT rich interactive domain 1B (SWI-like)
3071	chr17	5769905	5770743	839	0	0	0	0	0	0	1	1	1	0	0	0	3	Distal Intergenic	-27914	3300005D01Rik	RIKEN cDNA 3300005D01 gene
3076	chr17	6808495	6809644	1150	0	0	0	0	0	2	1	0	0	0	0	0	3	Exon (ENSMUST00000231816.1/ENSMUST00000231816.1, exon 1 of 2)	-25711	Ezr	ezrin
3080	chr17	9764216	9765283	1068	0	0	0	0	0	0	0	0	0	0	0	0	0	Intron (ENSMUST00000233804.1/71092, intron 3 of 3)	10583	4930452A19Rik	RIKEN cDNA 4930452A19 gene
3087	chr17	15088061	15089240	1180	0	0	1	0	0	1	1	2	1	0	0	0	6	Intron (ENSMUST00000231568.1/381062, intron 7 of 7)	28607	Ermard	ER membrane associated RNA degradation
3088	chr17	15207596	15209137	1542	0	0	0	1	0	2	1	2	1	0	0	0	7	Distal Intergenic	31646	Gm5091	predicted gene 5091
3095	chr17	21516431	21517314	884	0	0	0	0	0	1	2	1	1	0	0	0	5	Exon (ENSMUST00000233302.1/ENSMUST00000233302.1, exon 1 of 4)	-18225	Zfp52	zinc finger protein 52
3097	chr17	21678997	21680838	1842	0	0	0	0	0	2	2	1	2	2	0	0	9	Distal Intergenic	21415	Zfp983	zinc finger protein 983
3099	chr17	23592406	23593245	840	0	0	0	0	0	1	1	1	1	1	0	0	5	Intron (ENSMUST00000057029.4/22654, intron 1 of 5)	-6174	Zfp13	zinc finger protein 13
3102	chr17	23828306	23828799	494	0	0	0	0	0	0	0	1	0	0	0	0	1	Promoter (<=1kb)	4	Elob	elongin B
3103	chr17	23924494	23925365	872	0	0	0	0	0	0	2	2	2	0	0	0	6	Exon (ENSMUST00000234950.1/ENSMUST00000234950.1, exon 1 of 2)	7016	Dcpp3	demilune cell and parotid protein 3
3105	chr17	24876948	24879264	2317	0	0	0	0	0	0	1	2	2	0	0	0	5	Promoter (<=1kb)	0	Igfals	insulin-like growth factor binding protein, acid labile subunit
3109	chr17	27655054	27656297	1244	0	0	0	0	0	1	0	2	2	0	0	0	5	Promoter (<=1kb)	0	Pacsin1	protein kinase C and casein kinase substrate in neurons 1
3110	chr17	27796523	27797818	1296	0	0	0	0	0	1	0	1	0	0	1	0	3	Intron (ENSMUST00000114863.9/224647, intron 1 of 4)	22634	Ilrun	inflammation and lipid regulator with UBA-like and NBR1-like domains
3114	chr17	28207496	28208164	669	0	0	0	0	0	0	0	1	0	0	0	0	1	Promoter (<=1kb)	0	Def6	differentially expressed in FDCP 6
3115	chr17	28271963	28273384	1422	0	0	0	0	0	0	0	0	0	0	2	0	2	Promoter (<=1kb)	0	Ppard	peroxisome proliferator activator receptor delta
3117	chr17	28512274	28513539	1266	0	0	1	0	0	1	2	1	1	1	0	0	7	Promoter (<=1kb)	-917	Fkbp5	FK506 binding protein 5
3118	chr17	28517859	28519172	1314	0	0	0	0	0	1	0	1	1	0	0	0	3	Promoter (<=1kb)	-335	Fkbp5	FK506 binding protein 5
3119	chr17	28521991	28523427	1437	0	0	0	0	0	0	1	1	1	1	0	0	4	Exon (ENSMUST00000181029.2/ENSMUST00000181029.2, exon 1 of 1)	-4467	Fkbp5	FK506 binding protein 5
3120	chr17	28911909	28913223	1315	0	0	0	0	0	1	2	1	2	1	0	0	7	Promoter (2-3kb)	2101	Bnip5	BCL2 interacting protein 5
3123	chr17	29078217	29079465	1249	0	0	0	0	0	0	1	0	0	0	0	0	1	Promoter (<=1kb)	0	Trp53cor1	tumor protein p53 pathway corepressor 1
3124	chr17	29093813	29095615	1803	0	0	0	0	0	1	2	3	3	0	0	0	9	Promoter (<=1kb)	32	Cdkn1a	cyclin-dependent kinase inhibitor 1A (P21)
3141	chr17	34218305	34219373	1069	0	0	0	0	0	2	0	0	0	0	0	0	2	Distal Intergenic	10599	Tap2	transporter 2, ATP-binding cassette, sub-family B (MDR/TAP)
3145	chr17	35051900	35052239	340	0	0	0	0	0	0	0	0	0	0	0	0	0	Promoter (<=1kb)	-211	Clic1	chloride intracellular channel 1
3149	chr17	37028691	37029133	443	0	0	0	0	0	1	0	1	0	0	0	0	2	Distal Intergenic	-5293	Mog	myelin oligodendrocyte glycoprotein
3161	chr17	47511515	47511915	401	0	0	0	0	0	0	1	0	1	1	0	0	3	Intron (ENSMUST00000182129.7/12445, intron 1 of 5)	6274	Ccnd3	cyclin D3
3166	chr17	48001591	48002863	1273	0	0	0	0	0	1	1	1	1	1	0	0	5	Distal Intergenic	35430	1700122O11Rik	RIKEN cDNA 1700122O11 gene
3175	chr17	56008604	56008917	314	0	0	0	0	0	0	0	1	1	0	0	0	2	Promoter (<=1kb)	-284	Mpnd	MPN domain containing
3176	chr17	56233414	56234456	1043	0	0	1	0	0	1	1	1	1	1	0	0	6	Distal Intergenic	-7260	A230051N06Rik	RIKEN cDNA A230051N06 gene
3179	chr17	56291097	56291643	547	0	0	0	0	0	0	1	1	1	0	1	0	4	Promoter (<=1kb)	-586	Plin3	perilipin 3
3180	chr17	56475547	56476229	683	0	0	0	0	0	0	0	1	0	0	0	0	1	Promoter (<=1kb)	140	Ptprs	protein tyrosine phosphatase, receptor type, S
3181	chr17	56507240	56508162	923	0	0	0	0	0	0	2	1	2	0	0	0	5	Distal Intergenic	4269	Znrf4	zinc and ring finger 4
3183	chr17	56726665	56729033	2369	0	0	1	0	0	3	1	0	1	1	0	0	7	Distal Intergenic	-5195	Fut4-ps1	fucosyltransferase 4, pseudogene 1
3184	chr17	56761859	56763012	1154	0	0	0	0	0	0	0	1	0	0	1	0	2	Promoter (1-2kb)	-1745	Dus3l	dihydrouridine synthase 3-like (S. cerevisiae)
3192	chr17	63849525	63849812	288	0	0	0	0	0	0	0	1	1	0	0	0	2	Distal Intergenic	-13250	Fer	fer (fms/fps related) protein kinase
3195	chr17	66276406	66278784	2379	0	0	1	0	0	2	1	2	2	1	0	0	9	Distal Intergenic	67761	Mtcl1	microtubule crosslinking factor 1
3205	chr17	72787412	72788886	1475	0	0	0	0	0	1	1	0	0	1	0	0	3	Distal Intergenic	-47567	Ypel5	yippee like 5
3209	chr17	79894730	79895087	358	0	0	0	0	0	0	1	1	1	0	0	0	3	Promoter (<=1kb)	964	Atl2	atlastin GTPase 2
3217	chr17	83148155	83149116	962	0	0	0	0	0	1	0	0	0	1	0	0	2	Distal Intergenic	-66176	Pkdcc	protein kinase domain containing, cytoplasmic
3218	chr17	83212449	83213429	981	0	0	0	0	0	0	1	1	0	0	0	0	2	Promoter (1-2kb)	-1863	Pkdcc	protein kinase domain containing, cytoplasmic
3219	chr17	83276094	83276786	693	0	0	0	0	0	0	0	2	0	0	0	0	2	Distal Intergenic	55059	Pkdcc	protein kinase domain containing, cytoplasmic
3220	chr17	83525860	83527382	1523	0	0	1	1	0	1	1	1	1	1	0	0	7	Distal Intergenic	-8530	Cox7a2l	cytochrome c oxidase subunit 7A2 like
3221	chr17	83705454	83705769	316	0	0	0	0	0	0	0	1	0	0	0	0	1	Promoter (<=1kb)	-394	Mta3	metastasis associated 3
3222	chr17	83706598	83706908	311	0	0	0	0	0	1	1	1	1	1	0	0	5	Promoter (<=1kb)	407	Mta3	metastasis associated 3
3228	chr17	84096416	84097096	681	0	0	0	0	0	1	0	0	0	1	0	0	2	Distal Intergenic	17756	4933433H22Rik	RIKEN cDNA 4933433H22 gene
3231	chr17	84188335	84189228	894	0	0	0	0	0	1	1	1	1	1	0	0	5	Promoter (<=1kb)	-388	Zfp36l2	zinc finger protein 36, C3H type-like 2
3234	chr17	86937581	86938299	719	0	0	0	0	0	1	1	1	1	1	0	0	5	Intron (ENSMUST00000234807.1/ENSMUST00000234807.1, intron 2 of 2)	9572	Atp6v1e2	ATPase, H+ transporting, lysosomal V1 subunit E2
3235	chr17	87106451	87106790	340	0	0	0	0	0	0	0	0	0	0	0	0	0	Promoter (<=1kb)	-889	Socs5	suppressor of cytokine signaling 5
3236	chr17	87531316	87531588	273	0	0	0	0	0	0	0	0	0	0	0	0	0	Distal Intergenic	-84381	Calm2	calmodulin 2
3237	chr17	87612770	87613792	1023	0	0	0	0	0	0	1	1	0	0	0	0	2	Distal Intergenic	-22187	Epcam	epithelial cell adhesion molecule
3242	chr17	94864565	94865167	603	0	0	1	0	0	0	1	1	1	0	0	0	4	Promoter (<=1kb)	0	Gm20939	predicted gene, 20939
3244	chr18	4353679	4354724	1046	0	0	0	0	1	1	0	0	0	1	0	0	3	Promoter (<=1kb)	35	4833419F23Rik	RIKEN cDNA 4833419F23 gene
3245	chr18	4920284	4922235	1952	0	0	0	0	0	0	2	2	0	0	0	0	4	Promoter (<=1kb)	0	Svil	supervillin
3246	chr18	5427629	5428540	912	0	0	0	0	1	0	1	0	0	0	0	0	2	Distal Intergenic	-92822	Zfp438	zinc finger protein 438
3249	chr18	6281244	6282564	1321	0	0	0	0	0	1	2	3	1	0	0	0	7	Distal Intergenic	-39721	Kif5b	kinesin family member 5B
3250	chr18	11351712	11352871	1160	0	0	0	0	0	3	1	1	1	1	0	0	7	Distal Intergenic	-280405	Rbbp8	retinoblastoma binding protein 8, endonuclease
3252	chr18	12785913	12787130	1218	0	0	0	0	0	0	0	0	0	0	0	0	0	Intron (ENSMUST00000121808.7/64291, intron 4 of 13)	-18776	Osbpl1a	oxysterol binding protein-like 1A
3257	chr18	20609771	20610162	392	0	0	1	1	0	0	1	1	1	0	0	0	5	Intron (ENSMUST00000130296.1/102633478, intron 1 of 2)	51525	Dsg2	desmoglein 2
3264	chr18	25241546	25241917	372	0	0	0	0	0	0	1	1	1	1	0	0	4	Intron (ENSMUST00000159605.7/225289, intron 4 of 8)	7631	AW554918	expressed sequence AW554918
3268	chr18	32147158	32148382	1225	0	0	0	1	1	1	1	1	1	1	0	0	7	Distal Intergenic	-7588	Proc	protein C
3273	chr18	35296179	35296846	668	0	0	0	0	0	0	1	0	0	0	0	0	1	Promoter (2-3kb)	2969	Sil1	endoplasmic reticulum chaperone SIL1 homolog (S. cerevisiae)
3275	chr18	35814307	35817491	3185	0	0	1	0	1	4	2	1	1	2	1	0	13	Intron (ENSMUST00000235919.1/56550, intron 4 of 4)	-11906	Cxxc5	CXXC finger 5
3276	chr18	35848517	35850735	2219	0	0	0	0	0	2	3	2	4	1	0	0	12	Intron (ENSMUST00000235919.1/56550, intron 4 of 4)	-3952	Cxxc5	CXXC finger 5
3278	chr18	35873730	35875185	1456	0	0	0	0	0	1	0	1	0	1	0	0	3	Exon (ENSMUST00000235808.1/ENSMUST00000235808.1, exon 1 of 2)	18992	Cxxc5	CXXC finger 5
3280	chr18	35889590	35890288	699	0	0	0	0	0	0	0	1	1	0	0	0	2	Exon (ENSMUST00000237036.1/ENSMUST00000237036.1, exon 1 of 2)	34852	Cxxc5	CXXC finger 5
3284	chr18	36328310	36328961	652	0	0	0	0	0	0	1	1	1	0	0	0	3	Distal Intergenic	-13559	Cystm1	cysteine-rich transmembrane module containing 1
3285	chr18	36513927	36515909	1983	0	0	0	0	0	0	0	2	2	0	0	0	4	Promoter (<=1kb)	0	Hbegf	heparin-binding EGF-like growth factor
3286	chr18	36697940	36699648	1709	0	0	0	0	1	0	1	0	0	0	0	0	2	Promoter (2-3kb)	-2015	E230025N22Rik	Riken cDNA E230025N22 gene
3287	chr18	36713230	36713737	508	0	0	0	0	0	1	1	0	0	0	0	0	2	Distal Intergenic	13061	Cd14	CD14 antigen
3288	chr18	36734358	36734829	472	0	0	1	0	0	1	1	1	0	1	0	0	5	Promoter (<=1kb)	-210	Tmco6	transmembrane and coiled-coil domains 6
3292	chr18	38185438	38186408	971	0	0	0	0	0	0	2	1	0	0	0	0	3	3' UTR	16755	Pcdh1	protocadherin 1
3294	chr18	38209542	38211273	1732	0	0	0	0	0	0	0	3	0	0	0	0	3	Promoter (<=1kb)	0	Pcdh1	protocadherin 1
3299	chr18	39317980	39320382	2403	0	0	1	0	0	1	2	2	1	1	0	0	8	Intron (ENSMUST00000097593.8/71302, intron 20 of 22)	11226	Arhgap26	Rho GTPase activating protein 26
3311	chr18	54971082	54971140	59	0	0	0	0	0	0	1	1	0	0	0	0	2	Intron (ENSMUST00000064763.6/269023, intron 2 of 9)	-14325	Zfp608	zinc finger protein 608
3314	chr18	56708492	56709423	932	0	0	0	0	0	0	1	1	1	0	0	0	3	Promoter (<=1kb)	679	Lmnb1	lamin B1
3315	chr18	60746694	60747794	1101	0	0	0	2	0	2	1	2	1	0	0	0	8	Promoter (<=1kb)	0	Rps14	ribosomal protein S14
3316	chr18	61398311	61398569	259	0	0	0	0	0	0	0	0	0	0	0	0	0	Promoter (<=1kb)	-411	Mir378a	microRNA 378a
3317	chr18	61534787	61536941	2155	0	0	0	0	0	1	2	3	2	0	0	0	8	Promoter (<=1kb)	0	Arhgef37	Rho guanine nucleotide exchange factor (GEF) 37
3318	chr18	61608617	61611159	2543	0	0	1	0	0	1	1	1	1	0	0	0	5	Distal Intergenic	-28383	Bvht	braveheart long non-coding RNA
3320	chr18	61707025	61707617	593	0	0	0	0	0	0	0	1	2	0	0	0	3	Promoter (<=1kb)	0	Pcyox1l	prenylcysteine oxidase 1 like
3327	chr18	68058350	68060811	2462	0	0	0	0	2	2	2	1	1	3	0	0	11	Intron (ENSMUST00000063775.4/52662, intron 1 of 5)	125093	Ldlrad4	low density lipoprotein receptor class A domain containing 4
3328	chr18	68194344	68195581	1238	0	0	0	0	0	0	1	0	0	0	0	0	1	Intron (ENSMUST00000063775.4/52662, intron 3 of 5)	-32486	Ldlrad4	low density lipoprotein receptor class A domain containing 4
3329	chr18	68226484	68227845	1362	0	0	0	0	0	2	0	0	0	1	0	0	3	Promoter (<=1kb)	-222	Ldlrad4	low density lipoprotein receptor class A domain containing 4
3330	chr18	68234861	68235562	702	0	0	0	0	0	1	1	1	1	1	0	0	5	Intron (ENSMUST00000063775.4/52662, intron 3 of 5)	6794	Ldlrad4	low density lipoprotein receptor class A domain containing 4
3335	chr18	74014979	74015138	160	0	0	0	0	0	0	1	2	2	0	0	0	5	Promoter (2-3kb)	-2769	D730045A05Rik	RIKEN cDNA D730045A05 gene
3339	chr18	75695362	75696788	1427	0	0	0	0	0	0	0	1	1	0	0	0	2	Promoter (<=1kb)	766	Ctif	CBP80/20-dependent translation initiation factor
3342	chr18	79107771	79108855	1085	0	0	0	0	0	0	1	2	1	0	1	0	5	Promoter (<=1kb)	536	Setbp1	SET binding protein 1
3343	chr18	80226728	80228308	1581	0	0	0	0	0	1	2	1	1	1	0	0	6	Downstream (1-2kb)	8525	Hsbp1l1	heat shock factor binding protein 1-like 1
3344	chr18	80256910	80257320	411	0	0	0	0	0	0	0	0	0	0	0	0	0	Promoter (<=1kb)	592	Slc66a2	solute carrier family 66 member 2
3345	chr18	80554605	80555999	1395	0	0	0	0	0	1	1	1	1	0	0	0	4	Distal Intergenic	-10059	Gm2176	glucosamine-6-phosphate deaminase 1 pseudogene
3347	chr18	82470197	82472236	2040	0	0	1	0	0	1	2	1	2	1	0	0	8	Promoter (2-3kb)	-2910	Mbp	myelin basic protein
3352	chr18	82531559	82531940	382	0	0	0	0	0	0	0	0	0	0	0	0	0	Intron (ENSMUST00000091789.10/17196, intron 3 of 3)	-22530	Mbp	myelin basic protein
3363	chr18	84588569	84588887	319	0	0	0	0	1	0	0	1	0	0	0	0	2	Promoter (<=1kb)	617	Zfp407	zinc finger protein 407
3364	chr18	84951779	84952285	507	0	0	0	0	0	0	1	1	1	1	0	0	4	Promoter (<=1kb)	0	Fbxo15	F-box protein 15
3367	chr19	3832900	3834391	1492	0	0	1	0	0	1	1	1	1	1	1	0	7	Intron (ENSMUST00000118575.1/ENSMUST00000118575.1, intron 1 of 2)	-17382	Chka	choline kinase alpha
3368	chr19	4045868	4046829	962	0	0	0	0	0	1	1	1	1	1	0	0	5	Promoter (<=1kb)	0	Gstp2	glutathione S-transferase, pi 2
3369	chr19	4181434	4182821	1388	0	0	0	0	0	1	1	0	0	0	0	0	2	Promoter (2-3kb)	2711	Tbc1d10c	TBC1 domain family, member 10c
3370	chr19	4231286	4232781	1496	0	0	0	0	0	0	0	1	1	0	0	0	2	Promoter (<=1kb)	0	Pold4	polymerase (DNA-directed), delta 4
3377	chr19	4718343	4719272	930	0	0	0	0	0	1	1	0	1	0	0	0	3	Promoter (1-2kb)	-1807	Sptbn2	spectrin beta, non-erythrocytic 2
3378	chr19	4720193	4721610	1418	0	0	0	0	0	0	0	0	0	0	0	0	0	Promoter (<=1kb)	0	Sptbn2	spectrin beta, non-erythrocytic 2
3381	chr19	5447658	5448755	1098	0	0	0	0	0	0	0	1	1	0	0	0	2	Promoter (<=1kb)	0	Fosl1	fos-like antigen 1
3382	chr19	5487244	5488979	1736	0	0	1	0	0	2	3	1	2	1	0	0	10	Promoter (<=1kb)	0	Mus81	MUS81 structure-specific endonuclease subunit
3387	chr19	5816055	5816435	381	0	0	0	0	0	0	0	0	0	0	0	0	0	Distal Intergenic	-13383	Malat1	metastasis associated lung adenocarcinoma transcript 1 (non-coding RNA)
3391	chr19	6974471	6974858	388	0	0	0	0	0	0	0	1	1	0	0	0	2	Promoter (<=1kb)	-110	Ppp1r14b	protein phosphatase 1, regulatory inhibitor subunit 14B
3393	chr19	7136529	7137825	1297	0	0	1	0	0	1	0	0	0	1	0	0	3	Intron (ENSMUST00000040261.6/107227, intron 3 of 10)	-30800	Flrt1	fibronectin leucine rich transmembrane protein 1
3394	chr19	7182232	7184300	2069	0	0	0	0	0	1	0	1	2	1	1	0	6	Intron (ENSMUST00000040261.6/107227, intron 3 of 10)	16164	Otub1	OTU domain, ubiquitin aldehyde binding 1
3414	chr19	12488355	12489128	774	0	0	0	0	0	0	1	1	0	0	2	0	4	Intron (ENSMUST00000045521.8/207521, intron 2 of 8)	12326	Dtx4	deltex 4, E3 ubiquitin ligase
3417	chr19	23273345	23273477	133	0	0	0	0	0	0	0	0	0	0	0	0	0	Promoter (<=1kb)	341	Smc5	structural maintenance of chromosomes 5
3423	chr19	24279759	24280140	382	0	0	0	0	0	1	1	1	1	0	0	0	4	Promoter (<=1kb)	428	Fxn	frataxin
3426	chr19	25171362	25172013	652	0	0	0	0	0	1	1	1	1	1	0	0	5	Exon (ENSMUST00000025831.7/76088, exon 35 of 48)	15550	Dock8	dedicator of cytokinesis 8
3432	chr19	30116116	30117904	1789	0	0	1	1	0	2	2	1	1	1	0	0	9	Exon (ENSMUST00000025778.8/104174, exon 18 of 25)	24155	Uhrf2	ubiquitin-like, containing PHD and RING finger domains 2
3435	chr19	32292122	32294057	1936	0	0	1	0	0	2	2	1	1	2	0	0	9	Promoter (2-3kb)	-2543	Sgms1	sphingomyelin synthase 1
3436	chr19	32346380	32347788	1409	0	0	1	0	0	3	2	1	1	2	0	0	10	Promoter (1-2kb)	1528	Sgms1	sphingomyelin synthase 1
3439	chr19	32755257	32755909	653	0	0	0	0	0	2	2	2	1	1	1	0	9	Promoter (1-2kb)	-1588	Pten	phosphatase and tensin homolog
[truncated: 25 more rows]

## Sheet: Alpha Unique
index	chr	start	end	width	ldb1	isl1	nkx2_2	rfx6	mafa	pdx1	foxa2	insm1	neurod1	nkx6_1	gata6	kat2b	ChIP_Hits	annotation	distanceToTSS	SYMBOL	GENENAME
[truncated: 58 more rows]

[truncated: 2 more sheets: Beta Unique, Delta Unique]
